# Supplementary material for: Survey of High Throughput RNA-Seq Data Reveals Potential Roles for lncRNAs during Development and Stress Response in Bread Wheat
Source: Front Plant Sci. 2017 Jun 9;8:1019. doi: 10.3389/fpls.2017.01019 (PMC5465302; doi:10.3389/fpls.2017.01019)
Supplement: File S1 — List of RNA seq data used in analysis. [file DataSheet1.XLS]

## Sheet: Sheet1
	File S1. List of RNA seq data used in analysis.
Experiment condition	Availability	Samples	Total Read
Tissue developmental stages	https://urgi.versailles.inra.fr/files/RNASeqWheat/	grain_z71_rep1	94392922
		grain_z75_rep1	137089674
		grain_z85_rep1	99131804
		grain_z71_rep2	80171210
		grain_z75_rep2	153556348
		grain_z85_rep2	80471930
		leaf_z10_rep1	85280910
		leaf_z23_rep1	102140692
		leaf_z71_rep1	95116094
		leaf_z10_rep2	92099786
		leaf_z23_rep2	94155306
		leaf_z71_rep2	74220878
		root_z10_rep1	104669294
		root_z13_rep1	186409424
		root_z39_rep1	176052814
		root_z10_rep2	93555552
		root_z13_rep2	83846634
		root_z39_rep2	91872594
		spike_z32_rep1	98618666
		spike_z39_rep1	91056958
		spike_z65_rep1	93025672
		spike_z32_rep2	95541924
		spike_z39_rep2	104799124
		spike_z65_rep2	108141500
		stem_z30_rep1	100275388
		stem_z32_rep1	112195350
		stem_z65_rep1	86194118
		stem_z30_rep2	87877244
		stem_z32_rep2	82820236
		stem_z65_rep2	87322784
Abiotic Stress
Heat and Drought Stress	NCBI accession number SRP045409	Control_rep_1	8133122
		Control_rep_2	7613438
		DS_1H_rep_1	6862724
		DS_1H_rep_2	7599096
		HS_1H_rep_1	6620133
		HS_1H_rep_2	5167846
		HS+DS_1H_rep_1	5391664
		HS+DS_1H_rep_2	5573094
		DS_6H_rep_1	6346661
		DS_6H_rep_2	7380304
		HS_6H_rep_1	6620133
		HS_6H_rep_2	5167846
		HS+DS_6H_rep_1	5403823
		HS+DS_6H_rep_2	5645542
Salt Stress	NCBI accession number SRP062745	Control_6H	2234635
		Salt_6H	2307665
		Control_12H	2550500
		Salt_12H	3017642
		Control_24H	2751845
		Salt_24H	3017378
		Control_48H	2500682
		Salt_48H	2442629
