# Supplementary material for: Survey of High Throughput RNA-Seq Data Reveals Potential Roles for lncRNAs during Development and Stress Response in Bread Wheat
Source: Front Plant Sci. 2017 Jun 9;8:1019. doi: 10.3389/fpls.2017.01019 (PMC5465302; doi:10.3389/fpls.2017.01019)
Supplement: File S2 — List of various characteristic features of identified lncRNAs of Triticum aestivum. [file DataSheet2.XLS]

## Sheet: Sheet1
	File S2. List of various characteristic features of identified lncRNAs of Triticum aestivum.
Transcript ID	Chromosome	Transcript Length (bp)	AU_Content	Longest Coding Frame Length (AA)	Coding Potential Score
TR10002	7B	635	55.27	99	-1.28889
TR10033	7D	299	29.43	99	-1.25624
TR10047	4D	622	49.51	99	-1.16704
TR10084	5A	593	57.84	99	-1.1861
TR10105	3B	622	49.36	99	-1.28437
TR10124	5D	438	42.23	99	-1.44164
TR10167	1B	322	59	99	-1.11074
TR10183	1B	651	47.92	99	-1.32098
TR10267	7A	649	44.68	99	-1.15043
TR10300	5B	486	48.76	99	-1.20789
TR10389	3B	481	53.84	99	-1.15195
TR10425	3B	455	55.38	99	-1.0917
TR1046	2B	526	52.47	99	-1.05943
TR10631	3D	461	53.57	99	-1.02179
TR10667	3D	520	44.23	99	-1.12374
TR10780	5D	374	54.02	99	-1.1478
TR10891	7B	436	64.91	99	-1.09742
TR10959	5B	423	54.14	99	-1.08256
TR11094	7B	491	47.86	99	-0.958955
TR11157		455	55.17	99	-1.17034
TR11382	4B	562	52.13	99	-0.894056
TR114	3D	809	55.13	99	-1.2299
TR11403	7B	440	49.54	99	-1.00964
TR11426	4D	588	53.74	99	-1.17644
TR11719		390	58.97	99	-0.74015
TR11872	7A	301	64.12	99	-0.716697
TR11935	6B	539	45.27	99	-1.31398
TR12045	6D	517	50.68	99	-1.18124
TR12107	2D	452	56.85	99	-1.07222
TR12246	5D	471	64.12	99	-0.861057
TR12249	4D	527	54.65	99	-1.00571
TR12254	4A	527	63	99	-0.947247
TR12578	2B	299	49.16	99	-1.3636
TR12686	5B	470	52.56	99	-1.26253
TR12850	5D	489	43.97	99	-1.35622
TR12851	7B	517	43.91	99	-0.77283
TR12860	7B	387	56.85	99	-1.06312
TR12953	1A	504	40.67	99	-0.896564
TR12970	2D	607	46.46	99	-1.44424
TR12995	5B	299	39.13	99	-1.1786
TR13012	7A	524	69.47	99	-0.967684
TR13190	5D	594	50.84	99	-1.34532
TR132	2D	747	62.92	99	-1.0701
TR13247		372	44.62	99	-1.22062
TR13339	2B	485	50.11	99	-1.25763
TR13387	6A	298	35.57	99	-1.15886
TR13405	2A	310	59.35	99	-0.97587
TR13512	5B	360	48.88	99	-1.00497
TR13579	1A	565	59.29	99	-1.06664
TR13679	2B	352	40.06	99	-1.24834
TR13783	6D	302	57.28	99	-1.16444
TR13962	5D	471	54.14	99	-1.46196
TR13996	6A	299	42.14	99	-1.52502
TR14131	6A	629	42.13	99	-1.22835
TR14155	1D	616	53.74	99	-1.37709
TR14234	5A	323	43.34	99	-0.906763
TR14273	6D	591	53.81	99	-1.01708
TR14285	5D	322	48.14	99	-0.984233
TR14411		429	51.98	99	-1.02365
TR14433	5D	326	55.21	99	-1.38248
TR14435	4A	617	56.73	99	-1.16965
TR14581	2D	580	56.56	99	-1.11511
TR14604	6D	590	46.27	99	-0.986409
TR14630	7D	515	46.41	99	-1.01696
TR14682	1A	450	47.11	99	-0.849283
TR14706	3B	436	53.44	99	-0.897716
TR14721	4B	568	52.29	99	-1.1276
TR14757	1B	420	51.42	99	-1.0345
TR14837	5B	585	52.14	99	-1.25396
TR14843	1B	594	54.55	99	-0.925465
TR15065	4A	416	52.64	99	-1.18006
TR15088	3A	488	52.87	99	-1.27269
TR15095	1D	476	46.22	99	-1.11556
TR15148		551	47.37	99	-0.92458
TR15170	1A	627	48.17	99	-1.14128
TR15224	5D	611	51.88	99	-1.08789
TR15227	2D	499	50.9	99	-1.36569
TR15230		622	54.66	99	-1.21199
TR15283	5D	453	47.24	99	-1.29668
TR153	5A	663	39.97	99	-1.07872
TR15435	4D	320	36.88	99	-0.772897
TR15436	3B	532	38.73	99	-1.08183
TR15466		299	38.12	99	-1.3088
TR15544	1D	621	47.83	99	-0.984986
TR15605	5B	393	45.8	99	-0.782491
TR15612	6D	298	40.94	99	-1.34209
TR15618		298	28.86	99	-0.938473
TR1565	5B	404	34.16	99	-1.0857
TR15680	1D	329	42.24	99	-0.922175
TR15686	3A	489	48.47	99	-1.30492
TR15847		297	30.3	99	-1.21446
TR15950		300	26.33	99	-0.980676
TR16013	7B	487	49.9	99	-1.40479
TR16133		298	37.92	99	-0.954302
TR16233		424	55.19	99	-0.970856
TR16282		421	45.6	99	-0.796459
TR16400	2B	316	54.12	99	-1.09514
TR16424		493	43.81	99	-0.840572
TR16428		301	43.19	99	-0.924626
TR16480		644	48.61	99	-1.28892
TR16517	4D	469	40.3	99	-1.04252
TR16545		609	54.18	99	-1.03096
TR16570	3A	445	49.89	99	-1.02396
TR16607	3A	472	47.67	99	-0.820119
TR16647		567	47.62	99	-1.40578
TR16706		404	42.82	99	-1.1125
TR16948	5B	301	43.19	99	-1.33112
TR1695		423	54.84	99	-1.42221
TR1696		420	54.53	99	-1.42171
TR16970	2B	593	54.81	99	-1.3217
TR16989	3B	530	44.34	99	-0.506317
TR17027		298	45.64	99	-1.38568
TR17134	5B	324	50.3	99	-1.38022
TR17160	6B	562	46.26	99	-1.426
TR17296		587	56.73	99	-1.05377
TR173	2D	723	61	99	-0.857281
TR17310	3B	351	48.72	99	-1.10767
TR17334	3B	299	44.48	99	-0.919485
TR17407	3B	563	47.95	99	-1.27151
TR17505	4D	483	49.07	99	-1.3711
TR17607	1A	436	48.85	99	-1.04172
TR17615	3B	492	50.41	99	-0.973622
TR17655	1A	530	46.6	99	-1.23061
TR17668	4D	655	56.48	99	-1.07582
TR17728	7D	298	50.67	99	-0.981566
TR17729	6D	547	51.73	99	-1.12101
TR17763	4D	552	59.6	99	-1.15619
TR17788	4B	465	50.54	99	-0.923416
TR17802	3B	299	33.45	99	-0.750707
TR1784	2B	340	48.24	99	-1.42294
TR17886	2B	578	54.84	99	-1.43328
TR17943	4B	407	52.82	99	-1.01744
TR17976	3B	446	37.9	99	-1.24128
TR17995	5B	350	54.57	99	-0.8571
TR18006	7B	488	57.59	99	-1.06564
TR18064	1A	484	39.26	99	-1.17746
TR18121	4D	339	56.34	99	-1.17038
TR18213	5B	560	51.61	99	-1.00688
TR18223	1A	320	40	99	-0.373997
TR18228	2A	301	56.15	99	-0.93087
TR18238	2B	302	34.11	99	-0.649753
TR18326		298	64.76	99	-0.556316
TR18523		495	52.12	99	-1.19176
TR18664	2D	801	56.3	99	-1.12383
TR18701	1A	695	51.94	99	-1.14909
TR18704		298	55.71	99	-1.04592
TR18763		533	51.78	99	-0.909488
TR18771		664	52.56	99	-1.39822
TR18788	6B	435	59.54	99	-1.07851
TR18874	2B	449	48.78	99	-0.847064
TR18922		497	47.68	99	-0.620956
TR19078		299	46.82	99	-1.36849
TR19131	3A	403	49.13	99	-1.23441
TR19150	4A	707	57.85	99	-1.09162
TR1917		298	57.72	99	-1.27144
TR19204	6A	886	57.12	99	-1.05624
TR19229	2B	448	49.33	99	-1.48777
TR19235	2B	450	49.78	99	-1.30104
TR19246	1B	830	49.88	99	-1.16458
TR19299	5B	687	66.53	99	-0.673065
TR19339	4A	710	57.75	99	-1.25802
TR19399	2D	299	44.15	99	-1.14408
TR19506	3A	468	49.57	99	-1.11118
TR19538	3B	681	55.5	99	-1.33219
TR19599	3D	486	43.42	99	-0.91836
TR1973		301	63.79	99	-1.01084
TR19780	3B	710	57.32	99	-1.08637
TR19941	7D	317	37.23	99	-1.1562
TR19945	7D	384	43.49	99	-1.14243
TR19954	2A	300	39.66	99	-1.12558
TR19959	5A	301	54.82	99	-1.48169
TR19986	1B	591	44.84	99	-1.23654
TR20035	1D	350	52.29	99	-1.28297
TR20056	1B	724	49.45	99	-0.983033
TR20065	1A	736	43.48	99	-1.21819
TR20119	7D	459	39	99	-1.23542
TR20209	7A	729	55.28	99	-1.19234
TR2028		298	59.06	99	-1.45058
TR20310	2B	363	51.79	99	-1.3496
TR20313	5D	455	55.38	99	-1.2687
TR20336	2A	426	46.48	99	-1.00212
TR2038	6B	634	50.94	99	-0.972044
TR20726	2B	324	48.15	99	-1.09604
TR20741	4A	360	53.89	99	-0.957676
TR20992	2D	654	60.55	99	-1.04436
TR21009	4D	462	46.53	99	-0.80535
TR21033	1B	298	31.21	99	-0.623529
TR21078	5A	301	47.17	99	-1.01166
TR21122	2B	298	59.73	99	-1.1463
TR21162	4B	515	52.23	99	-0.813807
TR21170	4B	546	53.11	99	-0.814913
TR21226	7A	309	40.77	99	-0.993335
TR21230	3B	297	41.75	99	-1.02288
TR21372	7B	480	47.09	99	-1.02311
TR21376	4A	346	54.33	99	-0.936195
TR21415	7A	770	51.17	99	-0.510074
TR21428	5B	575	55.31	99	-1.21234
TR21430	2B	315	61.27	99	-1.28624
TR21441		435	48.51	99	-0.0792194
TR21482	5D	456	47.15	99	-0.812808
TR21571	7B	446	47.31	99	-1.38728
TR21638	7B	484	46.9	99	-1.02475
TR21846	5B	524	50.38	99	-1.2194
TR21851	6A	299	54.18	99	-1.09024
TR21999	5B	567	50.97	99	-1.0539
TR22199	1B	410	54.87	99	-1.1415
TR22307	1A	455	51.2	99	-1.14372
TR22309	1A	487	40.86	99	-0.961308
TR22310	1A	428	39.48	99	-0.948192
TR22360	1A	450	51.11	99	-1.14119
TR22382	5B	540	50.19	99	-1.2251
TR22419	1B	355	56.33	99	-1.13943
TR2263	5D	518	52.51	99	-1.03772
TR22709	3B	545	64.04	99	-1.05554
TR23075	7A	743	60.97	99	-1.33518
TR23181	5A	459	57.08	99	-0.826261
TR23209	3A	723	51.73	99	-1.26456
TR23283		300	40.67	99	-1.25762
TR23320	5B	852	45.89	99	-1.34476
TR23524	3B	615	53.01	99	-1.22567
TR23567		298	47.65	99	-1.11231
TR23826		298	32.89	99	-0.965364
TR2385	7A	384	56.77	99	-1.41495
TR2386	7A	414	61.6	99	-1.13327
TR23948	6D	349	37.25	99	-0.642948
TR23985	1B	372	39.79	99	-1.34098
TR24143	2A	299	33.44	99	-0.750985
TR24173	7B	725	46.62	99	-1.14242
TR24182	3D	489	47.65	99	-0.6264
TR242	3B	300	49.33	99	-1.08706
TR24236	4B	474	48.1	99	-0.841024
TR24251	6A	755	54.83	99	-1.01584
TR2426	7B	495	60.81	99	-0.809655
TR24265	3B	298	45.63	99	-1.1325
TR24331		401	45.39	99	-0.948867
TR24337	2A	478	60.05	99	-1.12571
TR24347	5A	331	47.43	99	-1.16663
TR24538	6A	675	53.77	99	-1.11481
TR2461	3B	639	61.19	99	-1.26575
TR24619	4D	471	49.69	99	-1.20081
TR24643	1B	657	45.05	99	-1.01104
TR24660	2D	842	63.07	99	-0.904207
TR24661	2D	797	63.24	99	-0.89363
TR24680	5B	501	47.7	99	-1.39235
TR24839	5D	369	56.91	99	-1.28077
TR24841	5D	396	58.58	99	-1.11819
TR24860	4B	674	50	99	-1.13972
TR25049	4B	575	52.87	99	-1.21876
TR25082	6A	779	49.93	99	-1.12115
TR25112	5D	347	44.38	99	-0.843117
TR25265	3A	734	54.5	99	-1.23478
TR25472	5A	300	44.34	99	-1.44254
TR25489	7D	630	45.56	99	-1.22958
TR25522	1B	440	48.4	99	-1.46436
TR25653	5D	795	56.98	99	-1.0376
TR25742	7B	790	55.7	99	-1.21065
TR25852	3B	424	60.14	99	-0.923863
TR25926	2B	298	32.55	99	-1.07601
TR26031	7D	439	51.25	99	-1.2212
TR26115	4B	309	53.08	99	-1.23112
TR26199	6D	337	42.14	99	-0.793796
TR26210	6D	853	61.67	99	-1.25057
TR26252	4A	300	40	99	-0.968544
TR26552	3B	482	47.72	99	-1.36307
TR26621	2B	298	49.66	99	-1.0252
TR26903	6D	299	50.16	99	-1.37942
TR2692	1A	321	47.98	99	-1.05439
TR27013	6A	484	37.19	99	-0.96467
TR27042	1B	376	45.74	99	-1.02354
TR27078	4B	468	44.01	99	-1.16275
TR27094		453	48.56	99	-1.06177
TR2714	3B	299	35.12	99	-1.22108
TR27145	2A	299	45.15	99	-1.34979
TR27202	1D	447	49.21	99	-1.23633
TR27241		1503	61.15	99	-1.49248
TR2731	7D	299	53.84	99	-0.685683
TR27434	2A	300	47.34	99	-1.02252
TR27470	6A	539	59.74	99	-1.097
TR27472	6A	574	60.1	99	-1.02126
TR27481	3B	426	55.17	99	-0.983076
TR27553	4A	449	42.32	99	-0.814792
TR27561	4B	760	60.92	99	-1.21662
TR27563	2D	657	55.25	99	-1.34671
TR27630	2B	527	48	99	-0.939611
TR2769	3A	298	40.61	99	-1.20582
TR27890	2A	578	41.69	99	-1.20472
TR27916	5B	625	47.04	99	-0.902409
TR27925	2D	480	47.71	99	-1.1888
TR27944	5A	488	59.84	99	-1.00212
TR27983	4A	602	48	99	-1.19382
TR28020	5A	594	50.67	99	-1.44139
TR28081	6B	343	50.15	99	-1.44308
TR28149	3D	669	60.68	99	-1.22779
TR28214	6D	378	58.21	99	-0.732782
TR28254	6A	506	61.86	99	-0.818186
TR28340		472	50.21	99	-1.16705
TR28425	4D	576	39.59	99	-1.00121
TR28453	4A	739	57.64	99	-1.254
TR28565	3B	668	60.18	99	-1.01791
TR28608	4A	661	63.24	99	-1.13484
TR28624	3B	623	41.57	99	-1.26881
TR2863	7B	298	48.65	99	-1.30192
TR28826	2D	487	56.88	99	-0.86969
TR28922	1B	722	59.01	99	-1.07824
TR29017	2A	433	52.89	99	-1.25697
TR2906	6A	299	39.46	99	-0.788638
TR29375	5D	636	60.22	99	-0.753266
TR294	6A	317	60.57	99	-1.52445
TR29574	3B	518	52.13	99	-1.17934
TR29636		332	71.98	99	-0.867682
TR29640		710	63.52	99	-0.854394
TR29647		464	56.9	99	-1.14738
TR29777	4B	381	42.78	99	-1.05664
TR30005		628	55.41	99	-1.44351
TR30044		429	55.47	99	-1.0657
TR30051	1D	699	62.09	99	-1.24172
TR30058		533	61.73	99	-1.08225
TR30087	6D	606	56.27	99	-0.889596
TR30106	6D	677	44.76	99	-0.925851
TR30149		541	57.49	99	-1.16055
TR30189		383	45.44	99	-1.36494
TR30193		385	45.19	99	-1.19104
TR30225		386	45.08	99	-1.36555
TR30226		385	45.19	99	-1.19104
TR303	6B	701	58.34	99	-1.14925
TR30313		377	45.89	99	-1.18815
TR30336		384	45.83	99	-1.19076
TR30364		301	50.5	99	-1.03789
TR30400		385	44.93	99	-1.19104
TR30413		384	45.83	99	-1.19076
TR30455	2A	366	51.64	99	-1.0259
TR30491		361	47.37	99	-1.20149
TR30494		384	45.83	99	-1.19076
TR3050	1A	455	45.94	99	-1.1319
TR30505		343	48.98	99	-0.901341
TR30626		386	45.08	99	-1.19142
TR30748	3B	384	57.82	99	-0.694578
TR30763		297	52.52	99	-0.611008
TR30813		338	45.85	99	-1.11622
TR30953		345	52.17	99	-0.901107
TR3098	2D	299	31.77	99	-1.25128
TR30987		297	28.95	99	-1.12541
TR31025	2A	299	55.52	99	-1.01437
TR3103	7A	300	53.34	99	-0.923116
TR31143	4D	300	35.67	99	-1.0506
TR31175	2A	522	43.11	99	-1.13212
TR31192	5B	382	58.38	99	-0.879544
TR31209		447	51.23	99	-0.866059
TR31305	2B	771	63.17	99	-1.41626
TR31328	7D	327	34.86	99	-0.918359
TR31419		415	58.31	99	-0.975199
TR31506		660	57.88	99	-1.25146
TR31516		506	46.64	99	-1.08444
TR31569	3D	326	37.11	99	-0.857214
TR3163	6B	298	36.91	99	-0.820681
TR3171	4A	311	35.04	99	-0.810645
TR31728	7B	362	35.91	99	-0.883882
TR31873	5B	677	61.44	99	-0.957831
TR31898		419	36.75	99	-1.39662
TR31974	5B	300	40	99	-1.06849
TR31993	7B	479	55.74	99	-1.3829
TR32103		505	41.98	99	-1.20598
TR32282	3B	629	55.64	99	-1.43148
TR32298		298	25.84	99	-1.02963
TR32307	7D	712	57.31	99	-1.3929
TR32378	3B	323	66.56	99	-1.12407
TR32380	4D	462	37.66	99	-0.962368
TR32388	3A	300	41	99	-1.379
TR32547	4D	486	55.56	99	-1.1243
TR32586	7D	455	44.62	99	-1.11649
TR32618		705	49.79	99	-1.26108
TR32621	6A	622	55.31	99	-1.41319
TR32666	7A	525	46.29	99	-1.25218
TR32700		827	46.67	99	-1.2962
TR32705		756	50.93	99	-1.32809
TR32797		299	45.82	99	-0.708495
TR32800		297	64.98	99	-0.585988
TR32815		400	52.75	99	-0.688935
TR32827		307	63.19	99	-0.709896
TR32832		297	50.51	99	-0.911365
TR3285		498	61.25	99	-1.01591
TR32884		355	35.5	99	-1.22942
TR32917		298	34.23	99	-1.19668
TR32941		411	51.34	99	-0.98362
TR33011		386	54.66	99	-1.25139
TR33114		299	40.47	99	-1.14049
TR33238		297	35.69	99	-0.591722
TR33279		299	53.17	99	-1.11825
TR333	6D	995	56.69	99	-1.16468
TR33303		311	48.87	99	-0.931871
TR33334	7A	304	58.22	99	-1.24639
TR33372		313	40.57	99	-0.825842
TR33391		627	58.85	99	-1.14281
TR33464	5B	298	51.67	99	-1.19283
TR33559	1A	328	44.21	99	-1.44764
TR33586	6A	334	57.18	99	-1.13754
TR33700	2A	670	53.58	99	-1.04257
TR33850		650	52.77	99	-1.29624
TR3387		299	61.54	99	-1.10521
TR33982	2A	528	47.15	99	-1.26269
TR34229	3B	340	42.06	99	-1.4319
TR34252		322	47.83	99	-1.02812
TR34257	7A	389	49.1	99	-0.861877
TR34273		855	55.09	99	-1.45704
TR34295	4D	716	44.97	99	-1.09474
TR34300	4B	297	50.84	99	-1.08996
TR34305		433	35.11	99	-1.00914
TR34307		357	45.66	99	-1.06218
TR34324	2B	509	38.5	99	-0.932781
TR34432		619	56.06	99	-1.15684
TR34434		376	39.36	99	-1.42696
TR34449		298	27.85	99	-0.698624
TR34465	6A	452	47.57	99	-1.52033
TR34534	5D	655	49.62	99	-1.04393
TR34561	2A	345	34.78	99	-1.00243
TR34626	1B	429	44.29	99	-1.16418
TR34807	2B	583	56.6	99	-1.43502
TR34838	2A	442	34.84	99	-1.03869
TR34858	7B	538	39.59	99	-1.1707
TR34870	4D	650	48.46	99	-1.12665
TR34899	2A	321	29.91	99	-0.945384
TR3490		329	54.71	99	-0.0714586
TR34926	6D	359	57.38	99	-1.17767
TR34928	5D	846	57.21	99	-1.16917
TR34937	3B	948	51.47	99	-1.15515
TR34949	7D	482	63.27	99	-1.30555
TR35015		1740	48.74	99	-1.45908
TR35049		1030	50.87	99	-1.28956
TR35062		1109	57.89	99	-1.04639
TR35125		1639	46.92	99	-1.44708
TR35136		300	32.34	99	-1.32774
TR35138		300	50.67	99	-1.5012
TR35153		300	50	99	-1.25849
TR35154	6D	300	43.67	99	-0.886941
TR35160		300	38.34	99	-1.08931
TR35162	3B	300	33	99	-0.94132
TR35190		300	39.67	99	-0.949713
TR35191	3B	300	66.33	99	-0.711813
TR35267	5D	1414	62.31	99	-1.28112
TR35273	2D	667	46.93	99	-1.32746
TR35356	5B	1183	59.77	99	-1.24254
TR35372	3D	868	54.61	99	-1.1716
TR3540	3B	846	64.54	99	-1.00629
TR3548	7A	778	53.34	99	-1.09632
TR35613	7D	920	57.72	99	-1.15131
TR35642	2A	701	58.06	99	-1.18942
TR35719	4B	300	31.34	99	-1.15052
TR35723	2D	1123	62.51	99	-1.23273
TR35817	3D	842	52.26	99	-1.05263
TR36107	1B	1105	63.62	99	-1.37241
TR36301	6A	1049	56.53	99	-1.18623
TR36317	5A	421	55.58	99	-0.996284
TR36345	7D	580	48.27	99	-1.4168
TR36438	4B	1149	52.04	99	-1.17916
TR36479	2D	796	47.86	99	-0.799514
TR36484	6B	298	45.31	99	-1.02543
TR36491	2B	980	53.57	99	-1.42203
TR36506	4A	297	67.01	99	-1.08457
TR36671	5B	297	30.98	99	-1.11846
TR36688	7A	609	67.32	99	-1.33792
TR36722	2A	299	26.09	99	-0.796217
TR36765	3B	482	61.62	99	-1.38024
TR3686		301	55.15	99	-0.958909
TR36900	7A	329	50.76	99	-1.23204
TR36967	7D	546	51.65	99	-1.18737
TR37029	7A	486	58.02	99	-1.33785
TR37084	5B	362	60.5	99	-1.3195
TR37334	4A	756	64.82	99	-1.31507
TR37468	7A	431	47.8	99	-1.12158
TR37487	3B	434	28.34	99	-1.34861
TR37573	6A	449	46.1	99	-1.25649
TR37601	6B	457	45.73	99	-1.29583
TR37646	4D	753	55.65	99	-0.859145
TR37745	1A	491	49.49	99	-1.295
TR37756	4B	721	64.77	99	-1.23187
TR37782	1A	532	57.7	99	-1.16097
TR37799	5B	686	59.62	99	-1.28047
TR37933	3B	543	60.04	99	-1.38409
TR37973	5B	735	47.89	99	-1.17517
TR37991	3B	912	63.05	99	-1.38778
TR38017	6B	577	63.08	99	-1.0287
TR38186	3B	640	59.85	99	-1.30948
TR3822	6B	578	49.3	99	-0.952485
TR38266	1A	676	64.65	99	-1.39484
TR38268	1B	678	59.74	99	-1.06654
TR38285	1D	773	58.21	99	-1.32209
TR38315	6A	703	63.72	99	-1.14939
TR3840	2A	596	52.68	99	-1.09491
TR38405	5A	758	63.19	99	-1.34039
TR38422	6A	766	47.13	99	-1.26992
TR38453	7D	1222	55.56	99	-1.28284
TR38474	2B	814	54.91	99	-1.26027
TR38488	3B	821	61.39	99	-0.863855
TR38545	3D	1152	64.07	99	-1.32048
TR38560	2A	897	61.65	99	-1.33341
TR38564	6B	901	64.71	99	-1.07881
TR38600	1D	1371	61.56	99	-0.986408
TR38682	1D	1095	62.46	99	-1.15956
TR38726	7A	1201	61.45	99	-1.18789
TR38822	6B	1840	58.48	99	-0.959173
TR38834	3B	2043	66.47	99	-1.36379
TR38906	4B	782	61.25	99	-1.2718
TR39024	6D	549	60.1	99	-1.06893
TR39028	5D	431	47.56	99	-0.735904
TR39035	1B	301	34.22	99	-1.17561
TR39069	2D	358	47.21	99	-1.06294
TR39128	2A	375	38.67	99	-0.92816
TR39157	6D	301	54.15	99	-1.1304
TR39279	3A	299	36.46	99	-1.10448
TR39319	2D	899	58.06	99	-1.14487
TR39331	3D	538	44.43	99	-0.89423
TR39430	1A	504	49.01	99	-1.04126
TR3947	1B	542	54.61	99	-0.986468
TR39546	7B	428	51.87	99	-1.3198
TR39547	1B	299	41.14	99	-0.912781
TR39588	5B	615	49.76	99	-1.24691
TR39656	7A	1370	61.9	99	-1.10951
TR39754	6B	828	47.82	99	-1.17248
TR39780	7B	999	57.46	99	-1.41068
TR39831	1A	868	53.68	99	-1.24788
TR39861	4B	782	55.76	99	-1.13929
TR39863	3D	657	56.47	99	-0.705768
TR39896	4A	2690	60.26	99	-1.15143
TR399	5B	297	41.41	99	-1.01192
TR39937	3B	443	47.41	99	-1.52838
TR39981	2A	507	58.58	99	-1.08654
TR39983	3B	362	54.14	99	-1.38747
TR39984	1D	1209	59.55	99	-1.30041
TR40025	3D	1779	60.26	99	-1.1081
TR40029	2A	463	54.42	99	-1.00543
TR4006	4B	536	52.8	99	-1.08081
TR40061	1A	1510	62.71	99	-1.2356
TR4007	4B	565	52.21	99	-1.08761
TR40106	3B	903	62.45	99	-1.04803
TR40111	2B	727	54.89	99	-1.19866
TR40118	7B	1867	53.08	99	-1.00517
TR40136	1B	933	59.27	99	-1.14044
TR40137	7A	552	57.79	99	-1.05204
TR40151		1380	53.19	99	-1.08946
TR40171	4D	1221	61.26	99	-1.21195
TR40180	1B	1167	59.55	99	-1.03139
TR40284	1A	386	33.16	99	-0.950372
TR40361	1D	467	50.32	99	-0.109108
TR4041	3B	302	42.72	99	-1.30683
TR40455	2D	930	62.8	99	-1.21264
TR40548	4B	489	51.13	99	-0.859582
TR40552	2B	576	47.22	99	-1.1471
TR4059	2A	300	45.33	99	-1.36261
TR40667	2B	463	44.49	99	-0.860477
TR40747	2B	415	55.18	99	-1.19219
TR40845	1B	328	46.35	99	-1.15547
TR40884	1D	791	50.44	99	-1.28308
TR41018	7B	1330	63.91	99	-1.3864
TR41057	3A	378	59.26	99	-1.07265
TR41128	1B	298	44.3	99	-1.12017
TR41182	5A	1756	57.4	99	-1.22601
TR41183	5A	715	52.86	99	-1.27428
TR41200	7A	724	59.12	99	-0.886896
TR41220	6A	1000	55.1	99	-1.09948
TR41241	4B	866	63.05	99	-1.20408
TR41263	5B	766	46.09	99	-0.998064
TR41470	5B	298	39.26	99	-1.39479
TR41471	5B	342	36.84	99	-1.08888
TR41549	3B	297	28.62	99	-1.0131
TR41718	5B	471	50.32	99	-1.10986
TR4199	3D	526	46.96	99	-1.26829
TR41994	6A	376	59.31	99	-1.06967
TR42027	2A	536	51.12	99	-1.3951
TR42052	5D	429	31.94	99	-1.29998
TR42070	4B	1425	61.54	99	-1.29292
TR4236	4B	437	51.49	99	-1.18872
TR42378	7D	445	58.88	99	-1.10314
TR42464	5B	471	50.1	99	-0.985982
TR42547	4B	567	42.5	99	-1.1721
TR42637	1D	519	58.96	99	-1.31081
TR42674	5B	522	59.77	99	-1.35303
TR42732	2A	533	61.35	99	-0.96796
TR42800	7D	657	61.49	99	-1.21719
TR42805	1B	764	60.47	99	-1.30062
TR42856	7A	555	46.48	99	-1.43284
TR42922	6A	853	62.02	99	-1.30078
TR42943	1A	914	54.49	99	-1.09056
TR43085	7D	580	60.52	99	-1.25297
TR43156	7D	412	45.14	99	-0.620044
TR43252	1B	298	31.54	99	-1.00187
TR43270	5D	298	36.92	99	-1.22183
TR43428	2D	772	64.38	99	-1.2148
TR43508	2A	804	66.67	99	-1.35607
TR43531		589	56.19	99	-1.3726
TR43533	2A	591	62.43	99	-1.184
TR43563		1487	63.35	99	-1.30035
TR43574	3D	782	58.57	99	-1.21168
TR43583	3B	611	56.79	99	-1.27025
TR43589	1B	613	53.83	99	-1.00695
TR43599	3B	618	56.31	99	-0.945434
TR43604	3B	621	56.68	99	-1.20758
TR43620	4B	1101	58.4	99	-1.00191
TR43630	6B	1492	60.79	99	-1.26648
TR43637	2B	1192	52.51	99	-1.20052
TR43750	2A	676	56.66	99	-0.85835
TR43756	6D	972	59.26	99	-1.38927
TR43857	7A	795	65.15	99	-1.25125
TR43902	4A	448	57.59	99	-0.865155
TR43935	1B	906	56.62	99	-1.13028
TR44130	2B	480	41.04	99	-1.11944
TR44194	4A	500	61.6	99	-1.38292
TR44204		544	55.52	99	-1.11938
TR44324	2B	367	53.96	99	-0.839298
TR44337	7B	430	69.06	99	-1.36226
TR444	2A	354	55.93	99	-1.24804
TR44500	6B	663	50.83	99	-1.22505
TR44510	2D	953	54.14	99	-1.1294
TR44526	3B	740	63.78	99	-1.16035
TR44692	2B	1056	49.15	99	-1.23031
TR4519	6B	374	62.84	99	-0.930617
TR4544	5D	372	46.5	99	-1.05325
TR460	2B	506	60.08	99	-1.14231
TR4657	4D	300	37.67	99	-1.52425
TR4762	1D	299	43.14	99	-0.752565
TR4830		719	48.96	99	-1.30066
TR4901	3D	461	45.55	99	-0.759757
TR4930	6A	416	54.57	99	-1.36004
TR4948		367	44.42	99	-1.28753
TR4996	1B	361	57.9	99	-1.28612
TR5271	6D	297	55.22	99	-1.43996
TR5428	6A	1079	53.47	99	-1.28906
TR5436	5B	1141	52.23	99	-1.107
TR5489		907	62.18	99	-0.690401
TR5504		1158	52.07	99	-1.05626
TR5584	5B	952	46.01	99	-1.20586
TR5639	6A	980	53.47	99	-1.42899
TR5694	5B	1024	43.17	99	-1.36909
TR5772	3A	1119	58.18	99	-1.29932
TR5869		867	64.59	99	-0.702875
TR5872	6D	849	59.48	99	-1.24562
TR5876	4D	896	61.05	99	-0.977646
TR5879	1B	807	49.94	99	-1.20836
TR5885	1B	879	49.6	99	-1.13997
TR5908	5B	815	52.27	99	-1.14241
TR5911	3B	837	59.02	99	-1.16474
TR5931	5D	845	54.79	99	-1.12733
TR5950	4A	826	57.02	99	-0.954556
TR5987		836	59.81	99	-0.809533
TR5999	4B	849	60.55	99	-0.836886
TR6120	2B	877	50.17	99	-1.04867
TR6126		879	64.39	99	-0.395693
TR6133	6A	923	51.36	99	-1.06181
TR6136	1D	879	47.55	99	-1.22335
TR6208	3B	878	65.72	99	-0.164816
TR6222	2B	843	54.69	99	-1.00819
TR6226	1B	892	57.73	99	-0.905476
TR623	3D	481	52.6	99	-1.18443
TR6240	4A	919	58.76	99	-1.13529
TR6271		883	48.36	99	-1.23676
TR6497		488	52.46	99	-0.957695
TR6530	4B	300	59.67	99	-0.967869
TR660	7D	322	57.46	99	-1.03592
TR6617	3B	563	46.89	99	-1.1457
TR6625	6A	586	43.85	99	-1.34738
TR6657		299	24.42	99	-0.985169
TR6683		330	79.39	99	-0.502919
TR6693	6A	613	42.58	99	-0.951485
TR6729	7A	394	45.94	99	-1.23353
TR6740	2A	337	48.67	99	-0.767215
TR6753		301	46.85	99	-0.998637
TR6799	2A	576	44.1	99	-0.889223
TR6810	2A	547	44.24	99	-0.876584
TR6858	5B	330	33.63	99	-1.17291
TR6863	2B	438	36.53	99	-1.10929
TR6894	4B	376	54.26	99	-1.29032
TR6896	3A	446	53.37	99	-1.25179
TR6939	5B	301	31.56	99	-1.17889
TR6968	4B	468	41.03	99	-1.26178
TR7057	5B	489	51.33	99	-1.21571
TR7067	1A	554	51.26	99	-0.974356
TR7110	6B	369	39.3	99	-0.732962
TR7123	5D	439	46.47	99	-1.45411
TR7135	3B	409	30.08	99	-1.16929
TR7172	6D	336	38.4	99	-1.05732
TR7191	1B	468	54.06	99	-1.39157
TR7230	6D	407	45.45	99	-1.18894
TR7303		454	44.06	99	-0.724183
TR7325	5B	298	34.23	99	-0.958957
TR7338		298	45.64	99	-1.24399
TR7442	5B	507	46.15	99	-1.40254
TR7444	5B	458	56.99	99	-1.10053
TR7478	6D	467	44.97	99	-1.13863
TR7535	1A	461	52.49	99	-0.933722
TR7663	1A	413	47.7	99	-1.0483
TR7751		298	56.71	99	-0.870492
TR779		301	55.48	99	-0.775338
TR7867	4B	434	41.24	99	-0.947054
TR792		300	54.67	99	-0.975988
TR7955	3D	520	50.19	99	-1.20887
TR7969	1B	402	49.51	99	-1.06117
TR7973	2D	299	34.79	99	-1.14957
TR7997	2D	299	42.48	99	-0.885027
TR8054		298	34.23	99	-0.993273
TR8065	3B	641	50.55	99	-1.46025
TR8091	4B	338	54.14	99	-1.22119
TR8099	4B	614	53.58	99	-1.39521
TR8147	1B	497	57.34	99	-1.26365
TR8188	3A	640	49.85	99	-1.20742
TR8327	7B	588	47.96	99	-1.07527
TR8328	5D	604	46.86	99	-1.38811
TR8399	2A	422	51.42	99	-1.10741
TR8410	6A	628	38.86	99	-1.08625
TR8434	4B	644	57.3	99	-1.20954
TR8497	3A	527	55.79	99	-1.02637
TR8526	3D	486	62.14	99	-1.11689
TR8569	5B	328	35.67	99	-0.766121
TR8570	3B	474	42.19	99	-0.278109
TR8589		637	48.04	99	-1.22751
TR8590		627	54.23	99	-0.987875
TR8603		623	64.36	99	-0.779789
TR8622	6D	648	50.31	99	-1.35547
TR8638		516	48.06	99	-1.21065
TR8694		440	56.36	99	-1.04143
TR8778	5A	299	55.85	99	-0.830424
TR883	5D	303	42.24	99	-1.21427
TR8862	5D	510	40.59	99	-1.07145
TR8890	3D	462	44.59	99	-0.979536
TR8920		575	48	99	-1.04308
TR8956		298	39.6	99	-1.211
TR8991	2A	488	50.62	99	-1.39055
TR9082		452	56.19	99	-0.709847
TR9287		299	34.45	99	-0.955609
TR9306	7D	353	55.53	99	-1.25882
TR9311	5B	299	32.77	99	-0.843967
TR9346	2B	591	46.36	99	-0.678431
TR9414	3B	539	51.95	99	-1.17703
TR9428		524	55.91	99	-0.923368
TR9478	3B	637	56.99	99	-1.01157
TR9530		454	51.77	99	-1.11025
TR9617	4A	464	47.2	99	-1.44238
TR9714		405	46.42	99	-1.12458
TR9794	3B	598	51.51	99	-1.09708
TR9896	5D	656	50.45	99	-1.42985
TR9935	3B	299	25.42	99	-0.863561
TR9948	1D	633	55.6	99	-1.40442
TR10027	4B	296	45.61	98	-1.21441
TR10131	2A	320	44.37	98	-1.10709
TR10177	6D	459	42.48	98	-0.934751
TR10187	2D	600	54.33	98	-1.24448
TR10264	2B	546	52.38	98	-1.08167
TR10483	6A	474	43.46	98	-1.3657
TR10554		452	47.79	98	-1.19084
TR10719	2B	475	50.32	98	-1.18104
TR10763	5D	327	49.54	98	-1.03634
TR10924	2A	531	50.1	98	-1.03385
TR11032	1D	450	55.11	98	-1.3906
TR1122	7D	478	55.44	98	-0.960226
TR1123	7D	478	55.44	98	-0.960226
TR11333	7A	512	56.25	98	-1.07746
TR11421	1D	559	48.84	98	-1.29732
TR11479	2B	561	53.12	98	-1.10812
TR11526	3B	463	57.46	98	-0.91409
TR1164	6B	616	49.18	98	-1.21349
TR11655		296	64.19	98	-0.771026
TR11704	4D	498	41.97	98	-1.18035
TR11858	3D	466	48.71	98	-1.39554
TR119	3B	472	59.75	98	-1.03359
TR11924		498	68.07	98	-0.950257
TR11938	5D	524	52.1	98	-1.00605
TR11942	2B	535	51.78	98	-1.0234
TR1195	6D	660	55.15	98	-1.16239
TR11962	2A	296	63.18	98	-1.0308
TR11975		573	52.36	98	-1.06908
TR12012	2B	504	50.79	98	-1.26724
TR12136	7D	402	49.5	98	-1.22224
TR12168	7D	469	48.4	98	-1.28727
TR12170	5A	390	50.77	98	-0.844922
TR1247	7B	330	63.64	98	-1.41216
TR12546	7B	388	62.12	98	-0.928298
TR12583	3B	587	53.83	98	-1.23772
TR12767	2B	579	50.26	98	-1.21117
TR12822	5D	527	54.08	98	-1.15936
TR12870		438	48.85	98	-1.09641
TR12871	3D	494	52.23	98	-0.942728
TR12912	4B	295	38.98	98	-1.06921
TR12949	5B	616	55.68	98	-1.06653
TR12986	7D	295	36.61	98	-0.929898
TR12989		336	49.7	98	-1.11876
TR13005		590	52.2	98	-1.24985
TR13053	6B	467	49.03	98	-1.11166
TR13115	1B	464	44.18	98	-1.12913
TR13139	4B	548	49.27	98	-0.965328
TR13237		466	49.57	98	-1.25101
TR13240	5A	497	56.54	98	-1.18513
TR13260		296	29.73	98	-1.23434
TR13308		296	30.74	98	-1.27494
TR13310	7A	481	47.19	98	-1.10499
TR13340	7A	458	46.95	98	-0.978764
TR13344		549	48.82	98	-1.07425
TR13401	5B	485	53.61	98	-1.20741
TR13409	2A	529	51.61	98	-0.914807
TR13446	4A	484	39.67	98	-1.16357
TR13448	2A	506	40.72	98	-1.33265
TR13545	7B	528	57.96	98	-1.38803
TR13619	6D	501	53.89	98	-0.911805
TR13623	7D	306	43.47	98	-1.25571
TR13784	4D	403	45.91	98	-1.13298
TR1379	2A	434	52.07	98	-1.0951
TR13802	3B	295	45.42	98	-1.24068
TR13836	5B	351	48.14	98	-0.829541
TR1391	2D	294	29.26	98	-1.03653
TR13941	5D	484	52.89	98	-1.11466
TR13955	4B	488	52.67	98	-1.34833
TR14116	6B	628	54.78	98	-1.12937
TR14207	4D	294	36.06	98	-1.2822
TR14238	4B	628	53.02	98	-0.926632
TR14269	3A	344	56.4	98	-1.33476
TR14306	7D	520	53.27	98	-0.915774
TR14370	6B	330	54.85	98	-1.36093
TR144	2B	902	61.42	98	-1.33515
TR1441	7D	392	55.61	98	-0.908721
TR14418	7D	613	48.78	98	-1.18628
TR1442	7D	368	55.44	98	-0.891367
TR14557	1B	579	53.2	98	-1.32037
TR14617	3A	585	54.87	98	-1.09839
TR14829	4B	420	50.47	98	-1.10093
TR14896	7D	409	62.59	98	-1.11376
TR14930	5B	576	51.39	98	-1.13832
TR14995	1A	559	54.2	98	-0.661885
TR15031	3B	502	43.23	98	-1.3289
TR151	4B	380	34.73	98	-1.09486
TR15104	7B	480	47.29	98	-1.4284
TR15201	1B	474	36.92	98	-1.11844
TR15235	3B	379	41.69	98	-1.1779
TR15241	5B	590	46.61	98	-1.10258
TR15269		397	40.56	98	-1.14535
TR15285	3D	605	50.41	98	-1.36192
TR15293	4A	508	42.52	98	-1.18966
TR15393	7A	294	37.75	98	-1.01387
TR15397	3B	612	47.88	98	-1.48892
TR15429	4A	336	56.25	98	-1.06758
TR15437	5B	620	45.96	98	-1.02992
TR15462	5D	563	50.45	98	-0.744619
TR15483	3B	595	54.12	98	-1.17433
TR15485	3B	598	46.49	98	-1.11117
TR15510	7B	447	45.87	98	-1.00932
TR15548	1B	606	57.92	98	-0.829425
TR15623	3B	488	49.59	98	-1.08282
TR1564	4B	294	45.92	98	-0.993393
TR15746		295	44.41	98	-1.09169
TR15748	2B	431	47.33	98	-1.51576
TR15800	4B	486	37.65	98	-1.12335
TR1585		301	59.8	98	-1.35016
TR15923		298	46.64	98	-1.12176
TR15927		524	48.85	98	-1.18066
TR1601	6B	302	57.95	98	-1.35107
TR16018	1B	531	61.39	98	-1.19295
TR1602	6B	365	57.26	98	-1.37542
TR16078	7B	484	53.72	98	-0.831792
TR16103		706	63.6	98	-1.28866
TR16121		535	54.21	98	-0.998194
TR16138	5B	646	56.97	98	-1.48246
TR16279		297	52.52	98	-1.17213
TR16296	5D	442	51.58	98	-1.41283
TR16417		589	53.82	98	-1.21906
TR16479		615	48.78	98	-0.959483
TR16495		573	49.39	98	-0.983305
TR16496		366	33.33	98	-0.750222
TR16540	4A	516	55.42	98	-1.25167
TR16639	1D	483	52.38	98	-1.35319
TR1664	2A	340	55.29	98	-1.01198
TR16682	4B	561	49.73	98	-1.11114
TR16688	3B	365	45.75	98	-1.13306
TR16862		498	66.06	98	-1.20338
TR16868	5D	561	52.23	98	-0.9237
TR16935	5A	386	50.77	98	-1.19921
TR16947	7D	541	50.28	98	-1.30907
TR16996	6B	387	52.46	98	-1.16764
TR170		295	22.72	98	-1.07458
TR1707	2A	431	56.84	98	-1.04013
TR17127		536	54.48	98	-1.2853
TR1714	4D	304	43.42	98	-1.11035
TR1726	1B	297	45.46	98	-0.908363
TR17281	3A	521	54.12	98	-0.931874
TR17336	5D	565	49.73	98	-1.1331
TR17418	1D	558	53.04	98	-1.22205
TR17419	4A	479	59.71	98	-1.42742
TR17485	3B	446	49.33	98	-1.15225
TR17518		548	58.58	98	-0.965069
TR17538	1A	647	52.24	98	-1.38405
TR17606	2D	295	58.31	98	-1.1312
TR1762	4B	416	57.21	98	-0.901802
TR17631	3D	397	47.1	98	-1.41331
TR17657	1B	578	48.27	98	-1.30243
TR17688	2D	594	44.95	98	-1.39102
TR17740	1D	701	63.62	98	-1.16246
TR17878	2B	522	48.66	98	-1.24418
TR180	7D	425	48.24	98	-1.01177
TR18108	2A	346	43.65	98	-1.35462
TR18169	7D	294	35.04	98	-0.832403
TR18205	1D	303	41.58	98	-0.451004
TR18206	2B	595	63.53	98	-1.15628
TR18261	6B	571	42.03	98	-1.23171
TR18308		297	61.62	98	-1.26995
TR18310		315	42.54	98	-0.864775
TR18338		297	43.1	98	-1.04286
TR18398	2B	337	55.19	98	-1.07215
TR18561	4A	390	53.85	98	-1.44305
TR18596	1B	556	39.57	98	-1.11127
TR18648	4B	438	60.51	98	-0.941119
TR18779		634	50.63	98	-1.06785
TR18861	5B	731	57.18	98	-1.03815
TR18890		886	52.71	98	-1.19629
TR18908	1B	435	62.99	98	-1.04636
TR1894	7B	801	57.43	98	-1.01634
TR1909		692	64.31	98	-1.1624
TR19134	3A	598	62.71	98	-1.02111
TR19168	2B	474	46.84	98	-1.09034
TR19209	2A	296	41.89	98	-1.25257
TR19363	2A	296	73.64	98	-0.574503
TR19502	5B	382	42.93	98	-1.07793
TR19503	5D	296	54.06	98	-1.25801
TR19540	1A	365	51.78	98	-1.34572
TR19559	4A	747	51.01	98	-1.17107
TR1956		503	49.7	98	-1.26758
TR1958		296	56.42	98	-0.908678
TR19615	3B	322	52.18	98	-1.4657
TR19626	2B	355	47.6	98	-1.02013
TR19628	1A	678	54.72	98	-0.925132
TR1966	4B	709	47.81	98	-1.13357
TR19719	2B	491	48.07	98	-0.984519
TR19857	7B	297	35.35	98	-1.16022
TR19860	1A	637	54.47	98	-0.852905
TR19944	4A	359	46.52	98	-0.911882
TR2	4B	585	45.47	98	-0.97614
TR20068	7B	297	35.02	98	-1.17713
TR20103	3B	374	31.55	98	-1.17647
TR20109	4B	634	61.2	98	-1.11713
TR20134	3B	673	39.23	98	-1.25847
TR20491	7D	662	48.49	98	-1.37752
TR2056		479	54.28	98	-0.968968
TR2057		479	54.28	98	-0.968968
TR20571	5B	296	54.05	98	-1.4068
TR2073	6D	296	33.44	98	-1.28772
TR20751	6D	407	39.31	98	-0.747276
TR20914		296	35.47	98	-1.21285
TR21168	1D	296	43.58	98	-0.963953
TR212	1A	418	44.02	98	-1.11846
TR2134	2B	534	50	98	-1.00078
TR21340	6B	334	54.79	98	-0.919047
TR21364	6A	500	45	98	-1.24044
TR21373	7D	482	40.87	98	-0.995296
TR21421	5D	481	50.73	98	-0.792094
TR21527	5D	369	49.87	98	-1.00601
TR21535	5D	359	50.7	98	-1.02833
TR2160	6D	388	55.93	98	-0.929781
TR21885	4B	584	49.66	98	-1.15991
TR21944	6A	373	42.36	98	-1.18685
TR21959	7A	457	58.42	98	-0.982314
TR22016	2B	696	46.7	98	-0.825183
TR22036	2B	505	47.92	98	-1.28631
TR22044	2B	298	42.28	98	-1.04447
TR22126		563	44.41	98	-1.14384
TR22167	7A	294	44.22	98	-0.553449
TR22168		296	31.42	98	-0.907113
TR22204	7B	435	47.13	98	-1.23628
TR22301	2D	388	50	98	-0.735419
TR22375	2A	863	66.51	98	-1.0192
TR225	1A	733	53.62	98	-0.984534
TR22514	1B	744	51.21	98	-1.00639
TR2253	5D	297	53.2	98	-0.800797
TR22741	7B	689	60.95	98	-1.20257
TR22790	6D	1232	52.84	98	-1.29053
TR22794		910	59.45	98	-0.988371
TR22826	3D	298	60.73	98	-1.51834
TR22844	2A	784	59.32	98	-1.00179
TR22851	5D	317	37.54	98	-0.922973
TR23164	2B	544	56.25	98	-1.32621
TR23167	3D	423	51.07	98	-1.30535
TR23268	3D	363	57.85	98	-0.81669
TR23354	6D	422	45.73	98	-0.860663
TR23422		296	60.14	98	-1.29243
TR23527		296	53.04	98	-1.00726
TR23561	7A	488	52.87	98	-1.00475
TR23675	1B	493	54.16	98	-1.14061
TR23845	7B	828	57.97	98	-1.28972
TR23860		554	58.66	98	-1.25073
TR2392	2B	408	56.13	98	-1.02772
TR2393	2B	445	56.86	98	-1.37721
TR24011	4B	448	47.77	98	-1.03766
TR24038	4B	296	42.56	98	-0.61867
TR24039	4B	297	42.42	98	-0.616698
TR2405	7B	341	63.92	98	-1.41391
TR24054	6B	728	50.41	98	-1.15459
TR24200	5D	343	62.98	98	-1.1013
TR24253	5A	454	43.61	98	-0.869244
TR2430		551	41.92	98	-0.968469
TR24320	2B	294	42.18	98	-1.1934
TR24322	7D	578	52.43	98	-1.26818
TR24363	5A	487	46	98	-0.957213
TR24367	3B	298	45.98	98	-1.31875
TR24408	2A	497	52.92	98	-1.44106
TR24437	1A	623	58.43	98	-0.914281
TR2452	5B	398	44.72	98	-1.18625
TR2453	5B	398	44.72	98	-1.18625
TR24632	5B	328	58.23	98	-1.11736
TR24792		369	56.64	98	-1.04181
TR24852		313	44.73	98	-1.53339
TR24867	4A	538	60.03	98	-1.21559
TR25024	2A	317	55.84	98	-1.03971
TR25071	2D	724	62.02	98	-1.06872
TR25135	3B	295	43.05	98	-1.11338
TR25148	5A	665	57.9	98	-1.18456
TR25249	3B	738	56.91	98	-1.23599
TR25339	4B	296	44.93	98	-1.22363
TR25375	5D	673	51.26	98	-1.28996
TR25425	2B	507	54.44	98	-1.4887
TR25490	5B	323	53.87	98	-1.15701
TR25574		571	41.33	98	-0.930481
TR25577		392	54.33	98	-0.532086
TR25585	3B	672	53.28	98	-1.1168
TR25634	5B	296	38.18	98	-1.0708
TR257	2D	623	51.2	98	-1.10349
TR25738	1B	566	50.88	98	-1.03675
TR25839	4A	485	51.96	98	-1.29018
TR25873	2B	586	57.85	98	-1.0054
TR25906	3A	383	52.74	98	-0.992036
TR25958	1B	384	42.71	98	-1.2293
TR26004	2D	693	61.62	98	-1.19933
TR26054	2D	388	56.7	98	-1.07351
TR26063	3D	600	60.5	98	-1.19563
TR26079	3B	412	41.99	98	-1.4208
TR26179	6D	296	35.13	98	-1.10126
TR26205	2B	541	43.63	98	-0.963119
TR26245	4B	660	41.67	98	-1.01996
TR26301	6D	709	61.64	98	-1.3633
TR26328	4A	320	52.82	98	-1.13493
TR26353	3B	619	55.57	98	-1.05026
TR26371	4A	795	63.14	98	-1.45433
TR26527	7A	509	55.41	98	-0.846067
TR26638	6A	508	48.63	98	-1.13075
TR26893		508	52.95	98	-1.10892
TR27012		477	51.16	98	-1.05444
TR27095	4B	403	44.92	98	-1.20469
TR27101	4B	415	45.3	98	-1.10571
TR27148	5D	406	49.01	98	-1.34022
TR27421	3B	530	61.13	98	-0.959414
TR27468	3B	531	55	98	-1.25898
TR2758		295	40.67	98	-0.665347
TR27597	1B	738	47.02	98	-1.17134
TR27664		658	49.39	98	-1.2459
TR28006	1D	452	54.64	98	-0.968628
TR28123	7D	679	59.06	98	-0.840574
TR28286	7B	747	54.89	98	-0.834995
TR28303	4B	437	39.81	98	-1.11238
TR28485	5D	533	61.92	98	-1.22465
TR28722	1B	345	52.76	98	-1.35075
TR28727	6A	683	61.64	98	-1.21465
TR28728	6A	600	61.5	98	-0.754417
TR28811	1A	696	51.15	98	-1.17117
TR28828	7D	683	56.07	98	-1.06214
TR28857	5B	459	56.43	98	-1.01925
TR28910	3B	536	33.21	98	-1.36118
TR29026	1A	574	59.06	98	-1.38261
TR2905	6A	296	39.19	98	-0.785975
TR29148	3B	658	57.29	98	-1.00793
TR29152	7A	656	59	98	-0.968849
TR29191	7B	673	58.54	98	-1.25024
TR29232		296	29.73	98	-0.839106
TR2926	5D	404	47.28	98	-1.24948
TR29400		690	58.4	98	-0.805838
TR29447	4A	548	45.62	98	-1.02669
TR29502	1D	707	50.21	98	-1.10582
TR29512	1B	633	62.08	98	-1.34419
TR29552	6D	733	59.35	98	-1.42072
TR29566		465	67.1	98	-1.03762
TR29787		695	63.74	98	-0.844061
TR29969	5D	297	28.95	98	-0.989905
TR30080		673	56.91	98	-1.02578
TR30168		745	44.83	98	-1.22691
TR30236		349	46.13	98	-1.17694
TR3025	3B	294	41.84	98	-1.48019
TR30256		355	44.23	98	-1.35928
TR30262		294	39.79	98	-1.14971
TR30300		386	53.11	98	-1.01399
TR30326		353	45.05	98	-1.35888
TR3040	1A	419	57.27	98	-1.35076
TR30432		295	48.13	98	-1.19028
TR30451		359	44.29	98	-1.18109
TR30496		361	46.81	98	-1.36059
TR30559	2D	297	44.11	98	-1.02889
TR30788		297	84.85	98	-0.0938839
TR30943		421	47.03	98	-0.917945
TR31040	4A	360	53.61	98	-0.965894
TR31052	7B	586	58.53	98	-1.23254
TR31062	6A	300	47.66	98	-0.958695
TR31120	3B	439	37.81	98	-1.25659
TR31211	7A	656	45.58	98	-0.808768
TR31560		579	46.28	98	-1.06177
TR316	1D	698	60.75	98	-1.27039
TR3181	4B	359	52.09	98	-1.01606
TR31845	2A	396	57.58	98	-1.37369
TR31895		329	33.74	98	-1.23481
TR32138		294	31.98	98	-1.46229
TR3224	1A	827	61.43	98	-1.07218
TR32266	1A	590	55.25	98	-1.47231
TR32375	6A	296	36.15	98	-1.48038
TR32443	1B	326	51.23	98	-1.01542
TR32553		367	40.88	98	-0.985389
TR32651	7D	359	51.54	98	-1.24569
TR32708	7B	702	63.1	98	-1.09109
TR32875		393	53.18	98	-0.92972
TR32880		392	46.94	98	-1.03214
TR32934		352	57.95	98	-0.795236
TR32939		296	42.57	98	-1.16365
TR33061		295	41.69	98	-1.29051
TR33080		347	65.99	98	-0.726806
TR33108		462	51.73	98	-0.984358
TR33113		483	45.75	98	-1.12621
TR33169		296	50.34	98	-1.15637
TR33209	4A	294	29.59	98	-1.18357
TR3348	2D	550	47.64	98	-1.18065
TR33544	6A	571	54.12	98	-1.1377
TR3357		686	64.44	98	-1.05068
TR33604	2D	405	58.27	98	-0.821235
TR33663	2B	297	60.94	98	-1.37533
TR33674	6D	427	48.01	98	-1.33975
TR3368		597	54.11	98	-1.22717
TR33802	2B	405	47.41	98	-1.14701
TR33886	2B	469	49.25	98	-1.14708
TR34027	2B	682	51.76	98	-1.12898
TR34090	2B	313	73.16	98	-0.636844
TR34109	3D	488	65.98	98	-0.774543
TR34154	3D	609	60.75	98	-1.25694
TR34193	7D	466	43.13	98	-1.18536
TR34354		296	37.17	98	-0.63825
TR34367	1A	311	48.23	98	-1.34166
TR34402		464	58.19	98	-1.13941
TR34422	3D	410	48.78	98	-1.33893
TR34463		312	33.33	98	-1.28094
TR34521	7B	297	40.74	98	-1.20796
TR3455		295	53.56	98	-1.19762
TR34560	3B	381	46.46	98	-1.1018
TR34752	3B	402	35.82	98	-0.784419
TR34800	4B	532	50.56	98	-1.31239
TR34828		400	38.5	98	-1.03569
TR34832		500	41	98	-1.48107
TR34851		500	51.6	98	-1.50635
TR34854		434	45.16	98	-1.09904
TR349		606	47.85	98	-1.2202
TR34946	1D	296	33.11	98	-1.0863
TR3495		763	65	98	-0.723486
TR35112		757	51.26	98	-1.50186
TR35124		918	46.95	98	-1.31558
TR35166	4B	300	49.33	98	-1.40775
TR35334	3B	772	59.33	98	-1.072
TR35357	7B	1175	51.49	98	-0.793442
TR35409	3B	561	52.41	98	-1.26586
TR35445	3A	979	48.11	98	-1.40791
TR35449	4A	570	49.65	98	-1.25351
TR35495	7B	1799	59.2	98	-1.26604
TR3550	7A	549	52.46	98	-0.929482
TR35519	7B	771	55.26	98	-1.33052
TR35522	1B	313	50.8	98	-0.921678
TR35532	3B	606	45.05	98	-1.06318
TR35534	4B	586	43.85	98	-1.16873
TR35601	6D	418	49.28	98	-1.23775
TR35603	5A	832	68.75	98	-1.30421
TR35647	4B	870	61.73	98	-1.09514
TR35782	1B	925	60.22	98	-1.1342
TR35833	4B	1126	55.77	98	-1.25283
TR35860	2B	1855	64.04	98	-1.16499
TR35924	3B	1095	65.84	98	-1.22163
TR35941	7A	550	57.27	98	-1.32765
TR35955		416	56.49	98	-1.16994
TR35975	3B	2002	61.94	98	-1.21795
TR35984	3D	638	61.91	98	-1.06855
TR36019	6D	959	55.68	98	-1.1164
TR3622		296	31.76	98	-0.479821
TR36235	6D	296	27.7	98	-1.27686
TR36315	4B	450	60.88	98	-1.22468
TR3658	1A	765	42.61	98	-1.0223
TR3660	5A	648	64.51	98	-1.37637
TR36697	2D	296	30.74	98	-1.17397
TR36788	5D	773	59.24	98	-1.23812
TR36816	2B	814	55.16	98	-1.355
TR36825	5A	984	55.59	98	-1.08375
TR3683		296	56.08	98	-0.902912
TR3689	7A	669	46.79	98	-1.26267
TR36923	2B	996	58.63	98	-1.07666
TR37123	6A	371	60.91	98	-1.17336
TR37241	3B	617	59.96	98	-1.25792
TR37341	7B	767	49.29	98	-1.21119
TR37355		409	43.52	98	-1.17537
TR37381	1A	972	63.68	98	-1.14614
TR37499	7D	437	60.19	98	-1.21592
TR37539	3A	717	64.58	98	-1.22251
TR37571	3B	816	57.84	98	-1.18522
TR37622	5D	462	57.14	98	-0.980196
TR37823	4D	514	61.67	98	-1.00745
TR37963	3B	553	50.27	98	-1.08117
TR38050		588	50.85	98	-1.23984
TR38069	2A	985	62.54	98	-1.03955
TR3809	7A	619	56.22	98	-1.02973
TR38171	1B	632	51.27	98	-1.05991
TR38308	2D	699	62.37	98	-1.17217
TR38565	2B	902	61.97	98	-1.40034
TR38567	2D	1603	60.76	98	-1.03958
TR38650	4B	1017	51.23	98	-1.22394
TR38681	2A	1093	59.1	98	-1.31904
TR38683	3B	1097	60.98	98	-1.24903
TR38698	1D	1125	61.15	98	-1.07688
TR38708	1B	1342	62.15	98	-1.13742
TR38716	1A	1178	55.26	98	-1.24161
TR38717	4B	1182	63.71	98	-1.2291
TR38770	3D	1369	57.34	98	-1.15783
TR38789	7A	1471	56.56	98	-1.27019
TR38798	2B	1548	61.37	98	-1.20882
TR38807	4B	1709	60.97	98	-0.941884
TR38827	5A	1880	57.34	98	-1.08149
TR3884	7B	624	46.16	98	-0.982392
TR3885	7B	624	45.83	98	-1.23967
TR38852	2A	297	36.03	98	-0.917366
TR38856	6B	479	56.16	98	-0.838945
TR38911	2B	753	52.19	98	-1.22906
TR39144	1D	298	31.88	98	-0.876368
TR39190	4A	492	54.88	98	-1.03527
TR39251	3D	465	60	98	-1.17332
TR39257	3A	689	51.38	98	-1.49526
TR39268	2A	339	37.16	98	-1.39088
TR39423	3B	636	53.77	98	-1.33544
TR39443	6D	1493	59.34	98	-1.10214
TR39526	4D	663	49.62	98	-0.882742
TR39604	4B	643	58.63	98	-1.02013
TR39655	4A	738	65.85	98	-1.06729
TR39667	4B	1040	64.42	98	-1.19337
TR39672	4D	932	40.78	98	-1.15617
TR39706	3B	1035	55.08	98	-1.23284
TR39814	2B	1089	54.55	98	-1.07501
TR39816	5B	1482	56.95	98	-0.995795
TR39828	2B	1274	56.67	98	-1.31624
TR39851	7B	1338	64.2	98	-1.24977
TR39882	2D	552	55.98	98	-1.2271
TR39924	4B	488	47.75	98	-1.02207
TR39925	2B	662	57.55	98	-1.47291
TR39927	3D	1030	53.3	98	-1.11154
TR39967	2D	1307	54.78	98	-0.943553
TR39991	6B	1118	55.1	98	-1.19071
TR4000	7D	557	53.68	98	-1.03498
TR40004	3B	1087	60.16	98	-1.31079
TR40020	1D	657	48.71	98	-0.905001
TR40054	5B	946	55.49	98	-1.14611
TR40117	6B	1610	59.01	98	-1.29248
TR40149	5B	669	63.08	98	-0.839543
TR40155	6A	956	59	98	-1.06172
TR40187	2B	1044	51.25	98	-0.941946
TR40200	7A	1023	57.58	98	-1.09742
TR40515	1A	350	35.14	98	-1.16169
TR40694	7A	668	58.69	98	-1.16722
TR40819	4D	388	31.96	98	-1.42214
TR40913	3B	296	32.09	98	-0.957212
TR41012	4D	331	38.07	98	-0.959983
TR41026	7A	382	41.88	98	-1.31451
TR41059	4A	696	54.45	98	-1.25665
TR41098	6A	299	47.49	98	-1.53057
TR4114	4A	751	49.8	98	-1.32084
TR41146	5A	591	62.95	98	-1.30821
TR41153	2B	294	23.81	98	-0.920059
TR4119	4D	400	56.25	98	-1.10176
TR4120	4D	402	56.22	98	-1.10282
TR41202	1B	794	53.52	98	-1.12346
TR41284	7B	783	64.37	98	-1.25375
TR41350	5D	500	51.8	98	-1.05579
TR41356	3A	358	50.28	98	-1.36135
TR41408	2D	364	63.18	98	-0.983388
TR41664	7D	655	60.61	98	-1.1972
TR41958	1A	294	33.68	98	-1.26698
TR42109	6A	1535	54.59	98	-1.03794
TR42151	2B	430	33.03	98	-1.06549
TR42231	2A	396	51.51	98	-1.10213
TR42329	5B	376	50.53	98	-1.08758
TR42350	4A	905	54.36	98	-1.0164
TR42415	7A	448	58.04	98	-1.12713
TR42456	2B	324	46.3	98	-1.21824
TR4246	1A	445	56.86	98	-0.986721
TR42566	3D	507	64.69	98	-1.14652
TR42582		509	57.76	98	-1.15061
TR42636	7D	517	63.63	98	-0.986709
TR42650	3A	987	62.81	98	-1.34006
TR42735	6A	655	59.08	98	-1.19142
TR42787	3B	692	57.95	98	-0.944382
TR42789	4B	679	48.3	98	-0.90046
TR42825	1D	548	46.17	98	-1.24395
TR42829		567	62.08	98	-0.908172
TR42883	6B	1153	62.19	98	-1.05867
TR42981		296	32.09	98	-1.07502
TR43182	1A	297	43.43	98	-1.00304
TR43219	1A	296	50.67	98	-1.06118
TR43546	7D	602	55.65	98	-1.32269
TR43548	5B	786	62.09	98	-1.39773
TR43556	4D	826	38.98	98	-1.27881
TR43558	2D	1351	63.21	98	-1.37821
TR43617	3D	1094	60.32	98	-1.17394
TR43619	7B	1355	59.92	98	-1.18713
TR43624	1B	1122	54.63	98	-1.10312
TR43676	5B	454	48.89	98	-1.11108
TR43743	7A	655	57.1	98	-1.07049
TR43794		434	59.91	98	-1.22013
TR43819	3D	657	59.36	98	-1.06714
TR4385	7D	364	55.22	98	-0.888291
TR43945	1A	694	54.61	98	-1.14466
TR43963	4A	864	58.45	98	-1.35525
TR43994	3D	696	54.02	98	-0.928468
TR44015		535	43.55	98	-1.38793
TR44210	3D	676	61.54	98	-1.25867
TR44226	3B	1936	58.88	98	-1.26802
TR44298	1B	1557	62.04	98	-1.17313
TR44405	1B	524	47.71	98	-0.966497
TR44476	3B	639	57.28	98	-1.26025
TR44489	5B	656	62.8	98	-1.13073
TR44716	4A	295	46.44	98	-0.732873
TR44724	5B	340	45.3	98	-1.18898
TR44743	6A	296	62.16	98	-1.01003
TR44754	3B	388	41.76	98	-1.33057
TR44770	2D	659	52.65	98	-1.41113
TR4478	6A	297	43.1	98	-1.18799
TR4582	1A	296	34.46	98	-1.35384
TR4637	7B	364	51.1	98	-1.04459
TR471	2A	569	58.17	98	-0.989548
TR4718	5A	297	37.37	98	-1.10163
TR4734	5B	367	54.77	98	-1.32349
TR4815		342	42.69	98	-1.10082
TR4870	3A	295	45.08	98	-1.24076
TR4908		717	42.82	98	-1.32738
TR5004		711	53.03	98	-1.28889
TR5030		693	52.96	98	-1.27789
TR5081	6D	294	51.02	98	-0.674383
TR5132	1A	579	38.16	98	-1.2321
TR5415	2B	1026	44.25	98	-1.20618
TR5422	2B	1057	58.38	98	-1.30978
TR5431		1201	58.12	98	-0.737299
TR5470	6A	891	64.2	98	-0.78877
TR5471	5A	837	63.08	98	-0.764487
TR5491		875	63.08	98	-0.847648
TR5535		854	56.56	98	-0.98308
TR5537	5D	936	58.54	98	-1.04866
TR5547		859	62.51	98	-1.00063
TR5548		876	62.55	98	-0.821475
TR5626	2B	887	57.73	98	-1.05961
TR5698	2A	983	53.51	98	-1.08567
TR5719	7D	1079	59.68	98	-1.0974
TR5737	4D	1158	62.7	98	-1.08752
TR5767	3B	1096	45.53	98	-0.998508
TR5803	7B	1018	58.84	98	-1.30853
TR5810		874	60.18	98	-0.48164
TR5826	2B	830	41.93	98	-1.26313
TR5831	6A	850	56.59	98	-1.07214
TR5854		836	58.61	98	-0.393475
TR5951	3B	759	45.98	98	-1.16299
TR5955		828	49.76	98	-0.718668
TR5961	5A	865	49.94	98	-1.14567
TR5994	2B	547	45.16	98	-1.35354
TR6003	2A	836	57.89	98	-1.1463
TR6016	7B	813	55.1	98	-1.24618
TR6022	2D	888	50.9	98	-1.16449
TR6031	3B	826	49.4	98	-1.1669
TR6056	2D	934	58.35	98	-1.08768
TR6068	3B	904	47.24	98	-1.08859
TR6084	2A	1077	58.69	98	-0.771493
TR6101	4B	909	42.68	98	-1.28076
TR6103		912	65.68	98	-0.106522
TR6152	1B	1116	52.87	98	-1.24179
TR619		473	38.9	98	-1.35507
TR6204	5B	901	43.84	98	-1.36999
TR6218	5B	888	48.87	98	-1.06005
TR6266	2B	842	64.14	98	-1.30573
TR6320	5D	496	49.4	98	-1.11441
TR6327	3B	296	40.21	98	-1.16915
TR6351	3B	402	40.55	98	-1.19512
TR6372	1A	356	39.05	98	-1.09736
TR6475	5B	294	29.26	98	-1.14495
TR6536	7D	506	42.69	98	-1.37737
TR6553	5A	331	36.86	98	-1.06932
TR6554		330	36.67	98	-1.17459
TR6592	6D	619	47.17	98	-1.21319
TR6624	1B	472	48.31	98	-1.15382
TR6735		295	24.74	98	-0.938846
TR6781	5B	367	52.04	98	-1.41069
TR6813	1B	496	55.44	98	-1.09802
TR6835	7D	299	33.45	98	-1.0658
TR6847	7B	469	54.8	98	-1.13853
TR6860		370	50.81	98	-0.949748
TR6883	1B	428	43.22	98	-1.48679
TR6899	1D	294	39.12	98	-1.24265
TR6959		540	41.85	98	-1.1919
TR6994		409	44.5	98	-0.965386
TR704	7B	799	57.32	98	-1.01571
TR7084	3B	458	44.32	98	-1.4813
TR72		606	54.29	98	-1.20915
TR7210	6A	461	51.63	98	-0.933148
TR7223	2D	465	53.76	98	-1.11215
TR7254	5D	453	36.87	98	-0.956761
TR7257		318	25.47	98	-1.19874
TR7268	5B	438	47.95	98	-1.10828
TR7313		479	48.64	98	-1.13723
TR7334	4D	480	52.92	98	-1.04219
TR7373	1A	498	53.21	98	-1.104
TR7393		477	51.36	98	-1.13178
TR7582	3A	583	49.74	98	-1.17981
TR7594		298	40.61	98	-1.22343
TR7624	4A	542	37.45	98	-1.09532
TR7754		296	49.66	98	-0.629967
TR7775	6B	433	47.57	98	-1.07381
TR7786	7D	296	26.69	98	-0.759552
TR7813		296	40.54	98	-0.890362
TR784		761	65.05	98	-0.722885
TR785		720	63.05	98	-0.79445
TR7895	5B	522	46.55	98	-1.12045
TR796	4A	667	50.53	98	-1.10583
TR8018	2A	357	48.18	98	-1.11687
TR8059		297	22.55	98	-0.900987
TR8162	5D	596	50.34	98	-0.903965
TR8173	6D	602	59.63	98	-1.16921
TR822	7B	634	56.78	98	-1.03774
TR8223	7A	492	59.96	98	-1.03361
TR823	7B	659	56.3	98	-1.09539
TR8234	3B	512	48.04	98	-1.11924
TR8265	4B	502	40.64	98	-1.25377
TR8286	5B	650	60.61	98	-1.118
TR8320	3B	577	56.5	98	-1.16751
TR8340	3B	479	51.98	98	-0.439496
TR8421		611	48.77	98	-1.25495
TR8444	7B	568	56.16	98	-1.14626
TR8491	5A	354	58.19	98	-0.994762
TR8555	1B	650	54.31	98	-0.510836
TR8606	5B	628	51.6	98	-1.23256
TR8766	3B	468	46.15	98	-0.361292
TR8821		295	32.2	98	-1.06742
TR8836		296	51.02	98	-1.2625
TR9004		306	50.98	98	-1.08606
TR9042		495	50.31	98	-1.15343
TR9076		297	61.96	98	-0.459317
TR9101	4B	516	56.98	98	-1.04933
TR9126	3B	408	52.7	98	-1.03328
TR9374	3B	540	56.12	98	-1.03388
TR9395	1A	354	48.3	98	-1.28415
TR942	4B	758	53.82	98	-1.38
TR9426	3B	479	62	98	-0.759697
TR9460	2A	526	50.95	98	-0.879563
TR9511	5B	313	43.45	98	-1.23079
TR9602		370	52.97	98	-1.02268
TR9686	6D	598	50.5	98	-1.46302
TR9687		516	49.03	98	-1.33604
TR9729	4A	519	45.85	98	-1.34603
TR9870	5A	637	55.57	98	-1.26821
TR9886	7D	436	40.6	98	-1.11543
TR9894	2A	630	53.49	98	-1.3156
TR9920	6A	476	46.01	98	-0.775081
TR9937	3B	296	22.3	98	-1.03822
TR9945	6D	295	29.49	98	-1.03224
TR9955	7A	606	52.31	98	-1.17943
TR9990	4B	601	43.93	98	-1.07952
TR10006	4B	665	53.99	97	-1.36813
TR10094	6D	306	41.83	97	-1.35712
TR10137	2B	641	52.73	97	-0.909854
TR10238	2A	294	53.4	97	-1.10494
TR10255	2B	462	53.9	97	-1.16155
TR10288	7D	570	51.05	97	-1.37255
TR10598	5A	452	42.7	97	-1.07372
TR10612	7B	454	46.7	97	-0.98471
TR10635	1D	460	45.87	97	-1.17174
TR10697	7D	393	44.53	97	-1.37356
TR10869	2D	463	55.72	97	-1.39058
TR10914		528	47.54	97	-1.01096
TR10949		502	51.99	97	-0.832978
TR10958	6A	484	53.93	97	-1.16665
TR110	3A	899	60.51	97	-1.23955
TR11036	3B	457	51.86	97	-1.38849
TR11095	3A	434	51.61	97	-1.19317
TR11132	5B	433	52.2	97	-1.22877
TR11170	2D	514	42.22	97	-1.06288
TR11247		558	47.85	97	-1.22549
TR11307	6A	495	53.33	97	-1.2552
TR11444		292	55.48	97	-1.02457
TR11599	7D	466	56.65	97	-1.09323
TR116	5D	1462	60.53	97	-1.13979
TR11613		478	51.05	97	-1.08144
TR11618	2D	488	55.32	97	-1.12104
TR11633	5B	498	54.82	97	-0.941811
TR11668		412	53.16	97	-1.09102
TR11680	7B	393	57.51	97	-1.01404
TR11685	7D	436	50.92	97	-1.12627
TR121	7B	683	50.22	97	-1.09453
TR12153	7D	443	54.63	97	-1.06854
TR12172	6A	449	56.12	97	-1.2032
TR12279	2B	460	52.18	97	-1.25508
TR12284	4A	344	63.66	97	-1.14067
TR1237	6A	703	51.78	97	-1.10168
TR12386	3B	484	55.57	97	-1.45571
TR12443	2A	513	50.29	97	-1.08757
TR12485	2D	349	44.7	97	-0.731689
TR12704	3B	293	39.59	97	-1.0028
TR12734	4D	415	46.02	97	-1.02279
TR12793	5D	533	48.03	97	-1.02312
TR1286	3A	566	50.18	97	-1.23777
TR12893		501	55.09	97	-1.1375
TR12903	7B	456	49.78	97	-1.06559
TR13003	7B	291	52.23	97	-1.26547
TR13008	3A	577	46.97	97	-1.3453
TR13054	3D	367	48.23	97	-1.1812
TR13088	7B	431	56.38	97	-1.20579
TR13094	3B	347	50.43	97	-1.52151
TR13107	7B	497	51.11	97	-1.27383
TR13152	3B	604	59.27	97	-0.970833
TR13156	2A	629	54.85	97	-1.13359
TR13160	3B	627	59.81	97	-1.11627
TR1317	4B	700	38.15	97	-1.3702
TR13206	4D	472	58.05	97	-0.983093
TR13270	7D	476	48.95	97	-0.92307
TR13276	3B	294	32.66	97	-1.07231
TR13281		485	56.28	97	-1.03463
TR13345		292	39.04	97	-1.05578
TR13388		482	50.41	97	-1.31703
TR13395	4D	484	46.9	97	-1.09716
TR1340	7A	293	37.55	97	-1.04369
TR13424	4D	310	45.16	97	-1.25653
TR13453		293	42.32	97	-1.32076
TR13506	3A	563	56.3	97	-1.14547
TR13576	4D	436	43.58	97	-1.0806
TR13621	5D	515	52.82	97	-1.15876
TR13693	6B	422	58.05	97	-1.17745
TR13838	4A	426	57.75	97	-0.869139
TR13899	1D	401	53.36	97	-0.723095
TR13966	3D	456	56.58	97	-1.14494
TR14062	2B	674	48.81	97	-1.24812
TR14064	6D	294	45.58	97	-1.18647
TR14192	7B	443	46.27	97	-1.24492
TR14195	7B	410	56.09	97	-1.04321
TR14253	1A	301	38.87	97	-0.798109
TR14270	2B	546	53.67	97	-1.4414
TR14314	1A	409	54.53	97	-1.32793
TR14576	5D	588	46.43	97	-1.31533
TR14589	1A	453	52.54	97	-1.28644
TR14649	2B	293	36.18	97	-0.88573
TR14677	3B	497	42.66	97	-1.09254
TR14708	6A	552	55.44	97	-1.13159
TR14728	3B	537	44.13	97	-1.08311
TR150	3D	824	58.62	97	-1.13248
TR15035	3A	442	42.08	97	-1.16392
TR15047	6D	295	36.61	97	-0.963295
TR15094	3B	460	51.09	97	-1.09435
TR15097	7B	475	55.37	97	-1.30114
TR15187	2D	466	49.57	97	-1.22002
TR15223	5D	613	50.24	97	-1.29211
TR15292	2B	611	47.3	97	-1.23422
TR15382	6A	291	30.93	97	-0.90203
TR15555	4B	490	61.84	97	-1.09173
TR15590		292	28.42	97	-1.46805
TR15742	3A	516	49.03	97	-1.1707
TR15792	6A	430	45.82	97	-0.923223
TR15898		292	34.93	97	-0.529846
TR15914	4D	584	50.69	97	-0.69186
TR15954	6B	523	66.16	97	-0.929124
TR15957	6A	422	46.92	97	-1.32665
TR15984	4A	539	54.18	97	-1.36799
TR16014	3A	482	50	97	-1.27091
TR16045		489	56.85	97	-0.952301
TR16046		490	43.47	97	-0.980644
TR16052	2A	524	57.44	97	-1.35226
TR16090		355	45.64	97	-1.14435
TR161	2A	989	64.92	97	-1.10447
TR16403		624	46.95	97	-0.891369
TR16484		606	40.59	97	-1.13581
TR16509		313	42.49	97	-1.03521
TR16514	3B	453	61.37	97	-1.29293
TR16684		397	43.57	97	-1.12848
TR16807		515	45.63	97	-1.13304
TR16892	6B	306	49.35	97	-1.0944
TR16895		536	51.49	97	-1.24132
TR16922	2B	370	60	97	-1.37382
TR16932	2B	533	57.23	97	-0.847456
TR17045	7B	433	55.89	97	-0.451851
TR17081	6A	488	50	97	-1.23934
TR17105	7A	450	41.11	97	-0.972608
TR17157	7A	563	53.28	97	-1.11496
TR17161	2A	625	56.48	97	-1.24246
TR17201	4A	293	48.12	97	-1.4465
TR17348	2D	596	58.39	97	-1.36354
TR17484	3B	596	43.29	97	-1.1033
TR17528		302	44.7	97	-1.13114
TR17540	2B	662	52.57	97	-1.3838
TR1755	4D	293	39.93	97	-1.12536
TR17616	5B	402	67.41	97	-1.32995
TR17633	5D	405	51.61	97	-1.05369
TR17640	2B	581	46.81	97	-1.35144
TR17651	5B	601	53.07	97	-1.12071
TR17652	7D	546	44.33	97	-1.46127
TR17696	7B	695	61.01	97	-1.46327
TR17708	1B	432	54.86	97	-1.13666
TR17711	7B	685	49.78	97	-1.21181
TR17792	2A	292	49.65	97	-1.47358
TR17838		293	38.56	97	-1.23175
TR17847	2A	466	60.09	97	-0.953463
TR17914	1A	294	51.7	97	-0.850633
TR17920		482	50.21	97	-1.08504
TR1795	4B	433	48.49	97	-0.765372
TR18061	7D	406	40.15	97	-1.253
TR18099		291	22	97	-1.04179
TR18219		551	50.99	97	-0.965952
TR1822	4B	302	50.33	97	-0.794224
TR1830	7D	306	49.34	97	-1.21955
TR18327		633	46.13	97	-1.04922
TR18361	2A	539	59.93	97	-0.880472
TR18458		700	54.14	97	-1.47521
TR18503		490	49.59	97	-1.41084
TR18673	7A	736	51.63	97	-1.19702
TR18862	6A	768	48.96	97	-1.27738
TR18923	1B	961	72.01	97	-1.13064
TR18947	1B	549	49.18	97	-0.56323
TR18983	7D	459	54.24	97	-1.26106
TR19107	5B	395	43.8	97	-0.952663
TR19308	7B	378	49.73	97	-1.19214
TR19371	3D	647	51.78	97	-1.25714
TR19426	5B	757	50.06	97	-1.32766
TR19439	5B	758	50	97	-1.15732
TR19444	4D	674	42.43	97	-1.21746
TR19450	7D	451	46.79	97	-1.38098
TR19461	7D	292	49.66	97	-1.52696
TR19462	7D	452	46.91	97	-1.37784
TR1947	4B	786	50.51	97	-1.13327
TR1948	1B	832	57.21	97	-1.38114
TR19518	5B	756	50.13	97	-1.15664
TR19542	1D	675	59.26	97	-1.11354
TR19552	2B	818	53.3	97	-1.19754
TR19649	4D	712	51.83	97	-1.08888
TR19653	7D	393	54.45	97	-1.52905
TR19699	5B	713	50.49	97	-1.04104
TR19712	7D	468	50	97	-0.682556
TR19774	5B	656	49.7	97	-1.01125
TR19781	1A	377	54.91	97	-1.17281
TR1984		321	62.3	97	-0.870238
TR19989	5B	585	51.45	97	-1.34872
TR2000		292	50.34	97	-0.365077
TR20034	1A	360	41.67	97	-1.30233
TR20082	5B	615	52.36	97	-1.28686
TR20145	5B	567	55.38	97	-1.30374
TR20392	5B	617	56.56	97	-1.07934
TR20512	4B	776	58.76	97	-1.29661
TR20700	4D	537	41.15	97	-1.41768
TR20707	2D	462	56.06	97	-1.13313
TR20725	1B	379	56.46	97	-1.44896
TR20874	1B	346	41.33	97	-1.29051
TR21032	7B	292	50.68	97	-0.939308
TR21107	4D	627	51.99	97	-1.11461
TR21240	7B	430	58.84	97	-0.97446
TR21419	4D	631	52.62	97	-1.05325
TR21673	6B	391	40.67	97	-1.11787
TR21675	6B	380	42.37	97	-1.11276
TR2168	1A	579	60.62	97	-1.09873
TR21693	1D	358	53.07	97	-1.34723
TR21698	3A	304	55.27	97	-1.08916
TR21704	4A	329	56.84	97	-1.0618
TR21845	1D	401	57.61	97	-1.07529
TR21872	6B	446	43.95	97	-1.16092
TR21874	6B	440	43.64	97	-1.15914
TR21979	1A	678	50	97	-1.44399
TR22001	7A	456	51.1	97	-0.889594
TR22032	1A	353	54.1	97	-1.1583
TR22071	5D	423	57.44	97	-1.1374
TR22159	4A	422	50.95	97	-1.30719
TR22264	1B	627	47.69	97	-1.20747
TR22272	7B	669	58.45	97	-1.19575
TR22314	6B	460	33.26	97	-0.964591
TR22353	6B	292	36.64	97	-0.805322
TR2236	2A	571	61.29	97	-1.23294
TR22379	5B	293	37.89	97	-1.00766
TR2238	2A	572	62.94	97	-1.14835
TR22472	4A	329	56.84	97	-1.0618
TR22716	4B	297	45.46	97	-0.940349
TR22818		292	56.51	97	-0.874261
TR22820	3B	324	55.86	97	-0.921052
TR22861	3D	304	50.99	97	-1.16137
TR22894	4B	471	53.93	97	-1.25468
TR22941	2B	623	48.15	97	-1.10985
TR22984	1A	917	61.62	97	-1.2657
TR23025	1B	753	59.89	97	-1.19526
TR23087	2B	577	42.98	97	-0.812174
TR23095		327	51.38	97	-1.21533
TR23144	3B	536	58.59	97	-0.773441
TR2315	7B	612	51.8	97	-1.12784
TR23195	6D	294	50	97	-1.21513
TR23203	2B	789	56.53	97	-1.2877
TR23468	4A	415	44.82	97	-1.02379
TR23589		499	42.68	97	-1.06843
TR23635		294	48.64	97	-1.04251
TR23718	7B	294	31.98	97	-1.00364
TR23780	2B	370	50.27	97	-0.825059
TR23839	2B	624	48.23	97	-1.11026
TR23976	3B	291	35.39	97	-0.826504
TR24032	1A	651	61.75	97	-1.11382
TR24037	3B	419	47.26	97	-1.05088
TR24048	4D	324	53.39	97	-1.16948
TR24072	3A	406	41.63	97	-1.01788
TR24082	2B	294	48.3	97	-1.37589
TR24147	7D	472	52.97	97	-1.16168
TR24208	7B	761	58.74	97	-1.34069
TR24264	3B	293	45.73	97	-1.07417
TR24365	6A	759	62.84	97	-0.98577
TR24446	2A	468	44.23	97	-1.06596
TR24459	5B	724	56.77	97	-1.04668
TR24519	2A	291	36.77	97	-0.619024
TR24534	3D	829	62.12	97	-1.08196
TR24562	7D	616	46.76	97	-1.14048
TR24569	6D	331	55.28	97	-0.998693
TR24579	7D	446	50.67	97	-1.14878
TR24609	6D	831	60.17	97	-1.24849
TR24615	3D	513	56.14	97	-1.18968
TR24631	3B	766	58.88	97	-1.16199
TR24647	3A	350	50.86	97	-1.19857
TR24720	3A	324	50.3	97	-0.998856
TR24818	2B	430	48.6	97	-1.12459
TR24829	1A	748	47.6	97	-1.17662
TR24848	3B	386	40.15	97	-0.864334
TR24940	3B	452	48.9	97	-1.15232
TR24943	7B	320	45.94	97	-0.817034
TR25032	7A	291	47.42	97	-1.13377
TR25064	2B	744	56.05	97	-1.25164
TR25119	7D	293	32.42	97	-1.13899
TR25134	6A	725	62.48	97	-0.979014
TR25243	3D	579	58.2	97	-1.14333
TR25296	4B	318	49.06	97	-1.14126
TR25311	4B	730	53.97	97	-1.04932
TR25421	6D	378	40.21	97	-0.852666
TR25424	5B	430	44.42	97	-1.3059
TR2555	2A	294	43.2	97	-1.21968
TR25668	2B	293	37.2	97	-0.933385
TR25857	3D	713	54.28	97	-0.788589
TR25912	6A	406	57.14	97	-0.743807
TR25937	2D	373	34.85	97	-0.899049
TR26012	5B	689	50.51	97	-1.25282
TR26013	5B	703	50.78	97	-1.25561
TR26021	6A	334	37.72	97	-1.35283
TR26043	4A	771	59.14	97	-1.31252
TR26182	7A	774	52.32	97	-1.2284
TR26260	3B	293	46.41	97	-1.05441
TR26280		457	54.27	97	-1.38296
TR26315	2B	393	37.15	97	-0.735415
TR26348		291	33.33	97	-1.24358
TR26374	7A	519	47.01	97	-1.34221
TR26384	5B	712	52.11	97	-1.08115
TR26385	5B	711	51.75	97	-1.08088
TR26416	5D	293	31.74	97	-0.97975
TR26459	7D	434	64.52	97	-1.31698
TR26461	4A	462	35.72	97	-1.24329
TR2648	2A	407	63.39	97	-0.954367
TR26668	7D	480	48.96	97	-0.889368
TR26877	5A	293	65.52	97	-1.23821
TR27007	1A	434	64.74	97	-1.27525
TR2702	2B	347	53.32	97	-1.31532
TR2703	2B	358	53.07	97	-1.3193
TR27107	2D	291	34.37	97	-0.927721
TR27177	1D	293	48.46	97	-1.20804
TR27220	3D	596	52.01	97	-0.839117
TR27224		919	50.27	97	-1.41917
TR27332	2A	497	50.9	97	-1.02353
TR27338	1B	496	37.9	97	-1.18995
TR27377	1D	466	39.49	97	-1.26797
TR27439	4D	446	60.54	97	-1.17424
TR27463	7B	518	55.41	97	-0.785377
TR27550	7D	358	47.2	97	-0.936599
TR27573		694	45.97	97	-0.853879
TR27640	4A	536	61.19	97	-1.3005
TR27685		315	44.44	97	-1.14396
TR27788	5A	443	53.5	97	-1.2598
TR27801	4B	575	53.74	97	-0.920432
TR27820	2D	431	53.36	97	-1.1026
TR27895	4B	657	55.4	97	-1.1008
TR2790	5D	293	34.13	97	-1.16212
TR27966	1B	538	44.79	97	-1.12177
TR27992	5D	692	57.52	97	-1.36297
TR2801	5D	409	47.67	97	-1.12797
TR28087	2D	394	50.26	97	-1.03722
TR28321	1B	687	58.66	97	-1.2809
TR28458	2D	503	51.69	97	-1.45657
TR28473	3D	394	58.88	97	-1.39422
TR28530	4B	372	35.21	97	-0.972144
TR28551	5D	292	57.54	97	-1.1365
TR28607	6D	305	56.72	97	-1.0679
TR2861	6B	347	53.32	97	-1.12799
TR28689	5B	590	56.44	97	-1.30704
TR2870	2D	395	59.24	97	-0.819654
TR28867	3D	770	62.98	97	-1.28683
TR28929	3D	677	58.05	97	-1.21525
TR28930	3B	699	56.51	97	-1.19985
TR28968	2B	604	47.68	97	-1.10544
TR29287	7D	608	56.91	97	-1.21261
TR29402	7D	569	53.96	97	-0.865478
TR2945	6A	470	72.34	97	-1.33742
TR29464	5B	677	61.15	97	-1.27998
TR29528	5B	603	53.23	97	-1.08684
TR29565		633	63.66	97	-0.419643
TR29596		550	61.82	97	-1.23339
TR29837	3D	679	57.29	97	-1.21553
TR29838	3B	687	60.41	97	-1.10357
TR29881		294	68.37	97	-0.752469
TR29912	3B	535	48.79	97	-0.71471
TR29928	6D	375	58.4	97	-1.25607
TR29951	6A	445	48.31	97	-1.34265
TR30133	4B	737	61.87	97	-0.918228
TR30237		292	41.78	97	-0.82803
TR30273	4A	293	54.27	97	-1.09129
TR30287		294	43.87	97	-1.11899
TR30354		291	50.86	97	-0.0637874
TR30415		395	38.49	97	-1.09187
TR30500		359	47.07	97	-1.00506
TR3056	3B	291	51.54	97	-1.4544
TR30587	4B	294	42.52	97	-1.09035
TR30696	3D	617	52.99	97	-0.852398
TR30750	3B	434	56.68	97	-1.34173
TR30837	5D	361	46.81	97	-1.3274
TR30935	6B	362	63.26	97	-0.845842
TR30959	5D	506	52.96	97	-1.48149
TR3096	2D	292	30.82	97	-1.29691
TR31088		430	58.83	97	-1.21531
TR31149		291	37.8	97	-0.972253
TR31330	7D	383	51.96	97	-1.13946
TR31375		473	48.21	97	-1.03351
TR31387	7D	742	57	97	-1.20791
TR31451		326	47.24	97	-1.17079
TR31499		457	54.27	97	-0.919025
TR31525		454	51.32	97	-0.909021
TR31680		292	58.56	97	-1.07033
TR31806	1D	577	45.93	97	-1.3067
TR31879	2D	749	52.07	97	-0.857739
TR3192		293	53.24	97	-0.750623
TR3197		309	57.61	97	-0.993559
TR32010	7A	377	60.21	97	-1.05642
TR32020	5B	332	54.22	97	-1.1193
TR32107		294	45.24	97	-1.20405
TR32122	2D	327	48.93	97	-1.38476
TR32391	5A	353	56.37	97	-1.2082
TR32494	3B	391	54.48	97	-1.25585
TR32589		460	38.7	97	-1.06297
TR32635		493	33.27	97	-1.00832
TR32690	3B	591	57.36	97	-0.988041
TR32703	3B	876	57.64	97	-1.24533
TR32751	1A	294	55.78	97	-1.03049
TR32794		293	50.17	97	-0.877136
TR32802		421	53.68	97	-0.798165
TR32842		291	43.3	97	-1.0785
TR32900		415	48.91	97	-1.04408
TR33245	7D	574	49.47	97	-1.07665
TR33290	3B	502	56.97	97	-1.26087
TR33456	4A	450	54.22	97	-1.26437
TR33469	3B	337	56.98	97	-1.32733
TR33551	3D	399	54.39	97	-1.03158
TR33749	5D	735	59.86	97	-0.873887
TR33840	7D	292	41.1	97	-0.840275
TR33879	1D	618	58.58	97	-0.788273
TR33957	1B	539	57.7	97	-1.31981
TR33975	7A	635	56.85	97	-1.05883
TR3402		848	50.95	97	-1.18793
TR34026	1A	292	49.65	97	-1.01131
TR34139	4B	338	41.42	97	-1.09349
TR34200	3B	294	30.96	97	-0.97564
TR34276		807	57.01	97	-1.40985
TR34333		313	34.5	97	-1.02408
TR3439		293	56.66	97	-1.17255
TR34390	4D	448	52.68	97	-1.15034
TR34493	7D	677	57.17	97	-1.2052
TR3454		540	63.7	97	-0.432408
TR3456		562	64.94	97	-1.44993
TR34635		518	53.47	97	-1.11478
TR3466		744	50.67	97	-1.16655
TR34715	2B	337	60.23	97	-1.27814
TR34817	6D	449	54.35	97	-1.01836
TR3486		608	51.15	97	-0.807166
TR34860	5B	689	57.33	97	-1.27817
TR3493		292	58.91	97	-1.40363
TR34931	1B	907	61.52	97	-1.04121
TR34974	1B	293	27.65	97	-0.994009
TR35046		442	47.51	97	-1.37344
TR35053	5B	388	48.97	97	-1.50181
TR35099		540	45.74	97	-1.47695
TR35181		300	38.34	97	-1.27264
TR35217	7B	495	58.18	97	-1.35301
TR35253	3B	726	46.97	97	-1.33082
TR35283	2B	601	41.59	97	-1.12603
TR35366	3A	1260	64.12	97	-1.32111
TR35453	3B	806	63.4	97	-1.43887
TR35504	2D	929	63.4	97	-0.943002
TR35507	6A	957	59.56	97	-1.24968
TR35509	3D	870	62.07	97	-0.943554
TR35515	5D	665	62.4	97	-1.18602
TR35714	2A	710	49.57	97	-1.02144
TR35822	4A	873	54.64	97	-1.24508
TR35826	6B	1004	62.94	97	-1.37761
TR35919	5D	1039	59	97	-1.3351
TR3592		435	49.66	97	-1.21319
TR35951	3B	1357	59.98	97	-1.02099
TR35997	6D	754	52.79	97	-1.22444
TR36066		974	57.7	97	-1.33194
TR36278	3A	406	64.78	97	-1.25248
TR36295	7A	690	52.76	97	-1.11507
TR3643	1D	468	63.25	97	-0.972497
TR36446	2A	1349	56.19	97	-1.16312
TR36465	7D	324	37.34	97	-1.48249
TR36554	6A	553	48.64	97	-1.00256
TR36662	4A	292	35.96	97	-1.1729
TR37165	4A	507	61.74	97	-1.21091
TR37238	4D	389	47.3	97	-1.10219
TR37313	4A	1016	61.02	97	-1.16333
TR37321	7D	831	62.33	97	-1.16233
TR37324	5D	405	60.99	97	-1.16298
TR37418	6B	422	59.71	97	-0.857062
TR37466		462	62.34	97	-1.08985
TR37500	4A	542	61.62	97	-1.217
TR37661	5D	1440	59.86	97	-1.21358
TR37760	1B	495	61.01	97	-1.24805
TR37875	3D	779	54.69	97	-1.08719
TR37914	2B	537	48.98	97	-1.2266
TR37928	7D	760	64.08	97	-1.29625
TR37993	4B	567	63.84	97	-0.939823
TR38039	4B	584	63.01	97	-0.84402
TR38064	5B	593	63.74	97	-1.40338
TR38193	7D	643	51.79	97	-1.09809
TR38369	6A	833	52.34	97	-1.35912
TR3847	7D	593	54.8	97	-0.987359
TR38472	2A	812	48.89	97	-1.36055
TR38537	7A	872	49.08	97	-1.23073
TR38552	3B	1356	57.3	97	-1.08658
TR38581	5B	1449	60.87	97	-1.17378
TR38617	5A	1761	61.67	97	-1.15099
TR38673	4B	1082	63.12	97	-1.27633
TR38680	3D	1241	62.37	97	-1.25834
TR38704	5D	1144	54.54	97	-1.25038
TR38795	7A	1532	60.44	97	-1.16697
TR38804	1D	1651	59.05	97	-0.956928
TR38832	4B	2020	61.09	97	-1.28721
TR38995	7D	348	45.97	97	-1.13622
TR38998	7D	310	48.06	97	-1.07396
TR39026	3B	325	48.62	97	-1.16803
TR3913	5A	631	52.14	97	-1.25311
TR39213	2D	311	35.04	97	-1.26166
TR39253	5A	1938	61.72	97	-0.954243
TR39286	7D	346	40.75	97	-1.15513
TR39297	2B	477	42.14	97	-0.953126
TR39307	2B	300	49.33	97	-0.800607
TR39341	2A	293	34.13	97	-0.976715
TR39369	3D	338	63.61	97	-0.988053
TR39551	3A	1119	59.51	97	-1.33157
TR39631	6B	2162	61.89	97	-1.23763
TR39697	2B	931	64.77	97	-1.15044
TR39749	7A	337	56.97	97	-1.17608
TR39766	1B	293	51.88	97	-1.04621
TR39905	6D	1626	60.71	97	-1.23178
TR40027	2D	610	46.72	97	-0.976422
TR40050	5B	1040	66.92	97	-0.964672
TR40101	6B	552	64.49	97	-0.740288
TR40152	6A	925	62.49	97	-1.44745
TR40247	5A	637	61.85	97	-1.0961
TR40298	6A	472	54.23	97	-0.913809
TR40451	3B	294	32.32	97	-1.48568
TR40718	3B	1073	60.67	97	-1.07937
TR40762	5D	347	41.21	97	-1.03338
TR40805		351	41.31	97	-1.16082
TR40825	2B	688	60.9	97	-1.10577
TR4084	1A	636	55.82	97	-0.97262
TR40867	5B	691	52.1	97	-1.35474
TR40906	2D	495	62.62	97	-1.171
TR4092	4A	618	55.01	97	-1.07776
TR41001	6D	926	59.29	97	-1.15472
TR41231	6A	761	52.3	97	-1.33345
TR41267	7B	2200	62.73	97	-1.18665
TR41268	6B	813	63.72	97	-0.856364
TR41288	5D	3078	61.01	97	-1.31215
TR41464	1B	481	61.74	97	-1.23578
TR41779	1B	472	46.82	97	-1.21142
TR418	2B	756	54.23	97	-1.36842
TR41867	7D	294	26.53	97	-0.724215
TR41972	1B	330	52.72	97	-1.17518
TR42135	1D	488	41.4	97	-1.23006
TR42163	2A	816	62.87	97	-1.27893
TR42239	6A	612	56.05	97	-1.38758
TR4233	1A	310	53.87	97	-1.41528
TR42363	2A	603	49.09	97	-1.24772
TR42368	5B	318	50.31	97	-1.19981
TR42608	2B	877	55.64	97	-0.907377
TR42775	7D	542	59.78	97	-0.786911
TR42908	4B	1141	51.97	97	-1.04126
TR42910	1A	842	48.69	97	-1.30717
TR42957	5B	919	61.59	97	-1.19011
TR43018	5D	291	38.49	97	-0.377934
TR43022	2D	295	45.08	97	-1.30941
TR43076	7A	326	46.32	97	-0.657063
TR43092	6D	291	45.02	97	-0.890805
TR43096	5B	1038	63.39	97	-1.11822
TR43160	3A	294	35.72	97	-1.14045
TR43225	2B	314	51.59	97	-0.900333
TR43307	7B	301	47.84	97	-1.01333
TR43391	3B	354	53.39	97	-1.39607
TR43420	5A	561	56.15	97	-1.1378
TR43438	3B	590	42.21	97	-0.760278
[truncated: 42,700 more rows]
