# Supplementary material for: Survey of High Throughput RNA-Seq Data Reveals Potential Roles for lncRNAs during Development and Stress Response in Bread Wheat
Source: Front Plant Sci. 2017 Jun 9;8:1019. doi: 10.3389/fpls.2017.01019 (PMC5465302; doi:10.3389/fpls.2017.01019)
Supplement: File S3 — Annotation of lncRNAs of T. aestivum by co-expression and gene ontology (GO) mapping. [file DataSheet3.XLS]

## Sheet: Sheet1
		File S3. Annotation of lncRNAs of T. aestivum by co-expression and gene ontology (GO) mapping.
	lncRNA ID	Gene ontology (GO)
	TR11669	GO:0005524
	TR4801	GO:0005515
	TR7235	GO:0003682
	TR13776	GO:0006457	GO:0016272	GO:0051082
	TR29171	GO:0055114	GO:0047800
	TR24179	GO:0016021
	TR2521	GO:0016021
	TR28597	GO:0016021
	TR38938	GO:0016021
	TR4963	GO:0016021
	TR27868	GO:0016787
	TR4223	GO:0016021	GO:0055085
	TR21145	GO:0004869
	TR33562	GO:0006228	GO:0006241	GO:0004550	GO:0005524	GO:0006165	GO:0006183
	TR15837	GO:0006629	GO:0016788
	TR39859	GO:0006629	GO:0016788
	TR11644	GO:0006886
	TR27288	GO:0003824	GO:0008152
	TR31727	GO:0003824	GO:0008152
	TR37558	GO:0046983
	TR14993	GO:0022857	GO:0016021	GO:0055085
	TR14996	GO:0009082	GO:0004455	GO:0055114	GO:0016491
	TR31729	GO:0009082	GO:0004455	GO:0055114	GO:0016491
	TR41633	GO:0006418	GO:0004812	GO:0005524	GO:0000166
	TR21069	GO:0016705	GO:0055114	GO:0020037
	TR8857	GO:0007264	GO:0005525
	TR2551	GO:0006468	GO:0005524	GO:0004672
	TR29066	GO:0019901	GO:0000079
	TR12776	GO:0020037
	TR26713	GO:0020037
	TR1155	GO:0016705	GO:0055114	GO:0020037
	TR13014	GO:0016705	GO:0055114	GO:0020037
	TR13874	GO:0016705	GO:0055114	GO:0020037
	TR16160	GO:0016705	GO:0055114	GO:0020037
	TR20437	GO:0016705	GO:0055114	GO:0020037
	TR29522	GO:0016705	GO:0055114	GO:0020037
	TR9665	GO:0016705	GO:0055114	GO:0020037
	TR7092	GO:0006470	GO:0008138
	TR41185	GO:0006508	GO:0004197
	TR2108	GO:0003700	GO:0006355	GO:0006352	GO:0016987
	TR22912	GO:0005515
	TR24418	GO:0016757
	TR25660	GO:0006468	GO:0004672
	TR8062	GO:0043531
	TR6262	GO:0043531
	TR43636	GO:0051287	GO:0004471	GO:0055114
	TR2477	GO:0016787	GO:0008152
	TR21121	GO:0006334	GO:0000786	GO:0003677
	TR13812	GO:0016705	GO:0055114	GO:0020037
	TR16631	GO:0016705	GO:0055114	GO:0020037
	TR18958	GO:0016705	GO:0055114	GO:0020037
	TR24905	GO:0006334	GO:0000786	GO:0003677
	TR27852	GO:0006334	GO:0000786	GO:0003677
	TR30142	GO:0006334	GO:0000786	GO:0003677
	TR31380	GO:0006334	GO:0000786	GO:0003677
	TR31827	GO:0006334	GO:0000786	GO:0003677
	TR32056	GO:0006334	GO:0000786	GO:0003677
	TR12172	GO:0003824	GO:0008152
	TR7542	GO:0006457
	TR26464	GO:0016787
	TR15228	GO:0016787	GO:0008242	GO:0006541
	TR26299	GO:0016787	GO:0008242	GO:0006541
	TR6048	GO:0055114	GO:0016491
	TR14960	GO:0005871	GO:0008017	GO:0007018	GO:0005524 GO:0003777
	TR26170	GO:0016021
	TR14381	GO:0046872	GO:0008081
	TR33625	GO:0046872	GO:0008081
	TR17249	GO:0019295
	TR28416	GO:0019295
	TR20919	GO:0043531
	TR22415	GO:0005975	GO:0004553
	TR8719	GO:0005975	GO:0004553
	TR5852	GO:0016746	GO:0008152
	TR7638	GO:0044267	GO:0005524
	TR27897	GO:0009976
	TR36521	GO:0009976
	TR8276	GO:0005634	GO:0005515
	TR13827	GO:0016491
	TR43554	GO:0005543	GO:0046872	GO:0032065	GO:0005938 GO:0005515
	TR27596	GO:0005515
	TR33932	GO:0005634	GO:0005515
	TR23597	GO:0009058
	TR10871	GO:0008113	GO:0006979	GO:0055114	GO:0030091
	TR32152	GO:0008113	GO:0006979	GO:0055114	GO:0030091
	TR8037	GO:0051536	GO:0005524	GO:0016887
	TR21015	GO:0004618	GO:0006096
	TR13988	GO:0005525
	TR12821	GO:0006468	GO:0004672
	TR16813	GO:0033743	GO:0006979	GO:0055114	GO:0030091
	TR7489	GO:0003676
	TR30438	GO:0005525
	TR19264	GO:0006508	GO:0016021	GO:0004252
	TR22594	GO:0006508	GO:0016021	GO:0004252
	TR35204	GO:0005975	GO:0004553
	TR13091	GO:0006529	GO:0004066	GO:0008152
	TR15143	GO:0006529	GO:0004066	GO:0008152
	TR15554	GO:0006529	GO:0004066	GO:0008152
	TR17138	GO:0006529	GO:0004066	GO:0008152
	TR17728	GO:0006529	GO:0004066	GO:0008152
	TR17804	GO:0006529	GO:0004066	GO:0008152
	TR25999	GO:0006529	GO:0004066	GO:0008152
	TR27215	GO:0006529	GO:0004066	GO:0008152
	TR31722	GO:0006529	GO:0004066	GO:0008152
	TR3447	GO:0006529	GO:0004066	GO:0008152
	TR40207	GO:0006529	GO:0004066	GO:0008152
	TR43907	GO:0003700	GO:0006355
	TR15190	GO:0003723
	TR39977	GO:0003723
	TR1838	GO:0004143	GO:0007205
	TR30794	GO:0004618	GO:0006096
	TR21862	GO:0030060	GO:0044262	GO:0006108	GO:0055114 GO:0016491
	TR35272	GO:0003935	GO:0008686	GO:0009231
	TR6627	GO:0006468	GO:0004672
	TR14141	GO:0016021	GO:0006810
	TR665	GO:0016021	GO:0006810
	TR2922	GO:0046872
	TR30971	GO:0008352	GO:0051013	GO:0008017	GO:0005515
	TR6835	GO:0003677
	TR21854	GO:0008270	GO:0005515
	TR35407	GO:0008270	GO:0005515
	TR18577	GO:0016021	GO:0055085
	TR2935	GO:0006471	GO:0003950	GO:0005634
	TR18164	GO:0016310	GO:0006090	GO:0050242	GO:0016772
	TR7233	GO:0016310	GO:0006090	GO:0050242	GO:0016772
	TR6003	GO:0043565	GO:0005622
	TR17397	GO:0018024	GO:0005634	GO:0042393	GO:0034968 GO:0008270
	TR31141	GO:0018024	GO:0005634	GO:0042393	GO:0034968 GO:0008270
	TR34480	GO:0018024	GO:0005634	GO:0042393	GO:0034968 GO:0008270
	TR39	GO:0006265	GO:0003917
	TR7243	GO:0050662	GO:0003824	GO:0003978	GO:0044237 GO:0006012
	TR23187	GO:0000287
	TR69	GO:0000287
	TR17655	GO:0003824	GO:0044237	GO:0050662
	TR37782	GO:0016020
	TR39425	GO:0008289
	TR13784	GO:0005975	GO:0004553
	TR40449	GO:0005975	GO:0004553
	TR1190	GO:0033897	GO:0003723
	TR16208	GO:0033897	GO:0003723
	TR29953	GO:0033897	GO:0003723
	TR722	GO:0033897	GO:0003723
	TR13454	GO:0003700	GO:0006355	GO:0005634	GO:0043565 GO:0009408
	TR4185	GO:0003700	GO:0006355	GO:0005634	GO:0043565 GO:0009408
	TR4423	GO:0003700	GO:0006355	GO:0005634	GO:0043565 GO:0009408
	TR5974	GO:0003700	GO:0006355	GO:0005634	GO:0043565 GO:0009408
	TR14466	GO:0016740	GO:0005542	GO:0008152
	TR17080	GO:0003735	GO:0005840	GO:0006412
	TR8491	GO:0003735	GO:0005840	GO:0006412
	TR24768	GO:0033897	GO:0003723
	TR13945	GO:0055114	GO:0004601	GO:0020037	GO:0006979
	TR21699	GO:0055114	GO:0004601	GO:0020037	GO:0006979
	TR17541	GO:0006468	GO:0016998	GO:0004672	GO:0004568 GO:0006032 GO:0005524
	TR17731	GO:0003700	GO:0006355
	TR32565	GO:0018024	GO:0005634	GO:0042393	GO:0034968 GO:0008270
	TR21027	GO:0005884	GO:0045010
	TR21651	GO:0005884	GO:0045010
	TR33487	GO:0007264	GO:0005525
	TR18144	GO:0006355	GO:0005634	GO:0003677	GO:0009725
	TR18149	GO:0006355	GO:0005634	GO:0003677	GO:0009725
	TR20571	GO:0008270	GO:0005515
	TR39527	GO:0008270	GO:0005515
	TR37196	GO:0003824
	TR13757	GO:0008061
	TR22405	GO:0008061
	TR32610	GO:0008061
	TR40942	GO:0008061
	TR9739	GO:0008061
	TR22922	GO:0008152	GO:0016491
	TR302	GO:0003723
	TR18802	GO:0016020
	TR7334	GO:0016020
	TR19581	GO:0007067	GO:0005681
	TR27753	GO:0005975	GO:0004553
	TR25032	GO:0008137	GO:0055114
	TR8514	GO:0006468	GO:0005524	GO:0004672
	TR26638	GO:0015979	GO:0009538
	TR15265	GO:0006468	GO:0005509	GO:0005524	GO:0004672
	TR24845	GO:0003824	GO:0044237	GO:0050662
	TR7881	GO:0003824	GO:0044237	GO:0050662
	TR43523	GO:0043565	GO:0005622
	TR12942	GO:0055085
	TR14326	GO:0055085
	TR21125	GO:0055085
	TR4231	GO:0005515
	TR4232	GO:0005515
	TR17875	GO:0005515
	TR20622	GO:0005515
	TR22986	GO:0005515
	TR4353	GO:0005515
	TR15118	GO:0005975	GO:0016853
	TR29515	GO:0005975	GO:0016853
	TR12642	GO:0003735	GO:0005622	GO:0006412	GO:0005840
	TR21495	GO:0003735	GO:0005622	GO:0006412	GO:0005840
	TR22112	GO:0003735	GO:0005622	GO:0006412	GO:0005840
	TR40169	GO:0006508	GO:0004185
	TR7041	GO:0006508	GO:0004185
	TR40009	GO:0006108	GO:0055114	GO:0016615	GO:0016616 GO:0016491
	TR29809	GO:0055114	GO:0016491
	TR4012	GO:0055114	GO:0016491
	TR18672	GO:0055114	GO:0016491
	TR34410	GO:0008270	GO:0003676
	TR8823	GO:0046872	GO:0030001
	TR15545	GO:0006468	GO:0005524	GO:0004672
	TR19005	GO:0006468	GO:0005524	GO:0004672
	TR34217	GO:0006468	GO:0005524	GO:0004672
	TR15218	GO:0005515
	TR8650	GO:0005515
	TR37623	GO:0046983	GO:0008171
	TR22494	GO:0042578	GO:0042132	GO:0005975
	TR22259	GO:0003824	GO:0044237	GO:0050662
	TR15191	GO:0006468	GO:0005524	GO:0004672
	TR33183	GO:0006508	GO:0004190	GO:0006629
	TR3371	GO:0016310	GO:0006090	GO:0005524	GO:0016301 GO:0050242
	TR3328	GO:0005524
	TR28474	GO:0004568	GO:0006032	GO:0016998
	TR5860	GO:0055114	GO:0016491
	TR38122	GO:0005515
	TR44477	GO:0005515
	TR1254	GO:0006952	GO:0016021
	TR17796	GO:0006952	GO:0016021
	TR19194	GO:0006952	GO:0016021
	TR25025	GO:0006952	GO:0016021
	TR29239	GO:0006952	GO:0016021
	TR38406	GO:0006468	GO:0005524	GO:0004672
	TR28289	GO:0016021	GO:0012511
	TR31094	GO:0016021	GO:0012511
	TR6372	GO:0016021	GO:0012511
	TR17187	GO:0003723
	TR33536	GO:0005871	GO:0007018	GO:0003777
	TR20959	GO:0022857	GO:0016021	GO:0055085
	TR29927	GO:0004601	GO:0050664	GO:0005509	GO:0055114 GO:0016491
	TR13182	GO:0046872	GO:0030001
	TR23281	GO:0055114	GO:0016491
	TR30845	GO:0055114	GO:0016491
	TR31159	GO:0055114	GO:0016491
	TR5149	GO:0006397
	TR31138	GO:0016020	GO:0015018
	TR43443	GO:0008375	GO:0016020
	TR33827	GO:0043531
	TR3144	GO:0003677
	TR40915	GO:0003677
	TR43930	GO:0003677
	TR14544	GO:0006508	GO:0004185
	TR18919	GO:0006508	GO:0004185
	TR40089	GO:0006508	GO:0004185
	TR9930	GO:0006468	GO:0030247	GO:0005524	GO:0004672
	TR1607	GO:0005643	GO:0016973
	TR40755	GO:0005643	GO:0016973
	TR5063	GO:0005643	GO:0016973
	TR15421	GO:0005975	GO:0004553
	TR33306	GO:0043531
	TR605	GO:0003700	GO:0006355	GO:0043565
	TR14776	GO:0006508	GO:0004190	GO:0006629
	TR27936	GO:0008270
	TR17042	GO:0003682
	TR44052	GO:0006783	GO:0004325
	TR17209	GO:0006952
	TR15079	GO:0009611	GO:0004867
	TR29382	GO:0006355	GO:0005634	GO:0003677
	TR22563	GO:0003682
	TR18616	GO:0005778	GO:0005515	GO:0016560
	TR4772	GO:0006468	GO:0004672
	TR12650	GO:0016021
	TR13127	GO:0016021
	TR42133	GO:0006629	GO:0016788
	TR658	GO:0003677
	TR17979	GO:0003677
	TR17989	GO:0003995	GO:0050660	GO:0055114
	TR20676	GO:0003995	GO:0050660	GO:0055114
	TR3619	GO:0006468	GO:0004672
	TR41589	GO:0006396	GO:0001522	GO:0003723	GO:0009982
	TR8439	GO:0008270	GO:0055114	GO:0016491
	TR32228	GO:0008080
	TR200	GO:0005634	GO:0042254
	TR20808	GO:0005634	GO:0042254
	TR23657	GO:0005634	GO:0042254
	TR30051	GO:0005871	GO:0008017	GO:0007018	GO:0005524 GO:0003777
	TR3271	GO:0005871	GO:0008017	GO:0007018	GO:0005524 GO:0003777
	TR23994	GO:0003779	GO:0030042	GO:0015629	GO:0005622
	TR25905	GO:0003824	GO:0006003	GO:0005524	GO:0003873
	TR7481	GO:0007264	GO:0005525
	TR1556	GO:0005515
	TR3547	GO:0005515
	TR11189	GO:0008270	GO:0003676
	TR14457	GO:0008270	GO:0003676
	TR15709	GO:0008270	GO:0003676
	TR26061	GO:0008270	GO:0003676
	TR33700	GO:0008270	GO:0003676
	TR1439	GO:0015969	GO:0005509
	TR26546	GO:0009611	GO:0004867
	TR44798	GO:0009611	GO:0004867
	TR7191	GO:0009611	GO:0004867
	TR42917	GO:0009058	GO:0030170
	TR30113	GO:0050661	GO:0050660	GO:0004499	GO:0055114
	TR4944	GO:0008270	GO:0005515
	TR4945	GO:0008270	GO:0005515
	TR27220	GO:0005515
	TR576	GO:0005515
	TR15253	GO:0016020
	TR28436	GO:0008374
	TR13368	GO:0006355	GO:0000439	GO:0006289
	TR9487	GO:0006355	GO:0000439	GO:0006289
	TR9644	GO:0006355	GO:0000439	GO:0006289
	TR4795	GO:0016706	GO:0055114	GO:0016491
	TR2277	GO:0008270	GO:0005515
	TR24950	GO:0016758	GO:0008152
	TR26389	GO:0003824
	TR23154	GO:0006629
	TR38486	GO:0006468	GO:0004672
	TR1725	GO:0043531
	TR29759	GO:0016706	GO:0055114	GO:0016491
	TR63	GO:0043531
	TR30055	GO:0016020	GO:0006810
	TR29089	GO:0016020	GO:0015079
	TR27832	GO:0051258	GO:0007017	GO:0007020	GO:0003924 GO:0000930 GO:0031122 GO:0006184 GO:0005874 GO:0005525
	TR13966	GO:0005525
	TR11481	GO:0006468	GO:0004672
	TR29080	GO:0008270
	TR35	GO:0008270
	TR40565	GO:0008270
	TR5020	GO:0008270
	TR37884	GO:0016829	GO:0010333	GO:0008152
	TR3775	GO:0003873	GO:0003824	GO:0005524	GO:0006003
	TR26634	GO:0006468	GO:0004672
	TR1387	GO:0016020	GO:0005524	GO:0016887
	TR14730	GO:0005515
	TR40861	GO:0016757
	TR26703	GO:0009611	GO:0004867
	TR27255	GO:0009611	GO:0004867
	TR32597	GO:0009611	GO:0004867
	TR34104	GO:0009611	GO:0004867
	TR41750	GO:0009611	GO:0004867
	TR6247	GO:0009611	GO:0004867
	TR4751	GO:0003824
	TR36256	GO:0016706	GO:0055114	GO:0016491
	TR40067	GO:0015031
	TR8737	GO:0015031
	TR24362	GO:0010181	GO:0055114	GO:0016491
	TR19310	GO:0007165
	TR19321	GO:0007165
	TR19682	GO:0007165
	TR11526	GO:0009089	GO:0055114	GO:0008839	GO:0070402
	TR15606	GO:0009089	GO:0055114	GO:0008839	GO:0070402
	TR17149	GO:0009089	GO:0055114	GO:0008839	GO:0070402
	TR6178	GO:0009089	GO:0055114	GO:0008839	GO:0070402
	TR509	GO:0016779	GO:0008152
	TR5400	GO:0016779	GO:0008152
	TR17484	GO:0032957	GO:0000287	GO:0005622	GO:0005524 GO:0047325
	TR22319	GO:0055114	GO:0016491
	TR162	GO:0055114	GO:0004601	GO:0020037	GO:0006979
	TR1444	GO:0000910	GO:0008017	GO:0000226
	TR29258	GO:0003849	GO:0009073
	TR29288	GO:0003849	GO:0009073
	TR6815	GO:0006468	GO:0005524	GO:0004672
	TR11561	GO:0003676
	TR71	GO:0003676
	TR19281	GO:0005515
	TR24353	GO:0016705	GO:0055114	GO:0020037
	TR24494	GO:0016705	GO:0055114	GO:0020037
	TR23703	GO:0006629	GO:0016788
	TR19402	GO:0016020
	TR32347	GO:0016779	GO:0009058
	TR24463	GO:0003682
	TR28949	GO:0003682
	TR3097	GO:0003682
	TR7080	GO:0003682
	TR35292	GO:0003678	GO:0000723	GO:0006281
	TR31056	GO:0005215	GO:0016020	GO:0006810	GO:0004970 GO:0005234
	TR19187	GO:0003735	GO:0005622	GO:0006412	GO:0005840
	TR10206	GO:0006468	GO:0005515	GO:0005524	GO:0004672
	TR27145	GO:0006468	GO:0005515	GO:0005524	GO:0004672
	TR17952	GO:0006284
	TR23676	GO:0043531
	TR4645	GO:0043531
	TR22455	GO:0005884	GO:0045010
	TR1664	GO:0046872
	TR7788	GO:0006265	GO:0003918	GO:0005524	GO:0003677
	TR37854	GO:0006468	GO:0004672	GO:0005524	GO:0048544
	TR7402	GO:0006468	GO:0004672	GO:0005524	GO:0048544
	TR12778	GO:0008080
	TR42658	GO:0003735	GO:0008097	GO:0005622	GO:0006412 GO:0005840
	TR44172	GO:0043531
	TR17190	GO:0006886	GO:0005622
	TR44805	GO:0006886	GO:0005622
	TR34465	GO:0016705	GO:0055114	GO:0020037
	TR9919	GO:0016705	GO:0055114	GO:0020037
	TR20124	GO:0009507	GO:0009523	GO:0015979
	TR20423	GO:0009507	GO:0009523	GO:0015979
	TR24879	GO:0009507	GO:0009523	GO:0015979
	TR26616	GO:0009507	GO:0009523	GO:0015979
	TR30594	GO:0009507	GO:0009523	GO:0015979
	TR4899	GO:0009507	GO:0009523	GO:0015979
	TR1396	GO:0016705	GO:0055114	GO:0020037
	TR18401	GO:0016705	GO:0055114	GO:0020037
	TR29197	GO:0016705	GO:0055114	GO:0020037
	TR16132	GO:0016765	GO:0008299	GO:0015979
	TR29957	GO:0016765	GO:0008299	GO:0015979
	TR17509	GO:0006221	GO:0003883
	TR17579	GO:0006221	GO:0003883
	TR25533	GO:0006221	GO:0003883
	TR26042	GO:0006221	GO:0003883
	TR27055	GO:0006221	GO:0003883
	TR28199	GO:0006221	GO:0003883
	TR2900	GO:0006221	GO:0003883
	TR31793	GO:0006221	GO:0003883
	TR36476	GO:0006221	GO:0003883
	TR40113	GO:0006221	GO:0003883
	TR7326	GO:0006221	GO:0003883
	TR7659	GO:0006221	GO:0003883
	TR8872	GO:0006221	GO:0003883
	TR8602	GO:0009976
	TR18968	GO:0006812	GO:0016021	GO:0008324	GO:0055085
	TR42800	GO:0003700	GO:0006355	GO:0006352	GO:0016987
	TR42956	GO:0003700	GO:0006355	GO:0006352	GO:0016987
	TR5127	GO:0003700	GO:0006355	GO:0006352	GO:0016987
	TR19286	GO:0006508	GO:0004197
	TR31761	GO:0009229	GO:0004788	GO:0005524
	TR2835	GO:0008270	GO:0005515
	TR15704	GO:0000398	GO:0005681
	TR1702	GO:0055114	GO:0004601	GO:0020037	GO:0006979
	TR17346	GO:0019901	GO:0000079
	TR26253	GO:0006470	GO:0008138
	TR15015	GO:0006468	GO:0005509	GO:0005524	GO:0004672
	TR14118	GO:0018024	GO:0005634	GO:0042393	GO:0034968 GO:0008270
	TR10171	GO:0005975	GO:0004650
	TR34688	GO:0016021	GO:0006810
	TR13176	GO:0016788
	TR12854	GO:0006952	GO:0016021
	TR30624	GO:0003935	GO:0008686	GO:0009231
	TR38066	GO:0003935	GO:0008686	GO:0009231
	TR21336	GO:0005515
	TR21304	GO:0016021
	TR21581	GO:0016021
	TR23205	GO:0016021
	TR28228	GO:0016021
	TR42764	GO:0016021
	TR43644	GO:0016021
	TR29384	GO:0006468	GO:0005524	GO:0004672
	TR31330	GO:0006468	GO:0005524	GO:0004672
	TR15370	GO:0016020	GO:0009765
	TR20485	GO:0005737	GO:0006418	GO:0004812	GO:0005524 GO:0000166
	TR41194	GO:0005737	GO:0006418	GO:0004812	GO:0005524 GO:0000166
	TR39494	GO:0003700	GO:0009408	GO:0005634
	TR40069	GO:0003700	GO:0009408	GO:0005634
	TR40521	GO:0003700	GO:0009408	GO:0005634
	TR12662	GO:0015031	GO:0016021
	TR16819	GO:0022857	GO:0016021	GO:0055085
	TR21436	GO:0006468	GO:0005524	GO:0004672
	TR13020	GO:0003723
	TR15266	GO:0003723
	TR21074	GO:0003723
	TR39630	GO:0003723
	TR5684	GO:0003723
	TR6771	GO:0003723
	TR2096	GO:0006508	GO:0008234
	TR21185	GO:0006508	GO:0004185
	TR18020	GO:0005198	GO:0009507
	TR18733	GO:0005737	GO:0006415	GO:0016149
	TR2770	GO:0005737	GO:0006415	GO:0016149
	TR43993	GO:0005737	GO:0006415	GO:0016149
	TR1842	GO:0016020	GO:0009765
	TR20978	GO:0003824
	TR24552	GO:0003824
	TR22221	GO:0008168	GO:0008152
	TR18006	GO:0016705	GO:0055114	GO:0020037
	TR16637	GO:0008152	GO:0016491
	TR42909	GO:0008152	GO:0016491
	TR24107	GO:0003735	GO:0005622	GO:0006412	GO:0005840
	TR33489	GO:0003951	GO:0006741	GO:0008152
	TR12443	GO:0003700	GO:0006355	GO:0043565
	TR18124	GO:0003700	GO:0006355	GO:0043565
	TR21815	GO:0043565	GO:0005622
	TR1841	GO:0008152	GO:0016491
	TR9493	GO:0008152	GO:0016491
	TR21791	GO:0003876	GO:0006188
	TR18707	GO:0006471	GO:0003950	GO:0005634
	TR28732	GO:0006471	GO:0003950	GO:0005634
	TR1391	GO:0016020	GO:0048193
	TR15670	GO:0006468	GO:0004672
	TR25686	GO:0005198	GO:0009507
	TR40740	GO:0004252	GO:0016021
	TR23510	GO:0016758	GO:0008152
	TR26131	GO:0016758	GO:0008152
	TR32518	GO:0005515
	TR19203	GO:0006468	GO:0005524	GO:0004672
	TR1354	GO:0016020	GO:0005524	GO:0016887
	TR42910	GO:0005634
	TR23801	GO:0003723
	TR1591	GO:0004143	GO:0007205
	TR31823	GO:0004143	GO:0007205
	TR4296	GO:0016705	GO:0055114	GO:0020037
	TR28603	GO:0006468	GO:0005524	GO:0004672
	TR13658	GO:0006334	GO:0000786	GO:0005634	GO:0003677
	TR24171	GO:0006334	GO:0000786	GO:0005634	GO:0003677
	TR28770	GO:0006334	GO:0000786	GO:0005634	GO:0003677
	TR34169	GO:0006334	GO:0000786	GO:0005634	GO:0003677
	TR6825	GO:0006334	GO:0000786	GO:0005634	GO:0003677
	TR19107	GO:0006334	GO:0000786	GO:0003677
	TR18034	GO:0003682
	TR40118	GO:0003682
	TR23274	GO:0051536	GO:0009055
	TR3200	GO:0009396	GO:0004326	GO:0005524
	TR16995	GO:0006468	GO:0005524	GO:0004672
	TR28472	GO:0006355	GO:0003677
	TR9417	GO:0005515
	TR19282	GO:0005871	GO:0008017	GO:0007018	GO:0005524 GO:0003777
	TR43982	GO:0005515
	TR13899	GO:0051258	GO:0007017	GO:0003924	GO:0006184 GO:0005874 GO:0005525
	TR12543	GO:0050660	GO:0055114	GO:0016491
	TR2585	GO:0055114	GO:0004601	GO:0020037	GO:0006979
	TR30265	GO:0006468	GO:0005524	GO:0004672
	TR6805	GO:0005515
	TR22758	GO:0006633	GO:0005506	GO:0055114	GO:0016491
	TR17241	GO:0016740	GO:0005542	GO:0008152
	TR35506	GO:0005634	GO:0008270	GO:0003677
	TR1095	GO:0033897	GO:0003723
	TR19972	GO:0033897	GO:0003723
	TR6720	GO:0006468	GO:0005524	GO:0004672
	TR35748	GO:0003700	GO:0006355	GO:0006352	GO:0016987
	TR969	GO:0003700	GO:0006355	GO:0006352	GO:0016987
	TR28219	GO:0051536	GO:0055114
	TR10317	GO:0005525
	TR15174	GO:0016310	GO:0016301	GO:0006090	GO:0005524 GO:0050242
	TR29727	GO:0005215	GO:0016020	GO:0006810
	TR30341	GO:0005215	GO:0016020	GO:0006810
	TR18436	GO:0005509
	TR9996	GO:0005509
	TR10370	GO:0006662	GO:0015035	GO:0045454
	TR7089	GO:0006662	GO:0015035	GO:0045454
	TR2384	GO:0003937	GO:0004643	GO:0006164
	TR29614	GO:0003937	GO:0004643	GO:0006164
	TR3016	GO:0003937	GO:0004643	GO:0006164
	TR26207	GO:0008171
	TR29963	GO:0016301	GO:0005524
	TR28442	GO:0005975	GO:0004553
	TR21254	GO:0016021	GO:0051205
	TR2125	GO:0003700	GO:0006355	GO:0005634	GO:0043565
	TR7775	GO:0004869
	TR8397	GO:0004869
	TR18126	GO:0003682
	TR39753	GO:0005515
	TR34373	GO:0006468	GO:0005524	GO:0004672
	TR7409	GO:0006468	GO:0005524	GO:0004672
	TR29170	GO:0043531
	TR17546	GO:0005975	GO:0004553
	TR20973	GO:0005975	GO:0004553
	TR5812	GO:0005975	GO:0004553
	TR7677	GO:0005975	GO:0004553
	TR22781	GO:0005737	GO:0005094
	TR21107	GO:0005975	GO:0004553
	TR39997	GO:0005975	GO:0004553
	TR12895	GO:0006468	GO:0004672
	TR25012	GO:0006468	GO:0004672
	TR28076	GO:0006468	GO:0004672
	TR35342	GO:0006468	GO:0004672
	TR7249	GO:0006468	GO:0004672
	TR44039	GO:0003682
	TR24454	GO:0016020	GO:0009765
	TR26659	GO:0016020	GO:0009765
	TR15134	GO:0016021
	TR33730	GO:0016021
	TR1549	GO:0015693	GO:0016020	GO:0015095
	TR359	GO:0005975	GO:0016853
	TR42071	GO:0005975	GO:0016853
	TR36990	GO:0018024	GO:0005634	GO:0042393	GO:0034968 GO:0008270
	TR3497	GO:0005524	GO:0042626	GO:0016021	GO:0016887 GO:0055085
	TR41769	GO:0006508	GO:0004197
	TR35456	GO:0005515
	TR13030	GO:0003824	GO:0044237	GO:0050662
	TR15754	GO:0016758	GO:0008152
	TR34468	GO:0003824	GO:0008152
	TR26740	GO:0005515
	TR26711	GO:0008270
	TR14035	GO:0003899	GO:0046983	GO:0006351
	TR4712	GO:0003682
	TR21467	GO:0050660	GO:0055114	GO:0016491
	TR10748	GO:0005515
	TR34571	GO:0005515
	TR21180	GO:0005975	GO:0004553
	TR12423	GO:0008137	GO:0055114
	TR14089	GO:0008137	GO:0055114
	TR1899	GO:0008137	GO:0055114
	TR25169	GO:0045454	GO:0050660	GO:0055114	GO:0016491
	TR27147	GO:0045454	GO:0050660	GO:0055114	GO:0016491
	TR31165	GO:0016758	GO:0008152
	TR15711	GO:0016021
	TR17162	GO:0016021
	TR26646	GO:0006952
	TR11019	GO:0009611	GO:0004867
	TR41275	GO:0043531
	TR37309	GO:0016020
	TR23198	GO:0015991	GO:0015078	GO:0033177
	TR24643	GO:0003700	GO:0006355	GO:0008270	GO:0043565
	TR39596	GO:0003700	GO:0006355	GO:0008270	GO:0043565
	TR17169	GO:0016705	GO:0055114	GO:0020037
	TR2565	GO:0016706	GO:0055114	GO:0016491
	TR4038	GO:0005215	GO:0016020	GO:0055085
	TR19531	GO:0006662	GO:0015035	GO:0045454
	TR34118	GO:0006662	GO:0015035	GO:0045454
	TR20865	GO:0005215	GO:0016020	GO:0006810
	TR4773	GO:0006468	GO:0004672
	TR527	GO:0006812	GO:0016021	GO:0015299	GO:0055085
	TR12995	GO:0006468	GO:0005524	GO:0004672
	TR29359	GO:0006468	GO:0005524	GO:0004672
	TR8225	GO:0006468	GO:0005524	GO:0004672
	TR13610	GO:0046983	GO:0008171
	TR5916	GO:0006468	GO:0004672
	TR11766	GO:0006468	GO:0004672
	TR15461	GO:0006468	GO:0004672
	TR20141	GO:0006468	GO:0004672
	TR24042	GO:0006468	GO:0004672
	TR27741	GO:0005618	GO:0042545	GO:0004857	GO:0030599
	TR16859	GO:0043531
	TR12644	GO:0016021
	TR17113	GO:0016021
	TR18766	GO:0046872	GO:0042393
	TR17872	GO:0005975	GO:0004553
	TR27850	GO:0005975	GO:0004553
	TR580	GO:0005975	GO:0004553
	TR1749	GO:0055114	GO:0004601	GO:0020037	GO:0006979
	TR14741	GO:0009611	GO:0004867
	TR15656	GO:0009611	GO:0004867
	TR41246	GO:0009611	GO:0004867
	TR4484	GO:0009611	GO:0004867
	TR644	GO:0009611	GO:0004867
	TR18487	GO:0006468	GO:0004672
	TR39818	GO:0009058
	TR5749	GO:0009058
	TR13793	GO:0006468	GO:0005524	GO:0004672
	TR28090	GO:0016758	GO:0008152
	TR31716	GO:0006468	GO:0030247	GO:0005509	GO:0004672
	TR10077	GO:0046873	GO:0016020	GO:0030001	GO:0055085
	TR26306	GO:0051536
	TR313	GO:0051536
	TR40147	GO:0051536
	TR19597	GO:0005515
	TR12844	GO:0005871	GO:0008017	GO:0007018	GO:0005524 GO:0003777
	TR10232	GO:0006468	GO:0007165	GO:0005524	GO:0004672
	TR10976	GO:0006468	GO:0007165	GO:0005524	GO:0004672
	TR13025	GO:0006468	GO:0007165	GO:0005524	GO:0004672
	TR23763	GO:0006468	GO:0004672
	TR23128	GO:0005515
	TR4939	GO:0005515
	TR5023	GO:0005515
	TR59	GO:0009611	GO:0004867
	TR17314	GO:0008483	GO:0030170
	TR8184	GO:0008483	GO:0030170
	TR42757	GO:0043531
	TR25233	GO:0016706	GO:0055114	GO:0016491
	TR17505	GO:0016705	GO:0055114	GO:0020037
	TR19846	GO:0016705	GO:0055114	GO:0020037
	TR4029	GO:0016705	GO:0055114	GO:0020037
	TR9395	GO:0016705	GO:0055114	GO:0020037
	TR1463	GO:0006468	GO:0004672
	TR18131	GO:0046873	GO:0016020	GO:0030001	GO:0055085
	TR13922	GO:0005975	GO:0004553
	TR33233	GO:0005975	GO:0004553
	TR41482	GO:0005975	GO:0004553
	TR2729	GO:0003700	GO:0006355	GO:0043565
	TR7551	GO:0003700	GO:0006355	GO:0043565
	TR19978	GO:0006468	GO:0005524	GO:0004672
	TR23822	GO:0006468	GO:0005524	GO:0004672
	TR38249	GO:0006468	GO:0005524	GO:0004672
	TR17123	GO:0008152	GO:0016491
	TR23628	GO:0006468	GO:0007165	GO:0005524	GO:0004672
	TR2858	GO:0006468	GO:0007165	GO:0005524	GO:0004672
	TR11918	GO:0006468	GO:0005524	GO:0004672
	TR1192	GO:0006468	GO:0005524	GO:0004672
	TR156	GO:0016773	GO:0005975
	TR25713	GO:0016773	GO:0005975
	TR40005	GO:0016773	GO:0005975
	TR13195	GO:0003824	GO:0005992
	TR500	GO:0003824	GO:0005992
	TR14748	GO:0006508	GO:0004185
	TR16552	GO:0006508	GO:0004185
	TR2008	GO:0006508	GO:0004185
	TR23985	GO:0006508	GO:0004185
	TR31756	GO:0006508	GO:0004185
	TR20641	GO:0001522	GO:0003723	GO:0009982
	TR2550	GO:0006468	GO:0005524	GO:0004672
	TR16459	GO:0016021
	TR2031	GO:0016021
	TR29861	GO:0016021
	TR38925	GO:0016021
	TR15188	GO:0003735	GO:0005622	GO:0006412	GO:0005840
	TR1744	GO:0005515
	TR21426	GO:0005515
	TR27263	GO:0006529	GO:0004066	GO:0008152
	TR8546	GO:0006529	GO:0004066	GO:0008152
	TR24026	GO:0008270
	TR14640	GO:0006221	GO:0003883
	TR40098	GO:0051258	GO:0007017	GO:0003924	GO:0006184 GO:0005874 GO:0005525
	TR24189	GO:0009229	GO:0004788	GO:0005524
	TR10366	GO:0006529	GO:0004066	GO:0008152
	TR10515	GO:0006529	GO:0004066	GO:0008152
	TR10854	GO:0006529	GO:0004066	GO:0008152
	TR11166	GO:0006529	GO:0004066	GO:0008152
	TR11676	GO:0006529	GO:0004066	GO:0008152
	TR11681	GO:0006529	GO:0004066	GO:0008152
	TR12738	GO:0006529	GO:0004066	GO:0008152
	TR12823	GO:0006529	GO:0004066	GO:0008152
	TR13115	GO:0006529	GO:0004066	GO:0008152
	TR13598	GO:0006529	GO:0004066	GO:0008152
	TR16864	GO:0006529	GO:0004066	GO:0008152
	TR16888	GO:0006529	GO:0004066	GO:0008152
	TR17022	GO:0006529	GO:0004066	GO:0008152
	TR17441	GO:0006529	GO:0004066	GO:0008152
	TR17511	GO:0006529	GO:0004066	GO:0008152
	TR21383	GO:0006529	GO:0004066	GO:0008152
	TR22852	GO:0006529	GO:0004066	GO:0008152
	TR24270	GO:0006529	GO:0004066	GO:0008152
	TR24659	GO:0006529	GO:0004066	GO:0008152
	TR26379	GO:0006529	GO:0004066	GO:0008152
	TR26452	GO:0006529	GO:0004066	GO:0008152
	TR28568	GO:0006529	GO:0004066	GO:0008152
	TR29221	GO:0006529	GO:0004066	GO:0008152
	TR34685	GO:0006529	GO:0004066	GO:0008152
	TR43481	GO:0006529	GO:0004066	GO:0008152
	TR4700	GO:0006529	GO:0004066	GO:0008152
	TR5021	GO:0006529	GO:0004066	GO:0008152
	TR6029	GO:0006529	GO:0004066	GO:0008152
	TR6237	GO:0006529	GO:0004066	GO:0008152
	TR7769	GO:0006529	GO:0004066	GO:0008152
	TR8635	GO:0006529	GO:0004066	GO:0008152
	TR8828	GO:0006529	GO:0004066	GO:0008152
	TR20949	GO:0046923	GO:0016021	GO:0006621
	TR26706	GO:0046923	GO:0016021	GO:0006621
	TR1907	GO:0055114	GO:0016491
	TR34496	GO:0005634	GO:0008270	GO:0006352	GO:0045893
	TR21549	GO:0008531	GO:0009231
	TR6880	GO:0008531	GO:0009231
	TR28739	GO:0016705	GO:0055114	GO:0020037
	TR15599	GO:0006471	GO:0003950	GO:0005634
	TR7650	GO:0006471	GO:0003950	GO:0005634
	TR25018	GO:0006952	GO:0016021
	TR23289	GO:0006468	GO:0005509	GO:0005524	GO:0004672
	TR34950	GO:0006468	GO:0005509	GO:0005524	GO:0004672
	TR23980	GO:0006468	GO:0007165	GO:0005524	GO:0004672
	TR22194	GO:0005871	GO:0008017	GO:0007018	GO:0005524 GO:0003777
	TR25694	GO:0032312	GO:0008060	GO:0008270
	TR3009	GO:0032312	GO:0008060	GO:0008270
	TR30573	GO:0032312	GO:0008060	GO:0008270
	TR40212	GO:0032312	GO:0008060	GO:0008270
	TR866	GO:0004806	GO:0006629
	TR14291	GO:0003735	GO:0005622	GO:0006412	GO:0005840
	TR16996	GO:0003735	GO:0005622	GO:0006412	GO:0005840
	TR17880	GO:0003735	GO:0005622	GO:0006412	GO:0005840
	TR21353	GO:0003735	GO:0005622	GO:0006412	GO:0005840
	TR24273	GO:0003735	GO:0005622	GO:0006412	GO:0005840
	TR27994	GO:0003735	GO:0005622	GO:0006412	GO:0005840
	TR31775	GO:0003735	GO:0005622	GO:0006412	GO:0005840
	TR31837	GO:0003735	GO:0005622	GO:0006412	GO:0005840
	TR6492	GO:0003735	GO:0005622	GO:0006412	GO:0005840
	TR6061	GO:0003824	GO:0005992
	TR10261	GO:0003735	GO:0005840	GO:0006412
	TR32549	GO:0003735	GO:0005840	GO:0006412
	TR16788	GO:0003735	GO:0005840	GO:0006412
	TR24620	GO:0003735	GO:0005840	GO:0006412
	TR19312	GO:0003824	GO:0005992
	TR27049	GO:0003824	GO:0005992
	TR287	GO:0004144
	TR18698	GO:0016705	GO:0055114	GO:0020037
	TR2104	GO:0016705	GO:0055114	GO:0020037
	TR23992	GO:0016705	GO:0055114	GO:0020037
	TR32276	GO:0016705	GO:0055114	GO:0020037
	TR4049	GO:0008375	GO:0016020
	TR4644	GO:0003824
	TR23242	GO:0006886	GO:0005622
	TR23957	GO:0006468	GO:0005515	GO:0005524	GO:0004672
	TR3054	GO:0003700	GO:0006355	GO:0006352	GO:0016987
	TR5686	GO:0005515
	TR734	GO:0005515
	TR31156	GO:0043531
	TR10132	GO:0003824
	TR3832	GO:0005515
	TR10141	GO:0003677	GO:0005524	GO:0004386
	TR6009	GO:0005515
	TR29241	GO:0003824	GO:0044237	GO:0050662
	TR26656	GO:0003677
	TR31135	GO:0006468	GO:0005524	GO:0004672
	TR12120	GO:0003824
	TR33879	GO:0003824
	TR2067	GO:0006812	GO:0016021	GO:0008324	GO:0055085
	TR21073	GO:0020037
	TR30216	GO:0005975	GO:0004553
	TR9336	GO:0005975	GO:0004553
	TR14479	GO:0007264	GO:0005525
	TR21475	GO:0006511	GO:0051603	GO:0004298	GO:0019773
	TR23142	GO:0016765	GO:0015979
	TR3854	GO:0006468	GO:0005515	GO:0005524	GO:0004672
	TR16962	GO:0005975	GO:0004553
	TR6687	GO:0006355	GO:0042393
	TR4735	GO:0016020	GO:0009765
	TR9209	GO:0050662	GO:0003824	GO:0003978	GO:0044237 GO:0006012
	TR8223	GO:0006468	GO:0005524	GO:0004672
	TR25118	GO:0045454
	TR19926	GO:0015743
	TR13484	GO:0006508	GO:0004185
	TR23608	GO:0016614	GO:0055114
	TR25980	GO:0016020	GO:0008508	GO:0006814
	TR4635	GO:0016788
	TR5724	GO:0006887	GO:0000145
	TR25005	GO:0005515
	TR20655	GO:0005515
	TR22848	GO:0005515
	TR6224	GO:0016779	GO:0008152
	TR14780	GO:0006355	GO:0003677
	TR42699	GO:0006508	GO:0008236
	TR24993	GO:0050832	GO:0042742
	TR18224	GO:0005524
	TR4841	GO:0005524
	TR4878	GO:0005524
	TR4883	GO:0005524
	TR26381	GO:0009058	GO:0016874	GO:0005524
	TR10266	GO:0008270	GO:0005515
	TR14801	GO:0008270	GO:0005515
	TR3056	GO:0008270	GO:0005515
	TR17199	GO:0006508	GO:0004197
	TR17592	GO:0016758	GO:0008152
	TR26749	GO:0006355	GO:0005634	GO:0043189
	TR20670	GO:0046872	GO:0016702	GO:0055114
	TR17874	GO:0055085
	TR31849	GO:0006470	GO:0008138
	TR2981	GO:0016787	GO:0008299	GO:0004452
	TR14209	GO:0003682
	TR23991	GO:0004869
	TR15086	GO:0016779	GO:0009058
	TR19869	GO:0016310	GO:0006090	GO:0050242	GO:0016772
	TR7387	GO:0016310	GO:0006090	GO:0050242	GO:0016772
	TR38587	GO:0016746	GO:0008152
	TR5897	GO:0016746	GO:0008152
	TR18659	GO:0051536	GO:0005506	GO:0016226
	TR27568	GO:0051536	GO:0005506	GO:0016226
	TR5676	GO:0006334	GO:0000786	GO:0005634	GO:0003677
	TR34534	GO:0032957	GO:0000287	GO:0005622	GO:0005524 GO:0047325
	TR19928	GO:0016021	GO:0055085
	TR29048	GO:0016021	GO:0055085
	TR304	GO:0016021	GO:0055085
	TR33878	GO:0016021	GO:0055085
	TR37181	GO:0016021	GO:0055085
	TR37764	GO:0016021	GO:0055085
	TR39779	GO:0016021	GO:0055085
	TR44809	GO:0016021	GO:0055085
	TR44810	GO:0016021	GO:0055085
	TR41198	GO:0004176	GO:0006508
	TR20461	GO:0016310	GO:0006090	GO:0005524	GO:0016301 GO:0050242
	TR3051	GO:0016310	GO:0006090	GO:0005524	GO:0016301 GO:0050242
	TR17074	GO:0004055	GO:0006526	GO:0005524
	TR31947	GO:0016705	GO:0055114	GO:0020037
	TR28601	GO:0003676
	TR20066	GO:0005515
	TR34806	GO:0043531
	TR27489	GO:0005509
	TR23072	GO:0005737	GO:0006415	GO:0016149
	TR8255	GO:0005737	GO:0006415	GO:0016149
	TR17997	GO:0005975	GO:0004553
	TR23013	GO:0005975	GO:0004553
	TR31049	GO:0005975	GO:0004553
	TR7434	GO:0005975	GO:0004553
	TR14034	GO:0003735	GO:0005622	GO:0006412	GO:0005840
	TR26449	GO:0003700	GO:0006355	GO:0043565
	TR3477	GO:0016705	GO:0055114	GO:0020037
	TR13753	GO:0055114	GO:0016491
	TR16988	GO:0055114	GO:0016491
	TR35943	GO:0006468	GO:0004672
	TR5753	GO:0006468	GO:0004672
	TR6053	GO:0006468	GO:0004672
	TR4882	GO:0006468	GO:0005524	GO:0004672
	TR5626	GO:0006468	GO:0005524	GO:0004672
	TR5965	GO:0006468	GO:0005524	GO:0004672
	TR12900	GO:0050661	GO:0050660	GO:0004499	GO:0055114
	TR13810	GO:0006468	GO:0005524	GO:0004672
	TR24754	GO:0006468	GO:0005524	GO:0004672
	TR43956	GO:0009058
	TR5914	GO:0009058
	TR7466	GO:0000910	GO:0008017	GO:0000226
	TR27737	GO:0003824	GO:0008152
	TR31719	GO:0003824	GO:0008152
	TR42602	GO:0006470	GO:0008138
	TR33727	GO:0003700	GO:0009408	GO:0005634
	TR42192	GO:0003700	GO:0009408	GO:0005634
	TR14369	GO:0008299
	TR39986	GO:0003824
	TR14806	GO:0008270	GO:0055114	GO:0016491
	TR5951	GO:0008270
	TR17963	GO:0033897	GO:0003723
	TR23527	GO:0033897	GO:0003723
	TR23615	GO:0033897	GO:0003723
	TR19086	GO:0010309	GO:0055114
	TR13132	GO:0006468	GO:0005524	GO:0004672
	TR34027	GO:0006468	GO:0005524	GO:0004672
	TR41249	GO:0006468	GO:0005524	GO:0004672
	TR1673	GO:0008289
	TR24835	GO:0006468	GO:0005524	GO:0004672
	TR31900	GO:0006468	GO:0005524	GO:0004672
	TR43500	GO:0008168	GO:0008152
	TR3930	GO:0004252	GO:0016021	GO:0008270
	TR15029	GO:0006468	GO:0004672
	TR22381	GO:0005215	GO:0016020	GO:0006810
	TR3471	GO:0004112
	TR40704	GO:0003700	GO:0006355	GO:0043565
	TR12734	GO:0006334	GO:0000786	GO:0005634	GO:0003677
	TR39958	GO:0008601	GO:0000159	GO:0007165
	TR25775	GO:0019867
	TR12980	GO:0005089
	TR31735	GO:0005089
	TR41456	GO:0016758	GO:0031227
	TR16716	GO:0005524
	TR11412	GO:0016020	GO:0009765
	TR12024	GO:0033897	GO:0003723
	TR1775	GO:0033897	GO:0003723
	TR18058	GO:0033897	GO:0003723
	TR26890	GO:0006468	GO:0005524	GO:0004672
	TR3444	GO:0006468	GO:0005524	GO:0004672
	TR34015	GO:0004143	GO:0007205
	TR13560	GO:0042578	GO:0042132	GO:0005975
	TR17590	GO:0042578	GO:0042132	GO:0005975
	TR26699	GO:0007264	GO:0005525
	TR20556	GO:0003676
	TR27968	GO:0003735	GO:0005840	GO:0006412
	TR22043	GO:0003876	GO:0006188
	TR14705	GO:0008171
	TR1308	GO:0003700	GO:0006355	GO:0006352	GO:0016987
	TR3218	GO:0003700	GO:0006355	GO:0006352	GO:0016987
	TR39038	GO:0003700	GO:0006355	GO:0006352	GO:0016987
	TR4534	GO:0003700	GO:0006355	GO:0006352	GO:0016987
	TR3841	GO:0016021	GO:0055085
	TR38460	GO:0018024	GO:0005634	GO:0042393	GO:0034968 GO:0008270
	TR8997	GO:0006468	GO:0005524	GO:0004672
	TR43268	GO:0004618	GO:0006096
	TR13253	GO:0043531
	TR30577	GO:0043531
	TR29490	GO:0016020	GO:0005524	GO:0016887
	TR20917	GO:0008270	GO:0003676
	TR4486	GO:0016757
	TR18945	GO:0005634	GO:0042254
	TR27924	GO:0005634	GO:0042254
	TR19833	GO:0016758	GO:0008152
	TR30228	GO:0006355	GO:0005634
	TR17799	GO:0006468	GO:0007165	GO:0005524	GO:0004672
	TR22498	GO:0009058
	TR27576	GO:0009058
	TR34611	GO:0006952
	TR33919	GO:0043531
	TR34662	GO:0043531
	TR24303	GO:0006468	GO:0005524	GO:0004672
	TR20528	GO:0016872
	TR24471	GO:0006629	GO:0016788
	TR10288	GO:0046872
	TR11826	GO:0005743	GO:0006850
	TR21156	GO:0005743	GO:0006850
	TR3174	GO:0050661	GO:0050660	GO:0004499	GO:0055114
	TR30819	GO:0016706	GO:0055114	GO:0016491
	TR36030	GO:0016706	GO:0055114	GO:0016491
	TR28073	GO:0016021
	TR28206	GO:0016021
	TR34899	GO:0016021
	TR6215	GO:0016021
	TR13871	GO:0006355	GO:0003677
	TR28048	GO:0005515
	TR22110	GO:0006508	GO:0005515	GO:0004252
	TR5661	GO:0004435	GO:0007165	GO:0005515	GO:0006629
	TR28983	GO:0003824
	TR4292	GO:0003700	GO:0006355	GO:0043565
	TR20349	GO:0006071	GO:0008889
	TR20582	GO:0006071	GO:0008889
	TR30775	GO:0006071	GO:0008889
	TR18447	GO:0015969	GO:0005509
	TR18353	GO:0008897	GO:0000287	GO:0009059
	TR28273	GO:0006952
	TR28446	GO:0006952
	TR32292	GO:0006952
	TR40291	GO:0006952
	TR12444	GO:0005515
	TR29138	GO:0005515
	TR31124	GO:0005515
	TR14906	GO:0016021
	TR17767	GO:0016021
	TR16412	GO:0006468	GO:0004672	GO:0005524	GO:0048544
	TR23800	GO:0008270
	TR4365	GO:0008270	GO:0003676
	TR19336	GO:0006468	GO:0005515	GO:0005524	GO:0004672
	TR23377	GO:0016020	GO:0015018
	TR13579	GO:0003682
	TR17300	GO:0006468	GO:0005524	GO:0004672
	TR28275	GO:0016758	GO:0008152
	TR41720	GO:0006468	GO:0030247	GO:0005509	GO:0005524 GO:0004672
	TR43039	GO:0006468	GO:0005524	GO:0004672
	TR16125	GO:0043531
	TR25343	GO:0043531
	TR26817	GO:0005506
	TR25016	GO:0018024	GO:0005634	GO:0042393	GO:0034968 GO:0008270
	TR6184	GO:0043531
	TR35247	GO:0006468	GO:0005524	GO:0004672
	TR34531	GO:0045454	GO:0050660	GO:0055114	GO:0016491
	TR29835	GO:0016787
	TR11919	GO:0050661	GO:0033014	GO:0008883	GO:0055114
	TR19023	GO:0050661	GO:0033014	GO:0008883	GO:0055114
	TR19033	GO:0050661	GO:0033014	GO:0008883	GO:0055114
	TR15468	GO:0009611	GO:0004867
	TR31212	GO:0008173	GO:0003723	GO:0006396
	TR15701	GO:0008171
	TR3635	GO:0003824
	TR22149	GO:0006468	GO:0005524	GO:0004672
	TR3022	GO:0006468	GO:0005524	GO:0004672
	TR20696	GO:0009611	GO:0004867
	TR13853	GO:0004568	GO:0006032	GO:0016998
	TR13655	GO:0005515
	TR20395	GO:0005515
	TR2439	GO:0005515
	TR12852	GO:0009089	GO:0055114	GO:0008839	GO:0070402
	TR9317	GO:0006468	GO:0004672
	TR14826	GO:0006468	GO:0004672
	TR38508	GO:0006812	GO:0016021	GO:0015299	GO:0055085
	TR34829	GO:0003677
	TR15045	GO:0046983	GO:0008171
	TR18974	GO:0005515
	TR3734	GO:0006468	GO:0030246	GO:0005524	GO:0004672
	TR27029	GO:0043531
	TR31875	GO:0043531
	TR22236	GO:0016021
	TR32317	GO:0006468	GO:0005524	GO:0004672
	TR1378	GO:0004814	GO:0006420	GO:0005524
	TR33745	GO:0004814	GO:0006420	GO:0005524
	TR4348	GO:0016747
	TR6170	GO:0003676
	TR10064	GO:0006952	GO:0009607
	TR13816	GO:0006952	GO:0009607
	TR8066	GO:0006952	GO:0009607
	TR26512	GO:0016705	GO:0055114	GO:0020037
	TR32336	GO:0003333	GO:0016020	GO:0015171
	TR16982	GO:0006468	GO:0005524	GO:0004672
	TR39798	GO:0003779
	TR6343	GO:0006887	GO:0000145
	TR13909	GO:0006457	GO:0005509	GO:0051082	GO:0005783
	TR15280	GO:0006457	GO:0005509	GO:0051082	GO:0005783
	TR44124	GO:0006457	GO:0005509	GO:0051082	GO:0005783
	TR21983	GO:0016706	GO:0055114	GO:0016491
	TR27090	GO:0044267	GO:0005524
	TR30424	GO:0008152	GO:0016491
	TR840	GO:0016020
	TR14279	GO:0016706	GO:0055114	GO:0016491
	TR11581	GO:0005515
	TR33867	GO:0005515
	TR41459	GO:0005515
	TR13449	GO:0045454	GO:0055114
	TR1826	GO:0006536	GO:0030170	GO:0019752	GO:0004351
	TR32716	GO:0005737	GO:0003934	GO:0046654
	TR27780	GO:0008270	GO:0055114	GO:0016491
	TR4510	GO:0008270	GO:0055114	GO:0016491
	TR30549	GO:0016020	GO:0009522	GO:0015979
	TR20943	GO:0006355	GO:0003677
	TR41234	GO:0019898	GO:0009654	GO:0015979	GO:0005509
	TR4803	GO:0019898	GO:0009654	GO:0015979	GO:0005509
	TR19957	GO:0006468	GO:0005524	GO:0004672
	TR29163	GO:0006468	GO:0005524	GO:0004672
	TR4298	GO:0006468	GO:0005524	GO:0004672
	TR1561	GO:0046872	GO:0030001
	TR17588	GO:0046872	GO:0030001
	TR4330	GO:0006468	GO:0005524	GO:0004672
	TR40131	GO:0005975	GO:0004553
	TR17350	GO:0055114	GO:0004601	GO:0020037	GO:0006979
	TR30643	GO:0003700	GO:0006355	GO:0005634	GO:0046983
	TR34132	GO:0003700	GO:0006355	GO:0005634	GO:0046983
	TR18695	GO:0006464	GO:0004719
	TR19865	GO:0004674	GO:0006468	GO:0030247	GO:0016021 GO:0005509
	TR21061	GO:0055114	GO:0004601	GO:0020037	GO:0006979
	TR4500	GO:0046983	GO:0003677
	TR13970	GO:0030246
	TR17274	GO:0003924	GO:0005525
	TR4244	GO:0004623	GO:0005509	GO:0016042
	TR30246	GO:0003700	GO:0006355
	TR30379	GO:0003700	GO:0006355
	TR34398	GO:0003700	GO:0006355
	TR25964	GO:0005737	GO:0008168	GO:0006364
	TR27923	GO:0006508	GO:0004197
	TR25788	GO:0043531
	TR12596	GO:0006468	GO:0005524	GO:0004672
	TR2390	GO:0004806	GO:0006629
	TR25433	GO:0016705	GO:0055114	GO:0020037
	TR35242	GO:0016705	GO:0055114	GO:0020037
	TR17399	GO:0006730	GO:0004013
	TR39290	GO:0006508	GO:0004185
	TR19728	GO:0007165	GO:0004871
	TR504	GO:0003735	GO:0005840	GO:0006412
	TR39963	GO:0046873	GO:0016020	GO:0030001	GO:0055085
	TR10099	GO:0006730	GO:0004013
	TR2273	GO:0008270	GO:0005622
	TR14037	GO:0005515
	TR42862	GO:0005515
	TR38291	GO:0003700	GO:0006355	GO:0043565
	TR13517	GO:0005524	GO:0016887
	TR5902	GO:0016567	GO:0004842	GO:0000151
	TR17945	GO:0005524
	TR23509	GO:0006468	GO:0005515	GO:0005524	GO:0004672
	TR9408	GO:0006468	GO:0005515	GO:0005524	GO:0004672
	TR26065	GO:0008113	GO:0006979	GO:0055114	GO:0030091
	TR38472	GO:0006468	GO:0005515	GO:0004672
	TR13522	GO:0019898	GO:0009654	GO:0015979	GO:0005509
	TR19816	GO:0019898	GO:0009654	GO:0015979	GO:0005509
	TR30458	GO:0019898	GO:0009654	GO:0015979	GO:0005509
	TR14303	GO:0005215	GO:0016020	GO:0006810
	TR24563	GO:0016705	GO:0055114	GO:0020037
	TR1718	GO:0006744
	TR14059	GO:0006468	GO:0004672	GO:0005524	GO:0048544
	TR12623	GO:0030130	GO:0006886	GO:0030132	GO:0016192 GO:0005198
	TR22244	GO:0030130	GO:0006886	GO:0030132	GO:0016192 GO:0005198
	TR17886	GO:0005515
	TR23226	GO:0005618	GO:0042545	GO:0030599
	TR29010	GO:0006468	GO:0004672
	TR17227	GO:0005215	GO:0016020	GO:0006810
	TR1305	GO:0016705	GO:0055114	GO:0020037
	TR15487	GO:0016705	GO:0055114	GO:0020037
	TR1691	GO:0016705	GO:0055114	GO:0020037
	TR26136	GO:0016705	GO:0055114	GO:0020037
	TR27774	GO:0005515
	TR28427	GO:0006355	GO:0003677
	TR25580	GO:0006468	GO:0005515	GO:0005524	GO:0004672
	TR27223	GO:0006468	GO:0005515	GO:0005524	GO:0004672
	TR7463	GO:0006468	GO:0005515	GO:0005524	GO:0004672
	TR7474	GO:0006468	GO:0005515	GO:0005524	GO:0004672
	TR23693	GO:0006468	GO:0005524	GO:0004672
	TR17359	GO:0004568	GO:0006032	GO:0016998
	TR2292	GO:0004568	GO:0006032	GO:0016998
	TR30144	GO:0004568	GO:0006032	GO:0016998
	TR9901	GO:0005515
	TR26669	GO:0003824	GO:0044237	GO:0050662
	TR3741	GO:0006855	GO:0016020	GO:0015297	GO:0015238
	TR259	GO:0006662	GO:0015035	GO:0045454
	TR34074	GO:0006662	GO:0015035	GO:0045454
	TR430	GO:0009107	GO:0016992	GO:0051539
	TR7252	GO:0005215	GO:0016020	GO:0006810	GO:0004970 GO:0005234
	TR27254	GO:0008270	GO:0005515
	TR4816	GO:0016020
	TR2826	GO:0046983
	TR14078	GO:0006468	GO:0005524	GO:0004672
	TR14603	GO:0051536	GO:0009055
	TR37517	GO:0003843
	TR2987	GO:0003700	GO:0006355
	TR39214	GO:0006468	GO:0004672
	TR14718	GO:0003824
	TR10971	GO:0015693	GO:0016020	GO:0030001	GO:0055085 GO:0015095
	TR42030	GO:0008168
	TR32002	GO:0008168	GO:0008152
	TR4930	GO:0016706	GO:0055114	GO:0016491
	TR26539	GO:0003824	GO:0005975	GO:0043169
	TR7372	GO:0003824	GO:0005975	GO:0043169
	TR37486	GO:0018024	GO:0005634	GO:0034968	GO:0005515 GO:0008270
	TR35666	GO:0006418	GO:0004812	GO:0005524	GO:0000166
	TR38924	GO:0045454
	TR15175	GO:0005737	GO:0019307	GO:0004615
	TR28033	GO:0005737	GO:0019307	GO:0004615
	TR24756	GO:0005215	GO:0016020	GO:0006810
	TR34670	GO:0005215	GO:0016020	GO:0006810
	TR23257	GO:0005618	GO:0042545	GO:0030599
	TR25812	GO:0006355	GO:0003677
	TR4670	GO:0006468	GO:0005524	GO:0004672
	TR18730	GO:0006075	GO:0003843	GO:0016020	GO:0000148
	TR43813	GO:0022857	GO:0016021	GO:0055085
	TR13072	GO:0005515
	TR5956	GO:0003824
	TR12885	GO:0009245	GO:0009029	GO:0005524
	TR7550	GO:0009245	GO:0009029	GO:0005524
	TR35251	GO:0006629	GO:0016788
	TR39907	GO:0006629	GO:0016788
	TR21021	GO:0033926
	TR18493	GO:0005737	GO:0005852	GO:0003743
	TR21199	GO:0005737	GO:0005852	GO:0003743
	TR17198	GO:0006468	GO:0005524	GO:0004672
	TR39998	GO:0006468	GO:0005524	GO:0004672
	TR19380	GO:0016655	GO:0055114
	TR25084	GO:0016655	GO:0055114
	TR27631	GO:0016655	GO:0055114
	TR29139	GO:0016655	GO:0055114
	TR8504	GO:0016655	GO:0055114
	TR1760	GO:0016705	GO:0055114	GO:0020037
	TR1761	GO:0016705	GO:0055114	GO:0020037
	TR23063	GO:0016705	GO:0055114	GO:0020037
	TR31825	GO:0016787
	TR2218	GO:0016773
	TR20274	GO:0003924	GO:0005525
	TR4592	GO:0003924	GO:0005525
	TR32741	GO:0016758	GO:0008152
	TR25325	GO:0008146
	TR24441	GO:0003824	GO:0044237	GO:0050662
	TR21873	GO:0005515
	TR14378	GO:0006508	GO:0004197
	TR19266	GO:0006508	GO:0004197
	TR24763	GO:0006508	GO:0004197
	TR17347	GO:0006355	GO:0003677
	TR15818	GO:0008610
	TR42546	GO:0008610
	TR20999	GO:0016787
	TR40178	GO:0005524	GO:0003677
	TR14074	GO:0005975	GO:0004553
	TR15431	GO:0005975	GO:0004553
	TR25984	GO:0005975	GO:0004553
	TR21407	GO:0050661	GO:0050660	GO:0004499	GO:0055114
	TR14077	GO:0006508	GO:0016021	GO:0004252
	TR31966	GO:0032040	GO:0006364	GO:0005515
	TR5556	GO:0032040	GO:0006364	GO:0005515
	TR3710	GO:0015116	GO:0016021	GO:0008272
	TR4376	GO:0006508	GO:0016020	GO:0008236
	TR23883	GO:0008610
	TR16101	GO:0005198	GO:0009507
	TR16614	GO:0003682
	TR17384	GO:0003682
	TR7637	GO:0003682
	TR18212	GO:0006298	GO:0005524	GO:0030983
	TR27885	GO:0006298	GO:0005524	GO:0030983
	TR34617	GO:0006508	GO:0004185
	TR25986	GO:0003824	GO:0044237	GO:0050662
	TR38434	GO:0003824	GO:0044237	GO:0050662
	TR6843	GO:0016567	GO:0004842	GO:0000151
	TR18119	GO:0008234
	TR24052	GO:0008061
	TR36079	GO:0055114	GO:0016615	GO:0016616	GO:0006108
	TR13959	GO:0055114	GO:0004601	GO:0020037	GO:0006979
	TR1693	GO:0055114	GO:0004601	GO:0020037	GO:0006979
	TR29372	GO:0006662	GO:0015035	GO:0045454
	TR2170	GO:0055085
	TR26059	GO:0046872	GO:0003723
	TR35446	GO:0046872	GO:0003723
	TR20724	GO:0016020	GO:0015079
	TR25937	GO:0016020	GO:0015079
	TR36671	GO:0008270	GO:0005515
	TR30020	GO:0000287
	TR34766	GO:0003723
	TR20658	GO:0005515
	TR25826	GO:0008270
	TR18934	GO:0055114	GO:0004601	GO:0020037	GO:0006979
	TR1432	GO:0005215	GO:0016020	GO:0006810
	TR20580	GO:0005215	GO:0016020	GO:0006810
	TR24062	GO:0005215	GO:0016020	GO:0006810
	TR14200	GO:0006355	GO:0003677
	TR7674	GO:0006730	GO:0004013
	TR9570	GO:0050660	GO:0055114	GO:0016491
	TR26271	GO:0008146
	TR26373	GO:0008146
	TR33587	GO:0008146
	TR10779	GO:0008137	GO:0055114
	TR23034	GO:0008137	GO:0055114
	TR42792	GO:0005576	GO:0008083	GO:0008283
	TR5919	GO:0005576	GO:0008083	GO:0008283
	TR36827	GO:0003676
	TR19030	GO:0055114	GO:0016491
	TR40220	GO:0055114	GO:0016491
	TR23618	GO:0016020	GO:0009765
	TR26258	GO:0016020	GO:0009765
	TR14249	GO:0022857	GO:0016021	GO:0055085
	TR1509	GO:0007049
	TR1310	GO:0016758	GO:0008152
	TR15624	GO:0006468	GO:0004672
	TR6529	GO:0006468	GO:0004672
	TR15234	GO:0009058	GO:0016746
	TR40811	GO:0016829	GO:0006520
	TR42251	GO:0016829	GO:0006520
	TR6073	GO:0004000	GO:0003723	GO:0006396
	TR13733	GO:0006071	GO:0008889
	TR35395	GO:0008374	GO:0006629
	TR23603	GO:0008017	GO:0005515
	TR8041	GO:0051287	GO:0000287	GO:0055114	GO:0016616
	TR23100	GO:0005525
	TR39783	GO:0006508	GO:0004185
	TR5162	GO:0006508	GO:0004185
	TR29453	GO:0046080	GO:0016787
	TR35900	GO:0046080	GO:0016787
	TR28786	GO:0008152	GO:0016491
	TR35403	GO:0008152	GO:0016491
	TR5835	GO:0008152	GO:0016491
	TR8482	GO:0008152	GO:0016491
	TR17626	GO:0006508	GO:0008234
	TR44766	GO:0005779	GO:0016559
	TR42062	GO:0048544
	TR11818	GO:0009916	GO:0055114
	TR2936	GO:0008610	GO:0055114	GO:0016491
	TR1740	GO:0006468	GO:0005524	GO:0004672
	TR30416	GO:0006508	GO:0004185
	TR17707	GO:0006468	GO:0004672
	TR19317	GO:0006355	GO:0003677
	TR33451	GO:0042651	GO:0051537	GO:0009496	GO:0055114
	TR19325	GO:0006629	GO:0016788
	TR14858	GO:0045454
	TR22896	GO:0006508	GO:0016020	GO:0008236
	TR44226	GO:0006468	GO:0005515	GO:0004672
	TR15515	GO:0016872
	TR17901	GO:0016872
	TR25376	GO:0043531
	TR21256	GO:0005515
	TR6064	GO:0005515
	TR26489	GO:0006468	GO:0005524	GO:0004672
	TR9436	GO:0006468	GO:0005524	GO:0004672
	TR13756	GO:0016757
	TR10000	GO:0006468	GO:0004672
	TR2255	GO:0006468	GO:0004672
	TR32215	GO:0006468	GO:0004672
	TR24250	GO:0005515
	TR13067	GO:0016787
	TR14682	GO:0005524	GO:0042626	GO:0016021	GO:0016887 GO:0055085
	TR14533	GO:0051258	GO:0007017	GO:0003924	GO:0006184 GO:0005874 GO:0005525
	TR10786	GO:0043531
	TR20879	GO:0043531
	TR731	GO:0043531
	TR28137	GO:0030554
	TR90	GO:0005634	GO:0007049
	TR615	GO:0003700	GO:0006355	GO:0043565
	TR24033	GO:0008380	GO:0005681
	TR41892	GO:0022857	GO:0016021	GO:0055085
	TR3627	GO:0030170
	TR10680	GO:0003682
	TR15406	GO:0003682
	TR25586	GO:0003682
	TR28950	GO:0003682
	TR7646	GO:0003682
	TR15388	GO:0003676
	TR15807	GO:0003676
	TR23523	GO:0003676
	TR14130	GO:0006950
	TR1119	GO:0005515
	TR13487	GO:0009094	GO:0016597	GO:0004664	GO:0008152
	TR15199	GO:0009094	GO:0016597	GO:0004664	GO:0008152
	TR35419	GO:0006468	GO:0005524	GO:0004672
	TR18937	GO:0046872	GO:0006801	GO:0055114
	TR15167	GO:0016706	GO:0055114	GO:0016491
	TR22535	GO:0016706	GO:0055114	GO:0016491
	TR22641	GO:0016706	GO:0055114	GO:0016491
	TR23654	GO:0008270	GO:0005515
	TR12377	GO:0016787	GO:0008152
	TR13502	GO:0016787	GO:0008152
	TR16102	GO:0016787	GO:0008152
	TR20168	GO:0016787	GO:0008152
	TR29929	GO:0016787	GO:0008152
	TR4907	GO:0016787	GO:0008152
	TR6260	GO:0016787	GO:0008152
	TR6417	GO:0016787	GO:0008152
	TR9731	GO:0016787	GO:0008152
	TR18876	GO:0006468	GO:0004672
	TR23599	GO:0005515
	TR17316	GO:0005215	GO:0016020	GO:0006810
	TR39405	GO:0008152	GO:0016491
	TR17063	GO:0006468	GO:0005524	GO:0004672
	TR26667	GO:0006468	GO:0005524	GO:0004672
	TR4349	GO:0006468	GO:0005524	GO:0004672
	TR15252	GO:0016209	GO:0055114	GO:0016491
	TR740	GO:0004806	GO:0006629
	TR3133	GO:0019898	GO:0009654	GO:0015979	GO:0005509
	TR25892	GO:0003700	GO:0006355	GO:0005634	GO:0043565 GO:0009408
	TR28182	GO:0016772	GO:0005524
	TR4910	GO:0006950	GO:0006457	GO:0051082	GO:0005524
	TR17535	GO:0006468	GO:0005509	GO:0005524	GO:0004672
	TR23189	GO:0045735
	TR10281	GO:0016706	GO:0055114	GO:0016491
	TR10598	GO:0016706	GO:0055114	GO:0016491
	TR11027	GO:0016706	GO:0055114	GO:0016491
	TR35526	GO:0016706	GO:0055114	GO:0016491
	TR33857	GO:0006468	GO:0005524	GO:0004672
	TR14386	GO:0016020	GO:0016760	GO:0030244
	TR16909	GO:0016020	GO:0016760	GO:0030244
	TR18232	GO:0016020	GO:0016760	GO:0030244
	TR21268	GO:0016020	GO:0016760	GO:0030244
	TR16074	GO:0005509
	TR6222	GO:0030554
	TR44725	GO:0043531
	TR18027	GO:0016020	GO:0009765
	TR24790	GO:0016020	GO:0009765
	TR25835	GO:0016020	GO:0009765
	TR2733	GO:0016020	GO:0009765
	TR30635	GO:0016020	GO:0009765
	TR9989	GO:0016020	GO:0009765
	TR18399	GO:0005509
	TR417	GO:0016758	GO:0008152
	TR25173	GO:0006468	GO:0005524	GO:0004672
	TR4854	GO:0005975	GO:0004553
	TR4857	GO:0005975	GO:0004553
	TR4870	GO:0005975	GO:0004553
	TR12446	GO:0006468	GO:0005524	GO:0004672
	TR7629	GO:0006468	GO:0005524	GO:0004672
	TR33360	GO:0005737	GO:0016627	GO:0016021	GO:0006629
	TR618	GO:0005737	GO:0016627	GO:0016021	GO:0006629
	TR9473	GO:0005737	GO:0016627	GO:0016021	GO:0006629
	TR1	GO:0006855	GO:0016020	GO:0015297	GO:0015238
	TR12849	GO:0006855	GO:0016020	GO:0015297	GO:0015238
	TR18434	GO:0006855	GO:0016020	GO:0015297	GO:0015238
	TR1925	GO:0006855	GO:0016020	GO:0015297	GO:0015238
	TR33901	GO:0006855	GO:0016020	GO:0015297	GO:0015238
	TR546	GO:0006855	GO:0016020	GO:0015297	GO:0015238
	TR26784	GO:0016758	GO:0008152
	TR14920	GO:0046983
	TR33918	GO:0003887	GO:0006260
	TR1840	GO:0016021	GO:0006810	GO:0005337
	TR25421	GO:0016021	GO:0006810	GO:0005337
	TR35200	GO:0030163
	TR34530	GO:0016020	GO:0009765
	TR1302	GO:0010181	GO:0055114	GO:0016491
	TR15024	GO:0010181	GO:0055114	GO:0016491
	TR33854	GO:0043531
	TR9990	GO:0006468	GO:0004672
	TR15659	GO:0016020	GO:0009765
	TR18008	GO:0016020	GO:0009765
	TR2081	GO:0016020	GO:0009765
	TR25411	GO:0016020	GO:0009765
	TR31041	GO:0016020	GO:0009765
	TR31589	GO:0016020	GO:0009765
	TR30641	GO:0005737	GO:0000184	GO:0004386	GO:0008270 GO:0003677 GO:0005524
	TR14915	GO:0005975	GO:0004553
	TR17818	GO:0022857	GO:0016021	GO:0055085
	TR11702	GO:0003849	GO:0009073
	TR40047	GO:0003677	GO:0005524	GO:0004386
	TR13789	GO:0050661	GO:0050660	GO:0004499	GO:0055114
	TR19141	GO:0050661	GO:0050660	GO:0004499	GO:0055114
	TR42788	GO:0050661	GO:0050660	GO:0004499	GO:0055114
	TR15440	GO:0016021
	TR33499	GO:0016705	GO:0055114	GO:0020037
	TR39469	GO:0005515
	TR12353	GO:0006468	GO:0030246	GO:0005524	GO:0004672
	TR16588	GO:0006468	GO:0030246	GO:0005524	GO:0004672
	TR20478	GO:0006468	GO:0030246	GO:0005524	GO:0004672
	TR27997	GO:0006468	GO:0030246	GO:0005524	GO:0004672
	TR9944	GO:0006468	GO:0030246	GO:0005524	GO:0004672
	TR2939	GO:0006355	GO:0005634	GO:0004402	GO:0008270 GO:0003712
	TR13180	GO:0003824	GO:0044237	GO:0050662
	TR31865	GO:0003824	GO:0044237	GO:0050662
	TR5858	GO:0003824	GO:0044237	GO:0050662
	TR27590	GO:0004386	GO:0005524	GO:0003677
	TR13073	GO:0005743	GO:0006850
	TR26637	GO:0006468	GO:0004672	GO:0005524	GO:0048544
	TR23172	GO:0004781
	TR21382	GO:0022857	GO:0016021	GO:0055085
	TR4634	GO:0022857	GO:0016021	GO:0055085
	TR3050	GO:0003700	GO:0006355	GO:0005634
	TR2617	GO:0055114	GO:0004601	GO:0020037	GO:0006979
	TR31743	GO:0055114	GO:0004601	GO:0020037	GO:0006979
	TR7053	GO:0055114	GO:0004601	GO:0020037	GO:0006979
	TR33728	GO:0003824	GO:0008152
	TR337	GO:0006468	GO:0000151	GO:0016567	GO:0004672 GO:0004842 GO:0005524
	TR21327	GO:0055114	GO:0004601	GO:0020037	GO:0006979
	TR32087	GO:0055114	GO:0004601	GO:0020037	GO:0006979
	TR15072	GO:0006904	GO:0016192
	TR20285	GO:0009611	GO:0004867
	TR16851	GO:0006508	GO:0004185
	TR23575	GO:0006508	GO:0004185
	TR5903	GO:0006508	GO:0004185
	TR31686	GO:0016706	GO:0055114	GO:0016491
	TR33556	GO:0006468	GO:0005524	GO:0004672
	TR33681	GO:0006468	GO:0005524	GO:0004672
	TR25876	GO:0046983	GO:0003677
	TR2607	GO:0005634	GO:0003677
	TR14125	GO:0008963	GO:0016021
	TR1015	GO:0003676
	TR14503	GO:0003676
	TR16108	GO:0003676
	TR22992	GO:0003676
	TR23904	GO:0003676
	TR25596	GO:0003676
	TR26809	GO:0003676
	TR33644	GO:0003676
	TR4131	GO:0003676
	TR10717	GO:0010181	GO:0055114	GO:0016491
	TR3476	GO:0010181	GO:0055114	GO:0016491
	TR26443	GO:0006468	GO:0004672
	TR29338	GO:0006468	GO:0004672
	TR15197	GO:0016705	GO:0055114	GO:0020037
	TR2967	GO:0003824	GO:0044237	GO:0050662
	TR38805	GO:0003824	GO:0000287	GO:0030976
	TR44780	GO:0003824	GO:0000287	GO:0030976
	TR24923	GO:0055085
	TR979	GO:0055085
	TR14485	GO:0006887	GO:0000145
	TR15579	GO:0006508	GO:0004185
	TR33462	GO:0003872	GO:0005945	GO:0006096
	TR17055	GO:0055114	GO:0004601	GO:0020037	GO:0006979
	TR24505	GO:0009916	GO:0055114
	TR19412	GO:0008270	GO:0005515
	TR17096	GO:0006855	GO:0016020	GO:0015297	GO:0015238
	TR25494	GO:0006464	GO:0004719
	TR28224	GO:0006464	GO:0004719
	TR3030	GO:0006464	GO:0004719
	TR4064	GO:0006464	GO:0004719
	TR42724	GO:0006464	GO:0004719
	TR14364	GO:0003676
	TR21345	GO:0003676
	TR27307	GO:0003676
	TR42187	GO:0003676
	TR7639	GO:0003676
	TR7821	GO:0003676
	TR27861	GO:0016655	GO:0055114
	TR19977	GO:0055114	GO:0016491
	TR13669	GO:0046872	GO:0030001
	TR39982	GO:0009116
	TR17595	GO:0030247
	TR25667	GO:0005975	GO:0004553
	TR28178	GO:0019318	GO:0005975	GO:0016853
	TR27182	GO:0008375	GO:0016020
	TR14617	GO:0005618	GO:0042545	GO:0030599
	TR38852	GO:0005618	GO:0042545	GO:0030599
	TR26536	GO:0055085
	TR29154	GO:0006468	GO:0004672	GO:0005524	GO:0048544
	TR1270	GO:0050832	GO:0042742
	TR6018	GO:0004568	GO:0006032	GO:0008061	GO:0016998
	TR10218	GO:0006662	GO:0015035	GO:0045454
	TR15788	GO:0055114	GO:0016491
	TR27820	GO:0055114	GO:0016491
	TR14686	GO:0003682
	TR1979	GO:0003682
	TR28480	GO:0003682
	TR3354	GO:0003682
	TR39280	GO:0003682
	TR10144	GO:0005198	GO:0009507
	TR23356	GO:0005198	GO:0009507
	TR2308	GO:0006468	GO:0005524	GO:0004672
	TR733	GO:0009664
	TR27301	GO:0046872	GO:0030001
	TR27627	GO:0003700	GO:0006355	GO:0005634	GO:0043565 GO:0009408
	TR40176	GO:0003700	GO:0006355	GO:0005634	GO:0043565 GO:0009408
	TR41507	GO:0003700	GO:0006355	GO:0005634	GO:0043565 GO:0009408
	TR4981	GO:0003700	GO:0006355	GO:0005634	GO:0043565 GO:0009408
	TR34090	GO:0004030	GO:0006081	GO:0055114	GO:0016491
	TR14687	GO:0008270
	TR27919	GO:0008270
	TR29395	GO:0008270
	TR33290	GO:0008270
	TR23548	GO:0003682
	TR25563	GO:0003682
	TR35601	GO:0003682
	TR7749	GO:0003682
	TR32304	GO:0044267	GO:0046488	GO:0016307	GO:0005524
	TR9512	GO:0006468	GO:0004672
	TR10091	GO:0005975	GO:0004553
	TR19313	GO:0005975	GO:0004553
	TR28923	GO:0006511
	TR30734	GO:0008146
	TR7781	GO:0008146
	TR19129	GO:0016758	GO:0008152
	TR39039	GO:0016758	GO:0008152
	TR1689	GO:0006468	GO:0004672
	TR23008	GO:0006468	GO:0004672
	TR23960	GO:0006468	GO:0004672
	TR25816	GO:0008152	GO:0016491
	TR28190	GO:0008152	GO:0016491
	TR384	GO:0008152	GO:0016491
	TR28493	GO:0009790
	TR39978	GO:0006468	GO:0005524	GO:0004672
	TR29259	GO:0006812	GO:0008324	GO:0055085
	TR33196	GO:0006812	GO:0008324	GO:0055085
	TR36142	GO:0006812	GO:0008324	GO:0055085
	TR39672	GO:0016021	GO:0055085
	TR18384	GO:0006355	GO:0003677
	TR3745	GO:0016705	GO:0055114	GO:0020037
	TR8405	GO:0016705	GO:0055114	GO:0020037
	TR836	GO:0016884
	TR11055	GO:0015979	GO:0009654	GO:0042549	GO:0005509 GO:0019898
	TR38279	GO:0009058
	TR8636	GO:0003824
	TR17086	GO:0016787
	TR40184	GO:0005515
	TR13101	GO:0005737	GO:0016627	GO:0016021	GO:0006629
	TR1719	GO:0009058	GO:0016841
	TR70	GO:0003723
	TR4528	GO:0003824	GO:0005975	GO:0043169
	TR2071	GO:0005198	GO:0009507
	TR22073	GO:0005524	GO:0016887
	TR41502	GO:0006075	GO:0003843	GO:0016020	GO:0000148
	TR24144	GO:0046422	GO:0055114	GO:0009507
	TR15627	GO:0005975	GO:0004553
	TR22032	GO:0003682
	TR12159	GO:0006468	GO:0005524	GO:0004672
	TR1592	GO:0006468	GO:0005524	GO:0004672
	TR18741	GO:0006468	GO:0005524	GO:0004672
	TR3111	GO:0006468	GO:0005524	GO:0004672
	TR4880	GO:0006468	GO:0005524	GO:0004672
	TR9946	GO:0006468	GO:0005524	GO:0004672
	TR7239	GO:0006470	GO:0004725	GO:0004045
	TR26457	GO:0005871	GO:0008017	GO:0007018	GO:0005524 GO:0003777
	TR20665	GO:0008171
	TR23897	GO:0008171
	TR8381	GO:0046872
	TR17008	GO:0006468	GO:0005515	GO:0005524	GO:0004672
	TR30957	GO:0003676
	TR42712	GO:0016787
	TR32547	GO:0016021
	TR32182	GO:0006508	GO:0004190
	TR29174	GO:0016779	GO:0003723	GO:0006396
	TR4010	GO:0030246
	TR9208	GO:0030246
	TR38911	GO:0022857	GO:0016021	GO:0055085
	TR2199	GO:0003824	GO:0044237	GO:0050662
	TR6365	GO:0008374	GO:0006629
	TR310	GO:0006468	GO:0004672
	TR4466	GO:0006468	GO:0004672
	TR16183	GO:0019538	GO:0005524
	TR17573	GO:0055114	GO:0004601	GO:0020037	GO:0006979
	TR20954	GO:0055114	GO:0004601	GO:0020037	GO:0006979
	TR16688	GO:0003735	GO:0005840	GO:0006412
	TR4047	GO:0005515
	TR17413	GO:0004617	GO:0006564	GO:0048037	GO:0055114 GO:0016597
	TR34800	GO:0016829	GO:0000287	GO:0010333	GO:0008152
	TR11491	GO:0005515
	TR13140	GO:0005515
	TR18320	GO:0005515
	TR28356	GO:0005515
	TR9955	GO:0005515
	TR23269	GO:0016020
	TR15840	GO:0006468	GO:0004672	GO:0005524	GO:0048544
	TR24176	GO:0006468	GO:0004672	GO:0005524	GO:0048544
	TR20058	GO:0043531
	TR100	GO:0005524
	TR29969	GO:0005524
	TR19555	GO:0003735	GO:0005622	GO:0006412	GO:0005840
	TR21920	GO:0016020
	TR18461	GO:0016705	GO:0055114	GO:0020037
	TR27853	GO:0016787
	TR15356	GO:0005215	GO:0016020	GO:0006810
	TR28188	GO:0006457
	TR6340	GO:0008061
	TR6808	GO:0008061
	TR17283	GO:0005515
	TR25248	GO:0005515
	TR28482	GO:0005515
	TR32373	GO:0016491
	TR7953	GO:0005507	GO:0055114	GO:0016491
	TR27910	GO:0005515
	TR14671	GO:0005515
	TR28323	GO:0005515
	TR39864	GO:0005509
	TR33448	GO:0005509
	TR499	GO:0005509
	TR2063	GO:0009058	GO:0030170
	TR4742	GO:0006468	GO:0004672	GO:0048544
	TR8243	GO:0006468	GO:0004672	GO:0048544
	TR24759	GO:0006812	GO:0016021	GO:0008324	GO:0055085
	TR9934	GO:0006812	GO:0016021	GO:0008324	GO:0055085
	TR18719	GO:0033926
	TR29362	GO:0008270	GO:0005622
	TR446	GO:0008270	GO:0005622
	TR9444	GO:0008270	GO:0005622
	TR33769	GO:0006468	GO:0005524	GO:0004672
	TR29034	GO:0005618	GO:0042545	GO:0030599
	TR34163	GO:0005618	GO:0042545	GO:0030599
	TR3453	GO:0016787	GO:0008152
	TR14193	GO:0016706	GO:0055114	GO:0016491
	TR27844	GO:0016706	GO:0055114	GO:0016491
	TR41064	GO:0016706	GO:0055114	GO:0016491
	TR31763	GO:0016757
	TR299	GO:0008152	GO:0016491
	TR44182	GO:0006520	GO:0055114	GO:0016491
	TR16921	GO:0003723
	TR12628	GO:0022857	GO:0016021	GO:0055085
	TR43418	GO:0046983
	TR17834	GO:0051287	GO:0000105	GO:0004399	GO:0008270 GO:0055114
	TR11465	GO:0007165	GO:0004871
	TR29478	GO:0007165	GO:0004871
	TR24086	GO:0046872	GO:0030001
	TR837	GO:0030170
	TR838	GO:0030170
	TR20774	GO:0019898	GO:0009654	GO:0015979	GO:0005509
	TR11628	GO:0008152
	TR20733	GO:0008152
	TR40446	GO:0008152
	TR13310	GO:0016705	GO:0055114	GO:0020037
	TR13984	GO:0016705	GO:0055114	GO:0020037
	TR18914	GO:0016705	GO:0055114	GO:0020037
	TR31152	GO:0016705	GO:0055114	GO:0020037
	TR37586	GO:0016705	GO:0055114	GO:0020037
	TR24587	GO:0005975	GO:0004553
	TR35277	GO:0016021	GO:0012511
	TR14623	GO:0016597	GO:0008152
	TR18417	GO:0055114	GO:0004097	GO:0016491
	TR19460	GO:0055114	GO:0004097	GO:0016491
	TR4182	GO:0055114	GO:0004097	GO:0016491
	TR6347	GO:0055114	GO:0004097	GO:0016491
	TR6387	GO:0055114	GO:0004097	GO:0016491
	TR6426	GO:0055114	GO:0004097	GO:0016491
	TR6457	GO:0055114	GO:0004097	GO:0016491
	TR14632	GO:0009094	GO:0004664
	TR34750	GO:0043531
	TR17064	GO:0055114	GO:0006979	GO:0004602
	TR21037	GO:0055114	GO:0006979	GO:0004602
	TR15597	GO:0006508	GO:0043086	GO:0042802	GO:0004252
	TR450	GO:0006508	GO:0043086	GO:0042802	GO:0004252
	TR13979	GO:0016705	GO:0055114	GO:0020037
	TR36972	GO:0016705	GO:0055114	GO:0020037
	TR4453	GO:0016705	GO:0055114	GO:0020037
	TR185	GO:0006952	GO:0009607
	TR26544	GO:0003700	GO:0006355	GO:0005634	GO:0043565
	TR9250	GO:0003700	GO:0006355	GO:0005634	GO:0043565
	TR15727	GO:0016021
	TR738	GO:0016706	GO:0055114	GO:0016491
	TR31308	GO:0003723	GO:0005515
	TR36057	GO:0003723	GO:0005515
	TR41063	GO:0003723	GO:0005515
	TR5151	GO:0003723	GO:0005515
	TR18970	GO:0008270	GO:0005515
	TR24967	GO:0010215	GO:0016049	GO:0031225
	TR18248	GO:0016020	GO:0015018
	TR40748	GO:0008152	GO:0016491
	TR3446	GO:0005215	GO:0016020	GO:0006810
	TR39966	GO:0005524	GO:0016887
	TR35494	GO:0016758	GO:0008152
	TR21472	GO:0008610
	TR21319	GO:0016758	GO:0008152
	TR4277	GO:0016758	GO:0008152
	TR9011	GO:0006468	GO:0005524	GO:0004672
	TR33200	GO:0009058	GO:0016157	GO:0005985
	TR2075	GO:0016758	GO:0008152
	TR30985	GO:0016758	GO:0008152
	TR340	GO:0016758	GO:0008152
	TR2825	GO:0043531
	TR4055	GO:0043531
	TR8572	GO:0043531
	TR33389	GO:0005524	GO:0003677
	TR43745	GO:0005515
	TR14375	GO:0005215	GO:0016020	GO:0006810
	TR8738	GO:0005515
	TR10135	GO:0005215	GO:0016020	GO:0006810
	TR29353	GO:0005215	GO:0016020	GO:0006810
	TR22851	GO:0006904	GO:0000145
	TR114	GO:0055114	GO:0016491
	TR40056	GO:0055114	GO:0016491
	TR27589	GO:0003899	GO:0032549	GO:0006351	GO:0003677
	TR31771	GO:0003735	GO:0005840	GO:0006412
	TR33241	GO:0003735	GO:0005840	GO:0006412
	TR33280	GO:0003735	GO:0005840	GO:0006412
	TR33693	GO:0003735	GO:0005840	GO:0006412
	TR34245	GO:0003735	GO:0005840	GO:0006412
	TR35491	GO:0003735	GO:0005840	GO:0006412
	TR13357	GO:0005779	GO:0016559
	TR22651	GO:0005779	GO:0016559
	TR8727	GO:0016829	GO:0010333	GO:0008152
	TR42929	GO:0005737	GO:0004827	GO:0005524	GO:0006433 GO:0000166
	TR1368	GO:0005634
	TR23088	GO:0006464	GO:0004719
	TR32009	GO:0006464	GO:0004719
	TR35505	GO:0006464	GO:0004719
	TR6355	GO:0006464	GO:0004719
	TR22626	GO:0004519	GO:0003676	GO:0006308
	TR7970	GO:0004869
	TR575	GO:0006298	GO:0005524	GO:0030983
	TR18679	GO:0005515
	TR21626	GO:0005515
	TR22604	GO:0005515
	TR39540	GO:0005515
	TR29676	GO:0005737	GO:0019307	GO:0004615
	TR6965	GO:0005737	GO:0019307	GO:0004615
	TR9024	GO:0008146
	TR4362	GO:0005975	GO:0016762	GO:0005618	GO:0048046 GO:0006073 GO:0004553
	TR12288	GO:0006508	GO:0004190
	TR32258	GO:0000439	GO:0006351	GO:0008270	GO:0006289
	TR25710	GO:0003824
	TR31815	GO:0003824
	TR15834	GO:0015116	GO:0016021	GO:0008272
	TR28625	GO:0004866
	TR5036	GO:0004866
	TR13774	GO:0016705	GO:0055114	GO:0020037
	TR20013	GO:0016705	GO:0055114	GO:0020037
	TR20828	GO:0016705	GO:0055114	GO:0020037
	TR23557	GO:0016705	GO:0055114	GO:0020037
	TR28310	GO:0016705	GO:0055114	GO:0020037
	TR30176	GO:0016705	GO:0055114	GO:0020037
	TR33844	GO:0016705	GO:0055114	GO:0020037
	TR15332	GO:0016459	GO:0003774	GO:0005524
	TR25556	GO:0016459	GO:0003774	GO:0005524
	TR21636	GO:0003735	GO:0005622	GO:0006412	GO:0005840
	TR5736	GO:0016773	GO:0005975
	TR17051	GO:0005089
	TR26264	GO:0006952	GO:0009607
	TR987	GO:0006952	GO:0009607
	TR7412	GO:0051087
	TR94	GO:0016747
	TR18520	GO:0004806	GO:0006629
	TR4750	GO:0004806	GO:0006629
	TR26682	GO:0016706	GO:0055114	GO:0016491
	TR13785	GO:0006468	GO:0004672	GO:0005524	GO:0048544
	TR626	GO:0006468	GO:0004672	GO:0005524	GO:0048544
	TR26943	GO:0006355	GO:0003677
	TR1450	GO:0016844	GO:0009058
	TR402	GO:0006468	GO:0004672	GO:0005524	GO:0048544
	TR41959	GO:0005618	GO:0042545	GO:0030599
	TR21194	GO:0003735	GO:0005840	GO:0006412
	TR34295	GO:0006950
	TR22580	GO:0048037	GO:0055114	GO:0016616
	TR28221	GO:0005884	GO:0045010
	TR39078	GO:0016705	GO:0055114	GO:0020037
	TR5094	GO:0003676
	TR6217	GO:0003676
	TR29892	GO:0016705	GO:0055114	GO:0020037
	TR34594	GO:0016705	GO:0055114	GO:0020037
	TR35378	GO:0016705	GO:0055114	GO:0020037
	TR5638	GO:0016705	GO:0055114	GO:0020037
	TR19246	GO:0006508	GO:0004222	GO:0005515
	TR18240	GO:0005634	GO:0003677
	TR679	GO:0016020	GO:0016760	GO:0030244
	TR18897	GO:0016758	GO:0008152
	TR35615	GO:0016758	GO:0008152
	TR4350	GO:0006468	GO:0005515	GO:0005524	GO:0004672
	TR1815	GO:0003824	GO:0044237	GO:0050662
	TR23572	GO:0003824	GO:0044237	GO:0050662
	TR23777	GO:0003824	GO:0044237	GO:0050662
	TR25728	GO:0003824	GO:0044237	GO:0050662
	TR29330	GO:0003824	GO:0044237	GO:0050662
	TR30684	GO:0003824	GO:0044237	GO:0050662
	TR30718	GO:0003824	GO:0044237	GO:0050662
	TR4157	GO:0003824	GO:0044237	GO:0050662
	TR4169	GO:0003824	GO:0044237	GO:0050662
	TR11928	GO:0016020
	TR27731	GO:0005515
	TR30674	GO:0004806	GO:0006629
	TR28093	GO:0003994	GO:0006099	GO:0051539	GO:0008152
	TR41519	GO:0016884
	TR27651	GO:0005856	GO:0030833
	TR1348	GO:0016881
	TR1672	GO:0016705	GO:0055114	GO:0020037
	TR21953	GO:0016705	GO:0055114	GO:0020037
	TR43255	GO:0016746	GO:0008152
	TR22305	GO:0016747
	TR26024	GO:0006468	GO:0005524	GO:0004672
	TR11505	GO:0005515
	TR25108	GO:0006950
	TR42177	GO:0006950
	TR1875	GO:0016757
	TR16969	GO:0006468	GO:0004672
	TR5960	GO:0006468	GO:0004672
	TR5910	GO:0008963	GO:0016021
	TR23360	GO:0043531
	TR22038	GO:0003735	GO:0005622	GO:0006412	GO:0005840
	TR18883	GO:0043531
	TR2090	GO:0043531
	TR44418	GO:0043531
	TR5066	GO:0043531
	TR31869	GO:0016705	GO:0055114	GO:0020037
	TR4335	GO:0016705	GO:0055114	GO:0020037
	TR4806	GO:0016705	GO:0055114	GO:0020037
	TR109	GO:0003682
	TR1489	GO:0003682
	TR6874	GO:0003682
	TR34739	GO:0006457
	TR44085	GO:0016758	GO:0008152
	TR25026	GO:0005198
	TR2419	GO:0006468	GO:0005524	GO:0004672
	TR590	GO:0004674	GO:0006468
	TR38711	GO:0046872	GO:0006801	GO:0055114
	TR13527	GO:0005515
	TR19800	GO:0008168	GO:0008152
	TR16639	GO:0008270
	TR15201	GO:0006468	GO:0005524	GO:0004672
	TR21595	GO:0046983
	TR12304	GO:0022857	GO:0016021	GO:0055085
	TR22935	GO:0005515
	TR22980	GO:0005515
	TR39790	GO:0005515
	TR7183	GO:0003700	GO:0006355	GO:0043565
	TR26480	GO:0006334	GO:0000786	GO:0005634	GO:0003677
	TR31844	GO:0006334	GO:0000786	GO:0005634	GO:0003677
	TR34682	GO:0006334	GO:0000786	GO:0005634	GO:0003677
	TR9697	GO:0000160	GO:0000156	GO:0005515
	TR16857	GO:0006468	GO:0030246	GO:0005524	GO:0004672
	TR3067	GO:0055114	GO:0004601	GO:0020037	GO:0006979
	TR17135	GO:0016758	GO:0008152
	TR32093	GO:0008270
	TR10114	GO:0042651	GO:0051537	GO:0009496	GO:0055114
	TR1766	GO:0042651	GO:0051537	GO:0009496	GO:0055114
	TR23051	GO:0042651	GO:0051537	GO:0009496	GO:0055114
	TR12351	GO:0005515
	TR26278	GO:0003876	GO:0006188
	TR3866	GO:0003876	GO:0006188
	TR17101	GO:0005515
	TR17294	GO:0005515
	TR20201	GO:0005515
	TR22253	GO:0016020	GO:0016760	GO:0030244
	TR23749	GO:0055114	GO:0016491
	TR27775	GO:0055114	GO:0016491
	TR13326	GO:0006662	GO:0015035	GO:0045454
	TR18377	GO:0055114	GO:0016491
	TR15492	GO:0005618	GO:0042545	GO:0004857	GO:0030599
	TR10063	GO:0006468	GO:0005524	GO:0004672
	TR23219	GO:0045735
	TR35435	GO:0006298	GO:0005524	GO:0030983
	TR13108	GO:0000287	GO:0003924	GO:0005525	GO:0000166
	TR14274	GO:0000287	GO:0003924	GO:0005525	GO:0000166
	TR20800	GO:0006468	GO:0005524	GO:0004672
	TR24360	GO:0016758	GO:0008152
	TR20438	GO:0006508	GO:0004190
	TR27931	GO:0006508	GO:0004190
	TR27937	GO:0006508	GO:0004190
	TR42693	GO:0005515
	TR15514	GO:0051258	GO:0007017	GO:0003924	GO:0006184 GO:0005874 GO:0005525
	TR21077	GO:0055114	GO:0004601	GO:0020037	GO:0006979
	TR13549	GO:0006468	GO:0004672
	TR42880	GO:0016597	GO:0008152
	TR13139	GO:0005515
	TR26626	GO:0043531
	TR14144	GO:0006629	GO:0016788
	TR1295	GO:0005783
	TR4241	GO:0016747
	TR1070	GO:0005737	GO:0008716	GO:0009252
	TR490	GO:0006468	GO:0005524	GO:0004672
	TR9247	GO:0006468	GO:0005524	GO:0004672
	TR20337	GO:0016772	GO:0005524
	TR2084	GO:0016772	GO:0005524
	TR27059	GO:0006468	GO:0005524	GO:0004672
	TR3663	GO:0006468	GO:0005524	GO:0004672
	TR14226	GO:0003682
	TR29485	GO:0003682
	TR40197	GO:0003682
	TR43556	GO:0003682
	TR8766	GO:0003682
	TR30605	GO:0016209	GO:0051920	GO:0055114	GO:0016491
	TR24193	GO:0005515
	TR24352	GO:0005515
	TR38953	GO:0005515
	TR15059	GO:0005515
	TR20494	GO:0005515
	TR40138	GO:0045735
	TR19542	GO:0016787
	TR25074	GO:0016787
	TR3072	GO:0016787
	TR13574	GO:0008270	GO:0005515
	TR8580	GO:0008270	GO:0005515
	TR3211	GO:0016706	GO:0055114	GO:0016491
	TR2951	GO:0003735	GO:0005622	GO:0006412	GO:0005840
	TR24791	GO:0016021	GO:0055085
	TR28296	GO:0016813	GO:0046872
	TR26339	GO:0006468	GO:0005524	GO:0004672
	TR17070	GO:0003682
	TR27015	GO:0003682
	TR14304	GO:0016844	GO:0009058
	TR11759	GO:0043531
	TR12129	GO:0043531
	TR25124	GO:0043531
	TR14150	GO:0003723
	TR14943	GO:0003723
	TR2165	GO:0003723
	TR2166	GO:0003723
	TR27326	GO:0003723
	TR42622	GO:0003723
	TR12666	GO:0055114	GO:0004601	GO:0020037	GO:0006979
	TR41211	GO:0016758	GO:0008152
	TR7505	GO:0016758	GO:0008152
	TR1742	GO:0016758	GO:0008152
	TR24334	GO:0016758	GO:0008152
	TR25606	GO:0016758	GO:0008152
	TR31745	GO:0016758	GO:0008152
	TR5210	GO:0016758	GO:0008152
	TR14325	GO:0016020	GO:0015079
	TR14388	GO:0005975	GO:0004553
	TR16223	GO:0016020	GO:0016760	GO:0030244
	TR34387	GO:0006468	GO:0004672
	TR17763	GO:0006886	GO:0015450	GO:0005744
	TR15717	GO:0044267	GO:0005524
	TR35520	GO:0016705	GO:0055114	GO:0020037
	TR13370	GO:0016020	GO:0009765
	TR13409	GO:0006950	GO:0006457	GO:0051082	GO:0005524
	TR43	GO:0006950	GO:0006457	GO:0051082	GO:0005524
	TR6391	GO:0006950	GO:0006457	GO:0051082	GO:0005524
	TR39119	GO:0019239
	TR14889	GO:0005743	GO:0006850
	TR19921	GO:0005515
	TR5000	GO:0016758	GO:0008152
	TR28175	GO:0004743	GO:0000287	GO:0006096	GO:0030955
	TR24824	GO:0006508	GO:0004190
	TR26074	GO:0006508	GO:0004190
	TR12605	GO:0003700	GO:0006355	GO:0043565
	TR11962	GO:0016620	GO:0055114
	TR33670	GO:0006508	GO:0004185
	TR3559	GO:0009446	GO:0004668
	TR18708	GO:0008270
	TR27768	GO:0005515
	TR4075	GO:0005515
	TR24190	GO:0006418	GO:0004812	GO:0005524	GO:0000166
	TR5119	GO:0006468	GO:0004672
	TR3289	GO:0046872	GO:0030001
	TR31962	GO:0006468	GO:0005524	GO:0004672
	TR15593	GO:0006468	GO:0004672
	TR41202	GO:0007155	GO:0004560	GO:0005975
	TR25519	GO:0008146
	TR6470	GO:0008146
	TR11648	GO:0008374	GO:0006629
	TR17657	GO:0008374	GO:0006629
	TR4661	GO:0048038	GO:0005507	GO:0055114	GO:0009308 GO:0008131
	TR3593	GO:0005515
	TR5666	GO:0005198	GO:0009507
	TR13681	GO:0016747
	TR25510	GO:0016747
	TR293	GO:0004866
	TR15275	GO:0046872	GO:0016702	GO:0055114
	TR16681	GO:0004568	GO:0006032	GO:0008061	GO:0016998
	TR17973	GO:0004568	GO:0006032	GO:0008061	GO:0016998
	TR23574	GO:0004568	GO:0006032	GO:0008061	GO:0016998
	TR38807	GO:0070461
	TR39915	GO:0008270
	TR17226	GO:0055114	GO:0004601	GO:0020037	GO:0006979
	TR13431	GO:0016705	GO:0055114	GO:0020037
	TR41995	GO:0016705	GO:0055114	GO:0020037
	TR20767	GO:0006520	GO:0055114	GO:0016491
	TR4719	GO:0006520	GO:0055114	GO:0016491
	TR20831	GO:0009058	GO:0016841
	TR14690	GO:0016747
	TR42585	GO:0009058	GO:0016157	GO:0005985
	TR6693	GO:0009058	GO:0016157	GO:0005985
[truncated: 5,745 more rows]
