# Supplementary material for: Survey of High Throughput RNA-Seq Data Reveals Potential Roles for lncRNAs during Development and Stress Response in Bread Wheat
Source: Front Plant Sci. 2017 Jun 9;8:1019. doi: 10.3389/fpls.2017.01019 (PMC5465302; doi:10.3389/fpls.2017.01019)
Supplement: File S4 — Tissue specificity index (TSI) of lncRNAs in various tissue developmental stages. Transcripts having expression value <10 FPKM in each stage were discarded. The TSI-value >0.75 is highlighted. [file DataSheet4.XLS]

## Sheet: Sheet1
			File S4. Tissue specificity index (TSI) of lncRNAs in various tissue developmental stages. Transcripts having expression value less than 10 FPKM in each stage were discarded. The TSI value >0.75 is highlighted.
lncRNA id	root_z10_TSI	root_z13_TSI	root_z39_TSI	grain_z71_TSI	grain_z75_TSI	grain_z85_TSI	stem_z30_TSI	stem_z32_TSI	stem_z65_TSI	spike_z39_TSI	spike_z32_TSI	spike_z65_TSI	leaf_z10_TSI	leaf_z23_TSI	leaf_z71_TSI
TR1	0.03854	0.0543593	0.0509031	0.0594119	0.0312047	0.183711	0.0460639	0.0576305	0.0807495	0.0690442	0.0633516	0.0632947	0.0651294	0.0539717	0.082634
TR10	0.0338845	0.00948767	0.0230415	0.070028	0.207644	0.112948	0.0774374	0.0522273	0.0114756	0.113039	0.0551188	0.0910816	0.0632511	0.0496069	0.029728
TR100	0.000993764	0.000993764	0.000993764	0.0151797	0.0015304	0.00131177	0.00701597	0.0236168	0.138108	0.00967926	0.004621	0.0309359	0.276187	0.25583	0.233003
TR10000	0.0606769	0.113042	0.0950597	0.0266401	0.0132356	0.0537912	0.0493203	0.173015	0.0853885	0.0430157	0.0137012	0.0540014	0.0163014	0.0512446	0.151566
TR10001	0.00536988	0.00357992	0.00453387	0.0321077	0.00881082	0.0051214	0.0247899	0.0350338	0.124017	0.0133626	0.00988901	0.0224093	0.393121	0.122167	0.195687
TR10004	0.00845483	0.124507	0.0960046	0.0230248	0.0137537	0.00817842	0.0897838	0.0107539	0.00190559	0.0686825	0.00880603	0.00684354	0.00743212	0.194695	0.337174
TR10006	0.0339507	0.0940721	0.0596839	0.0632466	0.0294688	0.0449918	0.0942596	0.0977451	0.0504921	0.114426	0.0707875	0.0670483	0.0509113	0.059967	0.0689492
TR10007	0.0366944	0.0686011	0.0522683	0.0596939	0.0327919	0.234891	0.0660717	0.0740573	0.0495763	0.0650418	0.0728288	0.0466494	0.0314369	0.0623317	0.047065
TR10008	0.0276587	0.0276587	0.0276587	0.0359563	0.0276587	0.0417646	0.0264141	0.0276587	0.030148	0.012723	0.0276587	0.0276587	0.183515	0.0684553	0.407413
TR10011	0.0890218	0.0411719	0.0412635	0.0763669	0.0563818	0.0954536	0.0328546	0.0906212	0.112766	0.0447083	0.0544248	0.0524649	0.0484106	0.0630769	0.101013
TR10014	0.0180148	0.0180148	0.0180148	0.00648532	0.0180148	0.0180148	0.0701675	0.0848496	0.00360295	0.177265	0.0584579	0.0253108	0.0759323	0.198703	0.209152
TR10018	0.0477505	0.126554	0.104449	0.021714	0.054571	0.00179098	0.0603816	0.0713766	0.0828295	0.0909966	0.0546316	0.0577356	0.0569074	0.0919864	0.0763254
TR10022	0.0512258	0.101355	0.0881792	0.0549029	0.0417402	0.0336082	0.0584369	0.0710107	0.0547305	0.0715085	0.0991975	0.0789213	0.0683748	0.0665949	0.0602136
TR10024	0.107882	0.0317261	0.0649105	0.0564172	0.10447	0.109312	0.0661763	0.0795491	0.0705422	0.0432462	0.0474378	0.0574995	0.0794299	0.0363947	0.0450072
TR10026	0.0698997	0.0874096	0.061677	0.0610607	0.0153807	0.00720009	0.0305373	0.077422	0.0728274	0.0319101	0.00233933	0.068625	0.0543229	0.0476551	0.311733
TR10027	0.000653131	0.000484442	0.000739639	0.0251434	0.00359006	0.00238328	0.00928657	0.0285431	0.188063	0.0161077	0.0041091	0.0314195	0.253847	0.211377	0.224253
TR10028	0.10702	0.0805599	0.0739144	0.0574435	0.0492595	0.0995882	0.0962711	0.0509871	0.0246144	0.0318465	0.0693777	0.0352679	0.122253	0.0757449	0.0258517
TR1003	0.0341297	0.0341297	0.0150171	0.040785	0.0341297	0.0341297	0.0341297	0.0341297	0.0341297	0.0341297	0.0341297	0.0341297	0.0341297	0.535836	0.0329352
TR10030	0.04942	0.0694664	0.0899768	0.0715545	0.0598608	0.0466357	0.050348	0.0388631	0.077355	0.0824826	0.059536	0.0801624	0.0690023	0.0757773	0.0795592
TR10035	0.0509402	0.112343	0.097703	0.0412239	0.0307344	0.024296	0.0471059	0.111584	0.0423384	0.107208	0.0493226	0.0279134	0.0950722	0.119	0.0432148
TR10036	0.0290942	0.129549	0.0867325	0.0325681	0.191269	0.168312	0.0182381	0.0622413	0.0520221	0.0599253	0.0207567	0.0397186	0.0336971	0.0365342	0.0393423
TR10037	0.0624269	0.176627	0.0645668	0.0328376	0.00212451	0.0163957	0.0779451	0.0739578	0.0417359	0.0750354	0.0544984	0.0547448	0.0728801	0.0856888	0.108535
TR10039	0.0177892	0.03289	0.0117546	0.0184756	0.017875	0.0238238	0.0635493	0.0841699	0.045331	0.0107536	0.019448	0.0178178	0.379093	0.14097	0.116259
TR10045	0.132878	0.0741828	0.0729043	0.0778287	0.0494993	0.0908485	0.078662	0.0649368	0.0440727	0.0564304	0.0548209	0.0441458	0.0736806	0.03353	0.0515791
TR10048	0.000123858	8.83368e-05	4.93569e-05	0.0123706	0.000816384	8.98002e-06	0.00957164	0.0264744	0.183678	0.0116053	0.00244503	0.0160286	0.225754	0.338869	0.172117
TR10049	0.0200757	0.00760418	0.00660008	0.273912	0.0208563	0.0124277	0.0277428	0.0697555	0.0925069	0.119249	0.0716843	0.183862	0.0423036	0.0305836	0.0208363
TR1005	0.00954654	0.00954654	0.00954654	0.00954654	0.00954654	0.00954654	0.00954654	0.00954654	0.00954654	0.00954654	0.00954654	0.00954654	0.00954654	0.429928	0.445967
TR10050	0.0495501	0.0582228	0.0475669	0.0187071	0.0956962	0.296916	0.0198615	0.0794163	0.0690564	0.0264622	0.0431269	0.0518293	0.056506	0.0307838	0.0562988
TR10060	0.157702	0.0146391	0.00586128	0.012388	0.00907508	0.00665411	0.048122	0.306825	0.0124588	0.00668243	0.0368808	0.024776	0.0358614	0.149123	0.17295
TR10061	0.0666935	0.105931	0.084722	0.0387161	0.0661241	0.0835831	0.048982	0.0682299	0.0746602	0.0489766	0.0464088	0.0623798	0.0505184	0.0638464	0.0902283
TR10063	0.139684	0.0973134	0.0868331	0.0636798	0.0272697	0.000840103	0.0216789	0.206779	0.0156385	0.00432233	0.00820361	0.0121941	0.019692	0.120219	0.175653
TR10064	0.00012354	0.000182222	0.000308851	0.000151337	0.000308851	0.000308851	0.000611524	0.00440884	0.197847	0.000308851	0.000308851	0.0111711	0.016	0.196153	0.571808
TR10072	0.00446271	0.051791	0.0189078	0.00411039	0.0333529	0.0217264	0.0769231	0.0908984	0.135995	0.076101	0.02431	0.0337052	0.033118	0.236054	0.158544
TR10076	0.046615	0.13727	0.0650379	0.0563673	0.0478169	0.103618	0.0687293	0.0868431	0.019556	0.0301152	0.0756657	0.0570026	0.0333259	0.068901	0.103137
TR10077	0.0267242	0.0816785	0.0310466	0.13803	0.0261727	0.0590907	0.0394775	0.0963404	0.0748402	0.0811394	0.0345416	0.152804	0.0272138	0.0355238	0.0953768
TR1008	0.000129555	0.000383586	0.000106693	0.020043	0.000950073	0.00025403	0.00978651	0.0319595	0.163617	0.00875642	0.00284514	0.0190396	0.164629	0.223361	0.354138
TR10082	0.0760361	0.10087	0.0635493	0.082661	0.0464867	0.0509409	0.0548986	0.0910105	0.0661085	0.0478965	0.0578328	0.0705041	0.0644816	0.0608592	0.0658643
TR10086	0.0172034	0.0319811	0.0357793	0.0205866	0.00638345	0.0385241	0.0522486	0.0620153	0.0547062	0.0287575	0.0344707	0.0359708	0.189684	0.151735	0.239954
TR1009	0.00156887	0.0278475	0.0305224	0.00156887	0.140085	0.00156887	0.0517022	0.125722	0.130468	0.050557	0.040069	0.0184735	0.0472309	0.117234	0.215383
TR10091	0.0668314	0.220507	0.185859	0.00280435	0.0254151	0.00769546	0.00660121	0.0187726	0.0250137	0.00692564	0.000549872	0.138642	0.0175794	0.0250164	0.251786
TR10092	0.00834703	0.0887821	0.00607057	0.0245352	0.161755	0.271026	0.0144176	0.0280764	0.025547	0.0247882	0.0131529	0.0120147	0.0113823	0.28949	0.0206146
TR10094	0.00703869	0.0118438	0.0179627	0.141112	0.0103985	0.0566849	0.0741971	0.075511	0.0341048	0.0552584	0.0733149	0.0740094	0.0950316	0.105956	0.167577
TR10099	0.0494993	0.1468	0.0993356	0.0697651	0.00836285	0.00225728	0.0950145	0.103086	0.162463	0.0813138	0.0263522	0.0253011	0.0606019	0.0538588	0.0159886
TR101	0.0616711	0.0519365	0.0711604	0.0609165	0.0509178	0.00943272	0.0403909	0.0704247	0.0841776	0.0711415	0.0843096	0.116947	0.0774992	0.0661611	0.0829136
TR1010	0.0194699	0.00526926	0.00584888	0.029824	0.00526926	0.0217884	0.013463	0.0955844	0.215697	0.0757983	0.06634	0.0123564	0.061703	0.134656	0.236932
TR10101	0.0715493	0.10958	0.0852278	0.0496079	0.0271539	0.067966	0.0840909	0.0603527	0.0555361	0.0634133	0.061647	0.0684025	0.0854866	0.0562416	0.0537444
TR10104	0.126804	0.0320982	0.0809706	0.0624054	0.0312721	0.0490932	0.121399	0.0932108	0.0579218	0.0678854	0.0483112	0.0549516	0.0803211	0.0475608	0.0457951
TR10106	0.193302	0.0867617	0.138939	0.0409223	0.00912419	0.0109272	0.0420696	0.127083	0.136699	0.0207616	0.0252964	0.0180845	0.0244769	0.0580233	0.0675299
TR10107	0.0123072	0.0971234	0.0510083	0.0478944	0.40688	0.0332147	0.0441874	0.0272835	0.0369217	0.0418149	0.0290629	0.0541222	0.0597568	0.0127521	0.0456702
TR1011	0.00783853	0.0195963	0.0195963	0.0240055	0.0195963	0.0195963	0.0195963	0.00538899	0.211738	0.0182246	0.0195963	0.0379189	0.0590829	0.38154	0.136684
TR10114	0.000223283	0.000180859	6.69848e-05	0.0176025	0.00335482	0.000223283	0.00681682	0.0223383	0.199217	0.0114555	0.0038159	0.0232995	0.162198	0.275847	0.27336
TR10117	0.0506985	0.0354526	0.0288879	0.0513186	0.0142124	0.00383904	0.0446299	0.0942894	0.206236	0.057423	0.0232961	0.0308749	0.200633	0.092815	0.0653932
TR1012	0.00302138	0.00202432	0.0114812	0.0320266	0.0254551	0.036604	0.0502606	0.0403807	0.180119	0.0391872	0.00302138	0.0740237	0.119707	0.0933001	0.289387
TR10120	0.0778631	0.108609	0.138532	0.00595331	0.0278474	0.203548	0.0209149	0.0213458	0.00207583	0.00677581	0.00560082	0.00168416	0.0158233	0.116912	0.246514
TR10123	0.0413208	0.0723039	0.0394924	0.0796865	0.0803487	0.0979799	0.0528839	0.0513816	0.0784709	0.0505317	0.0583294	0.0765833	0.0394331	0.0375158	0.143738
TR10132	0.0590251	0.0780852	0.0657806	0.0516168	0.0141638	0.0696622	0.0526316	0.0569318	0.0934269	0.050006	0.0488636	0.050375	0.0635879	0.10202	0.143823
TR10133	0.112193	0.00414825	0.0393677	0.0657213	0.0623865	0.0671312	0.028848	0.0559879	0.232031	0.0394762	0.0393406	0.118917	0.0504568	0.0487487	0.0352466
TR10135	0.00319488	0.0069213	0.00580633	3.15258e-05	0.00219603	7.98121e-05	0.0212252	0.120835	0.211827	0.0025065	4.38966e-05	0.133026	0.00766435	0.112747	0.371895
TR10136	0.0290951	0.0290951	0.0290951	0.0290951	0.0290951	0.0290951	0.00974687	0.0139657	0.0648822	0.0290951	0.0290951	0.00727378	0.0813209	0.396858	0.193192
TR10137	0.0126349	0.0294863	0.0347618	0.0120464	0.0211562	0.0176779	0.024314	0.0265103	0.15987	0.0106034	0.00580581	0.0161674	0.200698	0.209253	0.219015
TR10139	0.0125825	0.00989394	0.0102972	0.00246004	0.0114533	0.00268857	0.00885884	0.019277	0.136136	0.0375324	0.00267513	0.105795	0.0762478	0.0794876	0.484615
TR1014	0.00260586	0.00260586	0.00260586	0.00260586	0.00260586	0.00260586	0.00260586	0.00260586	0.117433	0.00423453	0.00260586	0.00510749	0.108886	0.227531	0.513355
TR10140	0.11441	0.0744548	0.110533	0.00512697	0.131811	0.0166564	0.048138	0.0767026	0.0508783	0.0171615	0.0248898	0.00367475	0.128553	0.0660193	0.13099
TR10141	0.0686419	0.075202	0.0974194	0.0203754	0.035633	0.0149274	0.112738	0.0830046	0.0746199	0.113659	0.14712	0.041498	0.02558	0.0377704	0.0518116
TR10142	0.0106423	0.0106423	0.0106423	0.1077	0.0475709	0.0106423	0.0201139	0.0373543	0.0909913	0.0472516	0.0106423	0.118874	0.0895546	0.109402	0.277976
TR10143	0.0710428	0.0505422	0.0487583	0.0806571	0.0436214	0.063136	0.0963832	0.0698964	0.0324786	0.0603017	0.112179	0.0651242	0.0888717	0.0850111	0.031996
TR10144	7.36776e-05	3.36897e-05	3.13904e-05	0.00332329	5.70826e-05	1.99939e-05	0.00106088	0.00513024	0.271561	0.000841744	0.000172148	0.0172735	0.335937	0.217735	0.14675
TR10147	0.0174815	0.0534607	0.0540705	0.0377071	0.0609818	0.0203273	0.0242911	0.0563065	0.06708	0.107125	0.0218518	0.0332351	0.319748	0.0982823	0.0280516
TR10148	0.0472089	0.105655	0.060916	0.079168	0.0427361	0.210051	0.056038	0.055189	0.0249002	0.0424975	0.0539348	0.0557994	0.0296062	0.0484131	0.0878862
TR10149	0.0517601	0.0777723	0.0775458	0.104045	0.082834	0.0609364	0.037498	0.0731326	0.0353326	0.0533696	0.0705623	0.0399036	0.0270451	0.08002	0.128242
TR1015	0.0324037	0.0250941	0.0279252	0.0362379	0.0725539	0.0930304	0.0302365	0.0496123	0.0858233	0.0262461	0.0206132	0.0373923	0.185817	0.116126	0.160889
TR10150	0.00339231	0.00324533	0.00341439	0.00683638	0.0102073	0.0195368	0.00375183	0.0137901	0.13575	0.00427075	0.00259254	0.0219589	0.111695	0.159773	0.499785
TR10151	0.0889176	0.0763782	0.0704106	0.0240381	0.0297959	0.0622524	0.0243571	0.0531206	0.186757	0.0116749	0.0131605	0.0564191	0.0509971	0.0590042	0.192716
TR1016	0.363934	0.0639344	0.0911475	0.0318033	0.0327869	0.0327869	0.0327869	0.135574	0.0170492	0.0327869	0.0327869	0.0118033	0.012623	0.0585246	0.0496721
TR10160	0.07812	0.115448	0.0836289	0.0522191	0.0354665	0.100287	0.0478669	0.0782914	0.136286	0.0305058	0.0284781	0.0561472	0.0353584	0.0422152	0.0796808
TR10166	0.0439962	0.106205	0.104145	0.015325	0.0355362	0.0435318	0.0631171	0.0712944	0.192158	0.0790276	0.0357785	0.0530822	0.0480748	0.0712541	0.0374745
TR10171	0.0101002	0.353552	0.204389	0.000687753	0.0105963	0.000634378	0.0537375	0.0977414	0.0342162	0.0830799	0.00712253	0.0367572	0.00873341	0.0404191	0.0582333
TR10172	0.0443447	0.0461185	0.0415484	0.0703673	0.0289858	0.0136895	0.0771077	0.0780259	0.133159	0.0756469	0.0604341	0.0659015	0.129153	0.0963272	0.0391903
TR10173	0.0467231	0.0389487	0.0413203	0.0703518	0.222711	0.0554267	0.0472816	0.0551113	0.0565367	0.0478282	0.0420666	0.048406	0.0553232	0.0754922	0.0964725
TR10176	0.0303714	0.0994894	0.148949	0.0220661	0.0281032	0.0145983	0.0497389	0.110947	0.117717	0.0441089	0.0227291	0.0369087	0.0170643	0.091184	0.166025
TR10177	0.0764555	0.095571	0.0684627	0.0987279	0.110086	0.0875379	0.0444037	0.0580519	0.0547809	0.0544384	0.0663805	0.0686709	0.0463717	0.0314339	0.0386274
TR10179	0.0231604	0.0038112	0.0152082	0.11375	0.00732923	0.302404	0.0134858	0.0227206	0.0394679	0.0644606	0.0127162	0.200381	0.0437921	0.0680152	0.0692979
TR10182	0.0864531	0.0685243	0.071836	0.0827465	0.0340508	0.0154346	0.089867	0.0889752	0.0612552	0.0809955	0.091409	0.0508045	0.0746136	0.0583383	0.0446966
TR10183	0.0646959	0.0622031	0.0504915	0.0587931	0.0749024	0.108391	0.0546305	0.0524905	0.083933	0.0445416	0.0697521	0.074338	0.0976906	0.0521142	0.0510324
TR10187	0.0514485	0.0971869	0.0621204	0.0797208	0.0282051	0.0609721	0.0912754	0.0698287	0.0287165	0.0814004	0.0834385	0.061999	0.0703072	0.0671879	0.0661924
TR10190	0.0362253	0.0362253	0.0362253	0.0362253	0.0362253	0.0362253	0.0362253	0.0362253	0.0362253	0.0362253	0.0362253	0.0362253	0.0362253	0.105597	0.423474
TR10192	0.049272	0.0867272	0.0633045	0.0211015	0.0333404	0.123444	0.0239502	0.0227896	0.134417	0.00896814	0.0195189	0.0186748	0.0211015	0.0606668	0.312724
TR10197	0.0759952	0.0371683	0.0750905	0.0384499	0.0199035	0.0220145	0.0926568	0.0529252	0.182373	0.0773522	0.049608	0.068456	0.0140229	0.0652895	0.128694
TR102	0.0460123	0.073516	0.0731312	0.0364712	0.0104126	0.0387772	0.0580471	0.0860301	0.0901692	0.0610476	0.0513252	0.0605217	0.0887178	0.100684	0.125137
TR1020	0.00162829	0.00104378	0.00104378	0.0364695	0.00104378	0.0142267	0.0586498	0.0192577	0.141233	0.048593	0.0262823	0.0407334	0.39174	0.15844	0.0596153
TR10200	0.0378796	0.124883	0.0692147	0.0535707	0.0318033	0.196625	0.0498113	0.0664219	0.0355989	0.0645613	0.0489025	0.0505971	0.0374063	0.054916	0.0778087
TR10205	0.125503	0.0592486	0.0595462	0.0533909	0.0340325	0.0846773	0.07354	0.0660755	0.0941142	0.0346191	0.0289144	0.0374077	0.0889792	0.0621732	0.0977785
TR10206	0.0483709	0.0445914	0.0363448	0.0793736	0.0750816	0.0413328	0.0551048	0.125732	0.0611929	0.062393	0.0515378	0.0637014	0.0472708	0.0531005	0.154872
TR1021	0.0640201	0.0400313	0.0391636	0.0688696	0.0819242	0.0347336	0.0781377	0.00836594	0.0639512	0.118071	0.0766955	0.0577169	0.148886	0.0481559	0.0712771
TR10211	0.000195286	0.000195286	6.73736e-05	0.00255238	0.000195286	0.000195286	0.00337454	0.0107153	0.0756459	0.00371726	0.000961783	0.0124241	0.0954733	0.267043	0.527244
TR10212	0.124004	0.300024	0.24471	0.046388	0.024659	0.0019626	0.00367573	0.0203152	6.68801e-05	0.00140415	0.00377203	0.00121454	0.0159228	0.0871852	0.124696
TR10213	0.0490372	0.0695987	0.0508351	0.0514199	0.126862	0.140388	0.0612168	0.0777169	0.103647	0.0436296	0.0334612	0.0816751	0.041052	0.0344771	0.034984
TR10215	0.0280524	0.0194973	0.0432193	0.0118716	0.00549218	0.0123363	0.0236586	0.0259189	0.158893	0.0214829	0.0118293	0.0490706	0.134474	0.190368	0.263836
TR10216	0.00334403	0.00334403	0.00334403	0.0181915	0.00275883	0.00295947	0.0609617	0.0464319	0.16461	0.059156	0.0185594	0.0353799	0.085925	0.175495	0.319539
TR10218	0.0482655	0.175476	0.128658	0.0607936	0.0308959	0.00544048	0.0602279	0.0351884	0.0696947	0.041361	0.0719408	0.048382	0.0692455	0.0913235	0.0631062
TR1022	0.0343675	0.0368302	0.0525336	0.0420966	0.0557049	0.0516986	0.0752614	0.0801907	0.121533	0.104071	0.0726378	0.0948064	0.0795473	0.0550998	0.043621
TR10221	0.0614398	0.0760962	0.0766463	0.0396431	0.0576638	0.0327246	0.0646101	0.0641074	0.104914	0.0714455	0.0370625	0.0690312	0.0875545	0.0781741	0.0788865
TR10226	0.0984423	0.0893946	0.0716419	0.0823572	0.0347757	0.0158286	0.0877247	0.0712023	0.0451573	0.0698535	0.0560926	0.0717101	0.0960361	0.0641917	0.0455915
TR10228	0.0295525	0.0580707	0.0460223	0.0725287	0.0380545	0.0170268	0.0735062	0.0792575	0.0701304	0.0565931	0.0348833	0.085043	0.0313029	0.0717785	0.23625
TR1023	0.0458213	0.0811336	0.0682339	0.0376033	0.0389481	0.0109075	0.044626	0.180645	0.00976193	0.037703	0.0749079	0.0122522	0.00647475	0.093834	0.257147
TR10231	0.0546753	0.107487	0.0873063	0.0104393	0.0174459	0.000640451	0.168778	0.0597797	0.0181504	0.060465	0.125573	0.0127065	0.034706	0.123204	0.118644
TR10232	0.0750982	0.110901	0.0796506	0.0787878	0.011307	0.0192614	0.0588854	0.0670781	0.0391556	0.031382	0.0353263	0.0646211	0.0598057	0.111024	0.157715
TR10233	0.0544335	0.111535	0.0904409	0.0934278	0.0410749	0.0481713	0.0345758	0.0707893	0.0437528	0.0510758	0.0821909	0.0983819	0.0447003	0.0564522	0.0789981
TR10237	0.0154694	0.0247459	0.0235558	0.0195691	0.00669928	0.044358	0.00894669	0.0382789	0.163075	0.0045322	0.00813404	0.0462056	0.154197	0.22555	0.216682
TR10238	0.0411067	0.101236	0.0630579	0.0636718	0.0417798	0.0805124	0.0519788	0.0648625	0.0737599	0.0412029	0.0517273	0.0893284	0.0425046	0.0616231	0.131648
TR10239	0.106639	0.0591134	0.0714708	0.0668496	0.0522326	0.0332849	0.0910856	0.0641328	0.0583818	0.0619916	0.0875619	0.0665913	0.0533678	0.0573919	0.0699053
TR10240	0.14977	0.0337133	0.0739753	0.0242542	0.0242542	0.0242542	0.0692457	0.0242542	0.0242542	0.0242542	0.0242542	0.0242542	0.34829	0.106718	0.0242542
TR10241	0.0290782	0.0290782	0.0290782	0.0290782	0.0290782	0.0151207	0.00741495	0.0290782	0.0290782	0.0268974	0.0290782	0.0290782	0.630707	0.0290782	0.0290782
TR10244	0.0550699	0.0911079	0.0569267	0.0685697	0.029164	0.0575948	0.10444	0.0797659	0.0227897	0.060265	0.081304	0.0489449	0.123244	0.0902747	0.030539
TR10246	0.442887	0.230391	0.29615	0.00262195	0.00262195	0.00262195	0.00350031	0.00262195	0.00262195	0.00262195	0.00262195	0.00262195	0.00262195	0.000852135	0.00262195
TR10247	0.493358	0.100453	0.114828	0.00163092	0.000326184	0.000326184	0.0414058	0.0209475	0.000326184	0.000326184	0.000326184	0.000326184	0.224767	0.000326184	0.000326184
TR10248	0.00168347	0.00100807	0.000393145	0.00104335	0.00100807	0.00100807	0.13941	0.0643599	0.000947581	0.412187	0.00200101	0.0213004	0.202424	0.150822	0.000403226
TR1025	0.069158	0.105114	0.0742088	0.00268437	0.186953	0.155976	0.0194264	0.00706414	0.0153998	0.0203094	3.53207e-05	0.00847697	0.0883371	0.165301	0.0815555
TR10252	0.0102852	0.0375108	0.0305099	0.0158168	0.0172861	0.0172861	0.104408	0.130683	0.020484	0.109594	0.0781331	0.0375972	0.280985	0.104581	0.0048401
TR10253	0.0164677	0.0164677	0.0164677	0.0164677	0.0164677	0.0164677	0.0164677	0.0164677	0.00699876	0.0164677	0.0164677	0.37431	0.0983121	0.0164677	0.339234
TR10254	0.0984202	0.491764	0.376172	0.00280359	0.00280359	0.00280359	0.00280359	0.00280359	0.00280359	0.00280359	0.00280359	0.00280359	0.00280359	0.00280359	0.00280359
TR10255	0.0916564	0.0833715	0.0764408	0.0617714	0.0691833	0.0833762	0.0852458	0.0588513	0.0361314	0.0436866	0.0799336	0.047634	0.0901053	0.0677493	0.0248633
TR10256	0.427154	0.196193	0.288209	0.00209507	0.00949069	0.00435775	0.00927071	0.00209507	0.00209507	0.00209507	0.00209507	0.00209507	0.0485638	0.00209507	0.00209507
TR10261	0.0797564	0.0936422	0.075932	0.0715811	0.0267344	0.0399712	0.108547	0.0698529	0.0215305	0.0556239	0.0971628	0.0435039	0.103018	0.0888075	0.0243359
TR10265	0.140345	0.0601819	0.015195	0.0110074	0.0239292	0.0239292	0.10816	0.0453458	0.0239292	0.0107681	0.00550371	0.0239292	0.457167	0.026681	0.0239292
TR10266	0.409051	0.129766	0.0997114	0.0165934	0.00134338	0.00477721	0.0392732	0.0201232	0.0145373	0.00751194	0.0039753	0.078896	0.140129	0.00599722	0.0283137
TR10267	0.041055	0.145926	0.100484	0.0229088	0.0838009	0.21029	0.0208308	0.054701	0.0386943	0.0484072	0.0346179	0.0496343	0.0242577	0.0233035	0.10109
TR1027	0.105315	0.0181323	0.0563151	0.0339675	0.160314	0.17403	0.0044606	0.179338	0.0044606	0.00492897	0.015969	0.0104155	0.0111069	0.156612	0.0646341
TR10270	0.042661	0.0596098	0.0374202	0.144964	0.0271224	0.00602419	0.097284	0.070999	0.0179537	0.0876885	0.0557576	0.106323	0.0479828	0.0417425	0.156467
TR10271	0.045327	0.0754969	0.104516	0.001633	0.00090221	0.00090221	0.102306	0.0347486	0.00782667	0.300747	0.00296827	0.00144805	0.138697	0.181579	0.00090221
TR10276	0.176286	0.145413	0.0887659	0.040165	0.00972451	0.00216582	0.0930759	0.0936065	0.0265637	0.0190483	0.0245495	0.098642	0.129342	0.0128974	0.0397535
TR10277	0.011483	0.011483	0.011483	0.011483	0.0328989	0.43291	0.0218752	0.386404	0.011483	0.011483	0.011483	0.00729173	0.0207269	0.00602859	0.011483
TR10279	0.0343525	0.0343525	0.0343525	0.0343525	0.0343525	0.0343525	0.0343525	0.0343525	0.0343525	0.0343525	0.0343525	0.411199	0.0139127	0.0343525	0.162659
TR1028	0.0144436	0.0144436	0.0144436	0.0144436	0.401531	0.0541634	0.0144436	0.0389976	0.0144436	0.0144436	0.0144436	0.0144436	0.349173	0.0144436	0.0116993
TR10281	0.194715	0.0819033	0.0968007	0.000812734	0.00252354	0.000349476	0.18677	0.139148	0.000812734	0.00208466	0.000146292	0.000812734	0.202936	0.0893723	0.000812734
TR10284	0.00388247	0.00833799	0.00515752	0.0318047	0.00522915	0.0211028	0.0428074	0.0252145	0.0302861	0.0430939	0.0442687	0.0401284	0.416054	0.156617	0.126015
TR10285	0.114477	0.144769	0.186245	0.0144417	0.0405953	0.0234237	0.0779324	0.0899965	0.0641071	0.00290595	0.00959845	0.00290595	0.102413	0.101268	0.0249207
TR10286	0.00231542	0.000812427	0.00122677	0.0072306	0.00132019	0.00292474	0.153886	0.136504	0.00257539	0.371194	0.00288412	0.0190473	0.178072	0.118472	0.00153549
TR10288	0.0983797	0.0763845	0.0710031	0.0135181	0.0337733	0.00326289	0.204585	0.0805365	0.0105985	0.133535	0.124363	0.0909414	0.0196331	0.0283801	0.0111062
TR1029	0.0241558	0.0897173	0.0678548	0.0152684	0.00276141	0.00930871	0.0250243	0.0891296	0.160661	0.0201983	0.0025742	0.0351339	0.0874863	0.319195	0.0515307
TR10290	0.0487568	0.0869832	0.0678999	0.0414294	0.0634895	0.163876	0.0562701	0.079434	0.0301483	0.0699357	0.0636203	0.0588034	0.049375	0.0459988	0.0739792
TR10291	0.0338129	0.0466517	0.0216018	0.000794477	0.000794477	0.000619692	0.196395	0.162308	0.000794477	0.00907293	0.000794477	0.000997068	0.36826	0.156309	0.000794477
TR10292	0.000840974	0.00837008	0.00398624	0.00211413	0.002889	0.00013118	0.00474687	0.0362676	0.228736	0.00685185	0.00199312	0.0344677	0.0191878	0.248994	0.400423
TR10293	0.0254642	0.00659252	0.0142419	0.106235	0.011323	0.0100649	0.0660259	0.19848	0.00744804	0.153742	0.109859	0.137789	0.118464	0.0242061	0.0100649
TR10295	0.311338	0.143456	0.0739458	0.00230891	0.00607607	0.0821181	0.0280411	0.199629	0.00607607	0.00607607	0.00607607	0.109491	0.00607607	0.0132155	0.00607607
TR10296	0.131202	0.308947	0.194398	0.000731989	0.00238995	0.000944266	0.092776	0.0870226	0.000731989	0.000731989	0.000731989	0.000731989	0.162721	0.0152071	0.000731989
TR10297	0.000184393	0.000353778	0.00107205	0.255514	0.0858073	0.213712	0.0993045	0.0996196	0.000285167	0.0766412	0.0450327	0.0342371	0.057177	0.030783	0.00027659
TR10298	0.0142531	0.0142531	0.0142531	0.171038	0.0142531	0.0142531	0.059293	0.0696978	0.0142531	0.0145382	0.0470353	0.00356328	0.52366	0.0114025	0.0142531
TR103	0.0792128	0.0875959	0.0898693	0.00269963	0.0142086	0.0632282	0.00717533	0.249645	0.105712	0.120347	0.0706877	0.0808468	0.00277067	0.0104433	0.0155584
TR10300	0.0719499	0.0890076	0.0665359	0.00411184	0.00228969	0.00018746	0.275689	0.189948	0.00425132	0.0396299	0.0291544	0.00267353	0.153562	0.0657582	0.0052511
TR10302	0.057495	0.0164617	0.0700091	0.00537086	0.00537086	0.00373275	0.239299	0.0976959	0.00537086	0.00588109	0.00537086	0.00537086	0.374027	0.103174	0.00537086
TR10303	0.0870689	0.0754556	0.0608945	0.0400911	0.00842591	0.0283762	0.131326	0.0899532	0.0472428	0.15994	0.0741088	0.0410913	0.0795306	0.0566779	0.0198178
TR10305	0.0920211	0.0153066	0.0120388	0.00226932	0.00226932	0.00226932	0.13869	0.116813	0.00226932	0.0106545	0.00226932	0.00226932	0.476478	0.122112	0.00226932
TR10308	0.306171	0.105433	0.172913	0.0189286	0.0189286	0.0189286	0.164679	0.0693735	0.0189286	0.00340715	0.0189286	0.0189286	0.0262162	0.0193072	0.0189286
TR10309	0.0809641	0.095624	0.0716384	0.0803738	0.0289768	0.0451093	0.0926571	0.0684242	0.0306008	0.0701101	0.0621551	0.080193	0.080332	0.0540471	0.0587942
TR10313	0.0176694	0.0176694	0.0176694	0.13897	0.0176694	0.0176694	0.0553936	0.0656418	0.0176694	0.0417881	0.00759784	0.0176694	0.5254	0.0238537	0.0176694
TR10316	0.0996586	0.0859248	0.0835036	0.0783902	0.0305699	0.0208837	0.0885203	0.0541573	0.0332067	0.0688101	0.0840826	0.0662374	0.0750081	0.0550633	0.0759835
TR10317	0.0221119	0.0244939	0.0204524	0.0394398	0.019484	0.0447948	0.0504786	0.0399478	0.088195	0.0296706	0.0270198	0.0329801	0.300958	0.140849	0.119125
TR10321	0.00714056	0.00714056	0.00714056	0.0193509	0.0268842	0.197329	0.0144239	0.00714056	0.0195294	0.00714056	0.0255275	0.00714056	0.265522	0.0908994	0.29769
TR10330	0.0104313	0.0104313	0.0104313	0.0833464	0.0104313	0.0104313	0.0295728	0.0144474	0.0167945	0.0216972	0.00406822	0.0159078	0.0104313	0.69311	0.0584676
TR10331	0.0538455	0.0819446	0.0767935	0.0625838	0.0725009	0.0503139	0.061665	0.0649598	0.067786	0.0856247	0.077355	0.065591	0.0420072	0.0662917	0.0707374
TR10333	0.00262536	0.00347729	0.00347729	0.00347729	0.00347729	0.00347729	0.00347729	0.0214723	0.0732144	0.00347729	0.00347729	0.0290528	0.117463	0.304594	0.42376
TR10334	0.087862	0.0408196	0.0346856	0.0504509	0.0399832	0.125051	0.124517	0.0548997	0.0210274	0.0504724	0.0868192	0.0362174	0.119256	0.0975504	0.0303884
TR10335	0.0981624	0.0793894	0.0561352	0.141239	0.0113378	0.0125219	0.0700274	0.050519	0.00855547	0.0541888	0.0650167	0.0599349	0.0942205	0.0700519	0.1287
TR1034	0.0212288	0.0621502	0.0492363	0.00971658	0.0718169	0.018266	0.087983	0.0818228	0.0199669	0.0962979	0.192471	0.10802	0.0416197	0.0642901	0.075114
TR10342	0.0864553	0.0969646	0.0786958	0.0768955	0.0484319	0.0183592	0.11393	0.0934466	0.0518008	0.0848175	0.0638926	0.0425741	0.0696238	0.0440968	0.0300159
TR10344	0.0592601	0.0174594	0.0186508	0.00223323	0.0063968	0.024216	0.204181	0.067743	5.06138e-05	0.000166636	0.0177903	0.000552858	0.551026	0.0301183	0.000155735
TR10345	5.05355e-05	0.000128023	0.000204388	0.0059119	0.00161489	4.1177e-05	0.00300817	0.0119234	0.102757	0.00571425	0.00111889	0.0201303	0.144261	0.286543	0.416593
TR10352	0.0635721	0.0802735	0.0694073	0.0729445	0.0422993	0.0197216	0.0902779	0.0733303	0.0821118	0.0893669	0.0780822	0.0552419	0.0449994	0.0805197	0.0578517
TR10358	0.056025	0.0727267	0.0398997	0.000758478	0.00200617	0.000758478	0.00287084	0.0268994	0.000758478	0.00128562	0.000758478	0.00128562	0.0570527	0.276367	0.460548
TR10363	0.0363333	0.0661404	0.0453277	0.08492	0.0266603	0.047629	0.0943303	0.0737639	0.0269941	0.0913942	0.160892	0.0803639	0.0719852	0.0538405	0.0394254
TR10365	0.0425374	0.18456	0.174313	0.0719012	0.011433	0.0148451	0.0566902	0.0602902	0.0282561	0.0339033	0.0639792	0.07381	0.0469781	0.036633	0.0998704
TR10366	0.129565	0.0792112	0.0835264	0.0531362	0.0244677	0.0493013	0.129251	0.0487977	0.013834	0.0381414	0.0765507	0.0306123	0.148476	0.0817031	0.013426
TR10369	0.0291502	0.0285896	0.023208	0.131774	0.056656	0.133829	0.0864788	0.060281	0.0380821	0.0909261	0.0386053	0.0717169	0.079266	0.0630092	0.0684281
TR10370	0.0154779	0.00982339	0.00594254	0.00303191	0.00303191	0.00303191	0.0234064	0.144971	0.212355	0.00926249	0.00100053	0.106769	0.0631092	0.148048	0.250739
TR10373	0.054066	0.0705313	0.0656281	0.0381463	0.0394788	0.193783	0.0667805	0.0833526	0.0361113	0.052611	0.055607	0.0567146	0.0648987	0.059627	0.0626641
TR10376	0.024322	0.024322	0.024322	0.024322	0.024322	0.024322	0.024322	0.024322	0.024322	0.024322	0.024322	0.0198224	0.024322	0.0460902	0.642223
TR10378	0.00825423	0.00825423	0.00825423	0.00825423	0.00825423	0.00825423	0.00825423	0.00511762	0.00515889	0.00825423	0.00825423	0.00825423	0.00825423	0.140982	0.757945
TR10380	0.0249351	0.0104299	0.0149803	0.0576325	0.022689	0.00735835	0.0366292	0.0280144	0.103015	0.0172815	0.0163077	0.0320819	0.466343	0.0977562	0.0645458
TR10395	0.0344293	0.517989	0.0344293	0.0344293	0.0344293	0.0344293	0.0344293	0.0344293	0.0344293	0.0344293	0.0344293	0.0344293	0.0344293	0.0344293	0.0344293
TR10396	0.0195413	0.0121104	0.0150152	0.0106734	0.00332852	0.00122824	0.00371542	0.0601099	0.00248718	0.00112998	0.00608591	0.0029969	0.0279363	0.381208	0.452433
TR10397	0.0780328	0.126407	0.0982267	0.00462308	0.0139643	0.00264261	0.018624	0.100748	0.102362	0.000605889	1.79924e-05	0.0572501	0.0092015	0.0505625	0.336732
TR104	0.216712	0.0307503	0.0361284	0.0466098	0.0211363	0.0573948	0.0330056	0.0487639	0.0330201	0.0529565	0.0324707	0.143574	0.113344	0.0593176	0.0748157
TR10402	0.0255394	0.0173708	0.0135547	0.0695676	0.0175277	0.00613222	0.0361756	0.0457618	0.0929773	0.0188224	0.0260902	0.0413543	0.381033	0.124888	0.0832046
TR10413	0.100993	0.0643972	0.0203406	0.312993	0.0713699	0.0339529	0.00501854	0.157418	0.0129017	0.0809851	0.0108365	0.00444119	0.0528723	0.050674	0.020807
TR10414	0.0200344	0.014542	0.0142684	0.107678	0.00390915	0.0493139	0.00418279	0.0617255	0.00242367	0.0052969	0.00173957	0.0483367	0.00365506	0.0789453	0.583949
TR10416	0.123624	0.281284	0.166755	0.00518224	0.0178016	0.129055	0.0299849	0.0523827	0.00052948	0.00165354	0.00161014	0.00683151	0.161796	0.00509448	0.0164154
TR1042	0.0688172	0.0300323	0.0660501	0.0862621	0.0999925	0.0145575	0.0580194	0.0620949	0.083901	0.130747	0.0812091	0.0703211	0.0616588	0.0475976	0.0387398
TR10421	0.0509608	0.31005	0.142132	0.0180832	0.0156281	0.232991	0.0274846	0.0681181	0.000438806	0.00260651	0.000366403	0.0140221	0.102834	0.00615426	0.00813108
TR10425	0.0288322	0.0394975	0.0556761	0.0125633	0.0232285	0.021692	0.0675163	0.053778	0.113883	0.067697	0.046457	0.0642625	0.225958	0.0735719	0.105387
TR10427	0.000969528	0.309856	0.329126	0.0739313	0.000969528	0.000969528	0.000969528	0.0921197	0.018198	0.000969528	0.058448	0.0657	0.000969528	0.000969528	0.0458344
TR10430	0.0197181	0.105745	0.0225714	0.0440782	0.0355181	0.0405434	0.112431	0.027469	0.0392658	0.112815	0.0603467	0.0713343	0.0776372	0.0820664	0.14846
TR10431	0.0349711	0.0349711	0.0349711	0.0349711	0.0349711	0.510404	0.0349711	0.0349711	0.0349711	0.0349711	0.0349711	0.0349711	0.0349711	0.0349711	0.0349711
TR10440	0.0773997	0.0413945	0.0483811	0.0465653	0.0180058	0.0267527	0.0801041	0.109527	0.175211	0.0460699	0.026569	0.0504737	0.0753226	0.0635481	0.114675
TR10444	0.00157281	0.00119605	0.00119605	0.00119605	0.00706268	0.00119605	0.00397687	0.00998104	0.208824	0.00119605	0.00119605	0.0149447	0.0695743	0.314418	0.362469
TR10445	0.0557188	0.0859666	0.0627269	0.0554202	0.115932	0.0290536	0.0969658	0.105624	0.0211499	0.0975786	0.0805613	0.0306878	0.0769158	0.0395028	0.0461966
TR10446	0.0143021	0.0143021	0.0143021	0.0143021	0.0143021	0.0143021	0.0143021	0.0143021	0.238487	0.0143021	0.0143021	0.0143021	0.172483	0.188001	0.243707
TR10450	0.0183824	0.0367647	0.0367647	0.0367647	0.0367647	0.503676	0.0367647	0.0367647	0.0367647	0.0367647	0.0367647	0.0367647	0.0367647	0.0367647	0.0367647
TR10457	0.0951456	0.0831534	0.0745998	0.0745818	0.0255451	0.0497136	0.0977076	0.0769301	0.0359542	0.0582401	0.0649275	0.0597469	0.0953217	0.0690705	0.039362
TR10459	8.2428e-05	7.96019e-05	4.71017e-05	0.0117427	0.00152186	4.71017e-05	0.00529682	0.0217888	0.137112	0.0134209	0.00257152	0.0187962	0.168467	0.295726	0.3233
TR1046	0.110383	0.0917436	0.105849	0.047747	0.0111951	0.0202631	0.038623	0.0302267	0.0479149	0.0790372	0.0650994	0.0866499	0.170277	0.0574307	0.0375595
TR10460	0.000386375	0.000163136	0.000245317	0.013658	0.00557729	0.000245317	0.00767229	0.0202387	0.242284	0.00596121	0.00165098	0.044595	0.127575	0.260656	0.269092
TR10467	0.0338363	0.0769055	0.0414686	0.0928379	0.0153334	0.0677839	0.12324	0.0655791	0.0216035	0.0685154	0.11335	0.0559752	0.081575	0.108049	0.0339476
TR10469	0.071513	0.192515	0.0873825	0.0938254	0.0213963	0.00173613	0.0638313	0.0985409	0.0572881	0.0717224	0.0426225	0.037087	0.0449694	0.0622783	0.0532923
TR1047	0.0760947	0.0665136	0.103175	0.0561406	0.0158366	0.0257344	0.031198	0.0274764	0.048935	0.0928815	0.0787077	0.0361866	0.259324	0.0555072	0.0262887
TR10474	0.154542	0.0946331	0.0622242	0.0698781	0.0155097	0.0346149	0.0638072	0.0750648	0.0684803	0.0695665	0.0421171	0.0180947	0.0842006	0.0432959	0.103971
TR10475	0.165492	0.0876302	0.0979624	0.0988705	0.0310546	0.0157601	0.0952032	0.052179	0.0288404	0.0407234	0.0584911	0.0446513	0.117679	0.0333649	0.0320985
TR10479	0.0357947	0.021837	0.0150083	0.0742158	0.0150083	0.0150083	0.041798	0.394642	0.0150083	0.0150083	0.0186102	0.0150083	0.0376707	0.12652	0.158862
TR1048	0.0263059	0.117992	0.0743036	0.0531511	0.0142831	0.00714993	0.0333935	0.12599	0.180011	0.0401911	0.0202825	0.0848667	0.0261022	0.0412289	0.154748
TR10484	0.0580532	0.0998408	0.0871964	0.0485339	0.0618877	0.0234832	0.0469118	0.078069	0.03897	0.0999797	0.108427	0.0634056	0.0683215	0.0655734	0.0513465
TR10488	0.0110589	0.0110589	0.0248272	0.0173072	0.0598286	0.0163119	0.00857064	0.00309649	0.107437	0.00646945	0.00458944	0.0089577	0.164943	0.441471	0.114072
TR10494	0.0457068	0.0346621	0.0236354	0.0113862	0.0171033	0.0303533	0.0437472	0.0413381	0.0901371	0.0181581	0.026464	0.017343	0.33786	0.166407	0.0956984
TR10501	0.106801	0.0659201	0.0630792	0.144628	0.0523955	0.0128592	0.0805812	0.050491	0.0171258	0.0556625	0.0472344	0.0646877	0.114374	0.0454049	0.0787556
TR10502	0.0238805	0.0663917	0.0436725	0.0319253	0.0168402	0.0114463	0.0181998	0.0727829	0.00808488	0.0585865	0.0381359	0.0717714	0.0209263	0.166154	0.351202
TR10503	0.0403045	0.0520589	0.068566	0.0626506	0.117052	0.251324	0.0290084	0.0444886	0.0373341	0.047128	0.0392521	0.0502852	0.0647384	0.0393455	0.0564637
TR10508	0.00133555	0.0038482	0.00131292	0.027956	0.00734553	0.00108655	0.0286917	0.0413568	0.107976	0.0357769	0.0166718	0.0371012	0.26908	0.221453	0.199009
TR10509	0.183933	0.049123	0.0406258	0.0173462	0.0369614	0.039809	0.035532	0.0387199	0.0683979	0.0212488	0.0115604	0.0141243	0.0713248	0.064223	0.30707
TR10512	0.159213	0.0202819	0.0202819	0.0305243	0.145421	0.0202819	0.0202819	0.0217017	0.0202819	0.0202819	0.0202819	0.0202819	0.0202819	0.276544	0.184058
TR10513	0.158707	0.395713	0.232379	0.00189186	0.000998343	0.000998343	0.048794	0.0483098	0.00892019	0.00137771	0.000998343	0.0046972	0.0602899	0.034927	0.000998343
TR10515	0.100121	0.088926	0.0902773	0.0569899	0.0675446	0.0697384	0.0968166	0.0467602	0.0247732	0.0349575	0.0706537	0.0291541	0.135795	0.068721	0.0187714
TR10518	0.0792871	0.108666	0.0572619	0.0886705	0.0303046	0.0698325	0.128412	0.0618735	0.0184819	0.0507808	0.0923206	0.049659	0.0808005	0.0541282	0.0295212
TR10520	0.204378	0.500764	0.0065047	0.0065047	0.0123264	0.21098	0.0065047	0.0065047	0.0065047	0.0065047	0.0065047	0.0065047	0.0065047	0.0065047	0.0065047
TR10526	0.116065	0.082727	0.0965109	0.0480768	0.108555	0.0298976	0.0788908	0.0675064	0.0587157	0.0444503	0.0578149	0.0459568	0.0774774	0.0425322	0.0448231
TR10529	0.144619	0.0252178	0.0223795	0.0541872	0.0470427	0.00652465	0.0938244	0.118488	0.0514142	0.0795681	0.0537305	0.0287737	0.163573	0.0910514	0.0196066
TR10534	0.0254194	0.0254194	0.0254194	0.0254194	0.206914	0.462633	0.0254194	0.0254194	0.0254194	0.0254194	0.0254194	0.0254194	0.0254194	0.0254194	0.0254194
TR10538	0.0668267	0.103451	0.0640897	0.110854	0.0354005	0.0366317	0.0548798	0.0909961	0.0802801	0.0486671	0.0395393	0.0584416	0.0507514	0.0563815	0.102809
TR10542	0.000300935	0.00652244	0.00906076	0.00439627	0.00898879	0.000490655	0.0183243	0.00994393	0.00130841	0.000843926	0.00130841	0.00130841	0.00143271	0.300176	0.635594
TR10548	0.160764	0.0174183	0.0477666	0.0632461	0.0664825	0.0876103	0.110097	0.0675358	0.0545599	0.0392178	0.0666504	0.0108082	0.123668	0.0219064	0.0622691
TR1056	0.0434744	0.0410395	0.0790685	0.0820347	0.0173986	0.044714	0.0720737	0.0640163	0.0618027	0.133921	0.0917301	0.0850894	0.045688	0.0902249	0.0477245
TR10567	0.0431688	0.0532786	0.059065	0.0768609	0.0282333	0.0334956	0.00973863	0.0836736	0.0532568	0.0545232	0.0198485	0.0632137	0.0151757	0.080573	0.325895
TR1057	0.0767844	0.0686133	0.0489489	0.059633	0.00904785	0.000254869	0.0298694	0.216957	0.00126925	0.0267905	0.162596	0.00213963	0.0345819	0.216459	0.0460548
TR10577	0.0108708	0.011165	0.010274	0.0269925	0.00614201	0.00550377	0.0308966	0.0524599	0.131697	0.0278629	0.0223674	0.0273489	0.208203	0.173406	0.254811
TR10578	0.115063	0.0992547	0.130533	0.0486299	0.0661698	0.102228	0.0502108	0.0729073	0.0715146	0.0401235	0.0284176	0.0323321	0.0563836	0.0426829	0.0435486
TR10582	0.0922843	0.0506941	0.0962597	0.0695845	0.0777014	0.0456856	0.0696859	0.0824794	0.0709957	0.0266015	0.0449292	0.0535443	0.076982	0.0470784	0.0954942
TR10585	0.00766492	0.00641416	0.00169975	0.0175427	0.0109361	0.00641416	0.023091	0.0391585	0.1304	0.017222	0.0247587	0.0274205	0.131458	0.175299	0.38052
TR10591	0.0428624	0.0158887	0.0177362	0.0597364	0.0246336	0.286735	0.0889272	0.0695899	0.0502525	0.0596133	0.13376	0.0268506	0.0555487	0.0432319	0.0246336
TR10593	0.017481	0.017481	0.017481	0.017481	0.017481	0.017481	0.0144218	0.06433	0.017481	0.165545	0.017481	0.0839087	0.494625	0.0198409	0.017481
TR10596	0.0582833	0.069267	0.0694062	0.0363795	0.0851774	0.163179	0.0569156	0.0740364	0.0283025	0.0751442	0.0745292	0.052995	0.0528018	0.0411057	0.0624775
TR10597	0.00128359	0.00128359	0.00128359	0.00128359	0.0073999	0.00256718	0.0190035	0.0462092	0.0739027	0.012284	0.00128359	0.033322	0.348572	0.221483	0.228838
TR10598	0.201295	0.0833992	0.0868208	0.00113933	0.00195823	0.00214337	0.249275	0.149673	0.00414432	0.00429386	0.0162248	0.000149538	0.17791	0.0208605	0.000712083
TR106	0.0270352	0.0213729	0.0154594	0.0443536	0.0438813	0.0225435	0.166256	0.0347373	0.00340138	0.0853459	0.404136	0.0332501	0.0559393	0.0403292	0.00195943
TR10604	0.313716	0.135746	0.121019	0.00240253	0.0270151	0.144628	0.0294037	0.0705602	0.000396784	0.000886813	0.00086499	0.0108739	0.115813	0.00611247	0.0205614
TR1061	0.00152848	0.000347244	0.000198612	0.0175135	0.00209172	8.69198e-05	0.0147216	0.0333437	0.173859	0.0186612	0.00698226	0.0140015	0.34668	0.214744	0.15524
TR10613	0.0103571	0.00772917	0.0114005	0.0421626	0.0302597	0.0342789	0.0121348	0.0689442	0.126527	0.0209461	0.00382594	0.0654274	0.0906632	0.143106	0.332238
TR10614	0.0920303	0.02234	0.057605	0.0511906	0.0326222	0.0124157	0.110681	0.035086	0.0688782	0.0524983	0.172457	0.075265	0.157096	0.052746	0.00708878
TR1062	0.111176	0.00720736	0.10111	0.00231961	0.00828432	0.00828432	0.00140833	0.0246044	0.081062	0.00492917	0.00828432	0.0453566	0.117927	0.196421	0.281625
TR10620	0.0230601	0.0225989	0.0230601	0.234636	0.135709	0.0230601	0.0503863	0.0842846	0.264845	0.0230601	0.0230601	0.0230601	0.0230601	0.0230601	0.0230601
TR10623	0.0014797	0.00616542	0.00166466	0.0132248	0.0492309	0.00616542	0.0164308	0.0202226	0.0924196	0.0168316	0.00884737	0.0157526	0.307099	0.35408	0.090385
TR10626	0.101003	0.034761	0.0127055	0.00754034	0.0743855	0.0283894	0.0134595	0.0248454	0.00422259	0.00754034	0.00309154	0.00754034	0.253996	0.418979	0.00754034
TR1063	0.0209271	0.0209271	0.24966	0.0209271	0.0209271	0.0209271	0.074605	0.039029	0.0209271	0.0209271	0.0209271	0.0209271	0.0425866	0.0209271	0.384849
TR10630	0.00167587	0.00167587	0.00167587	0.0229175	0.00167587	0.10501	1.67587e-05	0.175497	0.00167587	0.179745	0.0374557	0.0227164	0.142482	0.228639	0.0771403
TR10640	0.0887728	0.0955004	0.0776801	0.105854	0.05578	0.0297301	0.0580645	0.0842683	0.0949181	0.0490158	0.0406205	0.0557226	0.0707833	0.0426993	0.0505901
TR10642	0.0827514	0.0795566	0.0784043	0.0486383	0.0773219	0.251187	0.0504888	0.0450244	0.0295216	0.0313722	0.0418645	0.0459497	0.0598289	0.0423184	0.0357716
TR1065	0.0364218	0.0774977	0.0621108	0.0487942	0.0248609	0.261031	0.0550053	0.0521399	0.0495892	0.0393368	0.0230721	0.0645124	0.0535809	0.051378	0.100669
TR10654	0.00726933	0.0234634	0.0143947	0.0213042	0.0143947	0.0143947	0.0491579	0.119332	0.0644883	0.0690946	0.0709659	0.0446236	0.220311	0.191522	0.0752843
TR10655	0.094574	0.0801125	0.35908	0.0377187	0.0159868	0.212405	0.0396601	0.0366687	0.00396204	0.00396204	0.00396204	0.0231978	0.0499019	0.0170368	0.0217714
TR10660	7.49324e-05	0.000305846	0.000305846	0.00472992	0.00139925	0.000305846	0.00327867	0.00783578	0.121192	0.00314563	0.000968004	0.0162252	0.182095	0.289036	0.369103
TR10661	0.0276021	0.0383362	0.0383362	0.0383362	0.0383362	0.418248	0.0383362	0.0383362	0.0383362	0.0383362	0.0383362	0.0383362	0.0383362	0.0101591	0.122293
TR1067	0.0443757	0.115304	0.133127	0.0415568	0.111576	0.0529235	0.0149132	0.0498318	0.0595617	0.0198236	0.0048195	0.0332818	0.00791125	0.067382	0.243612
TR10676	0.0079017	0.0079017	0.0079017	0.0079017	0.0079017	0.0079017	0.0079017	0.0079017	0.0079017	0.0079017	0.00161985	0.0079017	0.0079017	0.391845	0.511714
TR1068	0.0707817	0.152782	0.0607344	0.0206803	0.0813246	0.00355936	0.0750169	0.136607	0.00901104	0.0809642	0.0688443	0.01631	0.00838027	0.191755	0.0232485
TR10680	0.0312287	0.175547	0.0990095	0.0233423	0.413849	0.0135957	0.0422022	0.0264988	0.0120917	0.0653071	0.0215315	0.0102611	0.0215711	0.0343159	0.00964764
TR10681	0.057215	0.0270284	0.0205434	0.000255515	0.000255515	0.000255515	0.225542	0.181873	0.000255515	0.00435015	0.000620902	0.000190359	0.331534	0.149825	0.000255515
TR10685	0.0330487	0.0956612	0.0751212	0.0856451	0.00743134	0.0149781	0.103185	0.0587814	0.061297	0.0728595	0.0829679	0.0685899	0.068913	0.101662	0.0698592
TR10686	0.00180515	0.00101198	0.00154532	0.0118702	0.00888217	0.00166156	0.0153506	0.0481511	0.114402	0.027132	0.00960013	0.0237337	0.0847465	0.220919	0.429189
TR10687	0.0241517	0.0359322	0.0723842	0.108214	0.0305223	0.0544142	0.0472403	0.0501618	0.0209624	0.162605	0.130342	0.104907	0.0742033	0.0590051	0.0249549
TR107	0.0579972	0.0102921	0.0278473	0.040442	0.036285	0.0282028	0.0333333	0.0837738	0.201808	0.0710091	0.0582908	0.134075	0.116257	0.0650286	0.0353578
TR1070	0.0612195	0.0236781	0.0305964	0.124733	0.0259877	0.000805449	0.0236887	0.0491804	0.126392	0.0459746	0.0418567	0.124594	0.0284254	0.0903543	0.202514
TR10701	0.072047	0.117759	0.0731092	0.0177395	0.0502797	0.23936	0.103011	0.0547146	0.0203597	0.0269988	0.0591761	0.0250513	0.0744813	0.0521652	0.0137473
TR10709	0.0598121	0.100629	0.0615872	0.0666875	0.0494676	0.0278228	0.0665667	0.0903559	0.0760867	0.06304	0.0658765	0.061763	0.0580584	0.0680813	0.0841652
TR1071	0.0570018	0.0659784	0.0637849	0.0570715	0.11507	0.155818	0.0571629	0.0445848	0.0632082	0.0432399	0.0742586	0.0665007	0.0615957	0.0446958	0.0300286
TR10711	0.134133	0.0329958	0.0556114	0.0756222	0.0707867	0.0334377	0.144947	0.0757699	0.0655102	0.0860927	0.0572784	0.0332272	0.0627391	0.0461003	0.0257486
TR10716	0.0338092	0.0488204	0.0524684	0.0893704	0.114241	0.0923242	0.0625868	0.0785243	0.102159	0.0458342	0.0543978	0.0701654	0.0293808	0.0281851	0.0977329
TR10717	0.102339	0.0289976	0.0479598	0.449101	0.0145188	0.00878152	0.0249503	0.106366	0.0224879	0.0369014	0.00743245	0.03973	0.0369165	0.0590283	0.0144888
TR1072	0.0335058	0.0627066	0.061281	0.0667418	0.0574794	0.117738	0.0656948	0.0601575	0.0755492	0.0865755	0.0874977	0.0866158	0.033828	0.0456879	0.0589413
TR10724	0.0018543	0.00280954	0.00280954	0.0126008	0.0101565	0.000758576	0.00141882	0.0639733	0.19716	0.0194139	0.00883601	0.0319023	0.122903	0.228795	0.294608
TR10737	7.49324e-05	0.000305846	0.000305846	0.00472992	0.00139925	0.000305846	0.00327867	0.00783578	0.121192	0.00314563	0.000968004	0.0162252	0.182095	0.289036	0.369103
TR10748	0.0601344	0.104744	0.0756693	0.0790296	0.0266925	0.0385687	0.0266905	0.0737401	0.148339	0.0314899	0.0355955	0.0467963	0.0313355	0.0956578	0.125517
TR10761	0.0166747	0.0519432	0.026208	0.0434737	0.0214657	0.133947	0.016174	0.0418675	0.0669351	0.0286835	0.0189276	0.0620815	0.0876289	0.092406	0.291584
TR10768	0.144383	0.0912756	0.0795727	0.0336697	0.0428189	0.0858293	0.0769208	0.0757225	0.0593788	0.0423818	0.049105	0.0286605	0.0917962	0.0391946	0.0592904
TR10769	0.127485	0.0720247	0.0972589	0.06552	0.0856795	0.0271336	0.0974567	0.0702278	0.0642521	0.0657422	0.0534567	0.0346975	0.0787134	0.036924	0.0234275
TR1077	0.0050665	0.00575738	0.00575738	0.00575738	0.0580632	0.0198054	0.00575738	0.00685129	0.0386896	0.00575738	0.00575738	0.0129829	0.00575738	0.0772065	0.741033
TR10773	0.0716404	0.0955055	0.0728858	0.0544573	0.0316712	0.0443177	0.0918966	0.0931561	0.0363429	0.0626469	0.0678786	0.0504469	0.0870886	0.0775518	0.0625138
TR10774	0.0277414	0.00926795	0.0119618	0.0176977	0.046086	0.00678441	0.0123326	0.0254768	0.149568	0.00952999	0.00692738	0.0252118	0.124737	0.136339	0.390338
TR10779	0.000982116	0.00316812	0.00316812	0.016791	0.00316812	0.0105657	0.0360215	0.0443061	0.0796781	0.00316812	0.00316812	0.0313327	0.174389	0.417257	0.172837
TR1078	0.0925868	0.074704	0.0676487	0.0530579	0.0421361	0.133177	0.0973129	0.0636293	0.0359139	0.0453029	0.0957927	0.0393312	0.062085	0.056751	0.0405699
TR10786	0.119836	0.0711622	0.0600369	0.0297873	0.0461864	0.0303043	0.00959252	0.110378	0.0532667	0.00739056	0.00756087	0.0591123	0.0308883	0.065195	0.299302
TR10789	0.0704838	0.0920143	0.0727972	0.0596707	0.04537	0.0260989	0.0730919	0.0883769	0.0729721	0.0615084	0.0635136	0.0596176	0.0639336	0.0609929	0.0895584
TR1079	0.0707181	0.0387729	0.0742697	0.0480078	0.0717667	0.0773429	0.0509776	0.0523516	0.0989051	0.0801941	0.0719045	0.0665044	0.083451	0.0591754	0.0556583
TR10794	0.191927	0.031806	0.0808157	0.0865223	0.022239	0.0167842	0.00797247	0.0591641	0.0167842	0.0167842	0.0167842	0.00579053	0.0167842	0.29901	0.130832
TR10798	0.47717	0.0633207	0.0575456	0.00862157	0.0114681	0.0232304	0.0265148	0.0257895	0.00554928	0.00560402	0.00276438	0.0422252	0.0591536	0.0376407	0.153402
TR108	0.0200755	0.0625552	0.0323617	0.0439252	0.161648	0.211877	0.0657271	0.0554083	0.0500683	0.0364169	0.0402714	0.0671726	0.0403517	0.0360957	0.0760459
TR1080	0.0296742	0.0594201	0.0602444	0.0311078	0.155646	0.00602086	0.0593843	0.0304627	0.0418951	0.031287	0.054797	0.0322188	0.0239401	0.0911013	0.2928
TR10806	0.0622812	0.0726335	0.0453633	0.0707115	0.0189141	0.0371059	0.107786	0.0771049	0.0365018	0.0627742	0.0932684	0.0603225	0.104009	0.107575	0.0436488
TR1081	0.0211977	0.036248	0.0506624	0.0678325	0.0211977	0.0211977	0.0391097	0.442607	0.0866985	0.0295707	0.0536301	0.0504505	0.0221516	0.0327504	0.0246953
TR10814	0.00478372	0.0203562	0.0108906	0.03257	0.107379	0.0389822	0.00987277	0.0111959	0.130687	0.00386768	0.00407125	0.0118066	0.160407	0.362646	0.0904835
TR10818	0.0165983	0.01344	0.01344	0.053827	0.01344	0.01344	0.0152544	0.01344	0.167999	0.0268127	0.0329279	0.0180767	0.424232	0.107116	0.069955
TR1082	0.0516758	0.108136	0.0616776	0.14906	0.06657	0.141189	0.0308043	0.0638871	0.0388826	0.0620524	0.0683356	0.0785544	0.0198951	0.024097	0.0351838
TR10822	0.107782	0.419568	0.195801	0.000373926	0.0184813	0.000373926	0.024337	0.0116871	0.000549671	0.000951642	0.00260626	3.73926e-06	0.199144	0.00305498	0.0152861
TR1083	0.0218998	0.104232	0.0184809	0.20024	0.0841804	0.153853	0.104971	0.0650527	0.0435225	0.0417668	0.0439845	0.045925	0.0149695	0.029015	0.0279061
TR1085	0.0921347	0.0695105	0.0601199	0.0270045	0.0614096	0.142701	0.0716192	0.0263115	0.0330895	0.0492025	0.0691622	0.0533493	0.0843561	0.0925016	0.0675279
TR10850	0.0238892	0.0238892	0.0238892	0.0238892	0.0238892	0.0238892	0.0238892	0.0238892	0.0234114	0.0238892	0.0238892	0.0218586	0.0758481	0.186216	0.453774
TR10854	0.105323	0.0961183	0.0803948	0.0597679	0.0312791	0.0433323	0.0916201	0.0639708	0.020268	0.03587	0.0636582	0.0422786	0.166735	0.0811358	0.0182476
TR10857	0.0499881	0.0832316	0.0462043	0.0733607	0.0111369	0.0106693	0.101138	0.130267	0.119095	0.080319	0.0363903	0.047629	0.0722466	0.0650188	0.0733063
TR10861	0.206923	0.127768	0.116115	0.0173966	0.0231402	0.015077	0.0535014	0.0520379	0.0111973	0.0113078	0.00557795	0.0852019	0.11936	0.0759513	0.0794444
TR1087	0.0625199	0.050197	0.0739039	0.0635762	0.0616649	0.0609272	0.101752	0.0363652	0.0372705	0.0922458	0.0926985	0.0890267	0.0671808	0.0820857	0.0285858
TR10871	0.0566358	0.0701756	0.0397886	0.0378326	0.0354506	0.0672626	0.0338627	0.0725103	0.112441	0.0219476	0.0246819	0.0345935	0.124456	0.0810969	0.187265
TR10877	0.0396049	0.0368915	0.0358009	0.0705374	0.0346895	0.0528065	0.0396205	0.0542884	0.0925314	0.111739	0.0739135	0.0883987	0.0660812	0.101955	0.101141
TR10878	0.0684788	0.0807659	0.0538358	0.0673862	0.0432059	0.0756723	0.0921188	0.0522679	0.03533	0.0523086	0.0907824	0.0493596	0.106997	0.0829756	0.0485148
TR10879	0.556615	0.126209	0.091818	0.00380422	0.000827003	0.00175325	0.0184877	0.00437485	0.000632658	0.0160149	0.000827003	0.000827003	0.14523	0.0188805	0.0136993
TR1089	0.0567969	0.102242	0.05135	0.0633045	0.191477	0.0495524	0.0833034	0.0309466	0.0259222	0.0663335	0.0730298	0.0586575	0.0430359	0.0497591	0.0542892
TR10899	0.0505696	0.0677812	0.0598484	0.0731111	0.0727951	0.0844333	0.0683102	0.0853392	0.0751756	0.0639423	0.0764069	0.0659507	0.0385592	0.0496895	0.0680878
TR109	0.0256851	0.0477425	0.0371663	0.162777	0.0944573	0.221847	0.0349345	0.030977	0.0236373	0.0797472	0.0968041	0.0690866	0.00606656	0.0170723	0.051999
TR1090	0.0296167	0.049935	0.0465218	0.0843482	0.0658927	0.080097	0.0630905	0.0654608	0.0545723	0.0796313	0.0961662	0.0791537	0.0483906	0.0710892	0.0860339
TR10900	0.0677703	0.018288	0.0646235	0.413098	0.00912118	0.0123136	0.0294614	0.118621	0.0134537	0.0365303	0.0143658	0.0231222	0.0296438	0.106125	0.0434624
TR10901	0.0871186	0.0372765	0.0421517	0.0980754	0.0085349	0.0141027	0.121593	0.138064	0.035717	0.147006	0.0552132	0.0483361	0.0912698	0.0607408	0.0147998
TR1091	8.7687e-05	8.7687e-05	8.7687e-05	0.0218306	0.00587108	0.00035294	0.00977228	0.0321627	0.176861	0.0129939	0.00612011	0.0369965	0.159538	0.293115	0.244123
TR10913	0.0739273	0.103911	0.110637	0.0730631	0.0711092	0.0470429	0.068742	0.0724619	0.0174344	0.0866649	0.113831	0.0452581	0.0535245	0.0336289	0.0287631
TR10917	0.00844168	0.000949037	0.0100883	0.0244519	0.0588166	0.0121192	0.0210069	0.0218421	0.250361	0.0045791	0.005177	0.0364525	0.160919	0.23408	0.150717
TR1092	0.00995355	0.0146933	0.0164945	0.197933	0.210352	0.121149	0.0189591	0.277751	0.0189591	0.0189591	0.0189591	0.0189591	0.0189591	0.0189591	0.0189591
TR10932	0.0071398	0.0641511	0.00781808	0.0071398	0.0433029	0.331929	0.00489076	0.0195273	0.0071398	0.0071398	0.0071398	0.188562	0.00417678	0.0278452	0.272098
TR1094	0.0897003	0.0546743	0.0624315	0.0601174	0.260288	0.0904092	0.0606596	0.0350813	0.0437778	0.032754	0.0406199	0.0419966	0.0611869	0.0351047	0.0311984
TR10943	0.0733785	0.0559255	0.0515696	0.0507101	0.088484	0.0707357	0.0600593	0.0575568	0.12334	0.0584952	0.058621	0.0613281	0.0814735	0.0438605	0.064462
TR1095	0.000281736	0.00143404	0.000116921	0.0211795	0.00105792	0.000281736	0.00393304	0.00588406	0.04654	0.0183847	0.00224403	0.0137811	0.26707	0.268702	0.349109
TR10956	0.0785085	0.127244	0.0915833	0.0670154	0.0217493	0.0079994	0.0918422	0.084752	0.0335103	0.0740146	0.0708473	0.0734267	0.0593334	0.0654221	0.0527518
TR10959	0.0643276	0.0613982	0.0434537	0.0240987	0.0102654	0.00185876	0.0219153	0.201755	0.249261	0.0174664	0.0121464	0.0454322	0.10391	0.0562057	0.0865053
TR1096	7.13144e-05	0.000156535	0.000178999	0.01693	0.00151971	7.13144e-05	0.00510398	0.00630241	0.0417928	0.0243867	0.0016848	0.0145631	0.179415	0.323285	0.384538
TR10971	0.137963	0.0461783	0.0878373	0.0596574	0.146818	0.0863199	0.0733532	0.0527733	0.054271	0.0369755	0.0533514	0.032246	0.0584881	0.0248036	0.0489635
TR10976	0.115158	0.0648283	0.0757265	0.0812881	0.0405804	0.018817	0.0332789	0.0519146	0.0320079	0.0184387	0.0280956	0.0340634	0.0764222	0.140572	0.188808
TR10992	0.0245489	0.0618633	0.0245489	0.0100651	0.0245489	0.0245489	0.0245489	0.0245489	0.0245489	0.00638272	0.0108015	0.0703326	0.0245489	0.0872714	0.556892
TR11	0.0129149	0.0129149	0.0129149	0.0315769	0.0129149	0.0129149	0.0471394	0.0543071	0.143291	0.351156	0.0475268	0.0208575	0.158014	0.0686426	0.0129149
TR110	0.0658476	0.0456701	0.0732071	0.095572	0.0583449	0.0418472	0.0480415	0.0498201	0.0880898	0.129119	0.0695682	0.117508	0.0336086	0.0587947	0.0249612
TR11000	0.0741501	0.0710307	0.0620686	0.0814032	0.054179	0.0775468	0.0394166	0.0971693	0.0696994	0.0508826	0.0617332	0.0579772	0.0609672	0.0518044	0.0899717
TR11008	0.0397331	0.0418836	0.0339512	0.0916367	0.0527464	0.0830465	0.0583039	0.0634832	0.0788833	0.0882652	0.0804115	0.0964143	0.0429983	0.0787179	0.0695251
TR11009	0.102906	0.0989165	0.0735276	0.0757159	0.0447164	0.0463237	0.0561019	0.0639909	0.0397998	0.0454249	0.0755429	0.0632682	0.0653098	0.0575293	0.0909266
TR11011	0.0435884	0.0131713	0.0477603	0.0617288	0.0540758	0.0619857	0.0547579	0.0344473	0.106832	0.11832	0.095565	0.0769462	0.0447222	0.101597	0.0845018
TR11013	0.00516076	0.00516076	0.00516076	0.0408216	0.130541	0.006838	0.0243846	0.0197399	0.0872426	0.00129019	0.00665738	0.017624	0.0853847	0.459204	0.104789
TR11014	0.0883224	0.176202	0.635066	0.00276916	0.00276916	0.00276916	0.00276916	0.00276916	0.00276916	0.00276916	0.00276916	0.00796134	0.0141227	0.0365114	0.0196611
TR11017	0.0929918	0.33203	0.368442	0.0325971	0.0113181	0.000353413	0.000353413	0.0073828	0.000176707	0.000353413	0.00359951	0.00307293	0.000729798	0.022136	0.124463
TR11019	0.136932	0.120741	0.10343	0.00145295	0.004066	0.00551332	0.159267	0.128304	0.0308048	0.0300051	0.0525483	0.004601	0.178532	0.0411049	0.00269753
TR11027	0.247667	0.0310302	0.0531431	0.00267387	0.002353	0.00104281	0.258911	0.139014	0.00267387	0.00267387	0.000548143	0.00267387	0.247801	0.00688521	0.000909115
TR1103	0.109173	0.0675556	0.0782583	0.0422283	0.0394536	0.00922595	0.104247	0.0773386	0.0928395	0.0739762	0.0846048	0.0394843	0.079988	0.0606726	0.0409534
TR11033	0.0955904	0.0663058	0.0543407	0.052201	0.0188888	0.0566076	0.0965933	0.100708	0.0621851	0.0679793	0.0495348	0.0511254	0.0759117	0.0681808	0.083847
TR11036	0.0789038	0.0970904	0.0695238	0.0598477	0.0577109	0.0308441	0.0767485	0.0781018	0.069996	0.0669798	0.0553617	0.0598628	0.0586464	0.0576558	0.0827265
TR11038	0.0118726	0.00489657	0.0040702	0.0330003	0.00769102	0.00114044	0.0346883	0.0954398	0.212526	0.0522725	0.0242991	0.0407914	0.171086	0.203136	0.10309
TR1104	0.0809779	0.14681	0.0344663	0.0238521	0.0238521	0.0238521	0.121407	0.0238521	0.0238521	0.0238521	0.0502087	0.0364937	0.0238521	0.338819	0.0238521
TR11041	0.0457954	0.0951378	0.0563161	0.0447931	0.0625922	0.142039	0.0545312	0.0829805	0.0231247	0.0868374	0.0844368	0.0611576	0.0496057	0.0420277	0.0686247
TR11043	0.0612857	0.120306	0.0475919	0.0846501	0.0181687	0.0414855	0.0738312	0.143679	0.051053	0.097148	0.039656	0.0587592	0.0423171	0.046491	0.0735777
TR11047	0.0396275	0.109357	0.0409517	0.0842846	0.026963	0.0621269	0.0556772	0.0777387	0.0262902	0.0860893	0.0764787	0.10089	0.0840497	0.0603116	0.069164
TR1105	0.0809779	0.14681	0.0344663	0.0238521	0.0238521	0.0238521	0.121407	0.0238521	0.0238521	0.0238521	0.0502087	0.0364937	0.0238521	0.338819	0.0238521
TR11055	0.000351437	0.0010478	0.00146432	0.0317139	0.00389184	0.000572712	0.0238847	0.041424	0.156832	0.0347141	0.00860369	0.0212359	0.194696	0.253906	0.225661
TR1106	0.0747259	0.0506538	0.0590411	0.015949	0.0730419	0.00851935	0.196605	0.156188	0.0625083	0.071589	0.0577533	0.00449082	0.0664047	0.0711597	0.0313697
TR1107	0.059847	0.0483796	0.0708124	0.0817249	0.126551	0.0402811	0.0795186	0.0382334	0.0773916	0.0857411	0.0677738	0.0822269	0.0562668	0.0525676	0.0326847
TR11077	0.0167373	0.0223164	0.0223164	0.0378264	0.0223164	0.0223164	0.0280071	0.0223164	0.0984155	0.0278956	0.00736443	0.00446329	0.211114	0.413635	0.0429592
TR11079	0.0138737	0.509358	0.00728279	0.006773	0.00728279	0.0352123	0.16998	0.114121	0.0274561	0.00728279	0.00728279	0.00837521	0.0402374	0.0381982	0.00728279
TR1108	0.0395774	0.0326375	0.0441702	0.0471707	0.0598815	0.0878893	0.0414274	0.0361627	0.0901351	0.0686713	0.0492692	0.0897485	0.145571	0.111387	0.0563011
TR11082	0.0821189	0.055616	0.0617417	0.0583116	0.074839	0.0197739	0.0799153	0.0999121	0.0788921	0.0686084	0.0577016	0.0712253	0.0476606	0.0675394	0.0761441
TR11087	0.0746007	0.0512353	0.0381363	0.0932267	0.0327337	0.0107362	0.0791604	0.103203	0.0581164	0.0952578	0.0921351	0.0802658	0.068369	0.052244	0.0705798
TR11089	0.0829925	0.0798011	0.0753562	0.0549814	0.0457599	0.0418761	0.0928226	0.0906557	0.0422651	0.0521343	0.0654317	0.0438643	0.106276	0.0718908	0.0538926
TR1109	0.0239799	0.0284734	0.034999	0.0427213	0.0351796	0.045239	0.0640256	0.0412988	0.0937295	0.0903087	0.0823266	0.0993181	0.148091	0.133572	0.0367376
TR11093	0.0690446	0.111173	0.077612	0.0487916	0.0415744	0.0377278	0.0732117	0.051968	0.0254983	0.0899969	0.0915705	0.0794964	0.0744551	0.0474609	0.0804192
TR111	0.0789696	0.0701468	0.0606081	0.0849226	0.0702034	0.0758666	0.0880855	0.0707394	0.0606447	0.0841268	0.0594461	0.0499707	0.0687318	0.0399692	0.0375688
TR1110	0.0386834	0.0258605	0.0335603	0.0486226	0.0261059	0.0554328	0.038622	0.0894533	0.0922756	0.0475796	0.047641	0.0925517	0.144825	0.107461	0.111326
TR11104	0.0648947	0.12272	0.103572	0.0596188	0.028364	0.0279919	0.107407	0.0945562	0.0535414	0.0884693	0.0572623	0.0399748	0.073691	0.0345653	0.0433712
TR11110	0.0156382	0.240509	0.0191239	0.0145078	0.0191239	0.0188413	0.015073	0.183514	0.0181818	0.222798	0.0188413	0.0188413	9.42063e-05	0.0886481	0.106265
TR11120	0.0899411	0.181128	0.180618	0.0177843	0.0105347	0.0303013	0.0504078	0.0208428	0.0205029	0.0668328	0.0254871	0.0121205	0.00974173	0.0698346	0.213922
TR11127	0.0532886	0.136069	0.103101	0.0615456	0.0140115	0.0421843	0.037284	0.138676	0.042514	0.0416598	0.04665	0.0354708	0.0160645	0.0885346	0.142947
TR11128	0.000173738	0.000390421	0.000390421	0.00541514	0.00285203	0.000390421	0.00659031	0.022172	0.156707	0.00450156	0.000808172	0.0102486	0.313354	0.247394	0.228611
TR11130	0.108962	0.0689691	0.0594082	0.162632	0.0250703	0.0170968	0.0559311	0.0508516	0.0134591	0.0435407	0.0593036	0.0592929	0.0795614	0.0618604	0.13406
TR11135	4.99386e-05	9.79189e-05	0.000207588	0.0157698	0.0030066	9.79189e-05	0.0123711	0.0324914	0.0971115	0.0189635	0.00600683	0.0235906	0.176188	0.262115	0.351933
TR11155	0.0617644	0.0847434	0.073094	0.0992467	0.0098868	0.00711421	0.0926948	0.128945	0.0366234	0.145744	0.0451605	0.0431628	0.0770627	0.0739014	0.0208559
TR11159	0.0752966	0.0669303	0.0633524	0.0124373	0.00179342	0.007084	0.0450237	0.0881195	0.0450955	0.0327747	0.014446	0.0236462	0.0942171	0.130677	0.299106
TR11166	0.0891814	0.100807	0.0797375	0.0705837	0.0227942	0.0460987	0.0988882	0.0577359	0.0207561	0.0433727	0.0829126	0.050493	0.128217	0.0892015	0.0192205
TR11169	0.0669984	0.120957	0.113391	0.0286866	0.155203	0.100918	0.0360985	0.0298361	0.0104143	0.0310028	0.0165223	0.0315175	0.0236596	0.100849	0.133945
TR11170	0.0684897	0.0768934	0.0782081	0.12608	0.0403793	0.0062911	0.0872908	0.0455613	0.02526	0.0818032	0.0511812	0.0982638	0.052198	0.029683	0.132418
TR11176	0.000155239	0.224235	0.117871	0.0604143	0.000155239	0.00137464	0.0273756	0.144065	0.039804	0.092607	0.0812528	0.0720743	0.0840153	0.0293037	0.0252977
TR1118	0.00383421	0.0818028	0.0473717	0.0473525	0.00588551	0.186266	0.0628619	0.177275	0.00383421	0.0780453	0.0427898	0.131782	0.0287182	0.00383421	0.0983475
TR11186	0.0890453	0.108252	0.0949704	0.0616754	0.0135381	0.0117978	0.124544	0.0550312	0.0205034	0.0428262	0.0829432	0.0350981	0.143783	0.0936499	0.0223416
TR11189	0.0579954	0.041183	0.039399	0.0740858	0.0975138	0.134789	0.0754742	0.0467844	0.0352416	0.0662808	0.0851799	0.0652535	0.0549	0.063512	0.0624076
TR1119	0.0947941	0.073561	0.0785832	0.0784863	0.0550326	0.0523134	0.0897325	0.0682338	0.0508032	0.0776218	0.0612386	0.0701064	0.0525143	0.0602055	0.0367733
TR11193	0.0586174	0.139501	0.103291	0.0344031	0.0103718	0.0616215	0.0656959	0.0981303	0.025571	0.0835076	0.0735104	0.0467883	0.0607379	0.0601189	0.0781338
TR11194	0.103361	0.161261	0.0921128	0.000689979	0.00491952	0.00095952	0.00747551	0.0741301	0.0558528	0.000299064	2.40563e-05	0.057048	0.00885273	0.0224068	0.410608
TR112	0.0630123	0.11661	0.115391	0.0799603	0.0619207	0.00856325	0.0521402	0.13013	0.0305601	0.0477168	0.0974445	0.029371	0.0291458	0.076255	0.0617786
TR1120	0.0421445	0.0368361	0.0755785	0.0409127	0.0646978	0.0300906	0.0651084	0.106666	0.176702	0.0826466	0.0706807	0.10171	0.0209989	0.0474235	0.0378039
TR11206	0.171796	0.0479685	0.049701	0.0903655	0.0666531	0.0209607	0.054627	0.0866626	0.0944762	0.0590094	0.067978	0.0385243	0.0669249	0.0543552	0.0299973
TR11216	0.111365	0.0803963	0.0788987	0.0747402	0.0230993	0.0255363	0.093233	0.0697593	0.0341509	0.100206	0.0711867	0.0531017	0.0502736	0.0688467	0.0652063
TR11223	0.0100457	0.0456621	0.0114155	0.0283105	0.0456621	0.0456621	0.0100457	0.0155251	0.0723744	0.00821918	0.0456621	0.0456621	0.494292	0.107078	0.0143836
TR11226	0.134153	0.0832696	0.101256	0.0546919	0.030944	0.0380612	0.0985232	0.0756623	0.0610735	0.0827275	0.0529325	0.0419245	0.0765485	0.0403892	0.0278433
TR1125	0.0039604	0.0126139	0.0039604	0.155683	0.0039604	5.94059e-05	0.0806535	0.175861	0.0352871	0.0472079	0.0525743	0.0443762	0.0112277	0.244436	0.128139
TR1126	0.047797	0.110534	0.142529	0.0510984	0.0552511	0.00302241	0.0632024	0.111225	0.0401856	0.0388478	0.0475037	0.0240362	0.0168897	0.10253	0.145348
TR1127	0.0267237	0.0267237	0.0267237	0.0267237	0.291422	0.0267237	0.220871	0.113976	0.0362106	0.0267237	0.0267237	0.0267237	0.0702833	0.0267237	0.0267237
TR11273	0.109565	0.13008	0.117703	0.0691232	0.00754956	0.00191852	0.0753315	0.133725	0.0583139	0.105977	0.0221224	0.0267178	0.0691006	0.0647372	0.00803627
TR11284	0.000649975	0.00282598	0.00282598	0.0252501	0.00240208	0.00105974	0.0261685	0.0459362	0.201676	0.0109224	0.0113604	0.0207285	0.193749	0.238413	0.216032
TR11295	0.0235793	0.0235793	0.0235793	0.0143834	0.0333648	0.0235793	0.0235793	0.033129	0.166588	0.0235793	0.0235793	0.0275878	0.385994	0.106697	0.0672011
TR113	0.0499964	0.104631	0.0913882	0.0677906	0.100296	0.0545563	0.0659096	0.048555	0.0423964	0.0649807	0.0977448	0.0511349	0.0728514	0.045911	0.0418578
TR11306	0.123562	0.125176	0.0964652	0.0705138	0.00520589	0.0381592	0.0800666	0.0659066	0.0566922	0.0414649	0.0206414	0.0162164	0.0819668	0.0607788	0.117185
TR11308	0.00161308	0.038366	0.0120032	0.00199263	0.00316291	0.0328626	0.0264419	0.00376386	0.00316291	0.00316291	0.00139168	0.00137586	0.00316291	0.295036	0.572502
TR11309	0.0148706	0.228933	0.0948228	0.0138608	0.0183587	0.0362585	0.110152	0.0430512	0.00890398	0.0716908	0.0896824	0.0626951	0.0909675	0.0599413	0.0558105
TR11338	0.143471	0.0656599	0.0668836	0.0965294	0.0461632	0.0386303	0.043562	0.0824756	0.0136085	0.0286974	0.0345729	0.0272216	0.0512938	0.0594605	0.20177
TR11358	0.0701374	0.0631362	0.053003	0.0858306	0.0217639	0.0119494	0.0921752	0.111777	0.20814	0.0627228	0.0325933	0.0333933	0.0701067	0.043378	0.0398927
TR11361	0.0748937	0.201392	0.153297	0.0735552	0.0084471	0.00594866	0.00832813	0.0105886	0.00404509	0.310312	0.0011005	0.0343833	0.0062461	0.0182327	0.0892299
TR11375	0.120534	0.0709572	0.0661508	0.0843096	0.0831909	0.0376125	0.0871065	0.0757844	0.0260625	0.086775	0.0913225	0.0534614	0.0515243	0.0332826	0.0319256
TR11376	0.0391619	0.0391619	0.0391619	0.0759742	0.0391619	0.0391619	0.0391619	0.414921	0.0391619	0.0391619	0.0391619	0.0391619	0.0391619	0.0391619	0.0391619
TR11377	0.073516	0.160281	0.361086	0.0259774	0.0259774	0.0259774	0.0259774	0.0259774	0.0259774	0.0259774	0.0259774	0.0259774	0.0818288	0.0565008	0.0329913
TR11382	0.0999266	0.116391	0.120862	0.066905	0.0280845	0.00794635	0.107689	0.0857425	0.0452788	0.0785296	0.0533647	0.0383359	0.0805828	0.046173	0.0241881
TR11387	0.00321761	0.00321761	0.00321761	0.0102963	0.00315326	0.00949194	0.0112938	0.0261752	0.146224	0.0127417	0.00553428	0.0287011	0.12399	0.212169	0.400576
TR11389	0.00865052	0.00865052	0.00865052	0.00865052	0.00865052	0.00865052	0.00865052	0.00865052	0.0740052	0.00865052	0.00865052	0.00865052	0.00865052	0.720112	0.102076
TR1139	0.0725444	0.281775	0.360355	0.0249704	0.0236686	0.0236686	0.0236686	0.0236686	0.0236686	0.0236686	0.0236686	0.0236686	0.0236686	0.0236686	0.0236686
TR114	0.0696318	0.0516442	0.0411163	0.112048	0.0204	0.0318765	0.0642449	0.121206	0.0344412	0.0869988	0.0562582	0.0642449	0.0489156	0.10912	0.0878537
TR11400	0.0231771	0.129204	0.147979	0.0144674	0.0102022	0.00298798	0.0473591	0.102937	0.110355	0.054011	0.0202788	0.0449454	0.012586	0.0998328	0.179677
TR11401	0.0725185	0.0627125	0.0295554	0.0364105	0.0519901	0.0141316	0.025798	0.0687152	0.0104292	0.0512936	0.043128	0.0458499	0.0329188	0.137348	0.317201
TR11402	0.083194	0.0842844	0.0665841	0.0572474	0.122461	0.00992297	0.100717	0.0681602	0.0623621	0.0594907	0.0422767	0.0439447	0.075946	0.0566172	0.066791
TR11403	0.358393	0.138326	0.129284	0.0472321	0.0134001	0.00222266	0.0808115	0.035752	0.0217916	0.006978	0.0054773	0.032643	0.113145	0.00427326	0.0102697
TR11407	0.0389152	0.0356237	0.102139	0.00497154	0.0068573	0.0068573	0.00689159	0.0579785	0.0068573	0.00377152	0.00816019	0.0068573	0.0437839	0.271069	0.399266
TR1141	0.0549357	0.0282446	0.0194888	0.0107329	0.0638328	0.395001	0.0114391	0.0399661	0.110578	0.0240079	0.0454738	0.0439203	0.103799	0.0321988	0.0163819
TR11411	0.00850449	0.021814	0.00931241	0.00799422	0.0222818	0.0109708	0.00386954	0.00722881	0.0516222	0.00850449	0.00850449	0.0110984	0.0070162	0.231662	0.589616
TR11412	0.00550563	0.00502019	0.00893925	0.0278242	0.0162801	0.00639363	0.0195716	0.0327023	0.133189	0.044045	0.0219515	0.0103837	0.221824	0.409737	0.0366332
TR11415	0.0408399	0.0940935	0.0670282	0.0488304	0.0198628	0.0099777	0.0792126	0.157458	0.192359	0.0763921	0.0249448	0.0408394	0.0541095	0.0627566	0.0312957
TR11418	0.00116091	0.00116091	0.00116091	0.00116091	0.00116091	0.00116091	0.00116091	0.00116091	0.135473	0.00116091	0.00116091	0.0326275	0.098759	0.288342	0.433189
TR11419	0.0475024	0.019956	0.0507195	0.00272394	0.000653223	0.000653223	0.00391281	0.04033	0.000937375	0.002381	0.00193354	0.00387361	0.0613899	0.364505	0.398528
TR1142	0.0729721	0.0176197	0.0882646	0.00731383	0.0661569	0.436503	0.0189495	0.0275931	0.0566822	0.0166223	0.0270944	0.0146277	0.0415559	0.0719747	0.0360705
TR11422	0.0470035	0.0740749	0.0489391	0.0978164	0.0709701	0.0517084	0.0745154	0.0731834	0.0419956	0.0637883	0.0913073	0.0712518	0.0671993	0.0753178	0.0509284
TR11423	0.170279	0.0573598	0.0810361	0.0497697	0.0166105	0.0160151	0.104919	0.0780523	0.07666	0.0564917	0.0459628	0.0372816	0.116646	0.0516909	0.0412261
TR11426	0.0978622	0.0586343	0.0769369	0.0507631	0.0205527	0.168891	0.0551581	0.069407	0.0878177	0.0396461	0.0321334	0.0497049	0.0565008	0.0479895	0.0880026
TR11429	0.00850449	0.021814	0.00931241	0.00799422	0.0222818	0.0109708	0.00386954	0.00722881	0.0516222	0.00850449	0.00850449	0.0110984	0.0070162	0.231662	0.589616
TR1143	0.0716526	0.159152	0.110482	0.0394604	0.0462473	0.00331879	0.0450691	0.338798	0.00331879	0.010869	0.0161459	0.0104376	0.0248743	0.0990492	0.0211241
TR11432	0.0920555	0.112947	0.0830646	0.0397236	0.0430431	0.0321935	0.0356231	0.0980148	0.092257	0.0356456	0.0266072	0.0603452	0.0513118	0.081659	0.115508
TR11433	0.0182899	0.0182899	0.0128944	0.0182899	0.0182899	0.0182899	0.0403292	0.173022	0.0888889	0.0182899	0.0182899	0.0643804	0.237586	0.201097	0.0537723
TR11435	0.0838339	0.0938048	0.0683415	0.0607981	0.032309	0.120586	0.0972736	0.0566882	0.0166993	0.0371002	0.0783052	0.0386336	0.114744	0.0789545	0.0219284
TR11436	0.0209559	0.0478316	0.0371985	0.0433164	0.0388012	0.106374	0.0476334	0.0384566	0.121246	0.0511835	0.0505803	0.0641086	0.0736129	0.116206	0.142495
TR11437	0.0637881	0.146478	0.0526298	0.0419449	0.0390539	0.0257823	0.0144043	0.0460701	0.0188338	0.00491978	0.0235676	0.0629766	0.00319532	0.0965528	0.359803
TR11439	0.0874186	0.0780614	0.0620932	0.0305126	0.0461249	0.00732303	0.0992168	0.130543	0.0406835	0.0603133	0.0865033	0.062144	0.0692636	0.0738405	0.0659581
TR11442	0.0409415	0.410542	0.173407	0.00788782	0.0250407	0.0951546	0.020283	0.0150244	0.0250407	0.0250407	0.0250407	0.0250407	0.0898961	0.00851384	0.0131464
TR11447	0.118313	0.0700333	0.0636156	0.0825635	0.0573112	0.0130371	0.127463	0.116763	0.0437425	0.0726319	0.0588565	0.0324033	0.0739361	0.0454355	0.023894
TR1145	0.0295981	0.112426	0.0948341	0.0552031	0.0443997	0.107217	0.0592246	0.0496021	0.0701465	0.11454	0.027665	0.0391156	0.0273397	0.0564858	0.112203
TR11459	0.0444863	0.0333848	0.0333427	0.0756391	0.19305	0.0458928	0.0466681	0.0794078	0.0699732	0.0484994	0.0547544	0.0523241	0.0514485	0.0804436	0.0906856
TR1146	0.00474316	0.00474316	0.00474316	0.0041977	0.00474316	0.00474316	0.00474316	0.00474316	0.292439	0.00474316	0.00474316	0.0354551	0.114144	0.166034	0.345041
TR11462	0.0402358	0.0392213	0.039255	0.0321804	0.0218102	0.0692503	0.045005	0.0388055	0.082998	0.0321324	0.0256948	0.0403992	0.182253	0.13109	0.179669
TR11465	0.0289184	0.0162472	0.0260981	0.0482289	0.0332636	0.00338709	0.0182714	0.111382	0.0447608	0.0139397	0.00848796	0.019054	0.131597	0.17235	0.324013
TR11469	0.0333611	0.0141785	0.0333611	0.0333611	0.0333611	0.0333611	0.0333611	0.0333611	0.0333611	0.0333611	0.0333611	0.0333611	0.0333611	0.132444	0.453044
TR1147	0.055839	0.140261	0.131875	0.209029	0.0139772	0.0120204	0.0139772	0.0117409	0.132853	0.038018	0.0201971	0.0949752	0.0682088	0.0135579	0.0434691
TR11470	0.0549919	0.0881461	0.0700532	0.0798009	0.0617681	0.0648632	0.0718753	0.0768642	0.0472837	0.0969399	0.068208	0.062426	0.0424452	0.0452396	0.0690948
TR11474	0.0102062	0.0102062	0.0102062	0.0175546	0.0102062	0.0102062	0.031435	0.0818024	0.0102062	0.0153603	0.0101551	0.0124515	0.0102062	0.576036	0.183762
TR11476	0.0744202	0.0913645	0.0798325	0.0890439	0.0480028	0.0464817	0.0945269	0.0775331	0.0270542	0.0840137	0.104354	0.0590254	0.0593579	0.0332305	0.0317589
TR11477	0.00824382	0.0122408	0.0249813	0.00774419	0.154384	0.507994	0.0249813	0.0249813	0.0249813	0.0298526	0.0249813	0.0212341	0.0249813	0.0249813	0.0834374
TR1148	0.0124228	0.00664319	0.0217897	0.0689564	0.0467017	0.00946655	0.0267056	0.022454	0.166877	0.0734737	0.0641733	0.0407228	0.244237	0.152395	0.0429815
TR11481	0.0849385	0.0899439	0.0916143	0.0999535	0.0368162	0.0240004	0.0504638	0.100755	0.0440391	0.0701439	0.0719203	0.0357264	0.0411854	0.0730715	0.0854283
TR11483	0.0272939	0.0415897	0.020344	0.0416337	0.0972992	0.0998504	0.0435251	0.0258424	0.10647	0.0694774	0.054214	0.0681798	0.0907891	0.129388	0.0841031
TR1149	0.00766761	0.00958451	0.00958451	0.0483539	0.00958451	0.00723631	0.00944074	0.0311976	0.201466	0.0137538	0.0130829	0.0542963	0.310922	0.193559	0.0802703
TR11490	0.0866298	0.0377247	0.0508263	0.0806665	0.0642806	0.0487642	0.0772177	0.0701381	0.0970289	0.0869471	0.0613195	0.0845206	0.046749	0.0458912	0.061296
TR11491	0.0768844	0.0764796	0.0632445	0.0457428	0.0282298	0.134243	0.111132	0.0546299	0.0206383	0.0370355	0.107624	0.0492532	0.0917863	0.0817748	0.0213017
TR11493	0.00375256	0.042554	0.0173931	0.00170741	0.00375256	0.00375256	0.0264555	0.00375256	0.00375256	0.00148226	0.00157607	0.00375256	0.0100381	0.359758	0.516521
TR11495	0.405026	0.0883897	0.0827954	0.0172132	0.0172132	0.0172132	0.057492	0.0172132	0.0172132	0.00688527	0.0172132	0.0172132	0.2273	0.00559429	0.00602461
TR115	0.0354658	0.0877659	0.10094	0.0714757	0.0950701	0.0209233	0.105293	0.186496	0.0167683	0.0812201	0.0531245	0.0155482	0.016587	0.0609068	0.0524155
TR11500	0.0430474	0.0665705	0.0528305	0.0815554	0.192319	0.0536558	0.0525756	0.0735002	0.068817	0.0542938	0.0239525	0.0635028	0.0749635	0.0458911	0.0525252
TR11502	0.00613346	0.146528	0.0681735	0.119327	0.0203938	0.0239205	0.00613346	0.0467063	0.0979821	0.0972461	0.0655667	0.0586359	0.10433	0.048025	0.0908979
TR11503	0.113377	0.220566	0.302176	0.0841111	0.00537967	0.00537967	0.00537967	0.0225408	0.00537967	0.00244775	0.00336229	0.00209807	0.0177798	0.119536	0.0904861
TR11505	0.0959865	0.14569	0.106367	0.0588226	0.0181202	0.000174479	0.0289658	0.0653109	0.317474	0.0385784	0.0116086	0.0344514	0.0104897	0.0292356	0.038725
TR11508	0.00596837	0.00596837	0.00596837	0.00596837	0.00596837	0.00596837	0.00596837	0.00596837	0.0101462	0.00596837	0.00596837	0.00465533	0.00596837	0.00787825	0.911668
TR11509	0.0785937	0.0554429	0.0556652	0.0869661	0.0576885	0.0539294	0.0953249	0.0861859	0.0487383	0.0947138	0.0738334	0.0532023	0.0710237	0.0432386	0.0454533
TR11510	0.0244578	0.0171731	0.0197468	0.0243825	0.0161497	0.220737	0.0112581	0.0355955	0.106666	0.0108969	0.0169925	0.046688	0.0577956	0.0791379	0.312322
TR11514	0.0493755	0.100951	0.0706806	0.0519068	0.0474167	0.0408474	0.0802634	0.0582501	0.0434992	0.0637044	0.0599828	0.0498425	0.12426	0.0765267	0.0824933
TR11515	0.0180837	0.131952	0.0953912	0.000694581	0.00214521	0.00122935	0.0903201	0.0954526	0.00269842	0.00420437	0.00415519	0.00192393	0.00689664	0.312297	0.232556
TR11517	0.0972711	0.0416027	0.0159972	0.116339	0.164479	0.0379377	0.0427418	0.0499232	0.0318954	0.0514586	0.053192	0.0452677	0.132435	0.0626021	0.056857
TR11519	0.0426413	0.0973436	0.0538167	0.0759434	0.0576958	0.0511528	0.0707631	0.0810889	0.0422107	0.100028	0.0754258	0.0733411	0.0465924	0.0464055	0.0855507
TR11521	0.0863793	0.0749227	0.0454959	0.0458926	0.0210947	0.0190117	0.140439	0.125262	0.0613665	0.122469	0.0335598	0.0593331	0.0897188	0.0537288	0.0213262
TR11524	0.0825367	0.144973	0.0661074	0.0281329	0.0193483	0.0728875	0.0210668	0.0311314	0.0209819	0.0185615	0.0136232	0.0237026	0.0367307	0.106941	0.313274
TR11525	0.00966478	0.0773182	0.028559	0.00957771	0.017414	0.136091	0.0489334	0.0269047	0.0866347	0.023596	0.017414	0.0143666	0.0172399	0.249456	0.236831
TR11526	0.083391	0.0531471	0.0517442	0.0795216	0.031686	0.0573558	0.0904185	0.0559724	0.0547718	0.0579365	0.0961345	0.0595547	0.0991556	0.075463	0.0537474
TR11527	0.0428896	0.059299	0.0113518	0.0678019	0.0646657	0.053336	0.138718	0.0734999	0.0352481	0.128426	0.0841008	0.0659467	0.0181541	0.0531814	0.103381
TR1153	0.0990985	0.0647185	0.0944861	0.0412813	0.092437	0.0414862	0.0794837	0.0621384	0.0858914	0.0644247	0.0640703	0.0566071	0.086153	0.042427	0.0252969
TR11532	0.217023	0.226902	0.186383	0.00594271	0.00215299	0.00117329	0.0435349	0.116684	0.0107239	0.0226621	0.00473422	0.00824235	0.0471251	0.0672705	0.039446
TR11535	0.0883849	0.0528566	0.0671396	0.0621596	0.104352	0.0327219	0.0565707	0.0975327	0.10717	0.0590188	0.0626493	0.0893642	0.0319456	0.0302618	0.0578724
TR11536	0.0782521	0.0569065	0.0193345	0.0091416	0.0091416	0.0091416	0.122452	0.088445	0.0091416	0.0091416	0.0091416	0.0091416	0.483134	0.0690191	0.018466
TR11537	0.0603662	0.106349	0.0581653	0.0635848	0.0268818	0.0329931	0.117363	0.0777827	0.017211	0.0716714	0.122858	0.0436917	0.0746844	0.0879849	0.0384126
TR11539	0.0399912	0.087825	0.0544756	0.0608475	0.015603	0.0721641	0.0525783	0.132799	0.0841508	0.0582848	0.0686756	0.0737456	0.0174931	0.0645385	0.116828
TR1154	0.071473	0.0321797	0.0589363	0.0663061	0.0919796	0.047856	0.0561919	0.0806212	0.0283594	0.106383	0.0711876	0.0699434	0.051325	0.0874714	0.0797869
TR11540	0.101602	0.071299	0.0671745	0.102059	0.0384792	0.0554592	0.0596931	0.0836657	0.065105	0.0503092	0.0412089	0.0483576	0.0506967	0.0463034	0.118587
TR11541	0.000533734	0.000559853	0.000615497	0.0042199	0.00237455	0.000118103	0.000977755	0.0091541	0.0546203	0.000659786	9.99331e-05	0.0276735	0.0689198	0.287906	0.541567
TR11543	0.0537438	0.0676882	0.0588054	0.0779193	0.0227194	0.0721489	0.124005	0.0644833	0.0170261	0.0666405	0.113605	0.0419257	0.0890363	0.093497	0.0367563
TR11544	0.136791	0.480138	0.125	0.0140371	0.0140371	0.0140371	0.0221786	0.0239332	0.0140371	0.00779057	0.0140371	0.0147389	0.0266704	0.0140371	0.0785373
TR11545	0.366456	0.24197	0.167373	0.0127404	0.00785814	0.0387695	0.0162898	0.0659709	0.00183964	0.00033907	0.000342678	0.0170996	0.0297913	0.00853087	0.0246295
TR11546	0.051156	0.12913	0.0905978	0.000935414	0.00651357	0.00673669	0.0267923	0.0534473	0.000523488	0.00140741	0.00171635	0.0259084	0.275321	0.0276247	0.30219
TR1155	0.0418824	0.0507932	0.0521015	0.0299975	0.0355429	0.300942	0.0560361	0.032653	0.0389132	0.0229853	0.0178329	0.0389261	0.0321516	0.0944205	0.154821
TR11550	0.0706891	0.11988	0.0845231	0.0956485	0.0278195	0.0383605	0.0556138	0.108654	0.107	0.0514516	0.0287594	0.0841795	0.0423828	0.0381516	0.0468869
TR11551	0.0869271	0.122366	0.0940268	0.035157	0.0229539	0.034488	0.076686	0.0947892	0.026015	0.0879507	0.111275	0.0392094	0.0569879	0.0635815	0.0475872
TR11553	0.131276	0.0983935	0.104557	0.0682114	0.0176538	0.0214663	0.10927	0.109736	0.00887458	0.110953	0.0937232	0.0292607	0.0683067	0.0262001	0.00211804
TR11555	0.108317	0.0227557	0.0398225	0.154966	0.0566617	0.0188872	0.061668	0.323245	0.0227557	0.0227557	0.0337922	0.0624644	0.035954	0.0207077	0.0152463
TR11561	0.0455505	0.0333962	0.0423412	0.147359	0.0284861	0.182289	0.0198639	0.0664573	0.05182	0.0469782	0.0890277	0.144963	0.0413046	0.0259473	0.0342156
TR11564	0.0460809	0.0573418	0.035709	0.159061	0.014817	0.0114091	0.0951993	0.0521559	0.014817	0.0617869	0.0291895	0.015706	0.052304	0.0700104	0.284413
TR11565	0.0862097	0.075932	0.0512134	0.041882	0.0029115	0.00227097	0.0659019	0.143042	0.162156	0.113825	0.0531495	0.0578225	0.096924	0.0328272	0.0139316
TR11569	0.099284	0.0575333	0.0337334	0.0681222	0.0193122	0.0448265	0.10836	0.126866	0.0744252	0.0812324	0.0466922	0.0523397	0.0451795	0.0640883	0.0780052
TR1157	0.0350762	0.0217739	0.0373495	0.0877349	0.050119	0.0261429	0.0606862	0.0671154	0.107768	0.146574	0.0695485	0.142969	0.0349696	0.069886	0.0422868
TR11572	0.0276247	0.026049	0.0254778	0.0388847	0.0136005	0.00707573	0.0252639	0.0346477	0.16269	0.0202742	0.0121358	0.0243921	0.183207	0.196032	0.202645
TR11573	0.0183207	0.0735681	0.0795588	0.0267203	0.02634	0.0112523	0.0423785	0.0774034	0.00814606	0.00633934	0.0129323	0.0115059	0.038987	0.3499	0.216647
TR11574	0.0238929	0.0268371	0.0278885	0.301015	0.0502042	0.046791	0.0340842	0.0600801	0.0224936	0.0469689	0.0343592	0.140737	0.00669713	0.0217495	0.156202
TR11575	0.0264517	0.0931828	0.0382503	0.181038	0.0134315	0.00731516	0.0786572	0.125613	0.0451591	0.0494963	0.069183	0.119888	0.0230471	0.0485826	0.080704
TR11576	0.0702069	0.0338698	0.0128414	0.0800202	0.0426737	0.0508047	0.0693658	0.0863568	0.0975719	0.0568609	0.0462065	0.123535	0.00611226	0.0772164	0.146358
TR11577	0.0574201	0.0711767	0.0483458	0.102861	0.0708986	0.0505163	0.0867365	0.0588503	0.0383996	0.0664251	0.108302	0.0594141	0.0776363	0.0592773	0.0437398
TR11578	0.0216971	0.0576584	0.0816756	0.0123308	0.00859291	0.146079	0.00425349	0.0137916	0.00859291	0.00395274	0.00726101	0.0163265	0.00627283	0.429817	0.181697
TR11581	0.00097935	0.00434456	0.00191703	0.0273906	0.00729303	0.00208372	0.0292972	0.0463108	0.0542602	0.0192119	0.0151174	0.0423413	0.045967	0.197016	0.50647
TR11584	0.0638082	0.150874	0.115838	0.0924391	0.00649895	0.0413083	0.0367676	0.120817	0.0900251	0.0572669	0.0262817	0.0228172	0.0582098	0.060959	0.0560888
TR11585	0.216949	0.324188	0.231076	0.0207606	0.0194117	0.0213702	0.0112744	0.0526995	0.00214146	0.00116494	0.000415791	0.0149377	0.0636052	0.00827506	0.0117309
TR11589	0.116481	0.0643982	0.0688759	0.0317912	0.0634676	0.142296	0.0425172	0.0895604	0.09034	0.0262439	0.0130343	0.0385169	0.061836	0.0543732	0.096268
TR1159	0.0877506	0.0714221	0.0908097	0.0285047	0.00781321	0.00549632	0.0695165	0.115674	0.122293	0.0649429	0.0826755	0.0372306	0.0644414	0.0605398	0.0908899
TR11591	3.68799e-05	3.68799e-05	3.68799e-05	0.00787036	0.00279347	3.68799e-05	0.000476304	0.0102936	0.100898	0.00219306	0.000395721	0.0274932	0.104421	0.258427	0.484591
TR11598	0.140203	0.0794406	0.0957126	0.0512343	0.0587419	0.0376063	0.08982	0.0716597	0.0592658	0.0678086	0.0357533	0.0437412	0.0481886	0.056365	0.0644586
TR11599	0.0878439	0.156938	0.116234	0.0292447	0.00982971	0.0114472	0.0528204	0.0567173	0.0399488	0.0571997	0.0193509	0.0274755	0.0482572	0.0835052	0.203187
TR116	0.0325285	0.0316586	0.0454124	0.0552554	0.0381958	0.165733	0.0601853	0.0489254	0.068769	0.0777338	0.0696555	0.11317	0.0791257	0.0551312	0.0585199
TR1160	0.0481386	0.0118487	0.00152315	0.00451631	0.163738	0.436577	0.0564273	0.0173391	0.0152846	0.00864298	0.00685417	0.00148773	0.0181892	0.0672311	0.142202
TR11601	0.0957301	0.309791	0.274114	0.00468157	0.0161434	0.0161434	0.00791024	0.0133183	0.0161434	0.0161434	0.0161434	0.0161434	0.0161434	0.0510937	0.130358
TR11603	0.0910735	0.104527	0.0860293	0.0619777	0.0482557	0.0461904	0.087123	0.065246	0.0420588	0.0646691	0.0753768	0.0525134	0.0748914	0.047736	0.0523323
TR11606	0.0237683	0.0598025	0.0425234	0.0361105	0.0120114	0.228675	0.0539495	0.0631871	0.0299776	0.0696509	0.0592172	0.0508703	0.0427015	0.08665	0.140905
TR11609	0.056096	0.295177	0.088077	0.0262886	0.0312565	0.0206996	0.00910784	0.0206996	0.0206996	0.029083	0.00734837	0.00724488	0.0206996	0.0457462	0.321776
TR1161	0.0688421	0.074927	0.0560776	0.0586658	0.0482847	0.171224	0.0784694	0.0565438	0.033054	0.0348513	0.0713758	0.0620862	0.0706177	0.0591342	0.0558466
TR11610	0.00820345	0.00820345	0.00820345	0.00820345	0.00820345	0.00820345	0.00488105	0.00820345	0.00820345	0.0073831	0.00820345	0.00389664	0.0504512	0.484619	0.374938
TR11611	0.376619	0.0825108	0.0117212	0.0131092	0.0308452	0.0229796	0.057372	0.0380938	0.066934	0.0280691	0.0365515	0.0723319	0.0479642	0.0946946	0.0202036
TR11614	0.00294775	0.000508488	0.00204132	0.0425951	0.00126016	0.00167285	0.0778539	0.0997668	0.126271	0.0144551	0.00466851	0.0323885	0.287226	0.168424	0.137922
TR11616	0.00561936	0.00122962	0.00837985	0.0203072	0.00122962	0.0118412	0.00943118	0.0811795	0.272613	0.00279123	0.0174176	0.0282505	0.340119	0.147603	0.0519883
TR11617	0.0583908	0.0543798	0.0427204	0.0671166	0.0298536	0.0725883	0.0978637	0.0665219	0.0227924	0.0717802	0.115702	0.0608672	0.116822	0.0870247	0.0355757
TR11618	0.024051	0.0353611	0.0130437	0.0641115	0.0179521	0.042661	0.0231111	0.08033	0.0429743	0.0198319	0.0209702	0.0210433	0.0161663	0.181348	0.397045
TR1162	0.0902418	0.083903	0.0862458	0.0887946	0.121611	0.0218082	0.0321146	0.08101	0.0598606	0.0327598	0.0263272	0.0428379	0.0319554	0.0481762	0.152354
TR11623	0.117734	0.0981472	0.068088	0.0762179	0.0919535	0.103239	0.0845617	0.0480413	0.0329903	0.0568987	0.0511863	0.0425323	0.0190411	0.0454633	0.0639054
TR11624	0.0878389	0.0775645	0.0927112	0.06208	0.138597	0.0262762	0.0234854	0.0674445	0.137705	0.0270229	0.0113756	0.0707149	0.0507002	0.03975	0.0867334
TR11627	0.0808788	0.0704578	0.0573153	0.00350946	0.00413615	0.00182635	0.0673244	0.152357	0.246755	0.0271267	0.0100808	0.0654622	0.125911	0.0761339	0.0107253
TR11628	0.235558	0.040529	0.083975	0.0470373	0.0937087	0.0207219	0.0631433	0.0981991	0.0626153	0.0444444	0.0356256	0.0437544	0.0463316	0.0522178	0.0321388
TR11629	0.00328336	0.33894	0.422967	0.00335036	0.00527682	0.00335036	0.00142391	0.00335036	0.00335036	0.00335036	0.00335036	0.00122288	0.00335036	0.0671748	0.136259
TR1163	0.108636	0.0664076	0.066267	0.0768651	0.137388	0.0180014	0.0438056	0.0745937	0.071498	0.0282044	0.0333066	0.0438322	0.0397629	0.0449658	0.146466
TR11632	0.0403046	0.35176	0.151465	0.0884435	0.00629267	0.00629267	0.0775257	0.0102885	0.00629267	0.0176195	0.0586792	0.0336029	0.0638706	0.0812699	0.00629267
TR11636	0.202313	0.09833	0.257857	0.0606784	0.0462089	0.0103724	0.0126024	0.020278	0.0103724	0.0103724	0.0103724	0.0103724	0.0246862	0.141272	0.0839125
TR11638	0.00291459	0.00459096	0.0104011	0.0100487	0.00190496	0.00552439	0.0210403	0.0200402	0.0329939	0.00894379	0.0202307	0.0308509	0.061254	0.2283	0.540961
TR1164	0.0531678	0.0426487	0.0659925	0.0707849	0.148231	0.0587739	0.0477576	0.0472	0.0563627	0.080053	0.0528061	0.07511	0.0713726	0.0642142	0.0655253
TR11640	0.0867281	0.0610687	0.0697226	0.0751455	0.003779	0.0814753	0.100427	0.0778664	0.0354471	0.0731426	0.0805117	0.060653	0.0506009	0.0758635	0.0675686
TR11644	0.0121555	0.146111	0.210564	0.0549937	0.0750895	0.357198	0.00307154	0.0032676	0.00181352	0.00403549	0.00560393	0.0168281	0.0032676	0.010391	0.09561
TR11648	0.0605497	0.053783	0.0713328	0.0891991	0.0420965	0.17723	0.0448009	0.0738301	0.091213	0.054928	0.0491625	0.0464811	0.0365727	0.0338683	0.0749521
TR11649	0.038731	0.0246999	0.038468	0.068709	0.251376	0.130356	0.0726347	0.0230282	0.00460189	0.0797911	0.0696482	0.0353688	0.0575706	0.0375852	0.0674318
TR1165	0.00363913	0.026151	0.0479012	0.0641503	0.0267434	0.111036	0.0150643	0.0435003	0.0992722	0.0521327	0.0302979	0.0870007	0.0198883	0.0588186	0.314404
TR11659	0.0145033	0.0145033	0.0117476	0.0192168	0.0145033	0.0145033	0.0277012	0.00529369	0.0145033	0.0422045	0.0615664	0.0140682	0.0145033	0.069108	0.662074
TR1166	0.0718422	0.0834278	0.0732964	0.0445845	0.0444369	0.147821	0.0964452	0.0616551	0.0296701	0.0353807	0.114095	0.0497742	0.0565685	0.0628418	0.0281603
TR11662	0.109803	0.140154	0.116031	0.0905509	0.0237073	0.132588	0.0273056	0.0682625	0.00210497	0.0274329	0.0406433	0.00784241	0.0817616	0.0905044	0.0413077
TR11665	0.355825	0.0454395	0.0144859	0.0378899	0.0179304	0.0723824	0.027745	0.116123	0.0148634	0.0185439	0.00943708	0.0133063	0.112867	0.0899825	0.0531779
TR11669	0.0890885	0.12578	0.107753	0.154394	0.0490297	0.0251266	0.0337345	0.0661558	0.0285491	0.04582	0.0498972	0.0376984	0.0373332	0.0527886	0.0968519
TR1167	0.0186011	0.0444586	0.0337156	0.0836785	0.0649535	0.0592899	0.0388128	0.0331493	0.101642	0.0839793	0.041326	0.0926516	0.151251	0.0843156	0.0681746
TR11670	0.139179	0.008838	0.0366585	0.0375038	0.0153704	0.0219797	0.0510298	0.0292807	0.0525669	0.00445742	0.05249	0.0318936	0.074316	0.209576	0.23486
TR11672	0.0111007	0.0188147	0.0188147	0.0730009	0.461148	0.202728	0.0188147	0.0188147	0.0188147	0.0188147	0.0188147	0.0722484	0.0188147	0.0188147	0.0104421
TR11674	0.277479	0.320408	0.182233	0.010258	0.010258	0.010258	0.010258	0.00605221	0.00384675	0.010258	0.010258	0.010258	0.0816023	0.0153357	0.0412371
TR11676	0.0909058	0.0778896	0.0613967	0.0567226	0.0598417	0.077844	0.104804	0.0621705	0.0225176	0.0344178	0.0730325	0.0345387	0.142956	0.0792013	0.0217617
TR11678	0.00519005	0.0109721	0.000619502	0.00275334	0.0489269	0.00275334	0.0308925	0.00275334	0.00275334	0.00275334	0.00275334	0.00275334	0.878619	0.00275334	0.00275334
TR11681	0.114837	0.0917765	0.0580986	0.0511652	0.0344786	0.0379134	0.129086	0.0534193	0.0172204	0.0599698	0.0722643	0.0321897	0.130618	0.0980659	0.0188972
TR11685	0.0841731	0.100662	0.0682104	0.0744456	0.0468399	0.0441931	0.0618298	0.083964	0.0783496	0.0441489	0.0610427	0.0586518	0.0658974	0.0580336	0.0695585
TR11686	0.127338	0.163377	0.148915	0.00677149	0.0114771	0.0114771	0.0171583	0.0337427	0.0114771	0.00987031	0.0440721	0.0114771	0.00998508	0.072937	0.319924
TR11687	0.028875	0.00652016	0.0448552	0.0187018	0.0562946	0.0752583	0.00614175	0.0538641	0.213477	0.00941639	0.00276524	0.0438946	0.175884	0.0654053	0.198646
TR11688	0.122651	0.0922108	0.0734173	0.128805	0.0247995	0.00443724	0.0382154	0.0890226	0.0212029	0.0569973	0.0696304	0.0371252	0.0462377	0.101384	0.0938643
TR1169	0.0308366	0.00683737	0.035862	0.0505966	0.00683737	0.0709719	0.119381	0.0319647	0.193634	0.0865611	0.044819	0.0351099	0.0939113	0.0642713	0.128406
TR11694	0.00990303	0.0234165	0.00381679	0.00670518	0.0438416	0.237982	0.0314628	0.0206313	0.179596	0.0206313	0.0298123	0.0345575	0.173509	0.0978956	0.0862389
TR11696	0.370655	0.0979937	0.0663766	0.0381436	0.00966884	0.00966884	0.00966884	0.00966884	0.00966884	0.00507614	0.00966884	0.00966884	0.00594634	0.188059	0.160068
TR117	0.076995	0.0778114	0.0675741	0.143861	0.0937518	0.018101	0.0674237	0.0600256	0.0297533	0.055826	0.0599699	0.0719347	0.0777193	0.0408615	0.058392
TR1170	0.0453526	0.060304	0.0560401	0.078661	0.0680012	0.125675	0.033613	0.0516377	0.0681673	0.101891	0.0667276	0.111416	0.0508902	0.0605809	0.0210427
TR11702	0.110427	0.102227	0.0756567	0.0907547	0.0126702	0.0122013	0.0640284	0.123097	0.132673	0.0562137	0.0432309	0.0370521	0.0535567	0.0537026	0.0325091
TR11708	0.0762328	0.110194	0.0601018	0.0668747	0.0199171	0.0430934	0.0889617	0.0815703	0.0341819	0.0704443	0.0586351	0.0591753	0.0826709	0.0711742	0.076773
TR11709	0.0311922	0.0535217	0.0324979	0.119662	0.0210384	0.0481668	0.0783111	0.105363	0.0520378	0.0769708	0.0890814	0.100888	0.0539666	0.0864768	0.0508252
TR1171	0.147802	0.0293377	0.0463942	0.00611775	0.0105726	0.00305125	0.300792	0.00732299	0.0302378	0.0695531	0.00945886	0.0184295	0.191145	0.115581	0.0142035
TR11710	0.148646	0.0276394	0.0165911	0.0983858	0.0168908	0.00749036	0.00749036	0.00749036	0.00749036	0.00749036	0.00749036	0.00749036	0.00767761	0.22561	0.406127
TR11712	0.0196004	0.0428972	0.0524936	0.103048	0.0154963	0.00110176	0.00858274	0.109124	0.0315656	0.0084285	0.0209831	0.0221179	0.0212035	0.171027	0.37233
TR11715	0.00543525	0.0760072	0.0777327	0.0172548	0.0172548	0.0172548	0.0892071	0.0896385	0.0172548	0.0159607	0.0172548	0.0253645	0.0172548	0.0722975	0.444828
TR11717	0.0680584	0.047706	0.0452553	0.0884619	0.0845752	0.144618	0.0626911	0.0567621	0.054388	0.0487335	0.068754	0.0671585	0.0464296	0.0464998	0.0699092
TR11718	0.00217298	0.00505344	0.00742856	0.173485	0.0730222	0.00505344	0.00464917	0.0100563	0.141875	0.0257978	0.0232711	0.276954	0.00394168	0.0410845	0.206155
TR11719	0.0447496	0.0390348	0.0319629	0.0858719	0.0696722	0.0330106	0.0736011	0.0951742	0.0408128	0.0494325	0.0729502	0.074371	0.0752996	0.0741408	0.139916
TR1172	0.0059337	0.0532036	0.0404804	0.0409083	0.0372568	0.0249044	0.036943	0.0433331	0.060906	0.0937981	0.0658983	0.0607919	0.126491	0.13793	0.171222
TR11721	0.0709185	0.192577	0.493502	0.00229585	0.00421257	0.00421257	0.0277187	0.0240538	0.0058344	0.00421257	0.00235904	0.0123007	0.0230638	0.0623039	0.0704341
TR11722	0.0454734	0.0921736	0.0533008	0.0198445	0.00450582	0.0106347	0.0373158	0.0566554	0.0169853	0.0242748	0.0364335	0.0187452	0.0338857	0.209429	0.340343
TR11723	0.102363	0.0387469	0.0609834	0.0777636	0.0215959	0.024245	0.110414	0.0977785	0.120361	0.0799407	0.0540278	0.0428936	0.0665496	0.0575358	0.0448011
TR11729	0.0216755	0.0330552	0.11954	0.0216755	0.0216755	0.140241	0.0216755	0.0216755	0.0216755	0.0216755	0.0216755	0.0216755	0.0216755	0.0442181	0.446191
TR1173	0.0903977	0.0886502	0.0573041	0.067953	0.0751616	0.073414	0.103286	0.069828	0.0651497	0.0697006	0.0590516	0.0293984	0.0549559	0.0441795	0.05157
TR11733	0.00397232	0.00751965	0.000662998	0.01496	0.0183996	0.315769	0.0158383	0.0480759	0.00451632	0.00128633	0.000249333	0.017136	0.105927	0.199687	0.246001
TR11734	0.00479386	0.00479386	0.00479386	0.00479386	0.0309444	0.00385906	0.00479386	0.00479386	0.00479386	0.00479386	0.00479386	0.00201342	0.00479386	0.0173538	0.897891
TR11739	0.109703	0.0660746	0.0937275	0.069459	0.0667661	0.0712201	0.082446	0.0660951	0.0568735	0.0629099	0.0683895	0.0495567	0.0546495	0.0482673	0.0338621
TR1174	0.0506991	0.114532	0.309843	0.0713176	0.0586075	0.0313515	0.0460387	0.0117215	0.0370004	0.0306454	0.0398249	0.0394012	0.0242904	0.0282446	0.106482
TR11741	0.0313582	0.0489143	0.0250641	0.131141	0.0122609	0.00567409	0.0385907	0.132261	0.0233593	0.058902	0.103597	0.104846	0.0271134	0.0962959	0.160622
TR11742	0.0012546	0.0538096	0.0320424	0.145916	0.0382463	0.123992	0.00691909	0.0448518	0.0439046	0.0774838	0.036032	0.105298	0.0697618	0.0824143	0.138074
TR11746	0.0154238	0.601758	0.0154238	0.0154238	0.0884553	0.0978638	0.0154238	0.0154238	0.0154238	0.0154238	0.0154238	0.0154238	0.0422611	0.0154238	0.0154238
TR1175	0.0585343	0.0577928	0.0632047	0.0774462	0.07754	0.0441564	0.0838724	0.0774889	0.0443865	0.0876054	0.0903071	0.0843071	0.0503013	0.0524064	0.0506507
TR11759	0.000983676	0.000983676	0.000983676	0.000983676	0.000983676	0.000983676	0.000983676	0.000983676	0.000870553	0.000983676	0.000983676	0.000196735	0.000983676	0.071164	0.916948
TR1176	0.0569768	0.0157687	0.0412558	0.116574	0.119099	0.0280596	0.0819399	0.0856081	0.0442571	0.126006	0.0908485	0.074794	0.0649802	0.0354914	0.0183412
TR11762	0.12458	0.0454442	0.0501429	0.0353493	0.0683777	0.0294958	0.116348	0.112267	0.0304562	0.0682291	0.0588087	0.024717	0.0962959	0.0776266	0.0618612
TR11764	0.123704	0.332362	0.0685723	0.00266145	0.00266145	0.0131875	0.0459233	0.00266145	0.0394028	0.0161417	0.00266145	0.113311	0.233848	0.000239531	0.00266145
TR11766	0.107271	0.104451	0.097589	0.101489	0.0496769	0.000819607	0.0536464	0.0366506	0.010227	0.0341753	0.0251145	0.0612306	0.0381615	0.04426	0.235237
TR11769	0.0780302	0.120158	0.350287	0.0161721	0.0901593	0.0482736	0.0161721	0.0181127	0.0161721	0.0161721	0.0161721	0.0161721	0.0161721	0.032425	0.149349
TR1177	0.183996	0.182983	0.146697	0.0902266	0.0135733	0.00403306	0.0412424	0.0608599	0.0368634	0.0411523	0.016244	0.0293235	0.0393899	0.0656822	0.0477335
TR11773	0.0675082	0.0546366	0.0961871	0.0601466	0.0513735	0.210056	0.0285095	0.0551108	0.101686	0.0350469	0.0275385	0.0794766	0.0349453	0.0359389	0.0618402
TR11778	0.073452	0.0857523	0.0524139	0.0808759	0.0226384	0.0271069	0.084834	0.06184	0.0257546	0.0801267	0.0982886	0.0857695	0.0736368	0.0634655	0.0840449
TR11779	0.0207061	0.0207061	0.0191531	0.0331297	0.0973186	0.0568382	0.0120095	0.0490734	0.121752	0.0576664	0.0057977	0.0382027	0.0471063	0.227146	0.193395
TR11782	0.013085	0.00566061	0.0686657	0.0341277	0.0424956	0.0185816	0.0232987	0.110095	0.189261	0.060749	0.0415111	0.110505	0.00820378	0.106608	0.167152
TR11786	0.0873088	0.130782	0.10336	0.0655072	0.0165781	0.00613333	0.0380976	0.136247	0.244748	0.0492265	0.0040305	0.0391531	0.0212562	0.0415134	0.0160585
TR11789	0.171676	0.0525609	0.071988	0.0428034	0.0389532	0.00858048	0.11434	0.0674338	0.0931642	0.0807225	0.0235193	0.0210332	0.109225	0.071394	0.0326058
TR11796	0.0132019	0.588802	0.220973	0.00104528	0.00590584	0.00104528	0.0103483	0.00375779	0.00104528	0.00104528	0.00104528	0.00295292	0.00751558	0.0489453	0.0923715
TR11797	0.0831898	0.0423585	0.0743568	0.136852	0.033086	0.0156703	0.0654436	0.0738948	0.0353929	0.067404	0.0726531	0.0837962	0.0529658	0.0548524	0.108084
TR118	0.000491477	0.00197574	0.000491477	0.190199	0.130993	0.0252668	0.0185606	0.0226079	0.0248613	0.0951449	0.00107388	0.113796	0.180207	0.0720996	0.12223
TR1180	0.0368605	0.0638193	0.0611157	0.0681774	0.00831535	0.128244	0.0943856	0.0759298	0.060604	0.0797677	0.08271	0.0555977	0.0676059	0.0666252	0.0502418
TR11805	0.132464	0.193228	0.185231	0.059137	0.0141229	0.00305546	0.00692874	0.0440971	0.000431563	0.00251817	0.0105215	0.00240812	0.00489824	0.137151	0.203808
TR11807	0.0590043	0.0473264	0.000307314	0.0345728	0.0307314	0.480178	0.0307314	0.0307314	0.0307314	0.0064536	0.0307314	0.0307314	0.0307314	0.0307314	0.126306
TR1181	0.0151481	0.0151481	0.0151481	0.0250701	0.0151481	0.0151481	0.0212073	0.0518821	0.269257	0.0570325	0.0535484	0.0151481	0.163675	0.188745	0.0786942
TR11815	0.140638	0.0793949	0.0811662	0.067587	0.0351011	0.00300312	0.0892733	0.0641042	0.0350223	0.0609258	0.104383	0.0273669	0.0752357	0.0659371	0.0708613
TR11817	0.0454864	0.0246082	0.0821108	0.00500676	0.124268	0.00448105	0.00886196	0.102038	0.219421	0.00272868	0.00265358	0.0724478	0.0424824	0.14054	0.122866
TR11818	0.0263635	0.00165742	0.0950158	0.0942012	0.000705283	0.000705283	0.0150084	0.0725349	0.0177167	0.0442001	0.0527517	0.0324325	0.000705283	0.19975	0.346252
TR11821	0.00423263	0.00423263	0.00423263	0.00423263	0.00423263	0.00423263	0.00423263	0.00423263	0.15521	0.00423263	0.00423263	0.00423263	0.0971599	0.403136	0.297934
TR11826	0.208434	0.289907	0.271115	0.000284795	0.00253984	0.0158786	0.0105025	0.0103992	0.000333094	0.000736138	0.000333094	0.00471994	0.132653	0.00942823	0.042736
TR11830	0.100814	0.0124639	0.0514001	0.0537493	0.00145014	0.15523	0.0544091	0.039799	0.0613263	0.0172349	0.0149364	0.0140518	0.063545	0.0695703	0.29002
TR11833	0.0241151	0.0765648	0.0674166	0.103082	0.032052	0.0323933	0.0131166	0.0898119	0.0608349	0.0315969	0.0158537	0.0688521	0.011641	0.0670419	0.305627
TR11834	0.0749327	0.132127	0.0801621	0.0862437	0.0134358	0.0463328	0.100339	0.0634206	0.0095412	0.0367354	0.0998423	0.0368745	0.105545	0.0985579	0.0159099
TR1184	0.0577854	0.0317036	0.0478667	0.0823612	0.0831945	0.039494	0.0946592	0.0713081	0.0670415	0.116665	0.0779038	0.0857544	0.0499046	0.0585985	0.0357595
TR11840	0.478749	0.0439787	0.0857438	0.014758	0.014758	0.014758	0.014758	0.014758	0.014758	0.014758	0.014758	0.00619835	0.181154	0.0309917	0.055121
TR11845	0.0404912	0.0811605	0.063985	0.11382	0.0176204	0.0506363	0.0998932	0.0889472	0.0453858	0.0693246	0.0425825	0.123031	0.0249177	0.0778233	0.0603809
TR1185	0.0617624	0.0167486	0.0221911	0.0722685	0.0419294	0.0422031	0.0385818	0.0562989	0.171128	0.0198541	0.0218753	0.0384134	0.206636	0.0615098	0.128599
TR11852	0.0921184	0.0648004	0.0646245	0.162455	0.0439439	0.00669296	0.0727246	0.0620325	0.030808	0.0928127	0.0502573	0.0655132	0.0553858	0.0412038	0.0946271
TR11854	0.050448	0.0869416	0.0705426	0.0389419	0.0409867	0.00764938	0.0197614	0.067317	0.0121558	0.0354918	0.0266005	0.0536781	0.0274068	0.159376	0.302702
TR11859	0.0193386	0.0193386	0.00715529	0.0193386	0.0193386	0.0193386	0.0193386	0.0193386	0.0193386	0.0193386	0.0193386	0.0193386	0.0193386	0.0172114	0.74357
TR1186	0.0525683	0.113606	0.0796292	0.0729141	0.0950138	0.0148835	0.0772238	0.0448008	0.0420446	0.0493611	0.0680531	0.0544726	0.0733651	0.100927	0.0611376
TR11861	0.00474147	0.00474147	0.00474147	0.00474147	0.0194637	0.00474147	0.015718	0.0200801	0.0649107	0.00474147	0.00474147	0.0497617	0.0270975	0.128755	0.641023
TR11873	0.191529	0.0681428	0.109699	0.10427	0.0761653	0.0140405	0.0535648	0.0897586	0.0474175	0.0452167	0.0345618	0.0364723	0.0405875	0.0397244	0.0488494
TR11877	0.0354386	0.0266013	0.00691322	0.127861	0.0851511	0.0758664	0.0705416	0.082623	0.0538515	0.0618833	0.122447	0.0736738	0.0887308	0.0582813	0.0301363
TR11888	0.0591885	0.12212	0.0824541	0.109685	0.009882	0.0121504	0.0788927	0.104551	0.0629043	0.0856943	0.0507673	0.0480991	0.0677436	0.0550408	0.0508271
TR11891	0.0100528	0.00567982	0.0100528	0.0100528	0.0100528	0.0100528	0.0100528	0.0270922	0.0100528	0.0100528	0.0100528	0.0100528	0.0100528	0.0957024	0.760945
TR119	0.0671483	0.0345313	0.0662529	0.0456157	0.0252748	0.224281	0.0502161	0.0476843	0.0601951	0.0489194	0.0729838	0.0720329	0.0471533	0.0660986	0.0716129
TR1190	0.0426718	0.00895723	0.00498186	0.00596937	0.0145658	0.00498819	0.00598836	0.00569718	0.00491223	0.00126604	0.00126604	0.0182753	0.053161	0.024808	0.802492
TR11906	0.0103501	0.26201	0.220115	0.00412354	0.00412354	0.00412354	0.130139	0.146303	0.00241227	0.00412354	0.00412354	0.00657705	0.00630902	0.152406	0.0427611
TR11907	0.095001	0.0927687	0.0752167	0.0737949	0.0286503	0.0123678	0.0924166	0.0788363	0.0467994	0.0741714	0.0587724	0.0659905	0.0718315	0.0713392	0.0620433
TR11908	0.123359	0.0439027	0.0660911	0.0627439	0.123648	0.0603923	0.098672	0.076531	0.047231	0.051057	0.0457185	0.039484	0.0817794	0.0419778	0.0374121
TR1191	0.125835	0.0946221	0.104796	0.015047	0.0480167	0.0941304	0.0142916	0.15614	0.155203	0.00815167	0.00408662	0.0583558	0.0574887	0.0123755	0.0514597
TR11910	0.0298061	0.0221607	0.047313	0.00598338	0.0547368	0.0221607	0.0221607	0.0298061	0.0221607	0.00387812	0.0221607	0.0694737	0.0221607	0.227147	0.398892
TR11911	0.105052	0.0759756	0.0784958	0.0474163	0.0318119	0.0265003	0.0996936	0.0668908	0.041288	0.0509346	0.0763489	0.0431369	0.110012	0.0599332	0.0865107
TR11918	0.0014487	0.0014487	0.0014487	0.0014487	0.0014487	0.0014487	0.0014487	0.0014487	0.0014487	0.0014487	0.0014487	0.0014487	0.0014487	0.00655536	0.974612
TR11919	0.000157011	3.21086e-05	3.21086e-05	0.0117447	0.00124758	5.58689e-05	0.0102935	0.0328674	0.143903	0.0133817	0.00289362	0.0210284	0.170267	0.374108	0.217988
TR1192	0.0365696	0.0139889	0.012397	0.00215885	0.00109033	0.00310743	0.00703262	0.000583326	0.0109196	0.000310744	0.000899521	0.00841733	0.0311943	0.0176306	0.8537
TR11926	0.198282	0.112835	0.0833498	0.0434955	0.00791546	0.02715	0.0869909	0.0500257	0.033522	0.0410417	0.0574663	0.0666086	0.0604346	0.084458	0.0464242
TR11928	0.212295	0.102613	0.129632	0.0398896	0.047634	0.0332583	0.0708357	0.0714862	0.043848	0.0364251	0.031722	0.0180518	0.0458782	0.0835495	0.0328821
TR11929	0.0293556	0.0293556	0.0293556	0.0293556	0.0293556	0.0293556	0.0293556	0.0293556	0.0293556	0.0170263	0.0293556	0.0293556	0.0293556	0.0293556	0.60135
TR1193	0.0529529	0.0880967	0.0571626	0.0190041	0.0320278	0.0289226	0.063869	0.0904523	0.142145	0.0970665	0.0882162	0.0744013	0.0457684	0.0537514	0.0661631
TR11932	0.0194496	0.0246037	0.125742	0.0194496	0.0194496	0.0194496	0.0194496	0.0194496	0.0194496	0.0194496	0.0194496	0.0194496	0.0194496	0.0801323	0.555577
TR1194	0.00477749	0.00477749	0.00477749	0.00477749	0.00477749	0.00477749	0.00728567	0.0101044	0.122232	0.00477749	0.000764398	0.0198982	0.0123737	0.209517	0.584382
TR11940	0.10431	0.0773696	0.0494967	0.0676214	0.0288921	0.0658498	0.110826	0.0533212	0.0247878	0.0449231	0.0896338	0.0366232	0.132064	0.0874773	0.0268038
TR11942	0.488796	0.132963	0.128426	0.0185185	0.0185185	0.0185185	0.0185185	0.0185185	0.0185185	0.0185185	0.0185185	0.0185185	0.0518519	0.00935185	0.0219444
TR11947	0.000885175	0.00172072	0.00177035	0.00165453	0.00165453	0.00165453	0.000959629	0.00165453	0.00165453	0.00165453	0.00165453	0.00165453	0.00165453	0.207561	0.772212
TR1195	0.0439633	0.0927825	0.101003	0.0478065	0.0983082	0.0513699	0.0833072	0.050628	0.0629574	0.0595005	0.0817944	0.0452793	0.0446709	0.0580112	0.0786173
TR11951	0.0112733	0.0124007	0.0112733	0.0153881	0.0104278	0.223494	0.0273942	0.0247449	0.0112733	0.00231103	0.0112733	0.00450933	0.133082	0.200271	0.300885
TR11956	0.041428	0.0746997	0.0712009	0.105698	0.0606601	0.0392218	0.0664988	0.0943552	0.0623538	0.035567	0.0318009	0.0636909	0.0341408	0.0437234	0.17496
TR11957	0.0652132	0.0708409	0.0153582	0.109462	0.00429599	0.0645903	0.030609	0.120567	0.0725808	0.0837504	0.0836215	0.0887767	0.0384921	0.0537858	0.0980561
TR11958	0.00108622	0.00241383	0.00241383	0.0407213	0.00400695	0.0155088	0.0226296	0.0491214	0.183234	0.0382109	0.0107174	0.0224486	0.248431	0.210534	0.148523
TR11962	7.12643e-05	6.17007e-05	6.17007e-05	0.0165111	0.002398	6.17007e-05	0.0112156	0.0278045	0.205315	0.0158275	0.0059353	0.0172639	0.257168	0.258478	0.181826
TR11968	0.000885175	0.00172072	0.00177035	0.00165453	0.00165453	0.00165453	0.000959629	0.00165453	0.00165453	0.00165453	0.00165453	0.00165453	0.00165453	0.207561	0.772212
TR11987	0.0104701	0.0104701	0.0104701	0.070045	0.0104701	0.0119883	0.0900429	0.108732	0.0104701	0.430269	0.0411475	0.091247	0.0431892	0.0535023	0.00748613
TR1199	0.0191621	0.129472	0.0538434	0.0668124	0.0910018	0.321603	0.0371585	0.0372313	0.0324226	0.0483789	0.0547177	0.0730055	0.0145719	0.00400729	0.016612
TR11997	0.276391	0.0800975	0.139619	0.0792436	0.0304841	0.00295627	0.00642466	0.043288	0.000245029	0.00227999	0.00646264	0.000245029	0.0191919	0.153753	0.159318
TR12	0.0188089	0.194124	0.224965	0.138513	0.00990647	0.00107387	0.0374889	0.149633	0.00948766	0.0269112	0.118443	0.0170799	0.0125482	0.0297677	0.0112488
TR1200	0.188336	0.0805252	0.0766841	0.00521838	0.0179047	0.0087381	0.116564	0.21048	0.107505	0.0278364	0.0129006	0.00221896	0.108224	0.0260613	0.010804
TR12006	0.127765	0.0438517	0.0757147	0.0549067	0.0698857	0.0874966	0.0634883	0.0756802	0.0807168	0.0522024	0.0430111	0.0629405	0.0618347	0.0397418	0.0607633
TR12009	0.0488274	0.142313	0.0677891	0.0265785	0.0735217	0.0621768	0.0604931	0.0482261	0.0836641	0.0501102	0.0415715	0.0782922	0.0479455	0.0738425	0.0946482
TR1201	0.068411	0.0711102	0.0877251	0.0574718	0.0471454	0.0224219	0.0757025	0.0594816	0.0830452	0.0652156	0.078099	0.0584056	0.0861238	0.0688414	0.0708001
TR12010	0.0708786	0.0475814	0.0609576	0.0152517	0.0423001	0.028233	0.0232971	0.0467423	0.0132774	0.0937808	0.0647088	0.0241362	0.00987167	0.160118	0.298865
TR12012	0.0758291	0.116695	0.0892638	0.0493582	0.0235131	0.00261555	0.10162	0.104458	0.123454	0.0805566	0.0264978	0.0276564	0.0889264	0.0661027	0.023452
TR12013	0.134484	0.057878	0.0843905	0.0888352	0.0613858	0.153453	0.0623949	0.0612056	0.0439551	0.0296238	0.0127457	0.0478833	0.0663231	0.037276	0.0581664
TR12016	0.0189832	0.00871302	0.00918245	0.0256868	0.0932385	0.0065777	0.0255151	0.0501944	0.163985	0.0127604	0.0109399	0.0330946	0.242413	0.119057	0.179659
TR1202	0.00750281	0.00509566	0.00472052	0.00625235	0.00625235	0.00625235	0.00162561	0.00625235	0.00625235	0.00625235	0.00109416	0.00375141	0.00625235	0.0432975	0.889146
TR12021	0.0219111	0.125793	0.0736424	0.0188089	0.0180263	0.00681926	0.325452	0.0782818	0.151477	0.0304351	0.0428719	0.0117101	0.0105643	0.0563148	0.0278919
TR12023	0.217809	0.0568395	0.0484636	0.0323906	0.0546632	0.000998323	0.105533	0.0494369	0.0327001	0.0498363	0.0938423	0.0198367	0.0955944	0.0709308	0.0711255
TR12024	0.0270305	0.014235	0.0180276	0.0579086	0.0510851	0.0383389	0.0437568	0.0309403	0.046076	0.014899	0.0218622	0.0359785	0.389776	0.103691	0.106395
TR12026	0.0706163	0.0928939	0.0602001	0.0594716	0.0344387	0.0317421	0.0795716	0.0915995	0.0732306	0.0533891	0.0470168	0.0543154	0.0648824	0.0986219	0.0880099
TR12028	0.195146	0.179232	0.363782	0.00844238	0.0159139	0.0355424	0.0386661	0.00899114	0.00844238	0.00616294	0.00844238	0.00844238	0.0311524	0.0355424	0.0560996
TR1203	0.00134277	0.00813802	0.00113932	0.00813802	0.00813802	0.00813802	0.00813802	0.00813802	0.00813802	0.00813802	0.00508626	0.00813802	0.00813802	0.0404053	0.870646
TR1204	0.0469214	0.0212314	0.0212314	0.0212314	0.0212314	0.0212314	0.316242	0.0212314	0.124204	0.033121	0.0501062	0.0212314	0.0212314	0.181316	0.0782378
TR12046	0.0705873	0.219099	0.0934471	0.130401	0.0721705	0.0325134	0.0264123	0.135807	0.00756844	0.0607792	0.0743329	0.021238	0.0224736	0.00845658	0.0247133
TR12048	0.000494168	0.00122017	0.00122017	0.0934404	0.00158622	0.0121163	0.0843623	0.100633	0.00101274	0.456568	0.0771878	0.0783347	0.0415223	0.0490812	0.00122017
TR1205	0.125272	0.0306429	0.0629943	0.0642343	0.0896415	0.0162308	0.0290997	0.0541762	0.0821737	0.0569594	0.110309	0.088429	0.110033	0.0323238	0.04748
TR12059	0.0514443	0.0654008	0.0589635	0.0747187	0.0235584	0.0758547	0.0432084	0.0786406	0.046427	0.0617224	0.0559342	0.056962	0.0367305	0.111057	0.159377
TR12061	0.0975405	0.0794738	0.0888465	0.0574965	0.00785366	0.00672247	0.0239488	0.0508387	0.00646391	0.0185838	0.0294108	0.0136065	0.0102453	0.0585308	0.450438
TR12065	0.00244687	0.00569039	0.00278829	0.0211967	0.00899081	0.00569039	0.00244687	0.0207699	0.0959684	0.0288787	0.00233306	0.0504737	0.107918	0.247133	0.397274
TR1207	0.0467325	0.0044486	0.0044486	0.0538058	0.0044486	0.32219	0.0044486	0.0605009	0.0382357	0.0645936	0.0391254	0.0360114	0.0716891	0.056297	0.193025
TR1208	0.0285185	0.0285185	0.0285185	0.0285185	0.0285185	0.0285185	0.0285185	0.0198203	0.0285185	0.0285185	0.0285185	0.0434907	0.0617425	0.274205	0.315557
TR12084	0.0820344	0.0940976	0.0818817	0.090703	0.0276502	0.023727	0.0604687	0.116967	0.0504728	0.0742938	0.0529277	0.0622658	0.0612204	0.0426029	0.0786868
TR1209	0.166678	0.050821	0.0476939	0.0672691	0.143321	0.0216363	0.0333585	0.0319774	0.0155751	0.0316135	0.0367492	0.030049	0.0453777	0.102438	0.175442
TR12091	0.143652	0.086678	0.157469	0.00229351	0.0140408	0.00559394	0.00883842	0.0127821	0.0269068	0.00165021	0.00559394	0.0917965	0.0268789	0.0463458	0.369479
TR121	0.00453515	0.0359167	0.00485909	0.0632086	0.126944	0.00809848	0.00263201	0.108479	0.213597	0.177924	0.0352284	0.137715	0.0195983	0.0169663	0.0442987
TR12107	0.0932159	0.0648671	0.0630046	0.0588636	0.0191915	0.0416099	0.0979913	0.10995	0.0742734	0.0409569	0.079671	0.0376952	0.0830406	0.095325	0.0403437
TR12108	0.0188159	0.0673732	0.0646185	0.00611635	0.00933794	0.00933794	0.0400598	0.159725	0.00933794	0.00611635	0.0625175	0.00284807	0.0200299	0.228826	0.294939
TR1211	0.0677435	0.0707673	0.0386867	0.0748839	0.0362288	0.00341231	0.0478355	0.0559255	0.0206949	0.0520639	0.0599086	0.0554325	0.0439691	0.150705	0.221742
TR12120	0.0924719	0.061672	0.0573802	0.0760799	0.0251491	0.0553129	0.128919	0.0620063	0.0143175	0.0526944	0.0883933	0.0430663	0.119314	0.0976004	0.0256226
TR12122	0.0682887	0.105498	0.0829242	0.0563827	0.0382665	0.0652148	0.0567513	0.0514938	0.0663727	0.044908	0.0349493	0.0388716	0.176423	0.0642099	0.0494457
TR12124	0.0361215	0.0650467	0.0429206	0.0704907	0.117243	0.172383	0.0333645	0.0803972	0.0521262	0.0678271	0.0958411	0.0856075	0.0161916	0.0373131	0.0271262
TR12125	0.00661266	0.0178542	0.0312779	0.0465862	0.095553	0.0536948	0.0441726	0.111225	0.0549843	0.0724417	0.00790213	0.158935	0.0331625	0.250355	0.0152422
TR12129	0.00118657	0.00118657	0.00118657	0.000361904	0.00118657	0.00118657	0.000581419	0.000474628	0.00649647	0.000237314	0.00024918	0.00183325	0.00183918	0.0730749	0.908919
TR12135	0.248415	0.29358	0.201652	0.0320161	0.00821229	0.0264868	0.0112465	0.0675482	0.00286674	0.000449205	0.000816737	0.00792643	0.0719872	0.0105441	0.0162531
TR12136	0.0361711	0.028181	0.0286898	0.0385279	0.0199128	0.00707241	0.0250238	0.0363558	0.203216	0.0174896	0.0111242	0.0213692	0.17177	0.173166	0.18193
TR12138	0.00169978	0.0592523	0.0960137	0.00192066	0.0112647	0.00192066	0.00463839	0.0162488	0.000873899	0.00192066	0.00192066	0.0368382	0.00192066	0.161431	0.602136
TR12139	0.00703804	0.00703804	0.00703804	0.0411373	0.024422	0.013513	0.0345216	0.0102755	0.03146	0.0131963	0.00636943	0.118873	0.105008	0.231059	0.349052
TR1214	0.0342656	0.0336657	0.0413886	0.0445378	0.111269	0.298418	0.0386894	0.0323911	0.0516608	0.0511359	0.0584089	0.0790283	0.0319412	0.0512109	0.0419885
TR12149	0.00826105	0.00826105	0.00380008	0.00408922	0.00826105	0.00826105	0.00826105	0.00826105	0.00826105	0.00826105	0.00826105	0.00268484	0.00826105	0.00879802	0.898017
TR12152	0.0277604	0.0355042	0.046662	0.0309376	0.0469393	0.141292	0.0371939	0.0555323	0.0983672	0.0331877	0.0273618	0.0392966	0.0621352	0.0923333	0.225497
TR12155	0.0767948	0.061013	0.0391865	0.076497	0.0201888	0.0179853	0.0452014	0.0976089	0.00422833	0.0106602	0.00595539	0.020963	0.0632165	0.247417	0.213084
TR12159	0.0294642	0.0714887	0.0429259	0.000797731	0.0543813	0.568112	0.00214191	0.00676077	0.031638	0.000933346	0.000203421	0.0178094	0.00141198	0.0137529	0.158178
TR1216	0.00945616	0.0045061	0.00925638	0.00430633	0.00443951	0.00443951	0.0054606	0.0101443	0.0018202	0.000621532	0.00443951	0.00195339	0.00423973	0.0156937	0.919223
TR12161	0.0539308	0.073567	0.0640231	0.0862103	0.0149803	0.0119468	0.0891932	0.115973	0.185688	0.0651945	0.035378	0.041576	0.0659483	0.0482583	0.0481322
TR12164	0.00591488	0.00440659	0.381776	0.0147576	0.108597	0.210688	0.00591488	0.00591488	0.0756218	0.00591488	0.00591488	0.00591488	0.00591488	2.95744e-05	0.162718
TR1217	0.0216598	0.253648	0.0671455	0.0124259	0.302782	0.0410397	0.0322617	0.0194938	0.0118559	0.0563155	0.0229138	0.0227998	0.0227998	0.0335157	0.0793434
TR12172	0.0274033	0.0408833	0.0419741	0.0262542	0.0194821	0.0243702	0.0224103	0.057484	0.059473	0.0205437	0.00969441	0.0363395	0.0393026	0.200065	0.37432
TR12175	0.0309021	0.0357833	0.0510654	0.0240871	0.0297193	0.1611	0.0134985	0.0524172	0.0731062	0.013461	0.00356707	0.0204449	0.0206702	0.246522	0.223655
TR12176	0.0529396	0.115065	0.158622	0.0296872	0.0244927	0.0044454	0.0393639	0.114033	0.00674178	0.00289197	0.029767	0.00109907	0.0169527	0.191042	0.212857
TR12183	0.0127589	0.00970261	0.0140688	0.0867899	0.0275554	0.00737399	0.0161549	0.00970261	0.194343	0.0123708	0.00970261	0.0298841	0.26493	0.0560326	0.24863
TR1219	0.0181255	0.060295	0.0825357	0.0324132	0.0572895	0.00314422	0.148333	0.0600176	0.0219633	0.151893	0.0799464	0.0218708	0.096546	0.111712	0.0539141
TR12193	0.0196078	0.0363725	0.281373	0.00607843	0.0544118	0.122353	0.0196078	0.115	0.0196078	0.0159804	0.0196078	0.0239216	0.0196078	0.0196078	0.226863
TR12197	0.106859	0.0915447	0.126986	0.08308	0.0394937	0.0205149	0.0606213	0.0763424	0.0656521	0.0727334	0.0386377	0.0453945	0.0605754	0.056738	0.0548263
TR12198	0.0257741	0.0883591	0.0280495	0.0918042	0.0125468	0.0785556	0.0644352	0.124724	0.0429781	0.132507	0.0457639	0.0575238	0.101416	0.0532919	0.0522712
TR122	0.065705	0.0617318	0.0649612	0.0509082	0.0436076	0.0603226	0.0324513	0.0652744	0.117298	0.0420027	0.0605966	0.110037	0.0622602	0.0921475	0.070696
TR1220	0.0687643	0.0830223	0.0825154	0.0689671	0.0413268	0.0257601	0.100082	0.0503682	0.0636307	0.0872527	0.0603958	0.0618427	0.108119	0.0575663	0.0403867
TR12202	0.0389027	0.115263	0.0486426	0.0172842	0.0121947	0.0190364	0.0413794	0.178187	0.0422313	0.0224748	0.0115799	0.0264401	0.0148734	0.140992	0.270518
TR12204	0.066321	0.061273	0.0695538	0.0637472	0.0106929	0.00248673	0.109665	0.0585127	0.0363062	0.0664453	0.199833	0.0362938	0.136608	0.0721275	0.0101334
TR12205	0.0835495	0.0630592	0.0600942	0.0523641	0.0105893	0.115529	0.138561	0.0622651	0.0339916	0.0497167	0.0612591	0.0393922	0.110711	0.0733838	0.045534
TR1222	0.000123971	0.000317876	0.000317876	0.019214	0.00266539	0.000317876	0.00803431	0.0248912	0.14727	0.00654506	0.00257956	0.0147113	0.165476	0.232416	0.375119
TR12221	0.0597382	0.1181	0.0445539	0.0448644	0.00994736	0.0334998	0.0939263	0.100999	0.0448779	0.137009	0.0496423	0.06511	0.0663652	0.058267	0.0731003
TR12223	0.0200341	0.243414	0.0624061	0.0200341	0.0200341	0.0200341	0.0200341	0.0200341	0.0200341	0.0200341	0.0200341	0.0200341	0.0200341	0.0468797	0.426926
TR12224	0.0437029	0.0858127	0.0401292	0.0700969	0.0131324	0.0527879	0.0477072	0.0715608	0.120172	0.0670829	0.0647578	0.0509365	0.0529171	0.112982	0.106222
TR12229	0.0273721	0.0723559	0.0360109	0.00477281	0.0419769	0.553336	0.00377052	0.00145571	0.0291142	0.00374666	0.00477281	0.0127195	0.00477281	0.0274675	0.176355
TR1223	0.00693527	0.0165126	0.0925694	0.165654	0.0270476	0.0308124	0.00660502	0.0138705	0.0325627	0.0320674	0.00260898	0.311526	0.068362	0.0464003	0.146466
TR12235	0.0950317	0.0815577	0.0684957	0.0588995	0.0324066	0.142527	0.102092	0.0442576	0.0199954	0.0314612	0.0753478	0.0286535	0.125315	0.0780432	0.0159155
TR1224	0.0144415	0.0144415	0.0226009	0.0812333	0.273016	0.023323	0.0144415	0.0144415	0.0575493	0.0144415	0.0144415	0.0716297	0.0620983	0.0581991	0.263701
TR12245	0.0668094	0.0678139	0.0508987	0.0715639	0.0313701	0.0458679	0.0909127	0.0809076	0.0426984	0.0517088	0.0928481	0.0674366	0.0959673	0.0969293	0.0462675
TR12252	0.146466	0.0581544	0.0648873	0.102325	0.0424237	0.0309415	0.0410483	0.0913653	0.0179937	0.031122	0.0404552	0.0274816	0.0500484	0.0594868	0.195801
TR1226	0.018926	0.265575	0.261023	0.000420502	0.000933786	1.53219e-05	0.0658843	0.0918567	0.0391135	0.104464	0.00451827	0.0388283	0.00833598	0.0440761	0.0560289
TR1227	0.0514236	0.082119	0.0697193	0.000469889	0.00166019	0.000400091	0.118903	0.160323	0.0966881	0.0526058	0.0134679	0.0579702	0.0300692	0.120249	0.143933
TR12270	0.00563941	0.00691084	0.013391	0.0199738	0.00410139	0.0774752	0.0231113	0.0198507	0.0544254	0.0127963	0.0177795	0.0416701	0.0145804	0.153412	0.534882
TR12280	0.0846604	0.126064	0.0922304	0.0380045	0.0353782	0.0344126	0.114322	0.0736402	0.0343096	0.0832185	0.049617	0.0430254	0.0899775	0.0561184	0.0450209
TR12281	0.066883	0.114077	0.0589597	0.0649977	0.0313354	0.0507738	0.122525	0.0625634	0.0174457	0.0656898	0.073983	0.0448433	0.106703	0.0613224	0.0578977
TR12282	0.0174883	0.117936	0.0655712	0.0669654	0.0239618	0.0954487	0.0996315	0.0602729	0.0402151	0.0546559	0.103575	0.0476247	0.0779404	0.0810676	0.0476447
TR12285	0.0470862	0.13963	0.10109	0.0434131	0.0385941	0.0107237	0.0361526	0.0608692	0.0676929	0.0731054	0.0481972	0.0867051	0.0509279	0.118412	0.0774
TR12288	0.14358	0.384509	0.262871	0.00311685	0.00348861	0.00133348	0.00615827	0.0770134	0.0664264	0.000956337	0.000538781	0.0205384	0.00867438	0.00161365	0.0191806
TR12294	0.03314	0.03314	0.03314	0.03314	0.03314	0.463629	0.0180613	0.03314	0.03314	0.0652858	0.03314	0.03314	0.0942833	0.0238608	0.0366197
TR123	0.0673793	0.0734666	0.0728668	0.0623419	0.0400793	0.0549016	0.0520628	0.0768043	0.0803997	0.0954121	0.0861795	0.0925365	0.0521911	0.0460028	0.0473758
TR1230	0.0644059	0.0486981	0.0568514	0.0475391	0.0222509	0.0209169	0.0715847	0.136185	0.0863919	0.0703551	0.0870389	0.0721594	0.0552204	0.112335	0.0480672
TR12303	0.49078	0.0416317	0.036323	0.0403744	0.0279408	0.0359039	0.0279408	0.0889913	0.0279408	0.0279408	0.0279408	0.0486169	0.0300363	0.0196982	0.0279408
TR12304	0.190286	0.0564476	0.100614	0.121515	0.0732451	0.0248899	0.0575446	0.0345353	0.0349485	0.0325835	0.0531707	0.0367436	0.0741427	0.030831	0.0785023
TR12306	0.108362	0.0895	0.0802734	0.0605658	0.0809579	0.105911	0.0497481	0.0547379	0.0408712	0.0364531	0.0543346	0.0545603	0.0640551	0.0422014	0.0774686
TR12307	0.0620834	0.115889	0.0748159	0.0460782	0.0118885	0.0250135	0.11348	0.0765164	0.0315933	0.0549631	0.0589292	0.0481957	0.14821	0.11004	0.0223036
TR12308	0.0530883	0.0160796	0.00918836	0.0680619	0.0170155	0.0460269	0.0695933	0.100562	0.276246	0.0650842	0.0642335	0.100476	0.0170155	0.0785265	0.0188021
TR12309	0.0903594	0.110227	0.0838686	0.0551455	0.0185919	0.0231041	0.0949217	0.0854259	0.0495344	0.0624219	0.0418134	0.0388222	0.101883	0.0738332	0.0700479
TR1231	0.123222	0.108179	0.137073	0.0938264	0.0168599	0.0433093	0.0213099	0.0203698	0.118458	0.0688186	0.032717	0.0837982	0.0531495	0.039298	0.0396114
TR12310	0.198171	0.134361	0.169928	0.00728836	0.00728836	0.00728836	0.0541161	0.00273314	0.00728836	0.00728836	0.00728836	0.00728836	0.314712	0.0536059	0.0213549
TR12314	0.0757028	0.0875195	0.0802872	0.0599243	0.0432201	0.0252424	0.0415302	0.0844956	0.0687535	0.0588692	0.0478449	0.0506545	0.0678196	0.0904343	0.117702
TR12316	0.01923	0.03028	0.0266719	0.0133052	0.0156013	0.0371479	0.105601	0.0297265	0.00410021	0.104186	0.0186765	0.0138587	0.0655828	0.244926	0.271106
TR1232	0.0418585	0.0418585	0.0418585	0.0110925	0.0418585	0.0418585	0.0418585	0.00920887	0.0418585	0.0418585	0.0418585	0.0102553	0.0418585	0.121599	0.429259
TR12326	0.0694752	0.0372687	0.0300826	0.0360953	0.035688	0.00193956	0.0109876	0.197399	0.0215388	0.00415067	0.0141685	0.0119865	0.0288413	0.37291	0.127468
TR1233	0.0266845	0.0266845	0.0266845	0.0266845	0.0266845	0.0266845	0.0266845	0.0266845	0.0266845	0.0266845	0.0266845	0.0266845	0.0266845	0.11968	0.533422
TR12330	0.107482	0.108541	0.100242	0.00440167	0.00702502	0.0403592	0.0896353	0.0418096	0.0688377	0.0426042	0.0418096	0.0167995	0.118391	0.110042	0.10202
TR12332	0.0569875	0.0924257	0.0769868	0.0989274	0.0579123	0.0494387	0.0512029	0.0736206	0.0458026	0.0505036	0.0673118	0.0804061	0.0660289	0.0640687	0.0683764
TR12339	0.134325	0.0564425	0.0869171	0.0705636	0.0666012	0.0158847	0.0863979	0.0645885	0.0710927	0.0517452	0.0591004	0.0502742	0.0857708	0.0589199	0.0413766
TR12343	0.11576	0.0958766	0.0842667	0.0515872	0.0880004	0.0635945	0.0648039	0.0652831	0.0344908	0.0301437	0.0424138	0.0471524	0.0990318	0.0416601	0.0759347
TR12344	0.0005518	0.0171058	0.0778038	0.0998758	0.0158643	0.013795	0.170851	0.0309698	0.0340737	0.113119	0.0626983	0.0974617	0.0684922	0.183543	0.013795
TR1235	0.0725239	0.0162416	0.0400132	0.0577938	0.0758492	0.0159118	0.0136034	0.035781	0.247527	0.0342695	0.0331428	0.0497966	0.147026	0.0976421	0.0628779
TR12350	0.0949995	0.0491903	0.0537163	0.0736225	0.0337332	0.0260843	0.100654	0.0708091	0.07526	0.079132	0.0666366	0.0389277	0.106779	0.0755494	0.0549069
TR12351	0.0531387	0.0416652	0.0434038	0.0962392	0.130832	0.194557	0.0395371	0.0895335	0.0602157	0.033429	0.022449	0.105526	0.00876137	0.0274387	0.0532745
TR12352	0.139946	0.0766584	0.0892623	0.0718664	0.0670647	0.0416198	0.0680161	0.0637785	0.0489389	0.0506575	0.0478317	0.0521001	0.0803781	0.0403989	0.0614828
TR12353	0.0127153	0.106179	0.0966754	0.0403579	0.0310017	0.0360976	0.0135673	0.0956922	0.103082	0.00327713	0.00327713	0.0644284	0.00263809	0.0677874	0.323223
TR12354	0.103792	0.455117	0.272973	0.0105436	0.0193461	0.0193461	0.0193461	0.0226349	0.0117044	0.0193461	0.00889921	0.00396595	0.0193461	0.0066744	0.0069646
TR12360	0.0222847	0.107629	0.113674	0.0359432	0.158629	0.0237886	0.0974959	0.0564901	0.0134422	0.0550315	0.0240401	0.037842	0.0358527	0.0971715	0.120686
TR12361	0.000221873	0.000221873	0.000221873	0.0188525	0.000967366	0.000221873	0.0155023	0.0314216	0.102525	0.0285883	0.00769011	0.0209681	0.214955	0.285797	0.271845
TR12364	0.0868415	0.0463892	0.0579356	0.0494034	0.133142	0.0423693	0.0557473	0.0760589	0.0972701	0.0603275	0.0421953	0.0498752	0.0580271	0.049949	0.0944683
TR12366	0.0641461	0.0768904	0.0100538	0.0246389	0.0283206	0.0283206	0.0543755	0.0879354	0.0624469	0.0506939	0.030303	0.0283206	0.087369	0.0589068	0.307278
TR12367	0.0553387	0.173434	0.328762	0.0129807	0.00975991	0.0170798	0.00975991	0.00975991	0.00502635	0.00649034	0.00975991	0.018739	0.00975991	0.0248878	0.308462
TR12369	0.00881003	0.0149409	0.0123126	0.0458719	0.0793128	0.0617379	0.0111282	0.0424145	0.0418053	0.0267516	0.0152681	0.0792451	0.0299665	0.176703	0.353732
TR1237	0.0318245	0.0317122	0.0469988	0.0639056	0.0798659	0.0314395	0.0270444	0.0172436	0.158609	0.0323057	0.0307818	0.0554843	0.186664	0.0994995	0.106622
TR12371	0.082107	0.0334448	0.0719064	0.0334448	0.0334448	0.0334448	0.0346154	0.0505017	0.0334448	0.0267559	0.00953177	0.00936455	0.0200669	0.059699	0.468227
TR12377	0.064155	0.018167	0.0631009	0.0522394	0.0357469	0.00217497	0.0267401	0.0574633	0.113906	0.0171729	0.0152315	0.0445936	0.090308	0.101443	0.297557
TR1238	0.0698026	0.0585188	0.0687036	0.0648377	0.0177009	0.0339495	0.0619726	0.105695	0.0636406	0.075572	0.0496684	0.0664076	0.0637584	0.10754	0.0922328
TR12391	0.017931	0.041005	0.0488932	0.00694999	0.00694999	0.00694999	0.00281475	0.001946	0.00694999	0.00694999	0.00694999	0.00694999	0.00694999	0.0607777	0.771032
TR12397	0.147879	0.175118	0.115779	0.00054967	0.0120963	0.198168	0.000829893	0.0380242	0.00173523	0.000262261	0.000718522	0.00874083	0.040945	0.0304546	0.228699
TR124	0.0909995	0.170201	0.0977598	0.235518	0.186572	0.00609756	0.0103062	0.0762195	0.0216729	0.00301564	0.0230647	0.00278367	0.0711161	0.00228658	0.002386
TR12401	0.0748889	0.115724	0.0573972	0.0554413	0.0259569	0.0933104	0.0536007	0.0719454	0.0408202	0.0441594	0.0599334	0.0590957	0.0784586	0.0625579	0.10671
TR12408	0.000785532	0.00183529	0.000282077	0.0227626	0.00188885	0.000507025	0.0279649	0.0306393	0.0609144	0.0352597	0.0146216	0.0272794	0.251288	0.249738	0.274233
TR1241	0.00677826	0.00261308	0.00301368	0.0262917	0.0021136	0.0154237	0.0185078	0.017534	0.0511538	0.0082784	0.00457918	0.0147013	0.152013	0.14112	0.535878
TR12417	0.017931	0.041005	0.0488932	0.00694999	0.00694999	0.00694999	0.00281475	0.001946	0.00694999	0.00694999	0.00694999	0.00694999	0.00694999	0.0607777	0.771032
TR12423	0.0746753	0.0267919	0.0459425	0.098997	0.00271448	0.0254347	0.0587277	0.243882	0.202201	0.0736709	0.00271448	0.00271448	0.0578048	0.0483856	0.0353425
TR12427	0.139033	0.0247254	0.149577	0.0580553	0.0285005	0.00680203	0.0140462	0.0291807	0.00680203	0.00680203	0.00680203	0.00680203	0.00680203	0.213754	0.302316
TR1243	0.166556	0.167681	0.366508	0.0137641	0.00401873	0.00291358	0.00759539	0.00464163	0.00401873	0.0740852	0.00341592	0.129343	0.0122973	0.0216007	0.0215605
TR12431	0.0900002	0.103636	0.0933804	0.0874588	0.0108404	0.0100518	0.094941	0.0797372	0.0564943	0.0739834	0.0566534	0.0434096	0.0927573	0.0612697	0.0453869
TR12432	0.00441115	0.00299061	0.00299061	0.0186315	0.00299061	0.00299061	0.00922603	0.0261379	0.0802231	0.0159848	0.0071027	0.00696812	0.421706	0.296893	0.100754
TR12435	0.015868	0.015868	0.015868	0.210885	0.483339	0.015868	0.0261822	0.015868	0.015868	0.015868	0.015868	0.00547445	0.0821168	0.0491907	0.015868
TR12438	0.02873	0.143363	0.130503	0.0858009	0.142155	0.027358	0.055146	0.0334193	0.011836	0.0607364	0.0586272	0.0521153	0.0664496	0.0616169	0.0421428
TR12440	0.118606	0.0477161	0.0533883	0.121324	0.195134	0.112456	0.0511743	0.0511329	0.0180881	0.0344507	0.0286808	0.0534221	0.0533921	0.0126113	0.0484227
TR12443	0.0525955	0.137465	0.102332	0.0592256	0.00961955	0.050164	0.0306662	0.11468	0.00879946	0.0307355	0.139486	0.029699	0.0384579	0.129406	0.0666672
TR12444	0.134375	0.0597466	0.0627752	0.069453	0.0426628	0.0525178	0.0963559	0.0757373	0.0466824	0.0585731	0.0633011	0.0699503	0.0734064	0.0516197	0.0428435
TR12446	0.143537	0.0975374	0.104012	0.0606161	0.0224161	0.0243822	0.0589431	0.100815	0.142623	0.0307126	0.00166274	0.0397925	0.0672002	0.0662489	0.0395011
TR12447	0.0286556	0.0466754	0.0427332	0.0202769	0.0241165	0.183754	0.0136609	0.0480931	0.0439022	0.0107478	0.00353182	0.0110369	0.038135	0.215771	0.26891
TR12449	0.0668198	0.0841531	0.0291632	0.0289466	0.0155999	0.00658665	0.10517	0.126836	0.198726	0.0883997	0.0252632	0.01443	0.121463	0.0661264	0.0223166
TR1245	0.000851163	0.000227961	0.00139565	0.000432961	0.000328001	0.000328001	0.0115161	0.00893967	0.11731	0.000701922	0.000328001	0.0369821	0.000328001	0.337508	0.482823
TR12451	0.102127	0.0336231	0.0290378	0.0845758	0.0214623	0.000765321	0.0322544	0.141671	0.0171255	0.0826015	0.152011	0.0322589	0.0222742	0.150819	0.0973932
TR12453	0.0125834	0.0125834	0.0140305	0.0125834	0.0125834	0.0125834	0.0125834	0.0125834	0.0125834	0.0125834	0.0125834	0.0125834	0.0125834	0.0512772	0.783692
TR12454	0.0645855	0.110777	0.0756951	0.0335558	0.00768012	0.000966053	0.0880606	0.172952	0.0459262	0.0818585	0.0332177	0.120617	0.0199973	0.0987161	0.0453948
TR12456	0.102384	0.0849775	0.0534849	0.0204584	0.0275689	0.0337333	0.0284832	0.0354181	0.0720757	0.0127033	0.00893705	0.0167971	0.0799099	0.0612387	0.36183
TR12457	0.14063	0.135415	0.135931	0.00163324	0.00573066	0.00573066	0.00275072	0.0194269	0.00573066	0.00573066	0.00624642	0.00114613	0.00724928	0.380745	0.145903
TR12459	0.0761301	0.170862	0.103121	0.0451911	0.0155092	0.0127347	0.0647893	0.103823	0.034512	0.0580846	0.035972	0.0342782	0.0364572	0.0960239	0.112512
TR1246	0.079541	0.101887	0.0948596	0.0625115	0.0768036	0.0392441	0.044824	0.06567	0.114758	0.0594846	0.0769615	0.0478246	0.0586161	0.0501671	0.0268471
TR12461	0.134981	0.104642	0.0859219	0.0784594	0.0250791	0.135213	0.0453002	0.0570904	0.0405979	0.0271479	0.0288843	0.0677894	0.0725669	0.0425572	0.0537695
TR12462	0.0560798	0.0715213	0.0645612	0.0775733	0.0305755	0.105642	0.0920748	0.0656878	0.0208475	0.0549979	0.0978402	0.0489789	0.0950273	0.0916513	0.026941
TR12465	0.0165777	0.00988857	0.0248615	0.0330115	0.0462756	0.0645274	0.0101986	0.0484259	0.188681	0.0108162	0.00287207	0.0431506	0.110557	0.115587	0.274568
TR12467	0.0525708	0.110353	0.0728997	0.0924753	0.0232086	0.0479537	0.0808976	0.0965759	0.0265007	0.0670305	0.06624	0.0673781	0.0854119	0.0740896	0.0364146
TR12469	0.0280655	0.10744	0.0425433	0.109855	0.0119072	0.0218345	0.050363	0.110933	0.0616994	0.0802807	0.047006	0.0798855	0.0588693	0.075327	0.11399
TR1247	0.00526191	0.00636691	0.00526191	0.00526191	0.0130758	0.00526191	0.00699834	0.0305191	0.0219422	0.00352548	0.00526191	0.0490673	0.0862427	0.750691	0.00526191
TR12470	0.102465	0.0735344	0.0689362	0.0786453	0.0308885	0.0624651	0.121427	0.0701308	0.0174631	0.0490765	0.110822	0.0459795	0.0819446	0.0711525	0.0150689
TR12476	0.108901	0.0746177	0.112268	0.00637533	0.00125073	0.0476493	0.10164	0.0417743	0.109658	0.0431535	0.0415174	0.0217626	0.107928	0.093933	0.0875712
TR1248	0.0208785	0.0442566	0.068186	0.0797647	0.112737	0.0197758	0.0247013	0.0677449	0.0535196	0.113288	0.0855357	0.138908	0.0669362	0.0812718	0.0224959
TR12482	0.319628	0.202797	0.149536	0.00294205	0.00110604	0.00110604	0.0336567	0.0499873	0.00116687	0.0277781	0.00110604	0.00349507	0.0968168	0.0385564	0.0703217
TR12483	0.231637	0.0106377	0.0626031	0.0106377	0.0106377	0.0106377	0.129727	0.0920696	0.0106377	0.0106377	0.0106377	0.00526568	0.383224	0.0103718	0.0106377
TR12484	0.0283175	0.0175948	0.0568918	0.134479	0.085861	0.0568325	0.0192536	0.0519945	0.0870261	0.0623815	0.0407583	0.0467615	0.0648894	0.187559	0.0593997
TR12486	0.0242131	0.101574	0.0242131	0.00992736	0.0242131	0.0242131	0.0242131	0.0242131	0.0242131	0.0110169	0.0242131	0.0242131	0.018523	0.0242131	0.616828
TR12487	0.0750533	0.130748	0.135212	0.0584357	0.0917178	0.108382	0.0803001	0.0418181	0.00927202	0.0235559	0.0682872	0.0374796	0.0611609	0.042194	0.0363833
TR12488	0.513406	0.242313	0.234511	0.000722095	0.000722095	0.000722095	0.00174025	0.00126005	0.000722095	0.000722095	0.000722095	0.000722095	0.000722095	0.000722095	0.000270785
TR12490	0.0494952	0.0872764	0.0591886	0.0700806	0.0338335	0.0724531	0.0793841	0.0716957	0.0400116	0.0513852	0.0842149	0.0665299	0.0899783	0.0942278	0.0502451
TR12491	0.0483829	0.135631	0.11667	0.106524	0.000776197	0.0471262	0.0426539	0.0573831	0.0134541	0.0189059	0.101405	0.0681575	0.0871558	0.0894289	0.0663463
TR1250	0.0745324	0.076759	0.0817135	0.0697175	0.136392	0.067138	0.0742465	0.0495926	0.0426941	0.0671963	0.0460202	0.0711337	0.0463149	0.0401432	0.0564065
TR12502	0.0217723	0.0217723	0.0426736	0.0217723	0.0217723	0.0217723	0.0217723	0.156434	0.322992	0.0217723	0.0217723	0.259199	0.000979752	0.0217723	0.0217723
TR12503	0.0669261	0.0791959	0.0630005	0.0593029	0.0255972	0.0739419	0.0722151	0.0906569	0.0529713	0.0596362	0.0431401	0.0635819	0.0789185	0.0695994	0.101316
TR12506	0.00490645	0.0340226	0.0328759	0.000542149	0.000542149	0.000542149	0.00220655	0.00249389	0.000542149	0.000542149	0.000542149	0.000542149	0.000848464	0.0556652	0.863186
TR12511	0.0280028	0.432004	0.175074	0.0455102	0.0150171	0.0011786	0.000350253	0.0258329	0.000350253	0.000350253	0.00361637	0.000977207	0.000350253	0.0642715	0.207114
TR12512	0.0102684	0.0710037	0.0965905	0.000758196	0.00154915	0.000936045	0.00875202	0.0032902	0.000936045	0.000730115	0.000936045	0.000936045	0.00596729	0.0788337	0.718513
TR12513	0.150959	0.0957888	0.0977748	0.175184	0.0422178	0.0347663	0.0244045	0.0223066	0.0174903	0.0171545	0.00221946	0.0154371	0.0441079	0.177976	0.0822129
TR12514	0.0466955	0.0146108	0.0582585	0.0501496	0.0212605	0.00369426	0.0109165	0.250175	0.0367949	0.00369426	0.0264694	0.0041191	0.0412649	0.313514	0.118383
TR12517	0.0426423	0.0767987	0.0556979	0.0480601	0.0156508	0.0141472	0.0956818	0.15649	0.201854	0.0718021	0.0266655	0.0393687	0.0499105	0.0675218	0.0377089
TR12518	0.0531394	0.020758	0.0385294	0.0334775	0.0676541	0.106152	0.0256562	0.0516567	0.170708	0.0259793	0.0129949	0.0403722	0.113555	0.0668174	0.172551
TR12519	0.0898906	0.0553085	0.0665966	0.0778015	0.0498795	0.0498676	0.0913877	0.0701042	0.0484638	0.0846977	0.084662	0.0609813	0.0542417	0.0596647	0.0564526
TR1252	0.00645367	0.0158969	0.00654466	0.00129983	0.00129983	0.00129983	0.00172878	0.0125564	0.0187826	0.00370452	0.00161829	0.00282714	0.0584925	0.2566	0.610895
TR12525	0.143417	0.167622	0.157873	0.0811871	0.0126067	0.0743328	0.0348318	0.0695516	0.0055843	0.0316568	0.0265394	0.00997329	0.070336	0.0898343	0.0246531
TR12527	0.196019	0.0983684	0.117012	0.048429	0.0401099	0.0142861	0.124489	0.138627	0.00648692	0.0304291	0.0431801	0.0182971	0.0226052	0.0363218	0.0653396
TR12528	0.057404	0.0845486	0.0584048	0.0780575	0.0468001	0.0471769	0.0636219	0.0525255	0.0499498	0.0673603	0.138253	0.0750211	0.0571957	0.0632164	0.0604639
TR1253	0.0698596	0.170652	0.100653	0.0619352	0.0268316	0.120951	0.0811205	0.0274572	0.0397609	0.13534	0.0412206	0.0823717	0.0161268	0.0223134	0.00340609
TR12534	0.10927	0.0506329	0.0412789	0.0732502	0.0150782	0.0566828	0.0763217	0.0856757	0.163347	0.0679914	0.100661	0.106711	0.0309475	0.0190804	0.00307148
TR12536	0.0753109	0.1012	0.0872044	0.0530708	0.0476839	0.0659531	0.0735999	0.0606209	0.0345048	0.0582977	0.0661534	0.042711	0.0492069	0.0693489	0.115134
TR12539	0.132167	0.051031	0.127707	0.0846495	0.090698	0.0173973	0.0926531	0.0641668	0.101344	0.0549565	0.0249274	0.0334504	0.063953	0.0320758	0.0288224
TR1254	0.0820019	0.039219	0.0440406	0.0833959	0.0242826	0.0355225	0.0136856	0.023472	0.0560107	0.0258723	0.00716949	0.0603676	0.0445193	0.056734	0.403706
TR12540	0.0993436	0.0439534	0.0482168	0.0187453	0.0994112	0.167659	0.00676727	0.00676727	0.0640861	0.0120796	0.00676727	0.0085606	0.00527847	0.058097	0.354267
TR12541	0.034106	0.154421	0.134842	0.0664929	0.00522162	0.0016141	0.0024615	0.0836992	0.0016141	0.00395455	0.0127675	0.000992672	0.00535074	0.123842	0.36862
TR12542	0.0911717	0.117139	0.124093	0.0336939	0.0590903	0.00671862	0.051935	0.0607364	0.0603332	0.077936	0.0310736	0.0396063	0.0716205	0.0644988	0.110353
TR12543	0.168646	0.394744	0.174295	0.0205095	0.0126713	0.0195878	0.015408	0.0864142	0.00148193	0.000875218	0.000485372	0.0275578	0.0441817	0.00938213	0.02376
TR12544	0.0959935	0.0862157	0.0712802	0.0583979	0.01562	0.208878	0.0484001	0.048449	0.0534846	0.01276	0.0226112	0.0558557	0.0445379	0.0578357	0.11968
TR12545	0.0737556	0.107885	0.0798697	0.0427602	0.0394457	0.000765874	0.0390725	0.104062	0.130488	0.0891632	0.0682014	0.0624799	0.0717734	0.0662771	0.0239995
TR12547	0.0548946	0.299211	0.0415832	0.0235599	0.0235599	0.0723289	0.0169631	0.0730357	0.0471198	0.0510072	0.0215573	0.0982448	0.0261515	0.0235599	0.127223
TR12549	0.133273	0.0598763	0.095293	0.0585387	0.0414451	0.0139125	0.0263421	0.140404	0.0486937	0.0249879	0.0580546	0.0384103	0.0915066	0.116841	0.0524209
TR1255	0.121443	0.0646516	0.0899651	0.0153345	0.0116935	0.0707006	0.0482768	0.0581402	0.22944	0.0811035	0.0155079	0.0657304	0.0298985	0.0215184	0.0765956
TR12552	0.0990795	0.021657	0.0657064	0.0573124	0.0166105	0.130525	0.069206	0.105242	0.0455456	0.0600766	0.0817082	0.0702711	0.048183	0.0853093	0.0435676
TR12554	0.0984124	0.0101895	0.0138506	0.0104325	0.00442249	0.00323992	0.00952535	0.00450348	0.00698202	0.00323992	0.00323992	0.00669043	0.0745667	0.0217884	0.728916
TR12555	0.052427	0.332967	0.16936	0.00627978	0.0331074	0.0132245	0.00721252	0.0387684	0.00184699	0.000803443	0.00184699	0.00122825	0.0108973	0.199023	0.131007
TR12559	0.0474852	0.0836382	0.0904837	0.029115	0.0767253	0.142879	0.0651236	0.0488235	0.093324	0.0470712	0.0292209	0.0386467	0.0388296	0.0749827	0.0936513
TR1256	0.0391543	0.0391543	0.0391543	0.0391543	0.0391543	0.0391543	0.0391543	0.45184	0.0391543	0.0391543	0.0391543	0.0391543	0.0391543	0.0391543	0.0391543
TR12562	0.0288033	0.0813192	0.0123358	0.000723034	0.00295116	0.00295116	0.0279475	0.190586	0.195485	0.0343367	0.0112587	0.066165	0.0728346	0.120983	0.151321
TR12563	0.116553	0.0727281	0.0766376	0.0819479	0.0729159	0.0416945	0.0822323	0.0569343	0.0397135	0.0522137	0.0840425	0.0597247	0.0704438	0.0377747	0.0544435
TR12566	0.130229	0.039986	0.0430772	0.00997158	0.00997158	0.058932	0.00997158	0.422247	0.0609264	0.00997158	0.00997158	0.0167024	0.0306128	0.0676572	0.0797726
TR12568	0.0784622	0.051805	0.0752184	0.02852	0.0202659	0.148863	0.165949	0.0510021	0.0577145	0.0563977	0.0350077	0.0311858	0.0226426	0.109841	0.0671249
TR1257	0.0345422	0.0919082	0.0745792	0.0288947	0.0235103	0.0160138	0.0286396	0.037888	0.0540964	0.0188388	0.0143093	0.0307781	0.0451768	0.196242	0.304582
TR12570	0.00918533	0.0392428	0.0489675	0.000167577	0.000659836	0.000349119	0.00280692	0.00214185	0.000349119	0.000349119	0.000349119	0.000289769	0.000563828	0.0675686	0.82701
TR12574	0.0735255	0.026688	0.0129437	0.026688	0.026688	0.026688	0.141046	0.0352282	0.026688	0.026688	0.026688	0.026688	0.340673	0.13691	0.0461703
TR12577	0.00546867	0.00363666	0.00888658	0.0158865	0.0459094	0.00546867	0.143744	0.055589	0.00576944	0.0151755	0.00546867	0.0203161	0.0204255	0.297413	0.350842
TR12578	0.0157953	0.253435	0.147291	0.207392	0.0157953	0.0157953	0.0157953	0.0157953	0.0157953	0.0157953	0.0157953	0.0157953	0.225873	0.0080556	0.0157953
TR12579	0.00170456	0.017216	0.0012358	0.00871455	0.00566765	0.00426139	0.0169603	0.0178339	0.0334519	0.0127416	0.00967336	0.027209	0.0468753	0.299065	0.49739
TR1258	0.0603643	0.0376884	0.109108	0.0249372	0.0231784	0.026005	0.105967	0.0580402	0.0387563	0.0744975	0.128329	0.0753141	0.0794598	0.0849246	0.0734296
TR12582	0.130568	0.0491871	0.0375057	0.100004	0.0488524	0.117764	0.0606417	0.100674	0.0354436	0.0503962	0.0388336	0.0599616	0.0597241	0.0422667	0.0681774
TR12588	0.0993178	0.099455	0.0875853	0.0666684	0.0193011	0.0898617	0.0802734	0.0481218	0.054232	0.053508	0.0482159	0.0818359	0.042502	0.0405813	0.0885405
TR12589	0.145129	0.0587316	0.152074	0.0249742	0.0160892	0.0024191	0.0865052	0.0778447	0.217951	0.0485361	0.0156467	0.0190302	0.0701354	0.048209	0.0167236
TR1259	0.0411358	0.0631407	0.0789259	0.0476129	0.0405782	0.0825291	0.0786686	0.0712049	0.0487282	0.0688886	0.0993008	0.087419	0.0294685	0.087419	0.0749796
TR12590	0.0633773	0.0897359	0.0707669	0.0750451	0.0142665	0.0552629	0.0483329	0.070926	0.0574904	0.0902839	0.0580914	0.0560407	0.0606371	0.0473429	0.1424
TR12593	0.0543381	0.073042	0.0457383	0.100548	0.00792617	0.00449075	0.0586267	0.0730869	0.138023	0.100211	0.046861	0.117141	0.0727277	0.0869184	0.0203206
TR12594	0.0671152	0.0812044	0.0675828	0.0828177	0.0557176	0.0431288	0.0485122	0.110241	0.0550309	0.0388367	0.0485003	0.0584365	0.04094	0.0794393	0.122497
TR12596	0.045276	0.0543914	0.0337581	0.0529682	0.0407107	0.289744	0.0556768	0.0479795	0.0309423	0.0384305	0.0568042	0.0703166	0.072765	0.0656339	0.0446027
TR12598	0.097978	0.0755744	0.0587949	0.123382	0.062894	0.0351691	0.0614597	0.0790349	0.0556327	0.0828123	0.043211	0.0345667	0.062979	0.0586913	0.0678202
TR126	0.0531626	0.0643877	0.0493802	0.179688	0.043422	0.0119926	0.0779316	0.10232	0.0806466	0.037977	0.0629281	0.0998906	0.0247429	0.0437195	0.0678111
TR12601	0.052427	0.332967	0.16936	0.00627978	0.0331074	0.0132245	0.00721252	0.0387684	0.00184699	0.000803443	0.00184699	0.00122825	0.0108973	0.199023	0.131007
TR12603	0.0141483	0.00417374	0.0141483	0.0141483	0.0643039	0.701188	0.0141483	0.0141483	0.0141483	0.0141483	0.0141483	0.0141483	0.0141483	0.00374929	0.0851019
TR12605	0.0230837	0.164732	0.184832	0.0819377	0.0151086	0.0121105	0.0297002	0.027219	0.0383252	0.164939	0.0380889	0.0777138	0.0564318	0.0472751	0.0385024
TR12606	0.0390629	0.0442974	0.034843	0.124844	0.26673	0.0885948	0.0530831	0.0745515	0.0250196	0.0442282	0.0465342	0.028271	0.0302311	0.0537057	0.0460038
TR12607	0.0445018	0.0680174	0.0466436	0.0263283	0.00930288	0.232294	0.0580834	0.0512354	0.0690808	0.0720526	0.0496501	0.0339466	0.042837	0.0735484	0.122478
TR12608	0.25088	0.0333139	0.0465044	0.0564622	0.0598247	0.0108536	0.10185	0.0791951	0.0769101	0.0554495	0.0390393	0.0202791	0.0839857	0.0439727	0.04148
TR1261	0.00150971	0.00150971	0.00150971	0.00901295	0.00100395	0.000883179	0.00221172	0.0144177	0.187528	0.00971497	0.00593315	0.035614	0.030866	0.320292	0.377993
TR12610	0.111218	0.0866364	0.0869277	0.0615505	0.0777347	0.0668566	0.0482915	0.0707851	0.0819741	0.0458921	0.0497836	0.0577538	0.0419382	0.0330088	0.0796486
TR12613	0.066991	0.0513137	0.0371427	0.0968683	0.247427	0.077066	0.038014	0.0533751	0.041981	0.0413571	0.0439736	0.0501986	0.0416769	0.033825	0.0787906
TR12614	0.110401	0.0687258	0.0541415	0.0999321	0.0488672	0.0234547	0.0866664	0.0393575	0.0897431	0.0283294	0.0326447	0.0521037	0.159348	0.0298478	0.0764374
TR12617	0.107982	0.100401	0.0892829	0.0583213	0.0282664	0.032797	0.0899669	0.0746649	0.0534844	0.0847108	0.0662798	0.0534008	0.0578746	0.0485286	0.0540378
TR12618	0.131395	0.371214	0.148681	0.0349921	0.0093188	0.0093188	0.0175659	0.0353648	0.0229242	0.0300065	0.0216662	0.0223185	0.0427267	0.0162613	0.0862455
TR12619	0.0597717	0.114691	0.0826355	0.0495053	0.197318	0.0277739	0.074477	0.0610364	0.0429999	0.0607553	0.0489845	0.0584078	0.0226985	0.0321631	0.0667813
TR12621	0.053907	0.0899185	0.0609862	0.0812458	0.0277724	0.0545446	0.0748893	0.0713713	0.0511758	0.0638013	0.0914117	0.0638736	0.0729368	0.0658203	0.0763453
TR12623	0.088473	0.0575332	0.0783505	0.0739296	0.0833147	0.122026	0.0713942	0.0637942	0.0594703	0.047553	0.0536297	0.0503407	0.0517637	0.0451727	0.0532546
TR12625	0.100035	0.0698757	0.0623645	0.0856639	0.0504876	0.0574726	0.0984008	0.0625104	0.0206016	0.0474166	0.108667	0.0510698	0.0949329	0.0749177	0.0155834
TR12626	0.0195613	0.0211352	0.0192021	0.0619161	0.0902317	0.020208	0.0362971	0.0489109	0.063768	0.0300072	0.031806	0.0371749	0.183027	0.12766	0.209095
TR12627	0.100379	0.0370111	0.0520679	0.108958	0.0489556	0.0216178	0.0697042	0.092752	0.0750876	0.0544231	0.0453105	0.0989766	0.141063	0.0172718	0.0364223
TR12628	0.0482178	0.0832248	0.0731544	0.0395205	0.0678483	0.129876	0.0479367	0.0722756	0.100714	0.0645593	0.0388172	0.0518223	0.0452519	0.0675037	0.0692774
TR12629	0.0214097	0.00846006	0.0220584	0.0108995	0.00519022	0.00519022	0.0190481	0.0287019	0.521565	0.047231	0.00570924	0.166995	0.0693933	0.01064	0.0575077
TR12630	0.194547	0.196967	0.138781	0.063787	0.0395309	0.0414213	0.0281977	0.0566006	0.0237712	0.0342093	0.0385706	0.0404027	0.0273376	0.0223004	0.053575
TR12633	0.0426856	0.0704113	0.061555	0.0565684	0.0381777	0.0998923	0.0525392	0.0594806	0.0824191	0.0968604	0.0618742	0.0999721	0.0410101	0.0547333	0.0818207
TR12634	0.0162866	0.0162866	0.0162866	0.0162866	0.0162866	0.0162866	0.0162866	0.055456	0.188681	0.0162866	0.0175081	0.0162866	0.35171	0.147394	0.092671
TR12635	0.00924129	0.00924129	0.00924129	0.00924129	0.00924129	0.00924129	0.00924129	0.00924129	0.224194	0.00924129	0.00924129	0.0379817	0.0676462	0.174337	0.403429
TR12636	0.148216	0.0610827	0.0815925	0.0829107	0.135638	0.0692375	0.058357	0.0474318	0.0383833	0.0383833	0.077638	0.0440358	0.0486606	0.0340043	0.0344288
TR12640	0.0376661	0.0638016	0.0628369	0.0611871	0.00620256	0.0596455	0.0550206	0.0866645	0.0604569	0.0975009	0.121338	0.0805251	0.0429942	0.0982943	0.0658661
TR12641	0.106694	0.133535	0.112228	0.0797131	0.0175708	0.0972839	0.0472755	0.0565164	0.034754	0.0310518	0.0218981	0.0839871	0.0699295	0.0453662	0.0621956
TR12642	0.0584058	0.0813918	0.0554923	0.0789918	0.0300783	0.132131	0.0706715	0.0609551	0.0275103	0.0417744	0.125356	0.0859628	0.0650452	0.0528169	0.0334168
TR12643	0.0367896	0.0198395	0.0119626	0.0869957	0.245878	0.37465	0.0036808	0.0036808	0.0036808	0.0250663	0.0182752	0.0620031	0.0533716	0.0279557	0.0261705
TR12644	0.136192	0.118914	0.116567	0.0944553	0.0348271	0.0739523	0.0513663	0.0803877	0.00594572	0.0336691	0.0491124	0.015762	0.0673926	0.0641594	0.0572965
TR12646	0.0802674	0.0705136	0.0573742	0.0619763	0.0339284	0.0299728	0.120661	0.0674014	0.0478525	0.071645	0.0872177	0.05604	0.0805584	0.074096	0.0604952
TR12648	0.0017072	0.00117607	0.00182101	0.0135627	0.00889639	0.00379377	0.0123298	0.0338784	0.109621	0.0247164	0.00792898	0.0225919	0.228063	0.244433	0.285481
TR12649	0.0359454	0.0668584	0.0134795	0.00754853	0.0359454	0.161395	0.0359454	0.0283968	0.0194105	0.00647016	0.00700935	0.158879	0.0359454	0.017793	0.368979
TR12650	0.036415	0.0675945	0.0371387	0.0503727	0.00181647	0.0177494	0.0295662	0.0450356	0.0306786	0.0229956	0.0370211	0.0283237	0.0441016	0.167443	0.383748
TR12651	0.174926	0.176954	0.22202	0.00400265	0.00220531	0.00220531	0.0331459	0.0785313	0.00220531	0.00220531	0.00659389	0.000959312	0.268552	0.017433	0.00806043
TR12653	0.049415	0.04928	0.0773555	0.0517448	0.105364	0.101346	0.083754	0.0454139	0.060051	0.0427802	0.073118	0.087637	0.0827748	0.0649976	0.0249692
TR12654	0.097364	0.0648367	0.0742796	0.061844	0.0216824	0.0612629	0.0931146	0.0682579	0.0525245	0.0548272	0.0899767	0.0704806	0.054326	0.0753401	0.0598828
TR12656	0.0441893	0.105477	0.0857664	0.0588033	0.0483871	0.0716424	0.0878282	0.0682202	0.0299158	0.0590848	0.0966617	0.0597958	0.0785706	0.0797937	0.0258635
TR12657	0.0358733	0.053002	0.0493888	0.0563648	0.230083	0.174368	0.0162623	0.0278968	0.0296905	0.00615212	0.0072134	0.0227995	0.0393193	0.0727511	0.178834
TR1266	0.0332015	0.0759263	0.0236782	0.0750416	0.0889363	0.0912781	0.0114488	0.0554746	0.121149	0.0714509	0.0608868	0.100229	0.0268006	0.05204	0.112458
TR12660	0.115311	0.0881938	0.0728042	0.121071	0.0314843	0.0222505	0.0744377	0.0504849	0.0309512	0.0754694	0.0434177	0.0584978	0.0696575	0.0636392	0.0823303
TR12662	0.103747	0.0729874	0.0902125	0.0599608	0.0245768	0.0304329	0.121277	0.0706973	0.0672343	0.0931963	0.0597067	0.038074	0.0803777	0.0517021	0.0358172
TR12663	0.00481725	0.379913	0.364735	0.00982566	0.0160193	0.00684355	0.0261126	0.00726411	0.00756996	0.0138783	0.0139165	0.0596421	0.0115079	0.0142224	0.063733
TR12664	0.0521925	0.09131	0.045947	0.0790694	0.00796176	0.02143	0.0907975	0.141393	0.114778	0.107019	0.0607383	0.0810956	0.042133	0.045661	0.0184742
TR12665	0.0861077	0.0838519	0.0529973	0.0444151	0.050949	0.0548641	0.0958826	0.0821406	0.0749844	0.0508712	0.0733769	0.046256	0.0594534	0.0764624	0.0673875
TR12666	0.0665067	0.469502	0.246624	0.00875302	0.0560517	0.00324186	0.00646751	0.00573809	0.00324186	0.00640267	0.00324186	0.00304735	0.0189	0.0810789	0.0212018
TR12667	0.0790696	0.120912	0.0906993	0.0615952	0.0964242	0.103588	0.0469083	0.0389353	0.0579384	0.048287	0.0570992	0.0425022	0.0521536	0.0530228	0.0508647
TR12668	0.0663054	0.0497123	0.0292386	0.055366	0.00568714	0.042687	0.0794192	0.11759	0.064064	0.114312	0.0838351	0.0514184	0.0429881	0.0827312	0.114646
TR12671	0.0822645	0.0423205	0.0543655	0.0491243	0.0681359	0.113712	0.0708705	0.0416694	0.0760792	0.0652712	0.0592812	0.167589	0.0382837	0.0452503	0.0257829
TR12672	0.0667228	0.0148205	0.0136243	0.108094	0.0186987	0.120961	0.0213139	0.0760701	0.0652877	0.0325558	0.111332	0.114567	0.0638202	0.0506109	0.121522
TR12674	0.0987609	0.0678758	0.0724359	0.0592063	0.132478	0.0478989	0.103706	0.0507564	0.0439834	0.0429282	0.0757639	0.040835	0.0688369	0.0429853	0.0515492
TR12675	0.0233898	0.0163149	0.0170881	0.0244336	0.0206835	0.0148844	0.0435707	0.0346401	0.150159	0.0709425	0.0922446	0.0608907	0.169644	0.108444	0.152671
TR12677	0.228245	0.015463	0.0180606	0.100914	0.0180361	0.0818242	0.0274218	0.0180851	0.0576617	0.0145808	0.0288431	0.0334011	0.0863822	0.136545	0.134536
TR12680	0.0325711	0.0180922	0.056109	0.0749239	0.0607547	0.163217	0.0879575	0.0838022	0.0797244	0.0769886	0.0700459	0.0456821	0.0532442	0.0421205	0.0547669
TR12682	0.104248	0.060807	0.0460101	0.0213378	0.0670678	0.158673	0.0142423	0.173861	0.207321	0.0111638	0.00822173	0.0680988	0.024742	0.00923843	0.0249681
TR12683	0.0547035	0.0763593	0.0637229	0.0808502	0.0480981	0.0858032	0.0651588	0.0646927	0.0616959	0.0673024	0.0793893	0.0781865	0.0519023	0.0508077	0.0713272
TR12685	0.0750558	0.0648416	0.0367836	0.0117443	0.0842362	0.0096973	0.230564	0.208833	0.046729	0.023013	0.0479902	0.022372	0.0657927	0.0566537	0.0156935
TR12686	0.0482158	0.0793472	0.0442042	0.064587	0.0225797	0.177562	0.0742212	0.0555195	0.0425932	0.0540231	0.103964	0.0699804	0.0536792	0.0597603	0.0497631
TR12687	0.0386399	0.0386399	0.0386399	0.0386399	0.0386399	0.0386399	0.0386399	0.0386399	0.0386399	0.0386399	0.0386399	0.0386399	0.0386399	0.0386399	0.459042
TR1269	0.000167067	0.000369738	0.000168436	0.134014	0.169701	0.002949	0.0188245	0.0268245	0.068733	0.0248437	0.000109552	0.121331	0.222942	0.096375	0.112648
TR12690	0.0668313	0.0775924	0.0665248	0.0529372	0.0241444	0.0210284	0.0629491	0.136574	0.0420228	0.0184403	0.017606	0.0297122	0.0353823	0.11701	0.231245
TR12691	0.0838845	0.0576852	0.0704811	0.0634676	0.0396932	0.126765	0.0876843	0.0645655	0.0569178	0.0675073	0.0738866	0.058911	0.061645	0.0378386	0.0490676
TR12692	0.0451982	0.0734375	0.0681974	0.0399009	0.0269055	0.0292873	0.0789825	0.0837652	0.0482851	0.113453	0.116864	0.0927782	0.0785252	0.0562119	0.0482088
TR12693	0.112108	0.0405961	0.0801555	0.0381417	0.109867	0.0680971	0.0584473	0.048447	0.132795	0.0410534	0.0293685	0.0274934	0.0558329	0.0682114	0.089386
TR12695	0.11583	0.0244665	0.0367554	0.0931929	0.0236258	0.0965433	0.129429	0.0823628	0.0342457	0.0449027	0.080904	0.0522711	0.0760948	0.0779492	0.0314269
TR12698	0.431992	0.0632405	0.0996006	0.000128538	0.00262859	0.00952142	0.00788578	0.00723024	0.000642688	0.000642688	0.000642688	0.000350265	0.328587	0.00964675	0.0372598
TR1270	0.0983773	0.0977051	0.0972242	0.0710972	0.0152977	0.0322093	0.0519073	0.0627252	0.0350471	0.041813	0.0464909	0.0665922	0.0751763	0.0864255	0.121912
TR12700	0.0379917	0.0208912	0.11347	0.0309999	0.202089	0.055345	0.0876927	0.0329374	0.0254401	0.033864	0.132592	0.0534075	0.018701	0.0911465	0.0634319
TR12706	0.0353466	0.104651	0.0738514	0.0574497	0.0834005	0.0980982	0.100328	0.0548263	0.0196507	0.0751718	0.0413011	0.0450199	0.0251688	0.0668783	0.118858
TR12708	0.0818408	0.0781211	0.062122	0.0674828	0.036755	0.0382212	0.089001	0.0935454	0.0650211	0.0912836	0.0621886	0.0623219	0.0708401	0.0527958	0.0484597
TR12709	0.0339764	0.111979	0.0537374	0.0627457	0.0341587	0.0838085	0.0637611	0.0719102	0.0452498	0.0800073	0.0904996	0.0992996	0.0238486	0.0647244	0.0802937
TR1271	0.0144739	0.380518	0.0144739	0.13135	0.0144739	0.0144739	0.042915	0.0144739	0.0144739	0.210088	0.0144739	0.104791	0.0144739	7.23694e-05	0.0144739
TR12710	0.0912758	0.113822	0.122928	0.0382048	0.0332024	0.00361087	0.120797	0.0567876	0.0797562	0.0694344	0.0591831	0.0501647	0.0630053	0.0641678	0.0336604
TR12712	0.203029	0.0871795	0.0820605	0.029101	0.041118	0.0923749	0.0210412	0.0267348	0.0308972	0.0102628	0.0119686	0.0170995	0.0499886	0.0686069	0.228538
TR12715	0.0842794	0.146618	0.0984189	0.0447169	0.0521	0.10824	0.0665877	0.0442293	0.047085	0.0605976	0.0401895	0.06213	0.0311346	0.0345476	0.0791252
TR12716	0.136039	0.0966541	0.080792	0.0584046	0.0594285	0.0336732	0.0771211	0.0574137	0.0728576	0.0339629	0.0293603	0.046355	0.0729202	0.044643	0.100374
TR12717	0.0511975	0.0433044	0.0413624	0.0754535	0.0349145	0.107783	0.0777777	0.0944602	0.0558493	0.10375	0.0559674	0.0628704	0.0678106	0.0785767	0.048922
TR12719	0.0255436	0.0333609	0.0881365	0.0816405	0.0810625	0.246573	0.0470685	0.0293421	0.0450592	0.0560969	0.0848335	0.039499	0.0483622	0.0413432	0.0520782
TR1272	0.0591195	0.104472	0.0890287	0.00412299	0.032355	0.161216	0.0178197	0.2471	0.0902865	0.0402516	0.0240391	0.0675751	0.0131377	0.0113208	0.0381551
TR12721	0.0231489	0.0825103	0.0872655	0.0585776	0.0649527	0.0218948	0.059466	0.0837122	0.0660501	0.0863249	0.0865862	0.122485	0.0290537	0.0326592	0.0953127
TR12722	0.0092	0.0348	0.0182	0.0696	0.059	0.4924	0.0406	0.0156	0.0762	0.0274	0.0068	0.0604	0.0126	0.0544	0.0228
TR12728	0.0279932	0.0783387	0.0795374	0.0469609	0.0088845	0.0294035	0.0379354	0.0649415	0.111338	0.0822169	0.0832746	0.0973064	0.0447046	0.0652235	0.14194
TR1273	0.0557166	0.0503662	0.0537956	0.0289995	0.0439086	0.0906549	0.0273387	0.0508005	0.144147	0.00926704	0.00523105	0.0365444	0.043007	0.0684727	0.29175
TR12730	0.0272837	0.0540324	0.0341046	0.0551023	0.0639294	0.281218	0.0490393	0.0557264	0.016183	0.064821	0.0725335	0.0536311	0.0482368	0.0575989	0.0665597
TR12731	0.0545225	0.0538904	0.0492665	0.0621736	0.00439107	0.0551878	0.118393	0.0808024	0.0297063	0.0676957	0.100462	0.0767107	0.0919796	0.0653671	0.0894514
TR12732	0.0365051	0.114763	0.113489	0.0540098	0.10602	0.0848776	0.0388679	0.0504788	0.0494699	0.0444875	0.0407795	0.0447707	0.0541426	0.0673729	0.0999664
TR12734	0.0380659	0.141274	0.0736674	0.074427	0.0143302	0.0133494	0.0998988	0.053411	0.0181954	0.0694282	0.201356	0.0491734	0.0335998	0.0672323	0.052592
TR12737	0.113093	0.0946114	0.0805844	0.0713393	0.0378788	0.0485818	0.0952157	0.0597829	0.0235579	0.0571776	0.0470382	0.0445554	0.084717	0.086281	0.055585
TR12738	0.0871505	0.0829061	0.0739241	0.0681231	0.0437834	0.0629511	0.115151	0.0520414	0.0192899	0.0377471	0.0825894	0.0394214	0.116707	0.101214	0.0170002
TR1274	0.0769929	0.096764	0.149171	0.0243883	0.0766772	0.0213891	0.107774	0.0729282	0.0138122	0.1103	0.0435675	0.0513812	0.103354	0.0348461	0.0166535
TR12741	0.114592	0.0703501	0.096013	0.0267962	0.00809553	0.463307	0.0076098	0.0306416	0.0603926	0.0142481	0.00242866	0.0378466	0.012629	0.0171625	0.0378871
TR12742	0.512926	0.018851	0.0642729	0.0274686	0.0359066	0.0359066	0.051526	0.0359066	0.0359066	0.0125673	0.0359066	0.0210054	0.0400359	0.0359066	0.0359066
TR12743	0.0397776	0.0610782	0.0524884	0.03046	0.0188329	0.062328	0.0525437	0.0356408	0.105451	0.0799823	0.0438669	0.052963	0.102438	0.132044	0.130106
TR12744	0.109939	0.033788	0.0568948	0.0124045	0.0962148	0.112768	0.104981	0.0585544	0.0383838	0.0526181	0.0584055	0.124109	0.0486181	0.0434052	0.0489159
TR12745	0.0396648	0.134856	0.128804	0.0581129	0.0225062	0.0704638	0.0967483	0.0608957	0.015857	0.0489465	0.0727749	0.0386737	0.10603	0.0843435	0.0213229
TR12746	0.0651314	0.0767854	0.0574336	0.0778682	0.0126403	0.0691947	0.0768068	0.0817386	0.0587844	0.058184	0.0578731	0.0648419	0.0725397	0.0604784	0.109699
TR12748	0.113953	0.0760253	0.0768991	0.049649	0.0177382	0.01133	0.137737	0.0754728	0.0976205	0.0811479	0.0749204	0.0393335	0.067568	0.0458823	0.0347231
TR12752	0.0479436	0.0646671	0.0845717	0.0423995	0.0257214	0.123426	0.0805726	0.0400818	0.0617587	0.0928425	0.0592138	0.0647126	0.0528971	0.0675756	0.0916155
TR12753	0.0695121	0.103161	0.1017	0.0662357	0.0309484	0.0286461	0.0973169	0.0776145	0.0371469	0.0796068	0.0630036	0.0568937	0.040866	0.079474	0.0678739
TR12754	0.0913977	0.0494911	0.0473145	0.0351872	0.0436669	0.0490011	0.0635757	0.106857	0.139037	0.0362802	0.0479361	0.0683284	0.0892817	0.0691759	0.0634693
TR12756	0.054472	0.142394	0.126437	0.0096194	0.0212689	0.126532	0.067905	0.112264	0.0547755	0.0360111	0.0116685	0.0369597	0.0238303	0.0495769	0.126285
TR12759	0.0583009	0.0446822	0.0704929	0.0939689	0.0129702	0.0688067	0.148833	0.0821012	0.0635538	0.112387	0.0446174	0.0405966	0.0409209	0.0584306	0.0593385
TR12760	0.119728	0.348655	0.467939	0.00233683	0.00233683	0.00233683	0.00436987	0.0132615	0.00330662	0.00233683	0.00233683	0.00390251	0.00569018	0.00245367	0.0190101
TR12761	0.122796	0.0907299	0.0954749	0.0634683	0.0630325	0.0380691	0.082072	0.0538	0.0547708	0.0434184	0.0493819	0.0748009	0.0830527	0.0520169	0.0331161
TR12763	0.0485024	0.0431975	0.0475029	0.0662735	0.0491395	0.06065	0.0637143	0.0507211	0.0609356	0.0561688	0.121069	0.092315	0.0848573	0.0556306	0.0993223
TR12764	0.0748191	0.0533314	0.0397279	0.0962166	0.0371299	0.0817652	0.041911	0.114313	0.0837498	0.0592671	0.0411713	0.0831183	0.0487849	0.0628033	0.0818915
TR12767	0.365119	0.23312	0.204855	0.00328477	0.00926306	0.00719365	0.0574507	0.0422586	0.00878677	0.0134511	0.0189039	0.00211868	0.0224514	0.00845829	0.00328477
TR12768	0.0448426	0.0669517	0.0524189	0.0655374	0.0935698	0.198807	0.0482267	0.0499486	0.0535439	0.0666532	0.0591963	0.0671996	0.0335883	0.0440207	0.0554954
TR12769	0.122593	0.0708848	0.0703027	0.0601797	0.0259371	0.0761125	0.0691869	0.0692718	0.0605391	0.0465629	0.0361202	0.05765	0.08569	0.0661809	0.0827883
TR12770	0.222789	0.139328	0.134061	0.0361154	0.0213448	0.128279	0.0374703	0.0316976	0.0219841	0.0134729	0.010305	0.023673	0.059817	0.00574411	0.113918
TR12771	0.155335	0.0608871	0.109869	0.0648233	0.105224	0.0109189	0.0403676	0.0921051	0.0624912	0.089014	0.0409804	0.0561522	0.0377653	0.053216	0.0208516
TR12776	0.0782725	0.076736	0.0716458	0.0401771	0.0707938	0.217979	0.0273432	0.0657091	0.110715	0.0402563	0.0314372	0.0507536	0.0433348	0.026739	0.0481076
TR12777	0.0377446	0.0165313	0.0324557	0.0113003	0.0234964	0.0133522	0.0354325	0.068813	0.224618	0.0368775	0.027716	0.0789573	0.180399	0.113003	0.0993035
TR12778	0.123277	0.100573	0.0498638	0.0838131	0.0274144	0.00212015	0.144372	0.031923	0.0160353	0.0441474	0.219181	0.0482401	0.0550971	0.0493002	0.00464286
TR1278	0.00300761	0.0543139	0.0117945	0.0334965	0.0117945	0.575102	0.0120304	0.0117945	0.00725364	0.0508934	0.0135637	0.0953588	0.0117945	0.0610957	0.0467064
TR12780	0.102706	0.0830133	0.0883414	0.0697083	0.0488748	0.00128363	0.0478815	0.151922	0.0246029	0.0760806	0.100403	0.0483196	0.0359926	0.0681191	0.0527511
TR12782	0.127258	0.104802	0.0723246	0.0688363	0.0527194	0.0206282	0.050992	0.097699	0.103577	0.0316803	0.0357975	0.047663	0.0497761	0.0560568	0.0801902
TR12785	0.0818182	0.0738182	0.0704545	0.0945909	0.149955	0.0660909	0.045	0.0249545	0.0588636	0.0431818	0.0533636	0.0671364	0.0493182	0.0489091	0.0725455
TR12786	0.018174	0.24873	0.162247	0.052543	0.172835	0.0908041	0.0482222	0.0261561	0.0145128	0.0660664	0.0285309	0.0397783	0.00616795	0.0135563	0.0116762
TR1279	0.0254777	0.0254777	0.0254777	0.0254777	0.0254777	0.135924	0.0428025	0.00636943	0.0667516	0.0254777	0.00713376	0.0254777	0.0254777	0.156943	0.380255
TR12790	0.190645	0.0849149	0.0837553	0.121617	0.0307392	0.00329841	0.0377951	0.182525	0.00473135	0.0273134	0.0686271	0.00307816	0.0333662	0.0832007	0.0443946
TR12791	0.0428577	0.147097	0.152272	0.0539622	0.0413667	0.0593026	0.0846723	0.0502948	0.0146931	0.0534812	0.0646031	0.0366125	0.100832	0.0789378	0.0190155
TR12793	0.0591801	0.0848404	0.0867274	0.0572525	0.0474701	0.0364272	0.0652614	0.0571915	0.0315635	0.0749144	0.110905	0.0530972	0.032002	0.0634233	0.139743
TR12794	0.0487253	0.18005	0.199534	0.0329905	0.1293	0.0514945	0.0300998	0.0398324	0.034051	0.0733384	0.0278352	0.0427599	0.0507028	0.0292271	0.0300593
TR12795	0.000203046	0.0406091	0.0406091	0.0406091	0.0406091	0.0406091	0.471878	0.0406091	0.0406091	0.0406091	0.0406091	0.0406091	0.0406091	0.0406091	0.0406091
TR12797	0.068405	0.0496172	0.0504041	0.0511091	0.0635687	0.16941	0.0727331	0.0468056	0.0580684	0.0503467	0.0891273	0.0498959	0.0570356	0.0550355	0.0684378
TR12798	0.00174819	0.00174819	0.00174819	0.00174819	0.00174819	0.00174819	0.00174819	0.00174819	0.00170449	0.00174819	0.00174819	0.00287577	0.0357855	0.581142	0.36101
TR12799	0.0137108	0.0137108	0.0137108	0.00994036	0.0235826	0.0137108	0.013231	0.0123398	0.0379105	0.0230342	0.0146706	0.0156989	0.0224858	0.147734	0.624529
TR1280	0.02355	0.0267665	0.0205857	0.0690289	0.0661469	0.304709	0.0223354	0.0460501	0.0437137	0.0659513	0.106644	0.0783182	0.0332253	0.0557717	0.0372034
TR12800	0.0828388	0.08868	0.0868682	0.0927719	0.0671894	0.0675642	0.060536	0.0591304	0.0574124	0.0403573	0.0363903	0.0494471	0.0569751	0.0673455	0.0864934
TR12802	0.0796015	0.0994626	0.0772654	0.0728241	0.0333789	0.0569519	0.104005	0.0740614	0.0151521	0.0320862	0.11636	0.0621595	0.0816605	0.0784658	0.0165648
TR12804	0.0610247	0.0939593	0.0875909	0.029772	0.235761	0.11134	0.0462321	0.0643455	0.0320002	0.035091	0.0494523	0.0304333	0.0769386	0.0210028	0.0250568
TR12809	0.0373576	0.091533	0.0526086	0.0883393	0.0159325	0.0255596	0.0576586	0.0706123	0.0438416	0.0596918	0.0483919	0.0745681	0.166999	0.0928137	0.0740922
TR1281	0.0149142	0.0149142	0.0149142	0.0149142	0.0149142	0.0419836	0.0149142	0.0551827	0.225876	0.0149142	0.0149142	0.0321402	0.105295	0.0149142	0.405295
TR12810	0.00287121	0.00934579	0.00147867	0.00539788	0.00287121	0.0720387	0.00277072	0.00175144	0.0300042	0.00805375	0.00354595	0.0442167	0.00287121	0.0785994	0.734183
TR12811	0.0638356	0.128546	0.0449801	0.173088	0.11215	0.0109308	0.0149751	0.100016	0.0644368	0.0243209	0.0323004	0.147784	0.00890856	0.0439963	0.0297316
TR12814	0.144866	0.0117182	0.0386212	0.0582491	0.0442849	0.223573	0.152434	0.00937454	0.0567843	0.0239246	0.0748499	0.0135247	0.0427713	0.037254	0.0677701
TR12816	0.0347308	0.011255	0.0140803	0.0124243	0.00139593	0.000515103	0.00470031	0.0531045	0.00411052	0.00148092	0.00912247	0.00246992	0.0360804	0.389085	0.425444
TR12818	0.000741797	0.00763282	0.00883824	0.000304056	0.111431	0.815767	0.000370898	0.00142404	2.13593e-05	0.000235958	1.73387e-05	0.00570018	0.000300287	0.00134162	0.0458733
TR1282	0.0392571	0.0375963	0.050921	0.0803261	0.0347652	0.0992375	0.0218557	0.0213649	0.0779858	0.127925	0.0829684	0.165522	0.0278952	0.0831194	0.0492602
TR12820	0.0469326	0.0564497	0.0673665	0.0547236	0.0234663	0.155633	0.058969	0.0408677	0.0911127	0.085561	0.0426872	0.0870072	0.0566363	0.0367623	0.0958246
TR12821	0.176143	0.190692	0.150305	0.00913732	0.0381309	0.0086276	0.0353125	0.0945289	0.0556034	0.0154937	0.0129077	0.0297206	0.0390079	0.0324041	0.111986
TR12822	0.0663589	0.0630373	0.0607102	0.0593159	0.0360788	0.107425	0.0744275	0.0559181	0.0496556	0.0485801	0.0504741	0.0639058	0.0856915	0.0816418	0.0967795
TR12823	0.137432	0.0901351	0.0810352	0.0711643	0.0190434	0.0565292	0.115671	0.0415036	0.0152072	0.0261155	0.0667222	0.0291854	0.160628	0.0797417	0.00988577
TR12824	0.0323834	0.0322215	0.0323834	0.0323834	0.0323834	0.0323834	0.0323834	0.134553	0.491095	0.0323834	0.00647668	0.0323834	0.0118199	0.0323834	0.0323834
TR12825	0.112623	0.0517746	0.076704	0.109832	0.151453	0.0289768	0.0758538	0.0768735	0.0808144	0.0565294	0.0461236	0.039821	0.0420713	0.0364445	0.0141045
TR12827	0.0421862	0.0669039	0.0408884	0.0708989	0.076578	0.114774	0.0315263	0.0820392	0.0573735	0.0872577	0.036611	0.0832727	0.0315288	0.0550627	0.123098
TR1283	0.133172	0.106541	0.100881	0.0410352	0.0832301	0.156339	0.0409017	0.0218868	0.0298457	0.0404173	0.0203867	0.0477086	0.0325894	0.0242378	0.120828
TR12831	0.103592	0.289999	0.237748	0.0835563	0.0113837	0.0113837	0.00318743	0.0568615	0.0113837	0.00535033	0.0498605	0.00250441	0.0200922	0.0594798	0.0536172
TR12833	0.0800327	0.0547453	0.0792927	0.0779041	0.0656989	0.0711757	0.0480991	0.0643925	0.0781553	0.0515889	0.0570475	0.0785664	0.0516346	0.0541926	0.0874737
TR12836	0.0444686	0.0387455	0.034911	0.119899	0.0693642	0.0302753	0.0657586	0.0481886	0.022034	0.0891661	0.0970068	0.105248	0.0389172	0.0892234	0.106793
TR12837	0.050293	0.15955	0.085318	0.0634428	0.0117186	0.0119609	0.0921744	0.104625	0.0428455	0.0823508	0.044228	0.050666	0.0635997	0.0675361	0.0696909
TR12838	0.0120729	0.0215587	0.0312601	0.0664008	0.0216665	0.0416083	0.0523876	0.0395602	0.046459	0.04592	0.0454888	0.0644605	0.338148	0.132155	0.0408537
TR1284	0.0545858	0.0128857	0.0650262	0.078571	0.19368	0.0426055	0.035984	0.0417	0.0480074	0.0321836	0.0161934	0.11328	0.0783123	0.0866954	0.100289
TR12840	0.0847444	0.112379	0.0747866	0.0698793	0.0749258	0.0418075	0.0580525	0.0767631	0.045991	0.0639699	0.0897153	0.0596591	0.0482816	0.0406185	0.0584263
TR12841	0.0168308	0.0168308	0.0168308	0.00841538	0.10048	0.00791046	0.0168308	0.0168308	0.0168308	0.0168308	0.0168308	0.0168308	0.0168308	0.0409829	0.673904
TR12844	0.0677242	0.0608902	0.0533053	0.0507854	0.0409302	0.00728105	0.0979535	0.089217	0.114656	0.138346	0.0957568	0.0496106	0.0676855	0.0517105	0.0141479
TR12847	0.0261671	0.0152334	0.0101966	0.02457	0.0588452	0.0190418	0.031941	0.00995086	0.00614251	0.0041769	0.00503685	0.0219902	0.284767	0.153317	0.328624
TR12849	0.0277491	0.0128985	0.0186534	0.0721896	0.041211	0.308172	0.0274052	0.0777414	0.081328	0.0277327	0.0209658	0.0423541	0.0508374	0.0768571	0.113905
TR12850	0.00012627	0.00170357	0.000428033	0.0248815	0.00222363	0.000428033	0.0169865	0.0244728	0.0857093	0.0384416	0.00986401	0.0194605	0.217877	0.280582	0.276815
TR12851	0.0173371	0.0935454	0.0971001	0.0348612	0.280137	0.0273776	0.0768943	0.0507016	0.038416	0.0604303	0.0295603	0.0825694	0.0419707	0.0358591	0.0332398
TR12852	0.0680557	0.0847425	0.060227	0.0893742	0.0200213	0.0342213	0.108272	0.0519252	0.0180815	0.0601028	0.123815	0.0569695	0.112524	0.0977171	0.0139517
TR12853	0.0363839	0.223281	0.129065	0.0818769	0.00868552	0.0521131	0.0323589	0.0919394	0.0571444	0.048194	0.0378138	0.10465	0.00778519	0.0307171	0.0579917
TR12854	0.0904371	0.0590133	0.0613899	0.0999066	0.0633864	0.0623199	0.0380296	0.0539832	0.0282353	0.0375536	0.0412329	0.0833367	0.0670583	0.0720256	0.142092
TR12855	0.101431	0.146532	0.0986609	0.16601	0.00656512	0.000423283	0.022525	0.071374	0.00365505	0.0311409	0.0585147	0.0443601	0.0248573	0.104799	0.119152
TR12856	0.0631618	0.0181312	0.044622	0.0754598	0.0740479	0.0616013	0.0772803	0.0678804	0.136652	0.109307	0.0686234	0.078172	0.056214	0.048486	0.0203604
TR12858	0.212748	0.178015	0.175614	0.094297	0.0858158	0.000858173	0.0463311	0.0725761	0.00501208	0.016754	0.00892121	0.0132194	0.0432394	0.0230818	0.0235174
TR12861	0.0365233	0.0575744	0.0361881	0.0588448	0.020943	0.0734141	0.0700732	0.0862103	0.0374423	0.0723654	0.109494	0.0677864	0.065278	0.0918379	0.116025
TR12862	0.154519	0.0573452	0.0761606	0.0112226	0.0158848	0.00777035	0.111937	0.111183	0.169005	0.0882157	0.0357547	0.0411163	0.0664698	0.0206469	0.0327687
TR12863	0.0604935	0.0489644	0.0573591	0.0331778	0.00921127	0.073736	0.0122912	0.0449304	0.0068447	0.00591928	0.0153569	0.0105149	0.0320002	0.247106	0.342095
TR12864	0.0756962	0.0958187	0.0769241	0.090983	0.0425592	0.041336	0.0631902	0.0882263	0.0980503	0.0637277	0.0392111	0.0534127	0.0617519	0.0509562	0.0581564
TR12865	0.111719	0.0702703	0.063726	0.0944136	0.0814674	0.107037	0.0668935	0.0877665	0.0322682	0.0440776	0.0599203	0.0422903	0.0497641	0.0483787	0.0400075
TR12866	0.0136967	0.0133399	0.0102293	0.0311451	0.0148395	0.0149398	0.0382471	0.0382248	0.106441	0.018201	0.0292052	0.0337317	0.406788	0.122022	0.108949
TR12868	0.0238712	0.0805922	0.0463179	0.0821031	0.0770957	0.00949668	0.0746352	0.12186	0.0379867	0.0978589	0.0344039	0.0767072	0.0510231	0.0555124	0.130536
TR1287	0.0958329	0.0599052	0.108169	0.0506851	0.0558102	0.0281755	0.0616565	0.0461265	0.0822602	0.0768002	0.056995	0.148707	0.0400742	0.0446327	0.0441692
TR12870	0.00113364	0.260316	0.0952503	0.00102271	0.00104706	0.000541118	0.0819037	0.0546448	0.000976718	0.0102001	0.00158007	0.00630944	0.00286793	0.0717036	0.410503
TR12871	0.0611772	0.0642118	0.052247	0.057176	0.0357978	0.143636	0.0859959	0.0549918	0.0340582	0.0633227	0.100145	0.0644051	0.0573306	0.0501981	0.0753069
TR12872	0.000298961	0.000574924	0.00014948	0.126797	0.0126685	0.0013252	0.0558309	0.0722392	0.0311206	0.0476727	0.00236869	0.0732798	0.227035	0.257	0.09164
TR12873	0.0222074	0.0222074	0.0222074	0.0222074	0.0182101	0.0222074	0.0222074	0.0222074	0.0222074	0.0222074	0.0222074	0.0222074	0.0222074	0.0198756	0.695425
TR12878	0.0741298	0.104506	0.0921437	0.032613	0.0445128	0.131729	0.0556679	0.0839236	0.064877	0.043486	0.0221968	0.0523344	0.053271	0.0455076	0.0991015
TR12879	0.0730894	0.0733446	0.0785686	0.0275064	0.0929107	0.156985	0.0725128	0.0733004	0.0640695	0.039991	0.0717619	0.0400474	0.0427711	0.0513419	0.0417994
TR12882	0.101263	0.0672854	0.0579309	0.0848922	0.0197839	0.015188	0.0964896	0.081982	0.0544181	0.0670832	0.052782	0.0795532	0.0860581	0.072755	0.0625349
TR12883	0.0420352	0.0363853	0.0615009	0.0596176	0.021123	0.0314134	0.0657195	0.0592862	0.0935621	0.12261	0.108598	0.0924472	0.0632787	0.0818556	0.0605668
TR12885	0.0276733	0.109405	0.0714441	0.0498488	0.0694287	0.251158	0.0688866	0.0316084	0.0220353	0.0438984	0.0728918	0.0480439	0.0500912	0.0587459	0.0248415
TR12886	0.0773332	0.0597286	0.0528703	0.100493	0.109593	0.062567	0.0444157	0.0724502	0.0653594	0.0413238	0.0496694	0.0547807	0.0747524	0.072645	0.0620182
TR12887	0.0716483	0.123632	0.0570697	0.0476581	0.0262603	0.0796137	0.103514	0.0693424	0.0288662	0.0671395	0.0658768	0.0533265	0.0819285	0.0655992	0.0585249
TR1289	0.143784	0.0332834	0.0672325	0.0332834	0.389582	0.0332834	0.0332834	0.0332834	0.0332834	0.0332834	0.0332834	0.0332834	0.0332834	0.0332834	0.0332834
TR12890	0.0744316	0.0764018	0.0635541	0.0768321	0.0404874	0.120684	0.0346546	0.0435463	0.0665872	0.0582035	0.0475904	0.0792949	0.0698328	0.0512041	0.0966947
TR12891	0.0659407	0.0284128	0.0471029	0.0633048	0.0302276	0.0900916	0.0710567	0.0720421	0.0892294	0.066146	0.0656451	0.0828653	0.0776918	0.0692255	0.0810176
TR12892	0.451751	0.081644	0.0712152	0.0013263	0.0027922	0.0027922	0.0489753	0.0299464	0.0461133	0.0027922	0.0027922	0.0150639	0.0901184	0.00749707	0.145181
TR12893	0.0139124	0.0188954	0.0126575	0.0968593	0.0481932	0.246458	0.0124939	0.0752178	0.0749632	0.0594868	0.0546129	0.144598	0.0562133	0.0368269	0.0486115
TR12894	0.0248549	0.0518437	0.0361054	0.0454103	0.053507	0.138145	0.0807626	0.0879021	0.0484387	0.124008	0.0849208	0.0697003	0.048831	0.0437157	0.0618547
TR12895	0.0446041	0.0509419	0.0564399	0.0651263	0.0523432	0.143871	0.0606439	0.0703753	0.0631683	0.0707513	0.0976162	0.0640668	0.0619672	0.0430611	0.0550239
TR12896	0.0232206	0.0445061	0.0453475	0.0393741	0.0160693	0.00715127	0.0598183	0.0452633	0.11442	0.091368	0.096416	0.0725223	0.184503	0.0887599	0.0712603
TR12897	0.0139285	0.0139285	0.0139285	0.0837106	0.0139285	0.0139285	0.122989	0.0376767	0.0139285	0.187618	0.0247928	0.0139285	0.000139285	0.199666	0.245908
TR12898	0.0742089	0.0633265	0.0774171	0.0373001	0.0431506	0.02968	0.144108	0.0648734	0.0819013	0.0620926	0.0725657	0.0460578	0.0615027	0.0679371	0.0738779
TR12899	0.0604987	0.126917	0.0750724	0.0160166	0.0210724	0.000415858	0.0425713	0.168705	0.336322	0.0388246	0.0158895	0.0239125	0.0208932	0.0338236	0.0190653
TR12900	0.0619085	0.0714949	0.0502169	0.135651	0.0341424	0.0430949	0.0357254	0.0816949	0.0622746	0.0363424	0.0299153	0.0704102	0.0373119	0.0707661	0.179051
TR12903	0.0907597	0.0745056	0.0457509	0.075937	0.0156285	0.0349785	0.0821078	0.0901871	0.119832	0.0333669	0.0802736	0.0705826	0.0838997	0.0532471	0.0489424
TR12908	0.0721758	0.10864	0.0677589	0.0411669	0.169533	0.193151	0.0543813	0.0112916	0.0862201	0.0250729	0.0165928	0.036029	0.00429445	0.0620723	0.0516196
TR12909	0.000617234	0.000597323	0.000290697	0.00606083	0.0087468	0.0407553	0.00813554	0.0151919	0.126378	0.00453965	0.00378503	0.0197594	0.330116	0.153331	0.281695
TR1291	0.0371143	0.20929	0.190195	0.0293501	0.184842	0.0445304	0.029364	0.0268098	0.0222065	0.0583282	0.0273409	0.0245261	0.0364857	0.0402077	0.03941
TR12910	0.105776	0.0627433	0.0610701	0.0826674	0.0207386	0.0410332	0.0838181	0.0700226	0.0354787	0.0566368	0.0779863	0.06937	0.0996205	0.0708764	0.0621619
TR12915	0.0821551	0.0804655	0.0696375	0.0976039	0.0651153	0.0351575	0.0718898	0.0847868	0.0526857	0.0599108	0.0744521	0.0604655	0.0581623	0.0419977	0.0655145
TR12916	0.0260367	0.0232698	0.0146855	0.11901	0.0393743	0.0696322	0.0129119	0.0196517	0.0124508	0.0169203	0.0600192	0.0476038	0.0463268	0.0791742	0.412933
TR12917	0.0615709	0.00231382	0.0220045	0.146858	0.0524313	0.0440436	0.0285294	0.0626236	0.173618	0.0324514	0.0562028	0.103613	0.0606338	0.0924488	0.0606569
TR12919	0.100403	0.0982346	0.0710557	0.0734468	0.0522328	0.0406479	0.0455272	0.157884	0.0219084	0.03622	0.0994567	0.0193437	0.0194826	0.0715627	0.0925938
TR1292	0.26134	0.0225596	0.042337	0.0224386	0.0775372	0.263518	0.0491109	0.0120963	0.0185073	0.00840692	0.0272771	0.0302407	0.0583646	0.0136688	0.0925971
TR12920	0.0127447	0.000578546	0.0133288	0.0370993	0.013746	0.00244769	0.0369212	0.0384622	0.22536	0.0235146	0.024744	0.0253837	0.312971	0.149243	0.0834553
TR12921	0.0252145	0.135728	0.12116	0.0398457	0.107722	0.196488	0.0446764	0.0228086	0.0364926	0.014208	0.0092447	0.0442596	0.0168665	0.0529992	0.132286
TR12925	0.0550863	0.0970824	0.0822849	0.0759346	0.01315	0.0649413	0.0632638	0.0601785	0.029595	0.0634136	0.126318	0.0661095	0.094087	0.0620357	0.0465193
TR12928	0.151677	0.0501953	0.0954801	0.0432748	0.00430737	0.00574317	0.0700092	0.0284574	0.121382	0.0342006	0.00424994	0.0457443	0.205289	0.0694349	0.0705548
TR1293	0.153874	0.0158453	0.132432	0.014537	0.014537	0.0141736	0.0965983	0.0270388	0.0416485	0.00356156	0.014537	0.00705044	0.3289	0.116587	0.01868
TR12936	0.164633	0.0499217	0.0524322	0.0870782	0.042835	0.0538866	0.108866	0.0890606	0.0453825	0.0417141	0.0620756	0.0301439	0.0818349	0.0354149	0.0547203
TR12939	0.117859	0.0788964	0.0825054	0.0342023	0.0479499	0.0358145	0.0896537	0.0888977	0.0760569	0.0307171	0.0422337	0.0238219	0.0818822	0.0902859	0.0792238
TR1294	0.0594551	0.112709	0.0555589	0.05947	0.0596782	0.0149456	0.0390667	0.0700583	0.0449111	0.0470377	0.0255041	0.0361371	0.0570311	0.183585	0.134852
TR12941	0.0381371	0.0720875	0.0831083	0.0293577	0.16726	0.037046	0.0580162	0.0448105	0.0882141	0.0744614	0.0506578	0.0357886	0.0712361	0.0713629	0.0784564
TR12942	0.132366	0.161382	0.128612	0.0640355	0.030224	0.0286245	0.0570563	0.0621195	0.0273673	0.0308454	0.0408396	0.0304513	0.0627956	0.0326492	0.110632
TR12945	0.000840128	0.000840128	0.000840128	0.0993745	0.0221542	0.0039192	0.0345755	0.0750066	0.0718519	0.0928173	0.0152441	0.12278	0.19454	0.115799	0.149417
TR12948	0.0276999	0.104575	0.128497	0.0658423	0.0719428	0.00509755	0.0489008	0.0675048	0.0560319	0.120528	0.0558533	0.0706925	0.0312311	0.0641935	0.0814097
TR1295	0.0998352	0.0697519	0.0972848	0.0381139	0.0628105	0.0125831	0.0403015	0.0631138	0.0924303	0.078336	0.0417953	0.0835565	0.0647387	0.0966807	0.0586677
TR12952	0.0429835	0.0584522	0.0697426	0.0320043	0.0700538	0.138552	0.054185	0.0660977	0.0539628	0.0677868	0.046095	0.0963684	0.0216918	0.0634307	0.118594
TR12957	0.0435848	0.0421687	0.0314481	0.0223483	0.118291	0.300513	0.0638477	0.0584819	0.0221879	0.0200195	0.029783	0.0638643	0.0736334	0.0533207	0.056507
TR12958	0.031348	0.124308	0.100467	0.0440107	0.14326	0.161144	0.0370704	0.0298966	0.0554555	0.0185352	0.00820821	0.0529863	0.0341341	0.0341341	0.125042
TR12959	0.178409	0.101138	0.101297	0.0351018	0.026743	0.00559195	0.0747787	0.0887961	0.0182509	0.00529193	0.0106089	0.00320849	0.116089	0.093838	0.140857
TR12962	0.0699528	0.0373864	0.111759	0.0426898	0.0205093	0.0027622	0.173232	0.0583239	0.0058973	0.0719139	0.0769411	0.0174019	0.0410601	0.18515	0.0850206
TR12963	0.01951	0.0175824	0.0371825	0.0311836	0.0279589	0.0323365	0.0223563	0.0535759	0.102396	0.0204648	0.0217618	0.0489822	0.168258	0.0862187	0.310232
TR12967	0.0120503	0.0217658	0.00784323	0.230371	0.0661651	0.240897	0.00949864	0.0514034	0.0393588	0.051392	0.0425555	0.0591952	0.0133289	0.0212007	0.132975
TR12970	0.0200123	0.0113647	0.0148143	0.0101833	0.0194689	0.0130659	0.002599	0.0246905	0.00720631	0.00172479	0.00557603	0.000732445	0.016799	0.238068	0.613694
TR12971	0.0490241	0.0523321	0.0344029	0.0600066	0.00906384	0.172213	0.0676811	0.055177	0.0524644	0.0561032	0.0911016	0.0899107	0.0563678	0.0791929	0.0749587
TR12972	0.0910647	0.0867631	0.0707206	0.0544228	0.0695532	0.0462456	0.0746937	0.0803384	0.0732671	0.0372064	0.0455221	0.0482918	0.063639	0.0758945	0.0823769
TR12976	0.00891307	0.114084	0.17222	0.000904421	0.000904421	0.000904421	0.0772828	0.226806	0.205968	0.00599631	0.000633095	0.0131819	0.0288239	0.0420601	0.101318
TR12977	0.138948	0.0236911	0.0260602	0.0236911	0.0236911	0.0236911	0.150201	0.0146885	0.0236911	0.0101872	0.0236911	0.0236911	0.382255	0.0938166	0.0180052
TR12978	0.0973509	0.0639988	0.0586481	0.0672562	0.0210828	0.0418122	0.107982	0.0794617	0.0587255	0.0728895	0.0499492	0.0477282	0.0709478	0.0703421	0.0918253
TR1298	0.0229784	0.0164131	0.0333204	0.0613815	0.0635699	0.263386	0.0661113	0.077124	0.0586284	0.0836892	0.0283082	0.0546045	0.0122481	0.0407328	0.117504
TR12980	0.0747778	0.0859181	0.0643318	0.0669593	0.032748	0.0364009	0.147815	0.0594399	0.0163954	0.0559686	0.142933	0.0357601	0.071926	0.0911198	0.0175062
TR12983	0.0821545	0.08149	0.0712055	0.0639331	0.0824875	0.0731136	0.0877558	0.0673923	0.0394684	0.0723245	0.0860352	0.0533321	0.0557022	0.0476438	0.0359613
TR12984	0.134866	0.0702721	0.138922	0.0450228	0.176813	0.0452256	0.0466115	0.0295758	0.0280548	0.0596924	0.0274463	0.0623627	0.0419469	0.075376	0.0178131
TR12985	0.0439771	0.122432	0.142441	0.0736399	0.0843518	0.0183803	0.0668632	0.0468066	0.0378067	0.0899634	0.0596229	0.051479	0.0527273	0.0415636	0.0679451
TR12986	0.117914	0.12415	0.120673	0.00210241	0.0455881	0.024573	0.0442673	0.120008	0.012866	0.0196315	0.0224526	0.0250043	0.141355	0.171014	0.00840064
TR12989	0.0486316	0.120451	0.0666117	0.0891917	0.0717323	0.0429324	0.024851	0.0712405	0.043077	0.0444946	0.0228404	0.0484725	0.11426	0.0584245	0.132789
TR12992	0.0337818	0.104459	0.255038	0.0428294	0.0510546	0.0564597	0.0431232	0.0232066	0.0438282	0.108631	0.0748487	0.0713237	0.0156865	0.0250867	0.0506433
TR12994	0.034686	0.031401	0.0761836	0.0089372	0.00966184	0.00966184	0.0185024	0.222802	0.452802	0.00468599	0.00966184	0.0573913	0.00966184	0.0258454	0.0281159
TR12995	0.0108936	0.0294715	0.0348692	0.00768929	0.0151578	0.000745866	0.0185338	0.0134256	0.0152216	0.0230482	0.0159134	0.027072	0.0220129	0.0465921	0.719353
TR12996	0.0955311	0.0602505	0.0845131	0.0671277	0.0421161	0.02334	0.104437	0.0623279	0.0673115	0.0493782	0.118181	0.0518821	0.0695831	0.0547502	0.0492707
TR12997	0.202231	0.0502983	0.0949804	0.0752559	0.0360793	0.0456437	0.0476689	0.0824633	0.0696143	0.0346242	0.0317395	0.0562292	0.0535573	0.0400531	0.0795616
TR12998	0.0557407	0.0644346	0.077065	0.0528208	0.0382179	0.0223414	0.0276622	0.11434	0.160927	0.0400613	0.015379	0.0520297	0.0193367	0.0693242	0.190319
TR13008	0.00987939	0.128689	0.0973826	0.0322043	0.0188607	0.0402874	0.154221	0.0499102	0.0411855	0.0200154	0.092892	0.0124455	0.00898127	0.013087	0.279959
TR1301	0.03213	0.14556	0.0249819	0.0326354	0.135018	0.168881	0.0144404	0.00808664	0.0233935	0.0245487	0.16361	0.112202	0.081444	0.0186282	0.0144404
TR13011	0.0833533	0.110485	0.118796	0.0296092	0.0612563	0.107368	0.0815951	0.034604	0.073044	0.0562215	0.0651722	0.0313674	0.0590586	0.0636138	0.0244546
TR13012	0.044707	0.0119682	0.0322755	0.0914215	0.12277	0.166937	0.0238592	0.0376033	0.0740483	0.0620029	0.0738167	0.125782	0.0516562	0.0389931	0.0421589
TR13013	0.0469534	0.0999451	0.0812301	0.143311	0.0224554	0.0828769	0.0644556	0.0595534	0.0245363	0.094443	0.0604343	0.0814216	0.0211022	0.035898	0.0813833
TR13014	0.0490083	0.073328	0.0631155	0.0629332	0.0651206	0.143379	0.0491773	0.0506711	0.0497908	0.0560686	0.0644048	0.0492706	0.0578114	0.0686196	0.0973008
TR13016	0.0417117	0.097438	0.04991	0.0481374	0.0146379	0.0891289	0.0745049	0.0927018	0.034732	0.0750312	0.0630245	0.0393713	0.0742972	0.0924526	0.112921
TR13018	0.0245102	0.0966097	0.0485285	0.0640039	0.0736649	0.055327	0.0693711	0.0341265	0.0746936	0.103677	0.0920923	0.100098	0.0436533	0.0607836	0.0588604
TR1302	0.467882	0.16694	0.164528	0.0155161	0.00327155	0.000904994	0.0941329	0.00318558	0.000696845	0.00112219	0.000819019	0.0034978	0.0665804	0.00435754	0.00656573
TR13020	0.0700946	0.0660798	0.0598965	0.0591462	0.0737352	0.176806	0.0807579	0.067752	0.0255863	0.0458196	0.0623448	0.0528393	0.0709419	0.0596281	0.0285721
TR13021	0.0462443	0.0617837	0.0461691	0.118456	0.064235	0.173816	0.0450364	0.0535334	0.0340255	0.0520914	0.0439288	0.064887	0.0334424	0.065817	0.0965343
TR13023	0.0142048	0.01472	0.01472	0.01472	0.01472	0.01472	0.01472	0.0468831	0.01472	0.01472	0.01472	0.01472	0.762273	0.01472	0.01472
TR13024	0.0520313	0.104878	0.0706783	0.00219732	0.00453202	0.578258	0.0268155	0.0179452	0.00152281	0.00226187	0.00485727	0.0081818	0.00930404	0.0677287	0.0488086
TR13025	0.0998551	0.0930919	0.079746	0.0621897	0.035803	0.0200248	0.0439992	0.0667734	0.0270329	0.0210644	0.0327726	0.039576	0.0645578	0.108814	0.204699
TR13026	0.0686675	0.0581982	0.0778775	0.0733219	0.0516797	0.0547908	0.0927666	0.0710503	0.0440376	0.0661366	0.103767	0.0631489	0.0562846	0.0560748	0.0621983
TR13027	0.0666968	0.0747767	0.0716652	0.0219311	0.11618	0.0360835	0.075128	0.0299609	0.0523939	0.167821	0.0742246	0.0404497	0.0733715	0.0565593	0.0427582
TR13028	0.0106752	0.089433	0.0347505	0.0304953	0.00746519	0.038819	0.0650218	0.0328842	0.0309059	0.0850659	0.0793923	0.0347505	0.0835355	0.229032	0.147774
TR13029	0.139323	0.0740489	0.126925	0.0797668	0.0316463	0.0319293	0.088938	0.0366282	0.0431952	0.0789742	0.0850317	0.0391757	0.060745	0.0489697	0.0347034
TR1303	0.000457996	0.00178604	0.0013725	0.00734423	0.00411751	0.0013399	0.0279748	0.0345883	0.113845	0.0225203	0.0110838	0.0155926	0.310284	0.197675	0.250018
TR13030	0.108585	0.0875228	0.0824212	0.131458	0.0307402	0.000336959	0.0631656	0.162628	0.0277521	0.0894057	0.0422194	0.0131985	0.044566	0.0650858	0.0509152
TR13038	0.0674384	0.0926614	0.0639337	0.0380735	0.0106202	0.0106202	0.00424809	0.0274002	0.0106202	0.0135408	0.00377018	0.0551189	0.0106202	0.319934	0.2714
TR13039	0.000672698	0.00071185	0.000722528	0.00916151	0.00229572	0.00071185	0.00725375	0.0209711	0.222695	0.0101901	0.00652767	0.0333395	0.199425	0.219684	0.265638
TR1304	0.0957367	0.101912	0.0797215	0.0494909	0.0249097	0.0377849	0.0346318	0.0956973	0.166235	0.0694607	0.0485318	0.0721408	0.0438941	0.0476779	0.032175
TR13040	0.00455799	0.233957	0.146336	0.0251889	0.168286	0.0119947	0.00485786	0.0678901	0.0537364	0.0126544	0.0116949	0.0785654	0.0164927	0.0247691	0.139019
TR13042	0.0121196	0.0198921	0.0101255	0.0371206	0.017354	0.0250638	0.0246499	0.0381192	0.115209	0.0255027	0.0150981	0.0403155	0.12147	0.186674	0.311286
TR13043	0.0258311	0.00527321	0.024914	0.0295759	0.0794039	0.0244555	0.0330149	0.0162018	0.0126099	0.0644249	0.0287352	0.0356897	0.0711502	0.160642	0.388078
TR13045	0.0311677	0.0317777	0.0221841	0.094046	0.0113099	0.0947299	0.0177191	0.0501941	0.037664	0.0656874	0.0437849	0.187388	0.101414	0.136658	0.0742754
TR13048	0.0739508	0.0972405	0.0897494	0.0624345	0.0447169	0.0232243	0.053455	0.0932762	0.0291144	0.0658463	0.0331103	0.101052	0.0475424	0.057054	0.128233
TR1305	0.0930511	0.0576333	0.0458931	0.0502169	0.0841967	0.290615	0.0399821	0.0625872	0.0471003	0.0276984	0.0255582	0.0282611	0.0579074	0.036423	0.0528766
TR13050	0.0557166	0.180964	0.133257	0.0501136	0.0185446	0.0120782	0.0817349	0.130021	0.0340151	0.0519231	0.0551411	0.0128674	0.0362869	0.0932288	0.0541077
TR13052	0.0585598	0.0815554	0.0620231	0.0750685	0.235221	0.0247136	0.018109	0.074626	0.149773	0.0353549	0.0206468	0.0606965	0.0336187	0.0279823	0.0420512
TR13056	0.015831	0.0127432	0.0497476	0.0571975	0.0130863	0.319806	0.0108808	0.122139	0.0338676	0.051218	0.0231339	0.0798902	0.0194089	0.0284762	0.162574
TR1306	0.00891902	0.00891902	0.00891902	0.0614966	0.00891902	0.00891902	0.00891902	0.00891902	0.00891902	0.128924	0.0807171	0.00891902	0.455985	0.183687	0.00891902
TR13064	0.00137941	0.0431373	0.0414401	0.0543748	0.0457516	0.170072	0.103882	0.0152385	0.0503232	0.0466183	0.0334742	0.0444228	0.0404073	0.103802	0.205677
TR13065	0.0314666	0.0728015	0.0618342	0.0839482	0.0200058	0.0114383	0.0759863	0.0982125	0.0397874	0.114002	0.151031	0.13569	0.0276314	0.0466952	0.0294705
TR13066	0.091844	0.0669946	0.0672543	0.0813819	0.0552043	0.0117235	0.0636779	0.0982771	0.0226605	0.0366619	0.0507821	0.0304663	0.139769	0.0995236	0.0837785
TR13067	0.0471925	0.0297339	0.031178	0.0242324	0.0628718	0.19456	0.0733762	0.0579634	0.0477298	0.0269101	0.0426968	0.0349087	0.185443	0.0835969	0.0576067
TR1307	0.0292103	0.10105	0.0947298	0.0296351	0.0385752	0.0294404	0.0892949	0.0181812	0.00872767	0.0797529	0.230071	0.0544373	0.016641	0.0971197	0.0831342
TR13071	0.0566904	0.0812997	0.0568687	0.0496298	0.049054	0.0585001	0.129476	0.0782698	0.072635	0.0568138	0.0650398	0.0549904	0.051892	0.0781053	0.0607349
TR13072	0.0883666	0.0551754	0.0772567	0.157406	0.158878	0.0435771	0.0407883	0.0643939	0.0400885	0.0468751	0.0558198	0.0759611	0.020072	0.0364164	0.0389246
TR13073	0.114621	0.135855	0.163844	0.00990707	0.0358221	0.00104888	0.071035	0.104155	0.103147	0.0297258	0.00732839	0.0170522	0.114373	0.0567767	0.0353091
TR13075	0.0042369	0.0018255	0.00173299	0.0050078	0.00102993	0.00193035	0.014049	0.0116006	0.0616909	0.011138	0.00528533	0.0146472	0.142038	0.316774	0.407013
TR13079	0.13027	0.100917	0.0757692	0.0636774	0.0439012	0.0106554	0.0824084	0.0725325	0.0558514	0.0549687	0.0471853	0.0510676	0.0942722	0.0662677	0.050256
TR1308	0.06399	0.0257529	0.0475091	0.0487016	0.0523438	0.019962	0.0771404	0.0564264	0.170171	0.0643446	0.0403752	0.0746908	0.130258	0.0827809	0.0455537
TR13082	0.0324855	0.201121	0.171649	0.0362223	0.0967334	0.0496625	0.0350169	0.0321239	0.0413452	0.081244	0.0671408	0.0791345	0.0148264	0.0462271	0.0150675
TR13084	0.0726049	0.045004	0.0369601	0.115074	0.0693454	0.00907323	0.0662956	0.0865007	0.0445656	0.0397049	0.0740917	0.0251992	0.0197858	0.115569	0.180226
TR13085	0.0474282	0.0463337	0.0326979	0.105283	0.0431056	0.0296461	0.091749	0.103001	0.0485135	0.117481	0.109401	0.083818	0.0249896	0.0498214	0.0667316
TR13087	0.0139912	0.0682295	0.0623795	0.00351644	0.0125526	0.00213117	0.0354947	0.0286643	0.0341201	0.0108477	0.0876552	0.0322447	0.202547	0.283627	0.121999
TR13088	0.0655667	0.0871939	0.0740249	0.120074	0.0458132	0.0103532	0.0460166	0.0924508	0.0630614	0.0835965	0.0576867	0.0573441	0.0201069	0.0816801	0.0950311
TR13089	0.00561876	0.125277	0.0249029	0.0828246	0.144353	0.149764	0.0468923	0.0258047	0.0264983	0.0627081	0.0688124	0.0696448	0.0493896	0.0597253	0.057783
TR1309	0.0544415	0.0153164	0.0367275	0.0801029	0.126019	0.0893833	0.0623135	0.030222	0.152887	0.0412461	0.102948	0.0628081	0.0255357	0.0656165	0.0544331
TR13091	0.0617765	0.0878413	0.0676093	0.0744442	0.0351911	0.0871013	0.0891483	0.0602086	0.0206969	0.0454607	0.0989566	0.0521343	0.109437	0.086634	0.0233595
TR13092	0.0466537	0.0905687	0.0442761	0.107951	0.0386374	0.0163049	0.073386	0.0902854	0.0759415	0.093063	0.0731305	0.0679474	0.0484926	0.0558423	0.0775192
TR13093	0.00459387	0.024686	0.0134371	0.0524245	0.00206724	0.0140596	0.0339704	0.0522975	0.0861592	0.0209686	0.0229331	0.0699416	0.260025	0.182376	0.16006
TR13096	0.153712	0.184086	0.166722	0.0138079	0.00505978	0.000854152	0.00831821	0.0596418	0.00208048	0.00371807	0.00912026	0.0078381	0.0204978	0.208638	0.155906
TR13097	3.23202e-05	0.000137168	5.83002e-05	0.0134083	0.00165498	3.09285e-05	0.00988427	0.0285957	0.0970688	0.017289	0.00256088	0.0189256	0.175799	0.40547	0.229085
TR13098	0.055113	0.0622106	0.0473461	0.101545	0.0412949	0.0412326	0.0713759	0.0708754	0.0585791	0.031337	0.040701	0.0617807	0.102779	0.0490821	0.164747
TR13099	0.0518943	0.0940208	0.069433	0.0508959	0.0294356	0.0105858	0.115734	0.089985	0.212172	0.0325272	0.0141344	0.076019	0.0347165	0.0803616	0.0380847
TR131	0.0410629	0.0179124	0.0401679	0.0727945	0.0563825	0.0707809	0.0666614	0.0880878	0.097656	0.0978534	0.101446	0.0928127	0.0447349	0.0784801	0.0331662
TR1310	0.0456576	0.0470318	0.0425287	0.0460747	0.0608358	0.0693882	0.0564676	0.0532774	0.125328	0.162728	0.0569953	0.104334	0.0255221	0.0445778	0.059253
TR13100	0.100907	0.0494369	0.0578526	0.0710249	0.086352	0.183152	0.0702118	0.0416311	0.0519169	0.053787	0.0443957	0.0535838	0.0282555	0.0628938	0.0445989
TR13101	0.00275528	0.00275528	0.00275528	0.0117513	0.0497878	0.00991899	0.0175373	0.0580123	0.00275528	0.0395244	0.00275528	0.0411087	0.375393	0.229253	0.153937
TR13102	0.0723391	0.0723441	0.0848067	0.0344553	0.071959	0.0242884	0.0568105	0.0725455	0.0345963	0.0490601	0.0548924	0.0714253	0.0759261	0.0707507	0.1538
TR13104	0.0583264	0.0665873	0.0833472	0.0528509	0.0951315	0.0296155	0.0982264	0.0688251	0.0580645	0.084109	0.0832758	0.0621593	0.0486133	0.0620402	0.0488275
TR13105	0.0103147	0.0234391	0.0207511	0.0287961	0.00694619	0.0241235	0.030526	0.0439735	0.111291	0.035594	0.0172685	0.0375216	0.140346	0.168146	0.300963
TR13108	0.00705934	0.00283829	0.00298384	0.0671244	0.00414827	0.0238707	0.0451701	0.036449	0.0762578	0.035236	0.0392994	0.042732	0.426338	0.0892242	0.101269
TR1311	0.0695144	0.0307039	0.0462204	0.0101962	0.043681	0.0450686	0.0791237	0.020919	0.116327	0.0209849	0.0150009	0.0243086	0.23945	0.0951997	0.143301
TR13111	0.0696812	0.0749039	0.0706622	0.0785662	0.0443575	0.116781	0.0679271	0.0538533	0.0482849	0.0378467	0.0706365	0.0682985	0.072456	0.0622525	0.0634927
TR13114	0.0698869	0.0911694	0.0753962	0.0851674	0.0641915	0.0973567	0.0919173	0.0647316	0.016153	0.0647865	0.0975595	0.0460999	0.0612956	0.0518368	0.0224517
TR13115	0.0882765	0.0846109	0.0784879	0.0735007	0.0503563	0.0731569	0.0857244	0.0574122	0.0217123	0.0328069	0.0797436	0.0389125	0.138879	0.076324	0.0200955
TR13118	0.0143199	0.0166871	0.00561108	0.0405634	0.0644398	0.00581565	0.0430475	0.00666316	0.0845754	0.031913	0.00981939	0.0240809	0.301245	0.125548	0.225671
TR1312	0.0596325	0.166483	0.163374	0.0602802	0.0416262	0.0136235	0.0818706	0.0462033	0.0273981	0.0624393	0.0370274	0.0974372	0.0520327	0.0618347	0.0287367
TR13120	0.120714	0.05569	0.0597249	0.0599776	0.0904186	0.0195615	0.0562928	0.038005	0.0577026	0.0490982	0.0428078	0.0606388	0.0593262	0.0487677	0.181275
TR13124	0.0806985	0.0754294	0.0538186	0.0929907	0.0474555	0.0273839	0.0661199	0.110794	0.105528	0.0539402	0.0456251	0.07643	0.0550132	0.0513269	0.0574467
TR13126	0.0518338	0.11132	0.063974	0.0609444	0.0499665	0.126083	0.0391764	0.0608186	0.0506675	0.0627997	0.0872817	0.0777377	0.036051	0.0477418	0.0736038
TR13127	0.0446975	0.0597293	0.0610018	0.0744906	0.00311769	0.00244962	0.0324813	0.0470517	0.0189448	0.050583	0.0413731	0.0465904	0.0292522	0.179713	0.308524
TR13129	0.0229859	0.0229859	0.0229859	0.0126422	0.481324	0.225376	0.0229859	0.0229859	0.0229859	0.0229859	0.0310309	0.0330996	0.0229859	0.0229859	0.00965406
TR1313	0.033164	0.15388	0.115197	0.0612219	0.0691647	0.0732135	0.0432473	0.0675658	0.0307914	0.0740903	0.0461098	0.0770818	0.0579209	0.0244733	0.0728783
TR13130	0.0137253	0.0121492	0.00484077	0.0372717	0.0347725	0.185606	0.0126851	0.0409057	0.128936	0.0172512	0.0123789	0.0521903	0.0644701	0.0970496	0.285768
TR13132	0.0641645	0.0818172	0.0590038	0.0661487	0.00903595	0.0423758	0.039134	0.0463349	0.0408481	0.108301	0.0251423	0.0362276	0.0373827	0.100066	0.244017
TR13133	0.00383606	0.0100949	0.0100949	0.0106501	0.0100949	0.0124167	0.0192812	0.0102463	0.0100949	0.0322532	0.0455784	0.543559	0.0189279	0.185342	0.0775288
TR13135	0.00452612	0.00452612	0.00608763	0.030755	0.0713768	0.00452612	0.0085091	0.0234	0.00633656	0.00212727	0.000927854	0.0213406	0.0258668	0.325156	0.464538
TR13137	0.0323525	0.106949	0.0581346	0.0906656	0.0207113	0.0236752	0.0947365	0.0754892	0.0426368	0.12716	0.127018	0.061884	0.0285316	0.0630267	0.047029
TR13139	0.0752805	0.157247	0.144243	0.0130554	0.00171443	0.00171443	0.0379317	0.118527	0.0839812	0.0873244	0.0106037	0.0779893	0.0252792	0.0466067	0.118501
TR1314	0.175871	0.132118	0.0934845	0.0522472	0.0409505	0.0515853	0.0536593	0.0507027	0.0571013	0.0610948	0.0235201	0.0228582	0.0731637	0.0355007	0.0761424
TR13140	0.0594902	0.0864722	0.0838974	0.0573326	0.0541446	0.13265	0.079011	0.0607435	0.0331059	0.047653	0.0760755	0.0540679	0.0781818	0.0691753	0.0279987
TR13143	0.0025888	0.0025888	0.0025888	0.0146008	0.00574713	0.0108082	0.0143031	0.0409289	0.211867	0.00565652	0.0133452	0.0061225	0.204942	0.230752	0.23316
TR13144	0.0495536	0.0492627	0.0552037	0.0587617	0.0803106	0.190108	0.0616818	0.0478641	0.0510249	0.061542	0.0650999	0.0665041	0.0559366	0.0726409	0.0345051
TR13146	0.0394265	0.0126124	0.0701292	0.0365186	0.00963684	0.0067627	0.0972476	0.0565023	0.102624	0.1197	0.0887266	0.115169	0.0572462	0.0985325	0.0891662
TR13147	0.0242282	0.00751857	0.0173541	0.0358743	0.0168477	0.00391272	0.0311944	0.0409071	0.269395	0.0539495	0.0487786	0.0564967	0.1599	0.129703	0.10394
TR1315	0.0203128	0.0203128	0.0203128	0.0203128	0.0203128	0.0203128	0.0203128	0.0203128	0.0185862	0.0203128	0.0203128	0.0065001	0.00619541	0.323075	0.442515
TR13153	0.0389491	0.0181272	0.011093	0.0281504	0.057063	0.102117	0.0068604	0.0154058	0.0203672	0.00431951	0.001344	0.0265389	0.0157468	0.0230485	0.630869
TR13154	0.0364299	0.0364299	0.0364299	0.0364299	0.0364299	0.0364299	0.0364299	0.0364299	0.0145719	0.0364299	0.0364299	0.0364299	0.0364299	0.0642987	0.483971
TR13155	0.00304623	0.00253852	0.00156119	0.0242048	0.00402356	0.00253852	0.0199655	0.0315665	0.130112	0.0223898	0.0105603	0.043561	0.319943	0.178318	0.205671
TR13157	0.000669116	9.36762e-05	0.000669116	0.0106858	0.00585811	0.000210771	0.00812641	0.0288121	0.278292	0.0105453	0.00184341	0.0567711	0.144579	0.11467	0.338174
TR13159	0.279216	0.0680203	0.0415316	0.130125	0.0244076	0.0692392	0.0459316	0.0332075	0.021732	0.0502423	0.035021	0.00219996	0.0927253	0.0422451	0.0641555
TR1316	0.0602172	0.010258	0.00137345	0.0717842	0.229559	0.0375982	0.00884158	0.0565475	0.10127	0.0235847	0.0564402	0.121228	0.0741663	0.0700888	0.0770419
TR13161	0.0706658	0.0374574	0.0643484	0.0705261	0.0583385	0.132191	0.0568849	0.0898418	0.0827696	0.0399173	0.0456477	0.0921619	0.016744	0.0518253	0.0906804
TR13163	0.0871316	0.0726925	0.0558261	0.0598732	0.0266839	0.0766567	0.100137	0.0666684	0.0587191	0.0421426	0.0743434	0.0606495	0.0887152	0.0630871	0.0666736
TR13164	0.112819	0.0864547	0.044532	0.0619317	0.00412985	0.00228903	0.033375	0.200218	0.0680785	0.0406102	0.0587463	0.0280286	0.0533039	0.127737	0.0777468
TR13167	0.00807983	0.00807983	0.00807983	0.00807983	0.00807983	0.00807983	0.10932	0.0271482	0.00807983	0.00807983	0.00807983	0.00807983	0.347352	0.398174	0.0372076
TR13168	0.00811668	0.0359226	0.0322131	0.0803741	0.0338618	0.00634115	0.00783133	0.100888	0.0129994	0.0151237	0.00634115	0.0363982	0.0233037	0.21877	0.381516
TR13170	0.201536	0.0551558	0.0690974	0.0296543	0.0133167	0.00447838	0.119196	0.0680488	0.0190472	0.0807546	0.0634289	0.0245438	0.158318	0.0810391	0.012385
TR13172	0.0240096	0.0240096	0.0240096	0.0240096	0.0240096	0.0240096	0.015006	0.0685474	0.0584634	0.0240096	0.0240096	0.0240096	0.0240096	0.0240096	0.593878
TR13173	0.0647711	0.136912	0.05656	0.0511029	0.0224149	0.193548	0.026597	0.0462578	0.0979217	0.0130817	0.0105317	0.0432233	0.0738238	0.0605891	0.102665
TR13174	0.00614137	0.00614137	0.00614137	0.00239514	0.00614137	0.00614137	0.0163975	0.0319351	0.00227231	0.00614137	0.00184241	0.00614137	0.170884	0.581772	0.149512
TR13176	0.032773	0.152465	0.128881	0.0742489	0.0160102	0.0251207	0.0593207	0.0622844	0.104701	0.0440946	0.00885969	0.0394374	0.0416484	0.0904472	0.119708
TR13178	0.150637	0.0584454	0.0850656	0.011636	0.0383735	0.140551	0.0642369	0.0845769	0.0665741	0.0310825	0.0233698	0.0219568	0.0990779	0.0453098	0.0791065
TR13179	0.00530701	0.00530701	0.00530701	0.0330361	0.0102425	0.00278618	0.0226079	0.0328504	0.136443	0.0321605	0.0120469	0.0442605	0.219604	0.112084	0.325957
TR1318	0.0321694	0.0225284	0.0406009	0.0520741	0.160442	0.032414	0.057108	0.0424375	0.088646	0.0926394	0.0764301	0.0880768	0.0809883	0.0715874	0.0618574
TR13180	0.0343519	0.0556124	0.0528881	0.0350163	0.0168381	0.00284746	0.0282917	0.131843	0.142457	0.0372844	0.01518	0.0528475	0.0222339	0.0894898	0.282818
TR13182	0.0575778	0.0724684	0.0602694	0.0616988	0.0568251	0.121939	0.0425868	0.110169	0.0682828	0.039129	0.0414417	0.0665098	0.0334627	0.0605317	0.107108
TR13183	0.0416156	0.0856023	0.0528684	0.0626702	0.0912275	0.0641633	0.0456981	0.07336	0.0638433	0.0526749	0.0514398	0.0633175	0.0502716	0.0678142	0.133433
TR13184	0.0874232	0.0942064	0.0768534	0.037159	0.128879	0.0381633	0.0317424	0.130657	0.00398426	0.023033	0.0324997	0.0177316	0.0290588	0.208647	0.0599615
TR13186	0.0205804	0.0480552	0.192426	0.00956987	0.0205804	0.0205804	0.00617411	0.0722371	0.0253139	0.0501132	0.0205804	0.0181107	0.0205804	0.230294	0.244803
TR13187	0.0363375	0.0432057	0.0471589	0.0431258	0.18051	0.107595	0.0252965	0.0158128	0.0741525	0.023839	0.0423871	0.0537276	0.205946	0.0718165	0.02909
TR13189	0.082955	0.0520407	0.0526939	0.0761897	0.161813	0.0113714	0.0761565	0.050114	0.0723144	0.0598357	0.0615187	0.0720154	0.0807627	0.0561153	0.0341032
TR1319	0.0239653	0.114853	0.0533712	0.0266021	0.156876	0.0257343	0.0537383	0.088785	0.118525	0.0885514	0.0825434	0.0465287	0.064753	0.0115487	0.0436248
TR13194	0.0410657	0.193321	0.0802517	0.0220639	0.00955755	0.0415368	0.0377546	0.0926901	0.0770537	0.0336326	0.0136388	0.104807	0.0515564	0.0803377	0.120733
TR13195	0.0546681	0.0604979	0.0462178	0.104324	0.0551008	0.0842138	0.0769776	0.062373	0.0278629	0.0486459	0.14375	0.0799827	0.0532377	0.0672533	0.0348948
TR13199	0.108743	0.119899	0.100525	0.067774	0.0388507	0.00726773	0.0363205	0.0942091	0.0621694	0.033624	0.0619207	0.0342966	0.0552195	0.07047	0.108711
TR132	0.0405854	0.0366047	0.0474694	0.0538745	0.0487764	0.0624645	0.0729899	0.0711243	0.100755	0.0993485	0.0691389	0.0890625	0.0615167	0.0761127	0.0701765
TR1320	0.0737421	0.0462229	0.0535835	0.0315263	0.0184324	0.00246588	0.078304	0.0833344	0.101323	0.0421419	0.053189	0.153415	0.110508	0.082496	0.0693158
TR13200	0.0344053	0.0788249	0.0709377	0.0662183	0.109348	0.0731044	0.0959276	0.0453056	0.0307665	0.0826764	0.0502142	0.0598488	0.0273831	0.0719411	0.103098
TR13204	0.129379	0.162	0.173211	0.0291571	0.0416805	0.0469103	0.00942753	0.0237525	0.0428174	0.012296	0.00479247	0.0184003	0.0213737	0.0554632	0.229339
TR13206	0.0616712	0.063868	0.0631091	0.0687676	0.117924	0.0836129	0.05789	0.0531901	0.0970469	0.063868	0.0699792	0.0541087	0.0490227	0.0456676	0.0502743
TR13207	0.333652	0.311835	0.298791	0.000165437	0.000165437	0.000165437	0.00625929	0.0196762	0.000165437	0.000165437	0.000165437	0.000169573	0.001278	0.00250554	0.0248411
TR13210	0.058811	0.0885808	0.0714007	0.061923	0.0325895	0.0772628	0.097845	0.0640813	0.0316241	0.0582517	0.0835658	0.054404	0.0789523	0.0881051	0.0526031
TR13213	0.019153	0.0370605	0.0283034	0.0819876	0.0131984	0.0244685	0.0711929	0.0528484	0.121512	0.0568909	0.0726406	0.0643205	0.139572	0.106931	0.10992
TR1322	0.00957705	0.0132231	0.0097229	0.0097229	0.0097229	0.0097229	0.0097229	0.0097229	0.010598	0.00359747	0.0097229	0.0744774	0.126398	0.0097229	0.684346
TR13239	0.103991	0.0413056	0.0472422	0.0206161	0.0297014	0.0931515	0.062744	0.160536	0.0764697	0.047502	0.0714257	0.0619339	0.07053	0.0682129	0.0446376
TR1324	0.090854	0.049105	0.0578305	0.0656107	0.0784808	0.00534435	0.0924658	0.065126	0.0853279	0.0966831	0.0735848	0.0734031	0.0748452	0.0347201	0.0566186
TR1325	0.0745934	0.0930673	0.0735301	0.0407855	0.0304354	0.163707	0.0822687	0.0431446	0.0503049	0.0504544	0.0591929	0.0631801	0.0684465	0.0810061	0.0258834
TR13251	0.0382937	0.068121	0.0363855	0.0721041	0.0243805	0.181844	0.0663517	0.0582465	0.0500949	0.0530221	0.0884998	0.0807003	0.0489	0.0631282	0.0699273
TR13253	0.027966	0.060962	0.0339749	0.0580254	0.0138701	0.0696214	0.0816843	0.0860064	0.0438842	0.0538387	0.0793801	0.0857354	0.0603446	0.0746815	0.170025
TR13256	0.0412729	0.0616707	0.0575548	0.0615103	0.0640806	0.08581	0.0746377	0.0610711	0.0565343	0.0679811	0.106681	0.0643565	0.040555	0.0689172	0.0873669
TR1326	0.0578271	0.0518457	0.0851448	0.109494	0.0122305	0.0263804	0.0894746	0.117953	0.0415123	0.117797	0.0375843	0.0807035	0.00522251	0.0937374	0.0730929
TR13261	0.0456204	0.0664581	0.0533248	0.0750776	0.132619	0.2144	0.0472033	0.0440251	0.0305702	0.0378541	0.0388558	0.0603985	0.0418486	0.0544996	0.057245
TR13264	0.093035	0.114905	0.104298	0.00101015	0.0123744	0.0273499	0.0179049	0.0722764	0.0360372	0.0210112	0.00974797	0.013536	0.0257336	0.0873024	0.363478
TR13265	0.0884952	0.0841727	0.128671	0.0292926	0.163753	0.0344641	0.0633322	0.0548416	0.0882251	0.0199915	0.0163637	0.0392883	0.0781135	0.0316082	0.0793871
TR1327	0.00260586	0.00260586	0.00260586	0.00260586	0.00260586	0.00260586	0.00260586	0.00260586	0.117433	0.00423453	0.00260586	0.00510749	0.108886	0.227531	0.513355
TR13271	0.00454535	0.00454535	0.00454535	0.00454535	0.0204314	0.0148178	0.00454535	0.00454535	0.00454535	0.00454535	0.00454535	0.00454535	0.00454535	0.020795	0.893957
TR13276	0.000504176	0.000746313	0.000208968	0.0164056	0.00283599	0.00066339	0.00497542	0.039349	0.221897	0.00744655	0.00199349	0.0162995	0.241205	0.111071	0.334398
TR13284	0.0363651	0.120756	0.0516349	0.0443531	0.0178757	0.00921547	0.0558822	0.0839377	0.074844	0.096514	0.0549129	0.0816533	0.0627645	0.10346	0.105832
TR13285	0.0806823	0.103067	0.0840386	0.0729629	0.0280177	0.0132938	0.0190287	0.0789021	0.0572759	0.0692418	0.0596544	0.0630399	0.052329	0.0664692	0.151996
TR13286	0.0451565	0.0448423	0.0573684	0.041544	0.0210468	0.0197118	0.0823026	0.0746849	0.0488083	0.0669887	0.0753131	0.0881926	0.192288	0.0780618	0.0636903
TR13287	0.121704	0.117492	0.135044	0.0775537	0.0419848	0.0240345	0.0615588	0.0732743	0.0556963	0.0660357	0.0346923	0.041855	0.0583331	0.0438166	0.0469248
TR1329	0.00541641	0.00215272	0.00292379	0.00608992	0.0287312	0.00658089	0.0056556	0.0116102	0.231697	0.0035973	0.00616231	0.019771	0.0745583	0.118765	0.476289
TR13300	0.127827	0.0246181	0.0615118	0.075522	0.0622456	0.138635	0.073654	0.0932017	0.0956034	0.0483688	0.0328908	0.0472346	0.0663153	0.0265528	0.0258189
TR13301	0.0306382	0.084835	0.0440451	0.104577	0.0525956	0.0445127	0.0641914	0.0798946	0.0413696	0.0681246	0.0885001	0.0941016	0.0620924	0.0833481	0.0571734
TR13302	0.0707566	0.121208	0.0904404	0.0905729	0.0378764	0.00321358	0.0297558	0.0509476	0.0842879	0.0443181	0.039541	0.136847	0.0347375	0.0342846	0.131212
TR13303	0.0708844	0.0723894	0.0886919	0.0701499	0.0915938	0.0564541	0.0354638	0.0534801	0.0566629	0.0641229	0.0599824	0.0592984	0.0436079	0.0723102	0.104908
TR13306	0.0369113	0.051407	0.0553186	0.00527512	0.00167779	0.000686587	0.21113	0.113374	0.0039648	0.103921	0.010265	0.179547	0.0687796	0.156344	0.00139735
TR13310	0.0498896	0.0590197	0.0734489	0.0333628	0.196445	0.25032	0.062696	0.0379333	0.040064	0.0340583	0.0325789	0.0399316	0.0349194	0.0260543	0.029278
TR13311	0.0698675	0.174449	0.178311	0.01413	0.194788	0.00977852	0.025962	0.108884	0.0296778	0.0147167	0.00391141	0.0187259	0.00977852	0.0456168	0.101403
TR13313	0.0107933	0.0107933	0.0107933	0.0107933	0.0107933	0.0107933	0.0107933	0.0107933	0.00469509	0.0107933	0.0107933	0.311333	0.0487318	0.0107933	0.516514
TR13317	0.0671114	0.123512	0.101897	0.0657874	0.0238319	0.0566202	0.0563866	0.0639228	0.121995	0.0422762	0.0338512	0.0599783	0.0272358	0.063231	0.0923634
TR13319	0.00577145	0.00577145	0.0153356	0.0257242	0.0303413	0.125983	0.0304513	0.0082999	0.0546914	0.011378	0.0144011	0.0493047	0.030946	0.151707	0.439894
TR13323	0.0690036	0.0635863	0.0626904	0.0308074	0.0174061	0.252978	0.0177065	0.0777459	0.0484073	0.0312652	0.00857946	0.0534005	0.0404007	0.0510752	0.174948
TR13326	0.0649419	0.0991029	0.0829081	0.0468854	0.0441381	0.160388	0.037318	0.0616403	0.082884	0.0717621	0.0643033	0.0727261	0.036607	0.0352213	0.0391736
TR1333	0.0356797	0.0225203	0.0442777	0.049443	0.0726625	0.0522083	0.0388265	0.0535592	0.157006	0.0901925	0.0684509	0.0946425	0.151015	0.0324057	0.03711
TR13332	0.0228473	0.0728813	0.04559	0.152089	0.0318398	0.00768547	0.0548962	0.0994929	0.0721493	0.114864	0.11889	0.0764887	0.0218016	0.0446489	0.0638365
TR13333	0.0537723	0.0670725	0.0588839	0.0453315	0.0783717	0.057421	0.0532511	0.0598423	0.115111	0.0518891	0.0365712	0.0805239	0.0381518	0.087401	0.116406
TR1334	0.0275507	0.078122	0.0627805	0.0495988	0.156892	0.100271	0.0573369	0.0411323	0.0450014	0.0671379	0.0855191	0.0697355	0.057741	0.0586462	0.0425343
TR13340	0.0114181	0.0450227	0.030077	0.0893957	0.0280657	0.00857134	0.0681375	0.0515209	0.0949964	0.0457035	0.0763066	0.037782	0.19711	0.167342	0.0485503
TR1335	0.00859823	0.0882136	0.0418696	0.0495917	0.0327574	0.00157712	0.0335284	0.0866132	0.148062	0.0543815	0.0286919	0.0753163	0.0917885	0.0715312	0.187479
TR13354	0.000851504	0.0015916	0.0015916	0.0015916	0.00604807	0.00290466	0.0101862	0.0921932	0.0660512	0.0015916	0.0015916	0.00082763	0.00144835	0.0474932	0.764038
TR13355	0.103417	0.0356196	0.017186	0.106245	0.0204194	0.0866681	0.0493122	0.0971377	0.00764168	0.0684736	0.0593036	0.0101577	0.051506	0.238244	0.0486676
TR13356	0.100534	0.0832213	0.0951719	0.129832	0.0406585	0.0165995	0.0377459	0.0457605	0.0155658	0.0438358	0.0694377	0.0311265	0.0325013	0.10894	0.149069
TR13357	0.021418	0.0393709	0.0194895	0.0745712	0.0191289	0.0550817	0.0423814	0.0298065	0.102543	0.0545956	0.0596914	0.0835868	0.0983568	0.0795259	0.220452
TR13360	0.0401841	0.0367682	0.0338267	0.134014	0.0356533	0.0604184	0.0211951	0.0497201	0.0411685	0.0307548	0.0151343	0.064036	0.0466363	0.0861918	0.304298
TR13361	0.0683674	0.0753392	0.0525933	0.118598	0.0332749	0.0229666	0.0380785	0.142642	0.0913989	0.0375722	0.0290555	0.0729893	0.0506459	0.070925	0.0955534
TR13364	0.048085	0.0425126	0.0710192	0.0958256	0.0208942	0.0370197	0.0675663	0.0397397	0.103438	0.0897851	0.0461598	0.106229	0.10244	0.0846013	0.044685
TR13366	0.051084	0.0622899	0.0629233	0.0463094	0.0543484	0.0342509	0.0774178	0.100219	0.124799	0.101559	0.114421	0.0889403	0.0144702	0.0401949	0.0267722
TR13368	0.0891916	0.0563413	0.0614625	0.0628924	0.0249724	0.100622	0.110053	0.0956594	0.0485189	0.0684889	0.0759826	0.0619814	0.0550462	0.045984	0.0428036
TR1337	0.423387	0.293672	0.246294	0.00202079	0.00202079	0.00202079	0.00599165	0.00672924	0.00202079	0.00202079	0.00157622	0.00618363	0.00202079	0.00202079	0.00202079
TR13370	0.00018623	0.000677199	0.000677199	0.0142889	0.00182505	0.000677199	0.00768283	0.020983	0.140553	0.0123826	0.00302031	0.0201873	0.197437	0.276585	0.302837
TR13373	0.016081	0.0456125	0.0415426	0.061346	0.0541989	0.0291344	0.0591622	0.0468037	0.121699	0.0756899	0.0751439	0.110681	0.0792138	0.0895871	0.0941036
TR13377	0.0809256	0.0863312	0.0878313	0.0588712	0.0669983	0.0951182	0.0665189	0.068534	0.0597639	0.0678655	0.0497118	0.052375	0.0414953	0.0488891	0.0687708
TR13380	0.0892738	0.0636716	0.0188788	0.0663431	0.091411	0.167817	0.0841088	0.0714636	0.0341066	0.0706176	0.0684358	0.0474643	0.0480431	0.0630037	0.0153613
TR13385	0.00954655	0.0417569	0.0378152	0.0412156	0.024663	0.013641	0.0422109	0.038758	0.0819292	0.0396878	0.0242221	0.0398275	0.209461	0.153343	0.201922
TR13387	0.00228707	0.00609886	0.00189065	0.0133565	0.0170463	0.454457	0.00243954	0.0369591	0.0971549	0.00594639	0.00850791	0.0247919	0.0392462	0.0638246	0.225993
TR13388	0.115022	0.0810072	0.069935	0.05576	0.0193213	0.0441135	0.13792	0.0534143	0.0124558	0.0492413	0.0819097	0.0379901	0.129372	0.0898493	0.0226889
TR13389	0.0246457	0.0246457	0.0246457	0.00542206	0.0246457	0.0246457	0.0246457	0.0203327	0.0246457	0.0380776	0.00505237	0.0246457	0.00924214	0.150216	0.574492
TR1339	0.121144	0.0906149	0.0718651	0.06298	0.0430017	0.06319	0.0697727	0.0968666	0.0502492	0.0453337	0.0544623	0.0469605	0.069443	0.0538851	0.060231
TR13391	0.0447923	0.101267	0.0431283	0.0881923	0.0904676	0.0226169	0.0613645	0.0704995	0.055965	0.0956634	0.0885319	0.0972255	0.0624851	0.0386457	0.0391551
TR13392	0.04327	0.0445394	0.0243725	0.00220765	0.00220765	0.00220765	0.0463055	0.0626421	0.0939356	0.0783275	0.0752257	0.0663068	0.0642427	0.0746517	0.319558
TR13393	0.117352	0.129967	0.109731	0.0265312	0.0836333	0.0441216	0.100418	0.0999287	0.0153908	0.0342947	0.0935221	0.00851947	0.0789182	0.0389046	0.0187676
TR13397	0.100129	0.0387894	0.0605296	0.0398848	0.0538623	0.00761977	0.0608868	0.0886037	0.0495047	0.0749357	0.0599819	0.031003	0.0671969	0.113844	0.153229
TR13399	0.0617401	0.146885	0.107729	0.0776291	0.0166474	0.00177736	0.0421586	0.0615792	0.0521332	0.0377918	0.0300159	0.102412	0.0425799	0.0517885	0.167133
TR134	0.0711216	0.0103189	0.0888655	0.038294	0.114297	0.0131837	0.0251688	0.0550732	0.149493	0.053787	0.0360431	0.0458944	0.176796	0.106609	0.0150545
TR13401	0.0203524	0.0812298	0.0316793	0.032758	0.0184466	0.0168285	0.0349874	0.146134	0.0857605	0.0840705	0.0399856	0.109421	0.0480762	0.0839626	0.166307
TR13402	0.0993691	0.144481	0.0822921	0.0593384	0.060836	0.0410469	0.0647871	0.0738839	0.0314799	0.049611	0.0611591	0.0411806	0.0852738	0.0420274	0.0632339
TR13403	0.012706	0.0120163	0.0129964	0.0476657	0.00617149	0.00544544	0.0642562	0.0419662	0.0675234	0.0270094	0.0579757	0.0446889	0.299172	0.165723	0.134684
TR13404	0.107754	0.0762547	0.0720581	0.0841541	0.0274754	0.0862031	0.0770693	0.123775	0.0581846	0.0401639	0.0365598	0.0622084	0.0284875	0.0330544	0.086598
TR13407	0.0639386	0.0863171	0.0457407	0.0502164	0.0411666	0.155125	0.0521346	0.0674798	0.051446	0.0380189	0.0770214	0.0358056	0.0705784	0.0665453	0.0984655
TR13408	0.0653484	0.0929722	0.0617405	0.0572099	0.0956161	0.160166	0.0772462	0.0472263	0.0490027	0.0629523	0.0597024	0.0469922	0.0377039	0.0328842	0.0532371
TR13409	0.00423353	0.00284754	0.00195819	0.167218	0.535748	0.13767	0.00124158	0.00790564	0.00195549	0.000670724	0.00206076	0.0172431	0.00709726	0.00801765	0.104132
TR1341	0.0461148	0.468065	0.024902	0.0149873	0.0461148	0.0461148	0.0461148	0.037353	0.0461148	0.0461148	0.0209822	0.0186765	0.0461148	0.0461148	0.0461148
TR13410	0.0156928	0.0795307	0.0636855	0.0399939	0.0367182	0.0182829	0.0252152	0.0347376	0.0891293	0.0970519	0.0731317	0.0497448	0.153577	0.0886722	0.134837
TR13411	0.022077	0.105318	0.0964968	0.0592848	0.013764	0.00415853	0.0248149	0.116984	0.0652026	0.0372244	0.0357047	0.0436047	0.0169769	0.115266	0.243123
TR13412	0.0294557	0.0554288	0.0451871	0.0456589	0.0379304	0.156216	0.0351598	0.0923384	0.107092	0.0449212	0.0775677	0.106337	0.0545196	0.0530271	0.0591601
TR13413	0.0381813	0.102455	0.131884	0.10624	0.0779908	0.0839337	0.0754264	0.0567021	0.0396467	0.0606098	0.0398909	0.0628078	0.053405	0.0216551	0.0491717
TR13414	0.0547718	0.0253315	0.0203223	0.00593556	0.0251723	0.00180194	0.0400462	0.103911	0.185861	0.0312025	0.0512517	0.0270785	0.239842	0.0914708	0.096001
TR13418	0.0133244	0.144843	0.067964	0.0314417	0.0168712	0.242044	0.023102	0.0562692	0.0421779	0.0392063	0.0534893	0.0557899	0.0393021	0.101227	0.0729486
TR1342	0.110681	0.0742418	0.0682413	0.0786603	0.0256382	0.0894065	0.0319114	0.0158193	0.0757146	0.0464761	0.136101	0.0516583	0.0486581	0.0994981	0.0472943
TR13423	0.0580672	0.0466293	0.0317236	0.224877	0.038338	0.028527	0.0360405	0.0686132	0.0338785	0.058952	0.034328	0.112224	0.047828	0.0540643	0.12591
TR13424	0.0425625	0.107566	0.0532188	0.066884	0.0125368	0.0952799	0.0651288	0.093462	0.0429386	0.139723	0.0702689	0.0562277	0.069266	0.0785432	0.00639378
TR13427	0.00143292	0.00147136	0.000648196	0.0122004	0.00381229	0.001136	0.00488731	0.0236996	0.137445	0.014251	0.00514712	0.0312406	0.130474	0.206371	0.425782
TR1343	0.0950275	0.0390266	0.0641415	0.0659555	0.0675907	0.153344	0.0786472	0.0496072	0.0375926	0.0480103	0.0652529	0.0451967	0.0601271	0.0485181	0.0819622
TR13431	0.0490864	0.0784529	0.0545454	0.0792363	0.0529352	0.165095	0.0511332	0.0718509	0.0445027	0.0565571	0.0765278	0.0733659	0.0341477	0.0471873	0.0653764
TR13432	0.0607636	0.0844597	0.0853302	0.0724182	0.0120657	0.0361003	0.0859588	0.0490848	0.107213	0.0917862	0.0527601	0.0978553	0.0408395	0.0673405	0.0560244
TR13435	0.00684674	0.00684674	0.00684674	0.110814	0.0166376	0.0226969	0.0340283	0.0290644	0.0538496	0.0864743	0.0431002	0.119202	0.232378	0.156208	0.075006
TR13438	0.0571632	0.0746192	0.0862775	0.0551992	0.0579675	0.0587406	0.0685812	0.0742849	0.045975	0.0788501	0.080814	0.065489	0.0488269	0.0697616	0.0774502
TR13439	0.0225062	0.0945104	0.0750141	0.0655378	0.0559644	0.034468	0.085772	0.076587	0.0972872	0.0746451	0.0610715	0.0823349	0.0699652	0.0652271	0.0391091
TR1344	0.0796452	0.0422562	0.0544491	0.0503191	0.0380347	0.200484	0.0570497	0.107625	0.0957529	0.0471141	0.0366199	0.0605844	0.0797734	0.0306905	0.0196011
TR13441	0.112785	0.0566134	0.051683	0.0695061	0.0802274	0.0775274	0.116063	0.0614264	0.0299071	0.0399661	0.0781573	0.0414196	0.107746	0.0589331	0.018038
TR13444	0.24828	0.0577019	0.114795	0.00674144	0.128521	0.145925	0.0682934	0.00079545	0.108384	0.00569144	0.00079545	0.00079545	0.100553	0.00079545	0.0119317
TR13446	0.0556961	0.227834	0.142554	0.0121707	0.0487673	0.00241004	0.0051334	0.0597691	0.0368375	0.00713373	0.00450678	0.0431519	0.00187984	0.0876292	0.264527
TR13448	0.0999747	0.0498247	0.0407706	0.0390899	0.0948242	0.0203853	0.0692703	0.0728485	0.0973362	0.108451	0.0823364	0.0458308	0.109173	0.0502946	0.0195901
TR13449	0.171461	0.0222103	0.0522538	0.0753944	0.0624511	0.0902691	0.0898594	0.0581711	0.0583297	0.0516101	0.0585884	0.0622493	0.0693186	0.0388238	0.0390102
TR1345	0.0420767	0.307166	0.133132	0.177118	0.0539307	0.135643	0.00596848	0.0409633	0.0058924	0.00529763	0.00387294	0.0770992	0.00394902	0.00583016	0.00206096
TR13450	0.0618583	0.0311148	0.0196231	0.0634549	0.0161144	0.047879	0.047025	0.0698413	0.112949	0.130567	0.051462	0.0909125	0.10103	0.0881092	0.068059
TR13452	0.094406	0.0814068	0.0647617	0.0785215	0.0166093	0.0347067	0.0881475	0.0677848	0.02572	0.0478437	0.0954394	0.0545734	0.0739192	0.070728	0.105432
TR13454	0.0870841	0.0967327	0.0796694	0.0518379	0.0792599	0.00127508	0.0410722	0.079926	0.00661644	0.0274765	0.06597	0.0210544	0.0262766	0.141412	0.194336
TR13456	0.0671462	0.0874515	0.106379	0.0604439	0.0508246	0.0161234	0.0720739	0.0576685	0.0729046	0.0743017	0.0746887	0.0614351	0.0871022	0.0616616	0.0497956
TR13457	0.0448321	0.077364	0.0585654	0.0628247	0.0917242	0.0322532	0.0798121	0.109568	0.0550027	0.055341	0.0568935	0.0681587	0.038264	0.0609836	0.108413
TR13458	0.0455037	0.0547294	0.0666243	0.0797585	0.0790912	0.0221587	0.0414257	0.0648978	0.0318398	0.0365216	0.0480775	0.0358013	0.0304947	0.117731	0.245345
TR13459	0.0936626	0.0822263	0.0776378	0.0993689	0.0344552	0.0309828	0.0567963	0.0833441	0.0736595	0.0794663	0.0530774	0.0629501	0.038386	0.0727809	0.0612057
TR1346	0.152202	0.220776	0.173042	0.0379835	0.0269474	0.00232151	0.0630737	0.0580914	0.0541805	0.0598593	0.0225008	0.0154827	0.0219472	0.0554306	0.036162
TR13463	0.0942944	0.0480594	0.0468789	0.0878734	0.0547308	0.107315	0.0973708	0.0472903	0.0461277	0.0585584	0.0641925	0.0678054	0.0406904	0.0467716	0.0920408
TR13465	0.00064636	0.000850474	0.000506032	0.0277467	0.0169329	0.000569818	0.00907881	0.0242385	0.232235	0.0195949	0.00421835	0.0190931	0.164975	0.28854	0.190774
TR13468	0.0528673	0.0675527	0.0242309	0.0227623	0.0937661	0.0331155	0.0279756	0.0263602	0.0663044	0.0323812	0.0326015	0.0333358	0.175417	0.090315	0.221015
TR13469	0.0579384	0.0204729	0.0314259	0.034804	0.354591	0.0204729	0.0363394	0.0501587	0.0984748	0.0535367	0.0318354	0.149043	0.0204729	0.0319378	0.00849626
TR13470	0.0273433	0.0355317	0.0276234	0.103951	0.0191549	0.0229959	0.0137868	0.219176	0.021956	0.0225853	0.0517014	0.0258353	0.00865655	0.152598	0.247103
TR13474	0.0589779	0.0983391	0.071576	0.0704871	0.0404992	0.0576981	0.0897956	0.0825092	0.0550336	0.111506	0.0490986	0.0576981	0.0509456	0.0552804	0.0505552
TR13476	0.16797	0.156377	0.188282	0.00783856	0.00700048	0.00227598	0.0206399	0.00890671	0.0296781	0.0556669	0.0424137	0.0202044	0.082346	0.0487158	0.161685
TR1348	0.0598285	0.049259	0.0504647	0.062495	0.0359737	0.0411946	0.084665	0.102705	0.101276	0.114353	0.108231	0.0534801	0.0390021	0.044986	0.0520869
TR13481	0.074239	0.082939	0.078833	0.0660019	0.035393	0.0298182	0.0716793	0.0693823	0.101375	0.0645131	0.0613554	0.0616807	0.0639151	0.0722748	0.0665999
TR13484	0.125639	0.0444864	0.0719418	0.0109365	0.023014	0.0216115	0.0732943	0.0507978	0.0166135	0.0179214	0.00443584	0.016953	0.315301	0.13499	0.0720642
TR13487	0.0816763	0.106296	0.0927651	0.0807327	0.0380245	0.0136108	0.09889	0.0750367	0.0611743	0.0963051	0.0770155	0.0404779	0.0711765	0.0413471	0.0254717
TR13488	0.0688947	0.0977129	0.0757754	0.10667	0.0409663	0.0334706	0.0427462	0.110244	0.0729681	0.0579476	0.0283045	0.0624408	0.0386872	0.0587797	0.104391
TR13489	0.0527658	0.0649839	0.0839823	0.0376611	0.0183271	0.188742	0.0572637	0.0338346	0.0520274	0.0637755	0.0563574	0.0856941	0.0395073	0.0673335	0.0977444
TR13490	0.0664336	0.0336076	0.0199095	0.0385438	0.0138626	0.00822707	0.150144	0.0116824	0.0224599	0.125586	0.0205677	0.0216783	0.275072	0.131674	0.0605512
TR13493	0.0323669	0.057232	0.0391981	0.0878333	0.032924	0.0711641	0.0541846	0.0830588	0.0837489	0.059651	0.0601271	0.0938433	0.0727235	0.0676965	0.104248
TR13495	0.0485326	0.119252	0.0968941	0.0672112	0.0246086	0.0324012	0.0127551	0.0666254	0.031585	0.0163618	0.00909576	0.0250166	0.0414706	0.110972	0.297218
TR13496	0.0815443	0.0985222	0.0567534	0.0481613	0.0554588	0.195601	0.0598809	0.0600069	0.0434643	0.0433383	0.0394547	0.0677626	0.0414366	0.0511513	0.0574636
TR13498	0.00838224	0.0042834	0.0032396	0.0324597	0.00539085	0.00473529	0.0255986	0.0392889	0.122067	0.0255922	0.0118637	0.0426304	0.290425	0.193676	0.190366
TR13499	0.121494	0.0862464	0.0866337	0.0319551	0.0450437	0.0196088	0.105419	0.0504019	0.0377974	0.0415739	0.0468836	0.0287273	0.100626	0.120187	0.0774023
TR135	0.0458054	0.0365546	0.0418563	0.0497769	0.0784526	0.374758	0.0361443	0.032301	0.0397375	0.0333363	0.0467863	0.0552518	0.0382021	0.0391061	0.0519309
TR13500	0.00561655	0.00172427	0.00342952	0.0224282	0.0034105	0.00645967	0.0501052	0.0503905	0.11022	0.0208941	0.0146816	0.0187514	0.355903	0.19166	0.144325
TR13501	0.0698488	0.143304	0.14838	0.0480774	0.0721219	0.0280625	0.0611979	0.0686396	0.0748581	0.0791586	0.0405731	0.0399667	0.0562582	0.0339828	0.0355709
TR13502	0.000227829	0.00099056	0.00099056	0.0140313	0.00758769	0.00099056	0.0053094	0.039459	0.112067	0.00618605	0.00500233	0.0316286	0.107476	0.143408	0.524645
TR13503	0.0215199	0.0520924	0.0377277	0.0160993	0.0373482	0.0732871	0.0654814	0.108196	0.063801	0.115405	0.0436362	0.0735581	0.0536101	0.131667	0.10657
TR13505	0.025937	0.0285307	0.025937	0.0326806	0.025937	0.630658	0.025937	0.025937	0.025937	0.025937	0.0228245	0.025937	0.025937	0.025937	0.025937
TR13509	0.0102632	0.00409863	0.00343219	0.00666444	0.00666444	0.00666444	0.00429857	0.0605465	0.0894702	0.00666444	0.00666444	0.0255248	0.00666444	0.176841	0.585538
TR1351	0.0357122	0.107196	0.0540652	0.0707503	0.0113015	0.0132547	0.0826797	0.0998862	0.0458041	0.0769133	0.0500783	0.0920203	0.0648441	0.0840076	0.111486
TR13512	0.00843099	0.0132367	0.00843099	0.0394992	0.00961133	0.0711576	0.00556446	0.0322064	0.0432088	0.0150493	0.0232274	0.093036	0.0828345	0.266925	0.287581
TR13513	0.0202646	0.128014	0.113285	0.0766019	0.0434844	0.0952247	0.0407168	0.0330706	0.0192795	0.106389	0.0696125	0.0867811	0.0446571	0.030819	0.0918004
TR13516	0.0758821	0.11183	0.0869861	0.0513501	0.0279385	0.0173173	0.0202369	0.0822241	0.0271617	0.0131466	0.0286078	0.0323854	0.0176103	0.137284	0.270039
TR13517	0.0393786	0.05125	0.0356051	0.103317	0.0523059	0.0892147	0.0544635	0.070035	0.0627267	0.0857534	0.0987266	0.10979	0.0518835	0.0520488	0.043501
TR13519	0.0957811	0.0640033	0.0828737	0.0629936	0.0625077	0.00190514	0.0331304	0.080959	0.0698806	0.0623172	0.0931424	0.0617552	0.0604121	0.125568	0.0427705
TR1352	0.0736326	0.121895	0.102915	0.0917389	0.12556	0.000322922	0.0646699	0.0844731	0.0982312	0.0402861	0.0546739	0.0313428	0.0262503	0.0321856	0.0518225
TR13521	0.000874718	0.0126975	0.00282167	0.0335779	0.00282167	0.00345655	0.0548392	0.0563205	0.0784989	0.0352709	0.024605	0.0193849	0.24248	0.238897	0.193454
TR13522	0.00261015	0.00261015	0.00261015	0.0187278	0.00261015	0.00261015	0.0124243	0.0283984	0.0899849	0.0263886	0.00510284	0.0400919	0.0809537	0.185608	0.499269
TR13524	0.0272047	0.0121721	0.0121721	0.0158846	0.173209	0.0647556	0.0583044	0.00900736	0.179965	0.0644513	0.0780841	0.078145	0.0699288	0.0788753	0.0778407
TR13527	0.0391851	0.198321	0.112318	0.0545422	0.0617694	0.00145535	0.0742909	0.0635302	0.0641751	0.0814106	0.0399614	0.122546	0.0176842	0.0327291	0.0360817
TR13528	0.0285431	0.135966	0.0867435	0.0236939	0.0441161	0.104266	0.081334	0.0952084	0.0532496	0.0804576	0.0624978	0.0499693	0.0298565	0.0582091	0.0658886
TR1353	0.0757845	0.235266	0.220557	0.0165298	0.0491421	0.00518746	0.0830191	0.11795	0.0459441	0.0186952	0.0327306	0.0123841	0.0214989	0.0499503	0.0153607
TR13533	0.0369851	0.0888565	0.0610555	0.0342671	0.0244968	0.107402	0.122058	0.0811291	0.0380509	0.0907751	0.0782158	0.0438065	0.0265219	0.111559	0.0548203
TR13538	0.078463	0.0653292	0.0694095	0.219479	0.0290956	0.0125061	0.0454037	0.19272	0.0377156	0.0530432	0.0774082	0.0212134	0.0339104	0.0469827	0.0173208
TR1354	0.0522692	0.0624157	0.0526292	0.0757216	0.0441623	0.0530462	0.0808005	0.074179	0.050481	0.0763443	0.139566	0.0587822	0.0585308	0.0520236	0.0690487
TR13540	0.0821084	0.0215893	0.0632751	0.121612	0.0501455	0.0142398	0.0669117	0.0259531	0.0702802	0.104731	0.111009	0.122646	0.0811132	0.0616674	0.00271781
TR13541	0.0959512	0.120847	0.101532	0.0729264	0.0475218	0.0891424	0.0590402	0.0449218	0.0273641	0.0424235	0.0448323	0.0623687	0.0439261	0.0517655	0.0954366
TR13543	0.000993552	0.0602043	0.110642	0.0425886	0.0950928	0.103707	0.0635426	0.0164532	0.0744568	0.0391708	0.0985852	0.0642033	0.109827	0.0703087	0.050224
TR13545	0.0332668	0.070828	0.125869	0.0803847	0.012097	0.012097	0.0151213	0.0374403	0.00296377	0.0475413	0.0247989	0.0653844	0.0297587	0.217686	0.224763
TR13548	0.0377389	0.0458297	0.0451781	0.00722198	0.0085795	0.0108601	0.0543549	0.0744461	0.0887272	0.0696677	0.07803	0.0464813	0.125923	0.143897	0.163065
TR13549	0.0478593	0.0931023	0.0968175	0.0646966	0.0385063	0.0253682	0.0624199	0.0697586	0.0692178	0.0676306	0.0804101	0.0820499	0.0441353	0.0591172	0.0989105
TR1355	0.0650815	0.0717361	0.074871	0.0501347	0.209653	0.0424069	0.0505001	0.0556802	0.0773338	0.0725614	0.0422634	0.0514526	0.0583258	0.0462953	0.031704
TR13552	0.0527371	0.0647614	0.0827579	0.110366	0.0454117	0.0608086	0.0437862	0.0475851	0.0436263	0.0901366	0.0822664	0.0859794	0.0246764	0.0785031	0.0865982
TR13553	0.0382513	0.0457327	0.0561875	0.123041	0.0246888	0.0288899	0.0687717	0.0607723	0.0728961	0.15617	0.068177	0.090583	0.0355081	0.055919	0.0744116
TR13556	0.0591619	0.0508931	0.0703183	0.0483368	0.0919506	0.259372	0.0625688	0.0417469	0.0407709	0.030971	0.0493173	0.0399427	0.0488338	0.0611586	0.0446568
TR13559	0.076557	0.0734896	0.0638102	0.0748011	0.0266427	0.0136032	0.0597021	0.0551605	0.0769147	0.0849899	0.048386	0.0764703	0.106885	0.0746385	0.087949
TR1356	0.0331192	0.235544	0.185639	0.00742014	0.015157	0.00904895	0.0368292	0.0629807	0.0808072	0.0111302	0.0106325	0.043254	0.00723916	0.0638404	0.197358
TR13560	0.185259	0.117487	0.12094	0.0282822	0.0530079	0.0910446	0.0464609	0.0558475	0.061753	0.0337255	0.0377253	0.0369235	0.0228578	0.0331783	0.0755073
TR13561	0.0188964	0.0974112	0.0828609	0.000661376	0.0188964	0.0188964	0.18339	0.0345805	0.0188964	0.255858	0.0970333	0.0147392	0.133409	0.00557445	0.0188964
TR13563	0.0194878	0.107297	0.0938181	0.0605486	0.0635817	0.0138291	0.0526436	0.130917	0.0201892	0.035933	0.118699	0.0411272	0.0309094	0.0228337	0.188186
TR13565	0.0403254	0.0397316	0.0368717	0.0850189	0.0702061	0.0325183	0.0770551	0.0465296	0.0707744	0.115002	0.0768037	0.0926912	0.0787272	0.0702316	0.0675138
TR13567	0.0090409	0.00524671	0.00657298	0.033171	0.012734	0.00196361	0.0378747	0.040061	0.105571	0.0246514	0.0154557	0.0153553	0.386582	0.173718	0.132001
TR13568	0.0164163	0.0164163	0.0062382	0.00459657	0.148321	0.0164163	0.0172371	0.0109169	0.191414	0.0128868	0.00435032	0.0398096	0.269884	0.155052	0.0900435
TR13569	0.0986411	0.0155691	0.0692083	0.0348792	0.107884	0.188865	0.0547945	0.0450569	0.0854927	0.00808714	0.0238213	0.0411509	0.011223	0.0287726	0.186554
TR1357	0.0904827	0.128172	0.0944989	0.0307046	0.0277955	0.000588888	0.0669124	0.135989	0.102096	0.0403595	0.0179699	0.0318029	0.0381658	0.118425	0.0760373
TR13572	0.04079	0.0809453	0.0791803	0.0330363	0.0167507	0.134892	0.0624605	0.0600738	0.0752727	0.0309117	0.0330312	0.0341693	0.0750595	0.121496	0.121931
TR13573	0.0616775	0.0374971	0.0378749	0.110392	0.0693471	0.0545703	0.0414698	0.0419447	0.127892	0.0650504	0.0340713	0.0722278	0.139082	0.0462067	0.0606961
TR13574	0.0368458	0.0760576	0.0821496	0.0174122	0.0393175	0.146685	0.0333909	0.0422394	0.0625322	0.0405074	0.0341949	0.0376544	0.0245194	0.0657206	0.260773
TR13578	0.0698159	0.0855019	0.0981957	0.0399855	0.217427	0.0106084	0.0199474	0.0826004	0.0542207	0.0427056	0.035996	0.0531326	0.0424336	0.0352707	0.112159
TR13579	0.161218	0.10632	0.130676	0.0595723	0.0579561	0.0444411	0.0313805	0.094954	0.0708071	0.0159174	0.00891968	0.0296595	0.0596596	0.044345	0.0841735
TR13580	0.0439137	0.0370932	0.0448354	0.0154026	0.131966	0.414825	0.0362329	0.0171026	0.024087	0.0610778	0.0236159	0.0298015	0.0130881	0.0880118	0.018946
TR13586	0.0225682	0.0354949	0.0276765	0.040521	0.0192339	0.0199566	0.0440524	0.0756874	0.118672	0.0438553	0.0274794	0.0540225	0.189448	0.114385	0.166946
TR13588	0.0356209	0.127892	0.0850923	0.0190785	0.0850142	0.0464282	0.0680426	0.0773673	0.0378448	0.0688619	0.0462721	0.0344115	0.0555187	0.074051	0.138504
TR13589	0.113253	0.0812965	0.0801579	0.0210263	0.0599666	0.0277061	0.103765	0.0738576	0.192652	0.0680128	0.00554122	0.0723395	0.0474419	0.0259602	0.0270229
TR13590	0.199243	0.316486	0.261925	0.0185651	0.043802	0.0111195	0.0364541	0.0496923	0.000571004	0.00761088	0.0440274	0.000833966	0.00177312	0.00522168	0.0026747
TR13591	0.230864	0.0947556	0.0977272	0.0697558	0.0649787	0.0775304	0.0515459	0.0424927	0.0732803	0.0259759	0.065091	0.0414561	0.0293363	0.0186764	0.0165341
TR13592	0.117188	0.13424	0.197823	0.0518901	0.0717758	0.00379856	0.0547815	0.215838	0.00283475	0.0135501	0.0275679	0.00677505	0.0475387	0.0285176	0.0258813
TR13594	0.117188	0.13424	0.197823	0.0518901	0.0717758	0.00379856	0.0547815	0.215838	0.00283475	0.0135501	0.0275679	0.00677505	0.0475387	0.0285176	0.0258813
TR13595	0.230864	0.0947556	0.0977272	0.0697558	0.0649787	0.0775304	0.0515459	0.0424927	0.0732803	0.0259759	0.065091	0.0414561	0.0293363	0.0186764	0.0165341
TR13597	0.0999671	0.121233	0.106634	0.0854144	0.0140859	0.0238949	0.0368066	0.0968006	0.0226322	0.0391943	0.0588689	0.0249463	0.0328122	0.124523	0.112186
TR13598	0.0862983	0.0824007	0.0764483	0.0605075	0.0639814	0.0561488	0.105366	0.0538144	0.0267792	0.0405293	0.0810719	0.0326468	0.140304	0.0734395	0.0202648
TR136	0.0540008	0.0313809	0.037436	0.0874057	0.0147568	0.0414544	0.0796187	0.0766632	0.0656242	0.145577	0.133988	0.0985336	0.047789	0.0503762	0.035395
TR13600	0.0890701	0.257762	0.236553	0.00392034	0.00392034	0.0291477	0.00327348	0.23328	0.0909715	0.00392034	0.00392034	0.00217579	0.00392034	0.0118198	0.0263447
TR13601	0.0508183	0.108381	0.09326	0.0791486	0.0394562	0.0865157	0.0609992	0.0560591	0.0516775	0.0469092	0.0312728	0.0817475	0.0382534	0.0267194	0.148782
TR13602	0.0307005	0.191489	0.100068	0.0698533	0.0194307	0.00971534	0.0806373	0.0138929	0.0194307	0.0214709	0.0422617	0.00485767	0.0194307	0.0957933	0.280968
TR13603	0.196243	0.0242956	0.0584847	0.0807765	0.105197	0.0249843	0.0938009	0.0706324	0.0280526	0.081841	0.0611146	0.0477771	0.0289919	0.0681277	0.0296807
TR13604	0.0663766	0.0718594	0.0326891	0.0480394	0.0388708	0.0607689	0.162414	0.0247352	0.0121055	0.0431223	0.0709775	0.0845141	0.163645	0.0440209	0.0758613
TR13605	0.0200341	0.0338576	0.0494841	0.0585996	0.028849	0.395472	0.00751277	0.143244	0.0091155	0.0273465	0.101673	0.0368627	0.035861	0.0304518	0.0216368
TR13606	0.0672466	0.0606739	0.0668597	0.104611	0.0442923	0.0370512	0.0691831	0.0820506	0.0717615	0.0803727	0.0550897	0.0708416	0.0596573	0.0676511	0.0626579
TR13608	0.0123682	0.0202633	0.0224155	0.132358	0.0781161	0.0778039	0.113302	0.0763593	0.010855	0.11669	0.2037	0.0700462	0.0325565	0.0329062	0.000260186
TR13610	0.141352	0.182371	0.198923	0.00267997	0.000953725	0.000953725	0.101653	0.0673378	0.0558168	0.0585015	0.0021888	0.0026752	0.160178	0.0189648	0.00545054
TR13612	0.0806081	0.035765	0.0705961	0.0679022	0.023544	0.0197457	0.0639423	0.0809762	0.112602	0.058833	0.0528887	0.0715479	0.0641399	0.0656125	0.131297
TR13614	0.0618963	0.0694703	0.0807153	0.0590314	0.161701	0.0608964	0.0777523	0.0468472	0.0423215	0.0565565	0.12004	0.0559999	0.0427624	0.0356286	0.0283815
TR13615	0.0335739	0.208662	0.354877	0.0335739	0.0335739	0.0335739	0.0335739	0.0335739	0.0335739	0.0335739	0.0335739	0.0335739	0.0335739	0.0335739	0.0335739
TR13616	0.194053	0.300778	0.321594	0.0705076	0.011035	0.00397259	0.0126844	0.0046463	0.0046463	0.000975723	0.0160065	0.0046463	0.0046463	0.0046463	0.045162
TR13617	0.200643	0.257941	0.0815822	0.0154406	0.0393266	0.0156397	0.0493929	0.0795348	0.0232604	0.0220377	0.00568715	0.009071	0.0124264	0.0603407	0.127677
TR13618	0.0595979	0.0830802	0.0223251	0.0660832	0.0323786	0.00482183	0.0767636	0.115796	0.0104634	0.159169	0.208689	0.0217465	0.0597184	0.070447	0.00892039
TR13620	0.0700707	0.217767	0.302949	0.0684865	0.0845723	0.0243724	0.0341214	0.0214477	0.0262003	0.0470388	0.0096271	0.0270534	0.0175481	0.0243724	0.0243724
TR13621	0.0991396	0.074925	0.0809542	0.0658324	0.0366315	0.048201	0.069678	0.0639747	0.0995959	0.0669404	0.075088	0.0977708	0.05146	0.0431495	0.0266588
TR13622	0.141063	0.384006	0.272689	0.0168535	0.0168535	0.0168535	0.0168535	0.0168535	0.0168535	0.0168535	0.0168535	0.0168535	0.0168535	0.0168535	0.0168535
TR13626	0.0721939	0.0458857	0.0485455	0.0814767	0.0490219	0.128849	0.047857	0.0946978	0.0847502	0.0565966	0.0440448	0.0630177	0.0425021	0.0465844	0.0939764
TR13628	0.593894	0.0981569	0.104515	0.00383436	0.00137186	0.00137186	0.00982941	0.00294265	0.00137186	0.00137186	0.00137186	0.00137186	0.166963	0.0102615	0.00137186
TR1363	0.0940121	0.0629325	0.0600741	0.0840942	0.0127615	0.0527632	0.0546352	0.165933	0.0629781	0.0301346	0.0627553	0.0272327	0.0860977	0.0841864	0.0594091
TR13630	0.0773307	0.0908725	0.0826072	0.0405104	0.0440051	0.150362	0.0547879	0.0577308	0.0907461	0.0580756	0.0524658	0.0508219	0.0462352	0.0427865	0.0606621
TR13631	0.0780602	0.0704579	0.0557986	0.101353	0.0521875	0.0918085	0.0581868	0.0973822	0.0357165	0.0750441	0.0649586	0.064719	0.049692	0.0468556	0.0577798
TR13632	0.0704477	0.118119	0.0754476	0.0513099	0.0111978	0.094491	0.0743344	0.0904283	0.0543161	0.0729445	0.0682371	0.0419391	0.0633756	0.0589763	0.0544356
TR13633	0.145273	0.396366	0.415032	0.00211153	0.00211153	0.00211153	0.00923795	0.0129859	0.00337845	0.00171034	0.00181592	0.00238603	0.000865728	0.00190038	0.00271332
TR13635	0.384482	0.305741	0.295569	0.00107474	0.00107474	0.00107474	0.00107474	0.00107474	0.00107474	0.00107474	0.00107474	0.00107474	0.00238592	0.00107474	0.00107474
TR13636	0.0348274	0.56212	0.255247	0.00768817	0.021796	0.00768817	0.00611209	0.0537403	0.00711156	0.00295994	0.00768817	0.00995618	0.00768817	0.00768817	0.00768817
TR13638	0.0427768	0.0681496	0.0585892	0.0612721	0.0528479	0.0673087	0.0580836	0.0670985	0.0754176	0.0720939	0.0924562	0.0724593	0.0635246	0.0766039	0.0713181
TR13639	0.240056	0.350045	0.329408	0.00125875	0.0201651	0.0165651	0.0138148	0.0218456	0.00125875	0.000207693	0.00125875	0.00125875	0.00125875	0.000339862	0.00125875
TR13641	0.0352433	0.00701388	0.0203461	0.0211866	0.00898473	0.0336782	0.0614439	0.0737907	0.0196215	0.00808625	0.0149262	0.0292438	0.298206	0.216474	0.151755
TR13646	0.0617519	0.0794117	0.0756411	0.0730638	0.036643	0.0892159	0.0816747	0.0468694	0.0365414	0.0558262	0.0953321	0.0564578	0.0736605	0.0680109	0.0698994
TR13648	0.0701904	0.0962001	0.0667992	0.0482464	0.0155766	0.0669438	0.117547	0.0741714	0.0197578	0.0521861	0.0814824	0.0367434	0.139328	0.0881499	0.0266775
TR1365	0.00602654	0.409457	0.399664	0.0115895	0.0115895	0.0115895	0.0493713	0.0046358	0.0115895	0.0115895	0.00521528	0.0115895	0.0329142	0.0115895	0.0115895
TR13650	0.021286	0.0335789	0.0310227	0.0158948	0.0046476	0.0046476	0.173309	0.149722	0.00655311	0.281668	0.165408	0.0294193	0.0406897	0.0395278	0.00262589
TR13651	0.1138	0.0678809	0.0750069	0.0615229	0.00976748	0.028596	0.163436	0.0739626	0.029886	0.0721504	0.0748533	0.0406671	0.0962312	0.08201	0.0102282
TR13652	0.0661946	0.0777341	0.0456858	0.0467873	0.0769473	0.109415	0.0350905	0.0796748	0.0571728	0.0653554	0.0530816	0.102491	0.0667716	0.0229216	0.0946761
TR13653	0.0227674	0.0986816	0.0571786	0.0836535	0.0457673	0.0385135	0.0217328	0.0846222	0.0170931	0.0523479	0.0389838	0.0392505	0.0146068	0.0685696	0.316231
TR13654	0.0389158	0.0654235	0.0397409	0.0840923	0.0658257	0.125463	0.0814415	0.0234237	0.019329	0.0571308	0.194321	0.081916	0.0508391	0.0491475	0.0229905
TR13655	0.0109599	0.057535	0.0464844	0.0127989	0.00376096	0.00226454	0.00410815	0.0885233	0.131784	0.00513731	0.000858176	0.0418966	0.0612764	0.0982974	0.434315
TR13657	0.0583173	0.103361	0.148576	0.0186684	0.00856348	0.00856348	0.0679512	0.0456433	0.117705	0.0697067	0.151531	0.0497538	0.041961	0.069407	0.0402912
TR13658	0.0449814	0.102192	0.0739363	0.0631716	0.00807265	0.000755252	0.106399	0.0365003	0.000638877	0.0460858	0.293493	0.027955	0.06123	0.0716492	0.06294
TR13659	0.0985663	0.0929023	0.108899	0.0429001	0.0825479	0.00325236	0.0284747	0.057768	0.108921	0.0737422	0.0430771	0.0634541	0.0704013	0.10339	0.0217045
TR1366	0.0102923	0.499691	0.11373	0.0118361	0.0364862	0.0102923	0.0689584	0.048065	0.0102923	0.00478592	0.0102923	0.148364	0.0102923	0.00632977	0.0102923
TR13664	0.251193	0.336884	0.25327	0.0044193	0.0044193	0.00165724	0.00749072	0.00640799	0.0044193	0.00203288	0.0167492	0.00844087	0.0652289	0.0231792	0.0142081
TR13665	0.0399464	0.0503018	0.0647084	0.0525383	0.0807689	0.0827816	0.0752941	0.0515058	0.0749239	0.136985	0.111117	0.0585477	0.0508385	0.0425553	0.027188
TR13666	0.0695834	0.0780136	0.0836445	0.0475435	0.0901398	0.0972091	0.0503106	0.0456214	0.041345	0.0701187	0.0161123	0.0541355	0.0881919	0.0625915	0.105439
TR13667	0.0683996	0.0961284	0.100004	0.0831102	0.088111	0.0590368	0.0627811	0.0679427	0.037227	0.082374	0.0835586	0.0432939	0.045604	0.0429936	0.0394354
TR13669	0.0306052	0.0211296	0.0217361	0.00604049	0.0200962	0.00192617	0.0309351	0.115182	0.601871	0.0251954	0.00506043	0.0446026	0.0333998	0.0336375	0.00858284
TR13675	0.222168	0.202651	0.207463	0.116398	0.0107361	0.00114032	0.0172701	0.0090313	0.000746907	0.0836707	0.00582701	0.0198985	0.0753749	0.0232624	0.00436171
TR13676	0.0546863	0.381893	0.22072	0.0200516	0.0303813	0.0303813	0.0303813	0.0299256	0.0426857	0.0303813	0.0303813	0.0303813	0.0176211	0.0303813	0.0197478
TR13677	0.148472	0.0738441	0.0838003	0.039091	0.0995043	0.0339906	0.0778439	0.0731032	0.105439	0.0517377	0.0572337	0.0464718	0.0505363	0.0331993	0.0257321
TR1368	0.0223036	0.406209	0.342453	0.0117448	0.0097643	0.0023029	0.0102709	0.0797955	0.00946492	0.0023029	0.00321255	0.0189183	0.00621783	0.0592421	0.0157979
TR13680	0.170801	0.144909	0.118516	0.0971683	0.00728895	0.000211364	0.00851051	0.0169557	0.015672	0.022159	0.00782047	0.0196724	0.0211146	0.115601	0.233601
TR13681	0.433435	0.342623	0.203216	0.00101876	0.00101876	0.00101876	0.00676454	0.00101876	0.00101876	0.00101876	0.00101876	0.00101876	0.00377449	0.00101876	0.00101876
TR13684	0.103218	0.248048	0.232908	0.022948	0.145591	0.019044	0.0774138	0.00837936	0.019044	0.0157113	0.00837936	0.00704628	0.0613217	0.0119025	0.019044
TR13686	0.105723	0.0970861	0.0747536	0.0690979	0.0659359	0.0554572	0.05807	0.0732333	0.0571442	0.0493881	0.0444812	0.0416739	0.0596071	0.0635978	0.0847503
TR13689	0.0199207	0.111844	0.0848572	0.0227342	0.0682363	0.0463465	0.109949	0.104937	0.0534056	0.074782	0.0621061	0.0292326	0.039051	0.0612043	0.111394
TR13692	0.182937	0.260308	0.293104	0.00272994	0.0558405	0.00193873	0.0291804	0.0445802	0.0141579	0.0210797	0.0116219	0.0297673	0.0139745	0.016453	0.0223268
TR13693	0.224212	0.270537	0.208771	0.0247066	0.0247066	0.0247066	0.0247066	0.0247066	0.0247066	0.0247066	0.0247066	0.0247066	0.0247066	0.0247066	0.0247066
TR13694	0.0222654	0.0528126	0.039072	0.0839207	0.149352	0.216036	0.0392963	0.0297994	0.0518031	0.0691144	0.0319493	0.111103	0.0342114	0.0313324	0.0379316
TR13696	0.00595823	0.00488788	0.00670724	0.118853	0.0364042	0.224934	0.0200468	0.0152846	0.043945	0.0227481	0.00396974	0.072603	0.279573	0.123676	0.0204092
TR13697	0.100841	0.170169	0.110418	0.00735349	0.038059	0.0407217	0.100489	0.0588416	0.0740405	0.115702	0.0673135	0.0219698	0.0502406	0.0340195	0.00982114
TR13698	0.0383811	0.0289252	0.0364501	0.0490315	0.1373	0.0234308	0.0694563	0.0367089	0.072741	0.0682818	0.0659726	0.0792706	0.100014	0.085402	0.108634
TR13699	0.0751481	0.097396	0.0896431	0.0368065	0.0527822	0.0126608	0.0668073	0.0847516	0.100834	0.0847153	0.0837228	0.0570532	0.0798781	0.0357107	0.04209
TR137	0.130955	0.0611258	0.0736595	0.0782817	0.0395222	0.0420254	0.0963982	0.0832184	0.0393184	0.0694447	0.0759881	0.0407854	0.0807035	0.0374206	0.0511535
TR13700	0.126338	0.0753864	0.0829116	0.0387738	0.0746393	0.0774396	0.0720495	0.0470201	0.0514376	0.0254934	0.0237364	0.0213721	0.205197	0.0491962	0.0290091
TR13701	0.0397032	0.0295362	0.0842301	0.090167	0.0148423	0.0148423	0.0378479	0.0666419	0.0804453	0.223599	0.113321	0.0892022	0.0391095	0.0616698	0.0148423
TR13702	0.110153	0.139355	0.112929	0.0336102	0.0258887	0.000786248	0.0491121	0.153885	0.194089	0.0227766	0.0122805	0.0336494	0.0311294	0.0412216	0.0391335
TR13704	0.0765814	0.0247095	0.0639424	0.0673378	0.0583484	0.138056	0.0342073	0.0458591	0.0736647	0.0428676	0.0469958	0.0841049	0.104222	0.0554317	0.0836711
TR13706	0.0865882	0.337115	0.472382	0.00957304	0.00957304	0.00957304	0.00957304	0.0104825	0.00177101	0.00957304	0.00957304	0.00957304	0.00957304	0.00957304	0.0055045
TR1371	0.0231517	0.00163487	0.00662472	0.0157521	0.109374	0.819064	0.00154964	0.00799616	0.00154964	0.00236321	0.00154964	0.00640777	0.000821311	0.000612109	0.00154964
TR13710	0.0911346	0.0407461	0.0597266	0.0598671	0.0846986	0.0660925	0.0792221	0.0375398	0.0808603	0.0943644	0.0507396	0.0931708	0.0965643	0.0398802	0.0253932
TR13711	0.320792	0.0912169	0.219419	0.0127755	0.0127755	0.041648	0.0704567	0.0127755	0.1519	0.00447142	0.0106675	0.0127755	0.0127755	0.0127755	0.0127755
TR13712	0.132952	0.346955	0.195069	0.0272442	0.0272442	0.0272442	0.0272442	0.0272442	0.0272442	0.0272442	0.0272442	0.0272442	0.0272442	0.0253371	0.0272442
TR13713	0.0598725	0.179214	0.176067	0.0087146	0.183975	0.0489793	0.0578552	0.0438151	0.0334866	0.0484144	0.0575325	0.023481	0.0591463	0.00936012	0.0100863
TR13714	0.0574775	0.242413	0.199806	0.00352027	0.0121389	0.0121389	0.00406652	0.0318038	0.0121389	0.0121389	0.0121389	0.0121389	0.0582666	0.192765	0.137048
TR13716	0.104472	0.08187	0.0849625	0.0635137	0.0387071	0.00059555	0.0859953	0.0420172	0.0449798	0.0485997	0.186369	0.0338847	0.130417	0.0479483	0.00566884
TR13718	0.100333	0.102631	0.0808448	0.0402556	0.0155428	0.022249	0.074083	0.0750648	0.0580956	0.0809744	0.0679511	0.0454428	0.099648	0.0856984	0.0511856
TR13725	0.151202	0.05928	0.081097	0.0460323	0.0324617	0.0642328	0.0850294	0.056021	0.0444739	0.0254474	0.0634102	0.0375984	0.121753	0.0654024	0.0665581
TR13726	0.265459	0.285821	0.293058	0.00323699	0.0277053	0.000367006	0.0129388	0.0197284	0.0052647	0.0177447	0.000557849	0.00622075	0.0320268	0.0105257	0.0193449
TR13727	0.0212641	0.0444688	0.0357982	0.110966	0.0366504	0.0722136	0.013156	0.125709	0.0989327	0.0322576	0.0134105	0.087763	0.0347072	0.0532098	0.219492
TR13728	0.212547	0.235266	0.269796	0.0120525	0.0120525	0.0846692	0.00717127	0.0386284	0.0120525	0.0120525	0.0120525	0.055502	0.0120525	0.0120525	0.0120525
TR13729	0.0980485	0.0774943	0.0777934	0.0424116	0.00127184	0.00913587	0.0564932	0.176254	0.208378	0.0783443	0.0355864	0.0146892	0.0390085	0.059188	0.0259028
TR13730	0.652901	0.0599065	0.0199025	0.0199025	0.0199025	0.0199025	0.0199025	0.048363	0.0199025	0.0199025	0.0199025	0.0199025	0.0199025	0.0199025	0.0199025
TR13731	0.281901	0.394575	0.158956	0.00143552	0.00143552	0.00143552	0.0371083	0.00544781	0.00143552	0.0479178	0.0024691	0.0100846	0.0300383	0.0243249	0.00143552
TR13733	0.0802548	0.0629488	0.0614385	0.0525577	0.0275243	0.0363591	0.11241	0.0895727	0.0520743	0.124094	0.101239	0.0474083	0.0775267	0.0557165	0.0188754
TR13734	0.0256221	0.0773734	0.0802494	0.00486306	0.193896	0.0563041	0.118151	0.0884003	0.0721881	0.0343756	0.0422937	0.00877737	0.0555582	0.0592458	0.0827018
TR13735	0.0215752	0.0231992	0.0489502	0.0433824	0.0231992	0.0231992	0.0114836	0.0125275	0.409813	0.0929127	0.0231992	0.0532421	0.0338708	0.028419	0.151027
TR13736	0.0723007	0.117858	0.0806826	0.0514604	0.0334936	0.0329554	0.0707252	0.0772198	0.0454211	0.0762725	0.0512023	0.047866	0.0658816	0.0807922	0.0958685
TR13738	0.0785324	0.109466	0.0828331	0.0631664	0.0076606	0.0607472	0.0849386	0.101447	0.0425141	0.110698	0.0562226	0.0491891	0.0634352	0.0534002	0.0357495
TR13739	0.0764065	0.112167	0.0964232	0.087127	0.104203	0.0207135	0.0628144	0.0529056	0.0445743	0.0789411	0.0544448	0.0828005	0.0427824	0.0488625	0.0348339
TR13742	0.0280003	0.365041	0.311579	0.0136604	0.00715205	0.00715205	0.00715205	0.0378344	0.179517	0.00715205	0.00715205	0.00715205	0.00715205	0.00715205	0.00715205
TR13744	0.0937645	0.114251	0.109678	0.0509038	0.0327771	0.0544911	0.0577917	0.0822708	0.0638307	0.0615752	0.0328091	0.0412739	0.0848548	0.0540703	0.0656572
TR13745	0.0864451	0.0673973	0.0725576	0.0780976	0.0406432	0.133455	0.0755125	0.0891562	0.0224134	0.0501164	0.0920718	0.0962914	0.0484214	0.021862	0.0255597
TR13746	0.127133	0.466567	0.400039	0.000505933	0.000505933	0.000505933	0.000273204	0.000505933	0.000505933	0.000103716	0.000505933	0.000505933	0.0013306	0.000505933	0.000505933
TR13747	0.0937518	0.101907	0.0926975	0.0457358	0.0462963	0.0769959	0.0446791	0.0720896	0.192808	0.0373567	0.0169682	0.067169	0.0464752	0.0331373	0.0319328
TR13748	0.0532598	0.0684119	0.0748646	0.0671183	0.0903113	0.0451231	0.0655147	0.0879461	0.0589931	0.0795377	0.0810954	0.0594982	0.0485332	0.0605086	0.0592839
TR13749	0.0381723	0.0479493	0.0349164	0.038703	0.046771	0.114346	0.0259489	0.0633028	0.0687714	0.0271811	0.0230887	0.075733	0.0359057	0.111225	0.247985
TR13750	0.0623891	0.0437489	0.0499391	0.07237	0.0439228	0.0719527	0.061485	0.0669449	0.155973	0.063189	0.0801252	0.090732	0.0431925	0.0314032	0.0626326
TR13751	0.0425468	0.0686053	0.0542847	0.0435384	0.0549534	0.00168342	0.057836	0.0621022	0.149825	0.0736786	0.0412785	0.0697353	0.161332	0.0614334	0.0571672
TR13753	0.324226	0.325887	0.325864	0.00262677	0.00115717	0.00115717	0.00374922	0.00389965	0.00253998	0.00148696	0.00115717	0.00115717	0.0027772	0.00115717	0.00115717
TR13754	0.0557258	0.110686	0.0618298	0.00522211	0.00464188	0.00392239	0.0940445	0.0763821	0.111568	0.132943	0.148401	0.0563988	0.0641043	0.0643364	0.00979436
TR13755	0.129345	0.216912	0.347092	0.0068516	0.0334225	0.0334225	0.0220588	0.0487968	0.0334225	0.00735294	0.0334225	0.00601604	0.0334225	0.0334225	0.0150401
TR13756	0.0929678	0.0746334	0.0694538	0.0800575	0.0542003	0.0339832	0.0994678	0.0735372	0.0555696	0.074988	0.086912	0.0529126	0.0644413	0.0508342	0.0360412
TR13757	0.0501818	0.0732013	0.118334	0.0517005	0.127593	0.210532	0.0493692	0.0334235	0.0460122	0.0399243	0.0334102	0.051101	0.0428151	0.0169315	0.0554704
TR13758	0.086875	0.0849586	0.0748351	0.142156	0.0903936	0.0472198	0.0358701	0.065775	0.0448012	0.0472984	0.067596	0.0424807	0.0316529	0.0673322	0.0707554
TR13759	0.103481	0.104907	0.111568	0.0660066	0.0677726	0.106132	0.0526419	0.0428942	0.0603425	0.0302985	0.0307758	0.0496189	0.0612547	0.045758	0.0665475
TR1376	0.0191693	0.17043	0.0765355	0.00561301	0.0193922	0.0013509	0.0214591	0.090389	0.050078	0.0510844	0.0277206	0.128322	0.0140426	0.069916	0.254497
TR13761	0.0695862	0.0740783	0.0598611	0.0814368	0.0316988	0.105784	0.0810099	0.0647623	0.0463694	0.0522925	0.0678146	0.085179	0.0515073	0.0567359	0.0718842
TR13762	0.0699731	0.468645	0.421054	0.000266834	0.000266834	0.000266834	0.000960601	0.0301415	0.00444011	0.000965937	0.000266834	0.000136085	0.000266834	0.000292183	0.00205729
TR13763	0.0393809	0.0394952	0.0173393	0.00192659	0.00393482	0.00326541	0.133604	0.251535	0.0818966	0.0373237	0.0160168	0.0530956	0.0196578	0.111971	0.189557
TR13764	0.0598686	0.054093	0.0635788	0.0658451	0.0883939	0.193339	0.0330875	0.0602407	0.0663145	0.0379097	0.0454231	0.0526617	0.0537589	0.0448629	0.0806226
TR13765	0.0439139	0.0514832	0.0533904	0.00104745	0.0208996	0.00183798	0.130734	0.0583806	0.101217	0.113184	0.0268385	0.0307812	0.193136	0.141337	0.0318188
TR13766	0.0580926	0.0725664	0.059933	0.0987173	0.0491081	0.00946226	0.0694733	0.0755629	0.188403	0.123823	0.0594611	0.0397062	0.0388826	0.0430638	0.0137442
TR13767	0.454362	0.15784	0.213733	0.00747238	0.00371683	0.000595646	0.0299193	0.0453882	0.00765703	0.00784466	0.00223069	0.00201626	0.0258064	0.0280787	0.0133395
TR13769	0.109485	0.0794244	0.0720028	0.100251	0.0326091	0.0939589	0.0635041	0.0839759	0.0295814	0.0521615	0.0597735	0.0399125	0.0533371	0.0513142	0.0787085
TR1377	0.0598696	0.0486908	0.122344	0.0834112	0.143393	0.022582	0.0338854	0.0681447	0.126394	0.0117396	0.0489899	0.0632844	0.0711232	0.0475567	0.0485911
TR13770	0.0406795	0.0311521	0.0455685	0.125925	0.012536	0.182399	0.0779115	0.0933308	0.0547825	0.0658142	0.0779115	0.075467	0.0340354	0.0535289	0.0289583
TR13772	0.179434	0.438767	0.271702	0.0317068	0.00548561	0.00548561	0.00277023	0.021339	0.00548561	0.00548561	0.00238624	0.00548561	0.00548561	0.00378507	0.0151952
TR13774	0.0879671	0.040041	0.0407255	0.0712875	0.0498375	0.211529	0.049873	0.0654821	0.0509815	0.0468791	0.0402376	0.0411779	0.0720833	0.0454722	0.0864251
TR13776	0.106117	0.111414	0.092093	0.065168	0.0511169	0.0453057	0.0971668	0.061684	0.0453666	0.0690917	0.0852332	0.0488574	0.0594041	0.0366464	0.0253352
TR13777	0.0333921	0.117803	0.0713958	0.0686965	0.0586307	0.096014	0.0583969	0.0595822	0.0540631	0.0835984	0.0611425	0.070442	0.0477917	0.0576885	0.0613624
TR13778	0.0857345	0.0897865	0.0770098	0.0632629	0.0562432	0.105103	0.0460347	0.0684206	0.0533397	0.0660665	0.0690342	0.0477254	0.0573275	0.0450431	0.0698688
TR13779	0.271214	0.126038	0.111954	0.007338	0.000483081	0.00751433	0.0525786	0.0810997	0.0144731	0.00306757	0.00135504	0.00247579	0.280818	0.0349316	0.00465932
TR1378	0.0866099	0.0863538	0.0725064	0.0633621	0.0200707	0.0370461	0.107373	0.0730732	0.0676618	0.051967	0.0914436	0.061689	0.0810132	0.0601523	0.0396783
TR13781	0.114101	0.0662935	0.0566208	0.0734226	0.0349738	0.0770857	0.0848775	0.0488827	0.058009	0.0387802	0.0453809	0.0595853	0.063947	0.0763513	0.101688
TR13782	0.232443	0.440347	0.310305	0.00140875	0.00140875	0.00140875	0.00140875	0.00140875	0.00140875	0.00140875	0.00140875	0.00140875	0.00140875	0.00140875	0.00140875
TR13783	0.0443755	0.0844465	0.0566626	0.071728	0.0523589	0.11343	0.0332407	0.0802523	0.0611701	0.0716305	0.0364433	0.0843027	0.0310801	0.0504515	0.128427
TR13784	0.0699077	0.630121	0.283868	0.00133031	0.00133031	0.00133031	0.00133031	0.00133031	0.00133031	0.00222162	0.00133031	0.00133031	0.000578684	0.00133031	0.00133031
TR13785	0.0979198	0.0845852	0.0755702	0.00664888	0.00147425	0.00147425	0.032522	0.141432	0.106736	0.0374607	0.00832953	0.0350356	0.0727838	0.152526	0.145501
TR13788	0.0811173	0.093806	0.0899953	0.0658125	0.0674604	0.00154489	0.090469	0.0663069	0.0552248	0.16415	0.121841	0.0362123	0.0399201	0.0242239	0.00191567
TR13789	0.038708	0.0595289	0.0460175	0.000777191	0.214124	0.510063	0.0579551	0.0679343	0.000777191	0.000707244	0.000777191	0.000777191	0.000777191	0.000299219	0.000777191
TR13793	0.117701	0.155645	0.134888	0.0531877	0.176452	0.000293457	0.0437295	0.161909	0.00461315	0.0189471	0.0223248	0.00723813	0.0407216	0.0260825	0.0362669
TR13794	0.0855086	0.0805409	0.0643422	0.0911799	0.0509403	0.0542531	0.109131	0.0566394	0.0208507	0.0329104	0.11365	0.0510574	0.08336	0.080637	0.0249992
TR13796	0.14513	0.171117	0.152686	0.0356055	0.0177987	0.0135639	0.105317	0.0647655	0.0336327	0.0339894	0.0294168	0.030587	0.0726028	0.0537258	0.0400619
TR138	0.0467695	0.0601017	0.0696949	0.0418554	0.0341424	0.0269849	0.117618	0.0550167	0.0764892	0.0784121	0.0721092	0.0836894	0.0959961	0.0792667	0.0618537
TR1380	0.0285119	0.0669906	0.0413051	0.0501314	0.0993207	0.177171	0.0272227	0.0184956	0.0754202	0.0853374	0.0639659	0.101949	0.0353548	0.060842	0.0679823
TR13800	0.111488	0.127008	0.13667	0.000999593	0.00602717	0.00815964	0.0623968	0.0484914	0.159942	0.0302099	0.00773759	0.0992633	0.0911703	0.0840991	0.0263374
TR13801	0.0729126	0.109231	0.069804	0.0490281	0.0325411	0.0407256	0.0560321	0.088888	0.0620524	0.169277	0.0915637	0.0555993	0.0585111	0.0407256	0.00310852
TR13804	0.0322128	0.094952	0.08107	0.0082416	0.0867558	0.0282021	0.0607872	0.111483	0.0914043	0.0218444	0.0184239	0.0175341	0.0875502	0.0714393	0.1881
TR13805	0.104769	0.0469137	0.0499071	0.0709899	0.0482298	0.00286437	0.0772347	0.101311	0.0804862	0.0620613	0.112278	0.0796862	0.0843311	0.0526166	0.0263212
TR13806	0.178735	0.0464595	0.0723617	0.0464642	0.0390884	0.0224329	0.135425	0.0613004	0.0316327	0.0474984	0.0822713	0.0256202	0.13754	0.059688	0.0134823
TR13807	0.0587548	0.108091	0.0772474	0.0739018	0.0676459	0.0348541	0.0645753	0.074383	0.0389789	0.0769953	0.0904008	0.0895071	0.0678292	0.0353125	0.0415225
TR13808	0.351689	0.322669	0.272286	0.000694748	0.000694748	0.000694748	0.0133739	0.0220444	0.00333479	0.000823277	0.00282415	0.000694748	0.00542251	0.00205993	0.000694748
TR1381	0.0437266	0.0443794	0.0514394	0.094191	0.129682	0.0385121	0.0515961	0.0907698	0.038486	0.0896207	0.0867306	0.0627301	0.0326883	0.0418984	0.103549
TR13810	0.186387	0.28386	0.25361	0.000109266	0.000105442	4.47992e-05	0.06466	0.0192735	3.33262e-05	4.47992e-05	0.000109266	7.04767e-05	0.0196887	0.171893	0.000109266
TR13811	0.0745045	0.0827946	0.102351	0.0530204	0.0915436	0.0510204	0.109614	0.0517034	0.0399875	0.0655698	0.0592659	0.0331126	0.0848406	0.0462392	0.0544325
TR13812	0.0485596	0.121443	0.0933497	0.0078089	0.00244425	0.00135703	0.0123482	0.0197841	0.0936275	0.0102373	0.00228553	0.0519959	0.0255218	0.137933	0.371304
TR13813	0.0212609	0.0944927	0.0344671	0.0550733	0.0176178	0.0128362	0.0510033	0.0826526	0.132546	0.0762488	0.0410417	0.0720364	0.137384	0.0909634	0.0803757
TR13815	0.0365364	0.0365364	0.0365364	0.0365364	0.0365364	0.0365364	0.0365364	0.488491	0.0365364	0.0365364	0.0365364	0.0365364	0.0365364	0.0365364	0.0365364
TR13816	0.0038759	0.0257391	0.00696067	0.000883116	0.00122655	0.00066847	0.0423405	0.0599292	0.144984	0.00810136	0.000355699	0.0571634	0.0241017	0.134651	0.489019
TR13819	0.0685304	0.098712	0.0910254	0.0610383	0.045382	0.0167891	0.0444593	0.100943	0.0583776	0.0755479	0.0647214	0.0809955	0.0501355	0.0720547	0.0712876
TR1382	0.134531	0.0681016	0.0755621	0.0594383	0.0214221	0.035248	0.087775	0.0767868	0.0623687	0.0527204	0.0342429	0.0411299	0.115762	0.0726524	0.062258
TR13820	0.155204	0.272358	0.250183	0.00137332	0.0036622	0.0036622	0.178367	0.0051637	0.0036622	0.0749835	0.0349374	0.0061708	0.00465099	0.00195928	0.0036622
TR13825	0.148503	0.398522	0.311669	0.000623847	0.000542476	0.000542476	0.0236953	0.0255615	0.019144	0.00193121	0.000648259	0.00534339	0.00404416	0.0132771	0.0459531
TR13826	0.102562	0.0511935	0.0800909	0.0428434	0.125995	0.176795	0.0433243	0.0383842	0.0306899	0.0534668	0.112136	0.0605054	0.0201539	0.0453353	0.0165253
TR13827	0.0642443	0.106498	0.104514	0.0337391	0.0452313	0.0388916	0.0582802	0.101602	0.102785	0.0658926	0.0611347	0.0601334	0.0599361	0.049488	0.0476298
TR1383	0.0738658	0.122063	0.112252	0.0546223	0.0964324	0.0137661	0.108398	0.0464789	0.0313797	0.0758117	0.0710039	0.0494418	0.0615401	0.0399275	0.0430168
TR13831	0.0290063	0.0503301	0.034936	0.0781387	0.0322486	0.0713326	0.0955775	0.0894432	0.0291815	0.103581	0.0897061	0.0806508	0.0543027	0.0765029	0.0850616
TR13833	0.0879252	0.10475	0.0854947	0.042678	0.0223462	0.0785362	0.0618112	0.0724044	0.0819932	0.0628101	0.0502802	0.0525332	0.0517341	0.0669219	0.0777815
TR13836	0.230213	0.0941346	0.113328	0.0582872	0.0865417	0.00581461	0.0549283	0.0628034	0.0361296	0.0240488	0.0284238	0.0208592	0.100655	0.0550694	0.0287626
TR13837	0.0402339	0.0749693	0.108004	0.057802	0.0131681	0.0118014	0.0422724	0.0601692	0.124574	0.0239604	0.0108788	0.048806	0.0291302	0.0469665	0.307264
TR13838	0.0834748	0.0793052	0.0875693	0.0735654	0.097043	0.100882	0.0488257	0.0625366	0.0499151	0.053694	0.064535	0.0558577	0.045167	0.0331991	0.0644299
TR13839	0.0661523	0.0629154	0.0860609	0.0466995	0.0252667	0.0717776	0.121038	0.0526862	0.0496221	0.051272	0.109222	0.0747474	0.0546503	0.0871765	0.0407127
TR1384	0.223838	0.0185219	0.0185219	0.0575107	0.0185219	0.100389	0.0185219	0.0185219	0.0609372	0.107983	0.0905723	0.114743	0.0185219	0.114373	0.0185219
TR13846	0.0575284	0.336727	0.441288	0.00323548	0.0157828	0.0157828	0.0250947	0.0157828	0.0157828	0.0169665	0.00299874	0.0157828	0.011916	0.00954861	0.0157828
TR13847	0.103816	0.106233	0.0949832	0.076979	0.0189915	0.0122886	0.0831883	0.0737835	0.0373074	0.0432828	0.0456211	0.0782001	0.0758879	0.0641708	0.0852667
TR13848	0.0550578	0.058072	0.0597367	0.0408292	0.0032555	0.0184051	0.0424545	0.0606577	0.000699366	0.00801316	0.00532405	0.0397457	0.396659	0.150186	0.060904
TR13849	0.059185	0.159049	0.132287	0.0625458	0.0502822	0.00828343	0.0902829	0.0823387	0.0458066	0.0711308	0.0505569	0.10273	0.03029	0.0212418	0.03399
TR1385	0.0515805	0.0545201	0.103608	0.0357432	0.0271908	0.017797	0.107432	0.086461	0.0796447	0.0936288	0.078569	0.151855	0.0573531	0.0415584	0.0130576
TR13850	0.0681019	0.0834615	0.0649673	0.0586108	0.109133	0.0839204	0.0536988	0.0686384	0.0388143	0.0518633	0.0738799	0.05779	0.048635	0.0609634	0.0775219
TR13852	0.0441068	0.0709785	0.0582727	0.0299217	0.0278415	0.0563968	0.0397602	0.0821606	0.191498	0.0531978	0.0212477	0.0412347	0.0618611	0.058441	0.163081
TR13853	0.113163	0.393741	0.455859	0.000836323	0.00639787	0.000790325	0.0134564	0.00990207	0.000836323	0.000836323	0.000836323	0.000836323	0.000836323	0.000836323	0.000836323
TR13855	0.0738064	0.072117	0.068047	0.067971	0.0430124	0.102808	0.11465	0.0563561	0.0223333	0.0574348	0.0926475	0.0476134	0.0820309	0.0722311	0.0269415
TR13857	0.0741425	0.131039	0.129153	0.0646726	0.0314124	0.00384956	0.106748	0.0502945	0.0321631	0.0547985	0.0642491	0.0447896	0.0750664	0.0719868	0.065635
TR1386	0.0362756	0.00824818	0.0378253	0.00787839	0.0052899	0.000355671	0.0864478	0.163038	0.0519308	0.214989	0.00191103	0.0506464	0.145263	0.171727	0.0181731
TR13861	0.0908105	0.0379177	0.0527571	0.0422464	0.0278026	0.0236887	0.0443259	0.0507001	0.1185	0.0487562	0.036166	0.076604	0.114861	0.09862	0.136244
TR13862	0.0760185	0.0758145	0.0656245	0.0560094	0.0366096	0.0888741	0.0649448	0.084645	0.0565282	0.0576721	0.0440606	0.0578689	0.0737437	0.0689441	0.092642
TR13864	0.085585	0.195551	0.116784	0.0218047	0.0480395	0.00628378	0.0740857	0.0619894	0.106981	0.0705668	0.00628378	0.0158665	0.0568053	0.0603557	0.0730175
TR13866	0.0789663	0.164147	0.143765	0.055679	0.0345312	0.00582946	0.0701458	0.0954933	0.0450639	0.0310945	0.0678293	0.0334446	0.0559537	0.071681	0.0463763
TR13869	0.0165528	0.0254336	0.0193425	0.0092993	0.0092993	0.0156693	0.0332915	0.0311991	0.718975	0.0391965	0.0092993	0.0252476	0.0092993	0.0285953	0.0092993
TR1387	0.0386513	0.0373439	0.0496932	0.00576435	0.00602627	0.000749736	0.0804673	0.146349	0.0567726	0.204027	0.00144272	0.0575049	0.163469	0.137084	0.0146553
TR13870	0.385549	0.28903	0.243283	0.00478526	0.00478526	0.00478526	0.0147865	0.0194999	0.00478526	0.00478526	0.00478526	0.00478526	0.00478526	0.00478526	0.00478526
TR13871	0.24297	0.358021	0.355906	0.00267409	0.00219188	0.00219188	0.00219188	0.00219188	0.00219188	0.00219188	0.00219188	0.00219188	0.00156719	0.0045591	0.0167679
TR13872	0.0435379	0.0777538	0.109796	0.0424433	0.0234815	0.00541765	0.109725	0.0273808	0.120717	0.133423	0.165354	0.0320065	0.051281	0.0520578	0.00562447
TR13873	0.0934586	0.154256	0.173861	0.0134585	0.0182168	0.0568428	0.0914956	0.0450898	0.0589754	0.00908957	0.0131475	0.019203	0.11285	0.085082	0.054974
TR13874	0.113375	0.00111393	0.0702331	0.0333398	0.0446072	0.348063	0.0124593	0.0210588	0.00111393	0.0228522	0.0389652	0.0302208	0.0963213	5.56963e-06	0.16627
TR13875	0.100848	0.095811	0.0860429	0.0783845	0.0577126	0.0531233	0.0832628	0.0618799	0.0569699	0.0730756	0.0552706	0.0535799	0.0865198	0.0377545	0.0197645
TR13878	0.0559656	0.0712264	0.0724998	0.0567341	0.0725476	0.0486321	0.0570562	0.0731782	0.0477709	0.0904944	0.0676954	0.0440625	0.0346025	0.0760226	0.131512
TR13879	0.0938197	0.0863908	0.0951514	0.0579333	0.0477567	0.079998	0.0929135	0.0545726	0.0464606	0.0496625	0.0684365	0.0481088	0.0819894	0.056896	0.0399102
TR1388	0.139954	0.097315	0.0962289	0.0526744	0.0210959	0.0237993	0.028533	0.092403	0.0730936	0.0323243	0.0407438	0.0322679	0.0331775	0.0682617	0.168127
TR13881	0.0581199	0.193989	0.335685	0.0306701	0.0306701	0.0306701	0.0226959	0.0838828	0.0306701	0.0306701	0.0306701	0.0306701	0.0306701	0.0295967	0.0306701
TR13882	0.00608606	0.49857	0.422311	0.00608606	0.00608606	0.00608606	0.00608606	0.00608606	0.00608606	0.00608606	0.00608606	0.00608606	0.00608606	0.00608606	0.00608606
TR13887	0.0762873	0.0727526	0.0670801	0.0791394	0.0490732	0.0722446	0.0786208	0.0728849	0.0458084	0.0600954	0.10856	0.0655667	0.0579893	0.0509252	0.0429721
TR13889	0.053765	0.0601974	0.0577669	0.0165953	0.483727	0.130908	0.0555172	0.0297765	0.0281147	0.00100612	0.00107394	0.0113725	0.0475588	0.00839937	0.0142213
TR1389	0.0121542	0.0516098	0.0299569	0.192753	0.0261669	0.0440083	0.0442575	0.0714149	0.0454005	0.098061	0.0421842	0.0907538	0.111234	0.0611041	0.0789412
TR13891	0.0301008	0.0619647	0.0387909	0.0452141	0.0202141	0.141688	0.059131	0.0287154	0.107242	0.0531486	0.074937	0.0552267	0.0257557	0.125063	0.132809
TR13896	0.0652507	0.0230272	0.0463523	0.0560994	0.0920235	0.0577807	0.0448412	0.064293	0.115008	0.0662722	0.0673363	0.124649	0.0747851	0.0605687	0.0417128
TR13899	0.0703899	0.119546	0.0867075	0.0522134	0.0107511	0.00183971	0.0780053	0.0929423	0.134298	0.0700941	0.086619	0.0820832	0.0600344	0.0509266	0.0035501
TR139	0.0782919	0.070232	0.0685252	0.0486124	0.0622985	0.0354321	0.0339465	0.0481383	0.0816107	0.0516784	0.0556293	0.0988368	0.0640053	0.063468	0.139295
TR1390	0.00708311	0.00112176	0.00117129	0.005737	0.00574865	0.00157338	0.00687332	0.019338	0.169359	0.00518049	0.00384312	0.0179889	0.23846	0.185886	0.330636
TR13903	0.316579	0.0772249	0.0817968	0.0920578	0.010092	0.00253474	0.115837	0.0937852	0.00187758	0.0181093	0.129778	0.0263519	0.0184379	0.0148986	0.000638378
TR13907	0.0876396	0.0529457	0.0757797	0.0239507	0.0958414	0.0252792	0.0799961	0.06598	0.0484405	0.0587601	0.1232	0.0656142	0.117809	0.0675972	0.0111667
TR13908	0.10816	0.0820128	0.0765463	0.107116	0.0259707	0.0247031	0.062941	0.0663276	0.0130324	0.0809611	0.128872	0.0450386	0.0489354	0.0499949	0.0793875
TR13909	0.129626	0.119573	0.090534	0.0936272	0.0081811	0.00773409	0.112977	0.0616745	0.0292833	0.0606898	0.0768285	0.071418	0.0714222	0.0467187	0.0197126
TR1391	0.0229661	0.0462614	0.0410426	0.0563032	0.137124	0.0846701	0.0311795	0.033225	0.0722256	0.0195021	0.0178979	0.0559284	0.133674	0.0846946	0.163305
TR13910	0.175615	0.0422351	0.0509267	0.107051	0.0186498	0.136969	0.0710542	0.0626247	0.0279383	0.0161967	0.030901	0.0367901	0.00805829	0.0365062	0.178484
TR13913	0.0548337	0.0681399	0.0628973	0.050615	0.0551866	0.265717	0.0478103	0.0496352	0.0511839	0.0327651	0.0435777	0.0560968	0.041112	0.0494054	0.0710236
TR13914	0.0798634	0.0911778	0.0839407	0.0711483	0.0588655	0.0398043	0.0356251	0.0437287	0.0296621	0.116916	0.0659497	0.0486214	0.0884766	0.067122	0.0790989
TR13915	0.0570638	0.0645446	0.0777121	0.0451384	0.0626389	0.00427618	0.0576159	0.0762346	0.0428451	0.103708	0.096134	0.0247195	0.0393969	0.135389	0.112583
TR13917	0.0475569	0.0707809	0.0875139	0.107541	0.0471003	0.0407072	0.042175	0.0736839	0.0339226	0.108031	0.108291	0.0908083	0.0618762	0.0455998	0.0344119
TR13919	0.0705599	0.017229	0.0631478	0.0975298	0.0438336	0.0573185	0.0742584	0.0644719	0.0778655	0.0596624	0.0785657	0.0979864	0.0691293	0.057075	0.0713666
TR1392	0.00460109	0.00460109	0.00285267	0.00308273	0.00460109	0.00460109	0.00519923	0.0492086	0.30121	0.00202448	0.00432502	0.173622	0.10831	0.17866	0.153101
TR13920	0.0706185	0.0276755	0.00780341	0.0756107	0.0178364	0.00969368	0.090539	0.074399	0.0999418	0.183647	0.153112	0.0550116	0.0870492	0.0373691	0.00969368
TR13922	0.0640398	0.183268	0.0883012	0.0209394	0.271698	0.131037	0.0286336	0.00593675	0.0224396	0.0141346	0.0141025	0.0378602	0.0554454	0.00753346	0.054631
TR13923	0.096061	0.0952569	0.0750205	0.0600712	0.0582454	0.038349	0.0846311	0.0717799	0.0455086	0.064841	0.0497628	0.0764127	0.0739295	0.0623642	0.0477662
TR13926	0.0856925	0.0914148	0.0555132	0.0155813	0.556514	0.102664	0.0181058	0.00649293	0.00401269	0.00146157	0.00150586	0.00511108	0.0338111	0.00605003	0.0160685
TR13928	0.403896	0.228231	0.10639	0.016794	0.016794	0.016794	0.00696952	0.016794	0.016794	0.016794	0.016794	0.016794	0.0865732	0.016794	0.016794
TR1393	0.0493484	0.0394434	0.0448227	0.0509211	0.0894662	0.213458	0.0273862	0.0293909	0.0633471	0.0355789	0.0222151	0.0840843	0.0748037	0.0653176	0.110417
TR13930	0.121524	0.158227	0.0393959	0.0196101	0.0212492	0.0234736	0.241	0.0642744	0.0117075	0.0117075	0.0117075	0.00983434	0.0117075	0.0307323	0.223848
TR13931	0.301866	0.332897	0.278117	0.000524784	0.000524784	0.000524784	0.0177613	0.00385716	0.000524784	0.0233634	0.000524784	0.00516913	0.022487	0.0113327	0.000524784
TR13933	0.0474915	0.550909	0.229245	0.00774139	0.0600567	0.0247333	0.00368007	0.00711657	0.000709539	0.0020439	0.00948876	0.0048344	0.0116544	0.000413015	0.0398824
TR13934	0.061436	0.04486	0.0551709	0.0689711	0.0479684	0.0633228	0.0749339	0.0844224	0.06449	0.0718618	0.163088	0.0605894	0.0394354	0.0537376	0.0457127
TR13935	0.457372	0.271573	0.270059	8.13844e-05	8.13844e-05	8.13844e-05	1.95323e-05	8.13844e-05	8.13844e-05	2.92984e-05	8.13844e-05	8.13844e-05	8.54536e-05	4.80168e-05	0.000243339
TR13938	0.058389	0.0872846	0.0545599	0.0821107	0.0586318	0.0492926	0.0770955	0.0685127	0.0388886	0.0849124	0.103946	0.072706	0.034191	0.0734438	0.0560355
TR13939	0.0385562	0.0820787	0.078038	0.0586855	0.085541	0.216141	0.0564379	0.0496538	0.0302434	0.0329372	0.0519262	0.0710803	0.0633212	0.0603547	0.0250045
TR13942	0.0322496	0.340123	0.328111	0.0261131	0.0223267	0.0261131	0.0261131	0.0261131	0.0261131	0.0261131	0.0261131	0.0261131	0.0261131	0.0160595	0.0261131
TR13945	0.203704	0.234275	0.179853	0.00684757	0.0141578	0.0118213	0.0704074	0.0356374	0.0570939	0.0260023	0.0068013	0.050177	0.0363083	0.0113124	0.0556018
TR13946	0.132992	0.184094	0.182926	0.06416	0.0283147	0.001541	0.0280216	0.115827	0.00611071	0.0148043	0.0250025	0.00958766	0.0156354	0.0773821	0.113601
TR13948	0.435895	0.0110717	0.0110717	0.0110717	0.0110717	0.0110717	0.0110717	0.0110717	0.0110717	0.0110717	0.0110717	0.0110717	0.0110717	0.0110717	0.420173
TR13949	0.0728596	0.025884	0.0706244	0.140007	0.0540123	0.00201442	0.068564	0.0711395	0.0919	0.0956897	0.0569465	0.0572869	0.0705692	0.0623735	0.0601291
TR1395	0.087136	0.104062	0.124914	0.0456786	0.0400143	0.0224696	0.0576027	0.0832701	0.148601	0.0792904	0.0435111	0.0298219	0.0477817	0.0497123	0.0361346
TR13950	0.0402067	0.132647	0.1257	0.0445052	0.0486735	0.0149364	0.0646954	0.100734	0.0618731	0.119361	0.0744649	0.097651	0.0151969	0.0413356	0.0180192
TR13951	0.300692	0.259596	0.239387	0.00547041	0.009042	0.0343596	0.0137891	0.009042	0.009042	0.00537999	0.009042	0.00569646	0.051675	0.0120711	0.0357159
TR13953	0.0386237	0.0320922	0.0425324	0.0528184	0.00848591	0.0844476	0.0421724	0.0658815	0.0821333	0.0614071	0.0573956	0.0741617	0.0865563	0.152438	0.118854
TR13954	0.142059	0.0501765	0.0673185	0.0481489	0.0333373	0.0463604	0.150957	0.0639551	0.0463285	0.0635566	0.0678541	0.025737	0.102632	0.0592751	0.0323043
TR13955	0.0725723	0.10131	0.0790432	0.100283	0.0355121	0.0224481	0.0256092	0.0868583	0.0280135	0.0510736	0.0876286	0.0384387	0.0441165	0.0781452	0.148948
TR13957	0.0293185	0.11572	0.0760435	0.0756864	0.0476178	0.0409975	0.0706956	0.0516685	0.0447443	0.0620201	0.0596728	0.0817845	0.0301315	0.0485898	0.16531
TR13958	0.0949288	0.096517	0.0811085	0.0641913	0.0514596	0.0185219	0.0845992	0.0585964	0.0367956	0.0496134	0.0714042	0.0524721	0.0970497	0.0713513	0.071391
TR13959	0.488209	0.29608	0.192399	0.00122562	0.00122562	0.00122562	0.00861002	0.00122562	0.00122562	0.00122562	0.00122562	0.00122562	0.00244512	0.00122562	0.00122562
TR1396	0.021295	0.0259752	0.0311284	0.0487863	0.0498856	0.100489	0.0715361	0.0294759	0.0575837	0.0481934	0.0360496	0.0315814	0.0793254	0.187323	0.181373
TR13961	0.0573593	0.0535826	0.0555857	0.0364103	0.0306306	0.0795602	0.0572967	0.135313	0.114155	0.0898886	0.112444	0.048554	0.0877186	0.0315069	0.00999458
TR13962	0.115035	0.298352	0.384797	0.016818	0.016818	0.016818	0.016818	0.016818	0.016818	0.016818	0.016818	0.016818	0.016818	0.016818	0.016818
TR13966	0.0996037	0.0865725	0.0788603	0.0921314	0.0352877	0.0440385	0.06821	0.0755253	0.0784532	0.0747852	0.0609189	0.0630082	0.0571128	0.044387	0.0411054
TR13967	0.0269927	0.0533348	0.0279634	0.161058	0.0722318	0.142109	0.0443201	0.038651	0.0111936	0.0941543	0.043525	0.0293264	0.0231307	0.0663768	0.165632
TR13969	0.0755326	0.0475213	0.073391	0.0326307	0.0130027	0.0751491	0.056412	0.122965	0.0194864	0.0805708	0.076624	0.0748364	0.0888893	0.0571376	0.105851
TR1397	0.0448034	0.0808231	0.0535392	0.0638933	0.0559803	0.0182738	0.0792529	0.0877624	0.0782929	0.0901074	0.0773672	0.0750427	0.0645378	0.0611779	0.0691457
TR13970	0.0646952	0.154352	0.108055	0.0504341	0.0418649	0.00889912	0.0701796	0.0771846	0.0605834	0.0711788	0.12313	0.0383077	0.0637271	0.0482465	0.019162
TR13971	0.107606	0.390428	0.226102	0.0129017	0.0160948	0.00850883	0.0176268	0.0392034	0.0165193	0.00140276	0.00369147	0.00991159	0.00369147	0.0142121	0.132099
TR13974	0.0291929	0.0565328	0.0445306	0.0706731	0.0117171	0.121248	0.047467	0.0819625	0.0371183	0.0656556	0.0661687	0.0600108	0.0824472	0.0927673	0.132508
TR13975	0.0288817	0.0536531	0.0358699	0.0465746	0.13409	0.0334109	0.0652293	0.0441245	0.0369846	0.0615628	0.0538963	0.0712005	0.114455	0.0982001	0.121867
TR13976	0.100583	0.0872155	0.0934401	0.136617	0.101811	0.00910947	0.0886133	0.0496292	0.0119592	0.0701488	0.0488357	0.0688424	0.100602	0.0298346	0.00275834
TR13977	0.102324	0.0652088	0.0666943	0.0687697	0.0294259	0.0508782	0.119211	0.0928434	0.0306711	0.0445648	0.109817	0.0482786	0.0599222	0.0800201	0.0313701
TR13978	0.0317114	0.195902	0.111814	0.0158949	0.00972839	0.00313819	0.109225	0.0635797	0.11456	0.148107	0.00150633	0.0583546	0.0877909	0.0455508	0.00313819
TR13979	0.214559	0.115099	0.12531	0.0327253	0.0232492	0.0597824	0.0689632	0.0847314	0.0497418	0.042103	0.0506804	0.0410574	0.037929	0.0289305	0.0251379
TR13982	0.0976312	0.0823011	0.0837241	0.044059	0.058234	0.0894533	0.0737859	0.052491	0.0709629	0.0319908	0.0427469	0.047053	0.0998258	0.080014	0.0457269
TR13983	0.0280031	0.224746	0.185866	0.109489	0.321615	0.0120185	0.0120185	0.010396	0.0120185	0.0120185	0.0120185	0.0109969	0.0247581	0.0120185	0.0120185
TR13984	0.0383054	0.0761623	0.0902353	0.0477472	0.146987	0.17178	0.0598802	0.0431384	0.0411088	0.0336406	0.0583103	0.0452354	0.0368925	0.0444841	0.0660925
TR13985	0.0892692	0.0680391	0.0695969	0.0546618	0.037694	0.132557	0.105658	0.0571172	0.0329395	0.040798	0.0995136	0.0527334	0.0630241	0.0687688	0.0276291
TR13986	0.0887576	0.103132	0.103326	0.0384537	0.101075	0.0739041	0.0574079	0.0649636	0.0721904	0.0512127	0.0468247	0.0484172	0.0407282	0.0422532	0.0673541
TR13988	0.0471567	0.133975	0.103545	0.0578644	0.0146495	0.0429461	0.0707692	0.0900687	0.0486285	0.0905251	0.0635596	0.0733458	0.0435775	0.0573994	0.0619897
TR1399	0.110877	0.0617438	0.0503445	0.102681	0.0472265	0.0635182	0.0807398	0.0607479	0.0434964	0.0462732	0.0830218	0.0738618	0.0822071	0.061859	0.0314019
TR13990	0.476087	0.256448	0.266572	6.43693e-05	6.43693e-05	6.43693e-05	6.43693e-05	6.43693e-05	6.43693e-05	2.25292e-06	6.43693e-05	6.43693e-05	5.27828e-05	6.43693e-05	0.000259086
TR13991	0.0337017	0.0791823	0.0990939	0.138232	0.0124641	0.00358011	0.050895	0.135249	0.17958	0.0493923	0.0334586	0.0796685	0.049326	0.0517127	0.00446409
TR13993	0.0858256	0.0964956	0.077976	0.107081	0.121059	0.0023711	0.032925	0.109038	0.0342712	0.074862	0.0583152	0.0606703	0.038195	0.0556962	0.0452196
TR13994	0.0601496	0.0658537	0.0962189	0.0381187	0.546436	0.00269836	0.0068313	0.0263688	0.124261	0.00163951	0.0068313	0.0135943	0.00300577	0.00225433	0.00573829
TR13996	0.125279	0.232849	0.246204	0.0184044	0.00348238	0.00348238	0.0822538	0.0145563	0.00348238	0.0672273	0.0130241	0.0365998	0.107971	0.0417015	0.00348238
TR14	0.022155	0.0128808	0.00798609	0.10968	0.0128808	0.0128808	0.0446319	0.018806	0.0667869	0.270175	0.0767051	0.106202	0.160945	0.0237007	0.0535841
TR140	0.0100273	0.00564642	0.0100273	0.0409852	0.578271	0.204439	0.00700935	0.0194704	0.0108061	0.0095405	0.0427375	0.0145055	0.0110008	0.0240459	0.0114875
TR14000	0.0458239	0.106446	0.0627904	0.0382462	0.0244489	0.13547	0.0800429	0.0795663	0.0411295	0.0445371	0.0922435	0.0921006	0.0293578	0.0752055	0.0525914
TR14001	0.0856678	0.0520874	0.0654143	0.0826013	0.0737087	0.0648959	0.0401482	0.0653903	0.10171	0.0316265	0.0345774	0.0596082	0.0628342	0.0533275	0.126402
TR14002	0.0457898	0.105731	0.0645574	0.088619	0.0666399	0.0356534	0.0984544	0.0816941	0.0182908	0.0740415	0.066389	0.050005	0.0746939	0.0456393	0.0838017
TR14004	0.172554	0.390889	0.346938	0.00746826	0.00746826	0.00746826	0.00746826	0.00746826	0.00746826	0.00746826	0.00746826	0.00746826	0.00746826	0.00746826	0.00746826
TR14005	0.0526389	0.0591899	0.0758904	0.0605047	0.104447	0.0492249	0.0526273	0.0719113	0.0628345	0.0773205	0.0786238	0.0596628	0.0607469	0.0598934	0.0744833
TR14006	0.063501	0.134937	0.120299	0.0664611	0.0832362	0.0421609	0.0712026	0.0721516	0.0341595	0.0610004	0.0549936	0.0498159	0.0566018	0.0478846	0.0415948
TR14009	0.309858	0.242789	0.246244	0.000950399	0.00499434	0.000807839	0.05844	0.0295859	0.000950399	0.000266112	0.00014256	0.000950399	0.0981762	0.00489455	0.000950399
TR14014	0.42066	0.0796381	0.177371	0.0267449	0.0198847	0.0198847	0.0469278	0.0949493	0.0198847	0.0198847	0.00357924	0.0198847	0.0198847	0.0109366	0.0198847
TR14015	0.0437932	0.193301	0.0980372	0.0232218	0.0352666	0.00967733	0.00934721	0.040624	0.0489997	0.00762113	0.0053197	0.0811254	0.00161289	0.0904066	0.311646
TR14016	0.0365602	0.0928975	0.0497156	0.0359615	0.0140007	0.105665	0.0563021	0.103834	0.0721695	0.0585563	0.0327915	0.0454185	0.0686649	0.0997306	0.127732
TR14017	0.185309	0.357308	0.350358	0.00178677	0.00302842	0.00302842	0.0329492	0.002877	0.00302842	0.00310413	0.000711679	0.00139307	0.0165049	0.0242577	0.0143547
TR14019	0.0686737	0.0730608	0.0660845	0.0805648	0.0863333	0.0776979	0.0653279	0.0618154	0.0537353	0.0586014	0.0805023	0.0658207	0.05318	0.0484041	0.060198
TR14022	0.351728	0.133289	0.108272	0.00680004	0.00641902	0.000896511	0.0273077	0.0359367	0.00646385	0.0500791	0.0366808	0.00259988	0.136211	0.0964198	0.000896511
TR14026	0.0697626	0.0674282	0.0756509	0.0803923	0.0708049	0.154969	0.0396009	0.0541533	0.0501697	0.057443	0.0376788	0.10468	0.0368078	0.0339768	0.0664816
TR14028	0.152833	0.0649343	0.0968804	0.075187	0.0601413	0.0775835	0.0598704	0.0930044	0.0519724	0.0444079	0.0359264	0.0316127	0.0662679	0.0609748	0.0284035
TR14029	0.0316388	0.174094	0.0943855	0.0532853	0.036751	0.0364093	0.00957755	0.0424106	0.0297843	0.0081809	0.020512	0.0738039	0.0127723	0.100171	0.276223
TR1403	0.113987	0.0590329	0.102224	0.0616408	0.0773136	0.0934553	0.0790293	0.0691558	0.0559514	0.0470021	0.0472195	0.0432504	0.0560704	0.0441357	0.050532
TR14030	0.144519	0.0748252	0.0963489	0.0500863	0.0512091	0.132791	0.0749587	0.0457235	0.0324596	0.0368957	0.0599007	0.0425449	0.0786332	0.0517835	0.0273208
TR14033	0.100537	0.0623345	0.0687382	0.0433147	0.0542648	0.000775241	0.0314822	0.269557	0.0155535	0.00560414	0.0325441	0.0198055	0.0256136	0.155421	0.114454
TR14034	0.117586	0.103476	0.100545	0.036188	0.0187816	0.0226796	0.128812	0.13744	0.047995	0.062242	0.11781	0.0386631	0.0341141	0.030127	0.00354145
TR14035	0.096836	0.0849607	0.080464	0.0478972	0.014681	0.0335322	0.17088	0.0390809	0.0168755	0.0404838	0.13307	0.0418727	0.0792696	0.104895	0.0152018
TR14036	0.375322	0.293308	0.212582	0.00989903	0.00989903	0.00989903	0.00989903	0.00989903	0.00989903	0.00989903	0.00989903	0.00989903	0.00989903	0.00989903	0.00989903
TR14037	0.0839216	0.0986256	0.0932245	0.00215846	0.00147226	0.00015978	0.173862	0.0410078	0.285274	0.132236	0.00245376	0.0164288	0.0405898	0.0281042	0.000480766
TR14039	0.0810216	0.219579	0.171903	0.044345	0.15001	0.000500875	0.0693888	0.0304257	0.030914	0.0445053	0.0256022	0.0898094	0.00943148	0.00648884	0.0260756
TR1404	0.0569801	0.105853	0.0614021	0.0741511	0.0699161	0.2332	0.038203	0.0575411	0.0505781	0.025223	0.021351	0.0674301	0.037213	0.019525	0.0814331
TR14040	0.120578	0.068454	0.114786	0.0321986	0.0771212	0.00820503	0.036522	0.0585683	0.0873605	0.0681526	0.040279	0.0738641	0.0620297	0.107735	0.0441461
TR14041	0.0776909	0.130194	0.0790648	0.0747855	0.415803	0.00631585	0.0311176	0.0688226	0.0183828	0.01942	0.0135712	0.0203921	0.0308081	0.00579993	0.007831
TR14042	0.142853	0.17196	0.114952	0.0348539	0.00779947	0.0242194	0.0794828	0.0583806	0.072453	0.0633066	0.0460015	0.0449368	0.0632039	0.0297355	0.0458604
TR14043	0.0330483	0.0747982	0.0383213	0.0626248	0.0548346	0.026647	0.0522958	0.0369109	0.0975827	0.0893152	0.0507117	0.0700243	0.134233	0.0825232	0.0961288
TR14044	0.101237	0.070103	0.0441978	0.0500397	0.00591163	0.00316495	0.0845475	0.0615841	0.197398	0.0783291	0.118693	0.0512109	0.0823864	0.0436122	0.00758474
TR14047	0.0632395	0.119606	0.0749077	0.0508512	0.109307	0.0702	0.0796699	0.0614284	0.0532078	0.0433943	0.065716	0.0452108	0.0737349	0.0508731	0.0386539
TR14048	0.0360036	0.0252462	0.0289441	0.026759	0.0405083	0.187111	0.0305241	0.0596363	0.101153	0.0685447	0.0320032	0.0533163	0.120853	0.0757051	0.113692
TR14049	0.0804618	0.130527	0.0876412	0.0656831	0.0319464	0.049429	0.0761343	0.088098	0.0592012	0.0659115	0.0572504	0.0569603	0.0511143	0.0441756	0.0554664
TR1405	0.0984227	0.108112	0.155385	0.012438	0.060703	0.157571	0.0636097	0.0293375	0.0272645	0.00342497	0.0146237	0.016201	0.0236593	0.0525237	0.176724
TR14050	0.120266	0.110405	0.0950912	0.0203553	0.0217716	0.0222211	0.0857281	0.0832242	0.0476375	0.0920024	0.0789366	0.0628012	0.0788495	0.0531915	0.027519
TR14051	0.0480379	0.109525	0.0913429	0.0647604	0.0677381	0.0225399	0.0626306	0.0825675	0.0378821	0.0806153	0.132163	0.0574049	0.027115	0.0658647	0.0498127
TR14052	0.0326896	0.0765526	0.0518209	0.0638892	0.0256775	0.0363433	0.0790022	0.0956008	0.0512996	0.0870293	0.110248	0.0676444	0.0644428	0.067935	0.089825
TR14053	0.00957492	0.0204001	0.023114	0.0822102	0.0284503	0.0307678	0.0431481	0.0525706	0.0702568	0.12795	0.167592	0.109136	0.120327	0.0707142	0.0437885
TR14054	0.206142	0.079683	0.0923668	0.0463706	0.117825	0.0222616	0.0849573	0.0387279	0.0283885	0.065041	0.0350526	0.0386715	0.0563355	0.031288	0.0568896
TR14059	0.095465	0.217444	0.162602	0.044104	0.0211509	0.0602349	0.0632344	0.0689176	0.0276084	0.0398445	0.0340365	0.0428168	0.0490246	0.0434175	0.0300989
TR1406	0.0703649	0.13713	0.188054	0.00555464	0.0502659	0.00146175	0.0567524	0.0630744	0.0031793	0.0183815	0.0126624	0.0199711	0.0292532	0.145956	0.197939
TR14060	0.131641	0.0680395	0.0884588	0.0976053	0.137434	0.0847351	0.0530877	0.0318023	0.0520083	0.0160218	0.0572553	0.0407017	0.0617932	0.0409409	0.0384745
TR14062	0.0663444	0.0808243	0.0568006	0.0754771	0.0873451	0.0439942	0.0881165	0.0814548	0.0352179	0.0584881	0.0612879	0.0474723	0.0846964	0.0797571	0.0527233
TR14063	0.478046	0.257423	0.263895	3.23357e-05	3.23357e-05	3.23357e-05	1.51978e-05	3.23357e-05	3.23357e-05	5.61024e-05	3.23357e-05	3.23357e-05	4.65634e-05	8.11625e-05	0.000211152
TR14065	0.0202356	0.0309969	0.0295769	0.0655218	0.0282234	0.0309525	0.0475715	0.0448645	0.0271584	0.0462846	0.0447758	0.0370321	0.0405378	0.169873	0.336395
TR14068	0.281408	0.331121	0.238026	0.00277728	0.00277728	0.00277728	0.0438115	0.0258426	0.00283282	0.00952606	0.0266341	0.00595726	0.0109008	0.012831	0.00277728
TR1407	0.0803288	0.149156	0.114733	0.0765984	0.0291232	0.0130414	0.0760984	0.0793187	0.0506156	0.0844093	0.0655372	0.0967906	0.0139415	0.0382842	0.0320235
TR14072	0.0197715	0.0434643	0.0466309	0.0417119	0.0948146	0.157235	0.108218	0.0578136	0.0168392	0.0805868	0.102414	0.0626198	0.0550027	0.088256	0.0246211
TR14073	0.0898444	0.137219	0.103995	0.0648821	0.0324786	0.0222501	0.0713844	0.0606594	0.038173	0.0605369	0.0450204	0.0637418	0.0992689	0.0591802	0.051365
TR14074	0.494728	0.148945	0.121095	0.000395728	0.00408331	0.00461263	0.0800782	0.0537333	0.000504112	0.00985792	0.027086	0.00638206	0.0330219	0.0149721	0.000504112
TR14075	0.04888	0.0463011	0.0330783	0.0908246	0.152787	0.0292973	0.0524564	0.0639741	0.0678616	0.0417997	0.0725719	0.054187	0.095667	0.0762378	0.0740766
TR14077	0.110806	0.0894018	0.133597	0.00312377	0.0126833	0.0136685	0.0320286	0.146903	0.303007	0.00948744	0.00508213	0.0257831	0.0476875	0.0286145	0.038126
TR14078	0.0420111	0.20403	0.117515	0.0294349	0.0644644	0.0328648	0.0316371	0.0866273	0.00417955	0.0200544	0.0116578	0.0202605	0.0522725	0.106925	0.176066
TR14080	0.0733056	0.0718426	0.0648763	0.0861776	0.0713146	0.0278069	0.0823975	0.0837064	0.0774103	0.0951978	0.0875867	0.0539609	0.0542122	0.0411861	0.0290186
TR14081	0.0595432	0.126486	0.084541	0.0856532	0.0301737	0.158987	0.0496107	0.0798101	0.0672427	0.0755839	0.0344854	0.0362392	0.0256224	0.0347677	0.0512533
TR14082	0.0598912	0.0512216	0.0617513	0.0519625	0.0326844	0.20692	0.0656605	0.0680564	0.0656605	0.0352223	0.0423235	0.0391315	0.083244	0.0671737	0.0690968
TR14083	0.0462891	0.0742074	0.075105	0.0671583	0.0483676	0.0808052	0.0686857	0.0504934	0.0664707	0.0607863	0.0923315	0.0556634	0.0635786	0.0863007	0.0637571
TR14084	0.0517298	0.0778402	0.0844859	0.0724636	0.0769039	0.0650694	0.0704997	0.072807	0.0606452	0.0810356	0.0478288	0.0713797	0.0744946	0.0534094	0.0394071
TR14086	0.0867636	0.153256	0.0653837	0.0751448	0.03345	8.86727e-05	0.100776	0.117034	0.0658067	0.0555503	0.0247729	0.173394	0.00589097	0.00853475	0.0341541
TR14087	0.0766609	0.238867	0.055987	0.0395038	0.0402861	0.0797899	0.0219031	0.0572722	0.0251439	0.0190535	0.00458177	0.119852	0.0276024	0.0352573	0.158239
TR14089	0.0359581	0.0395819	0.0291863	0.0027983	0.0027983	0.0027983	0.0160063	0.429721	0.403417	0.0027983	0.000587643	0.0125504	0.0027983	0.00457522	0.0144252
TR14090	0.0370899	0.0997734	0.0461526	0.0244189	0.0273559	0.351011	0.0752706	0.0193841	0.0253419	0.0634388	0.0460686	0.0538726	0.0488378	0.0673827	0.014601
TR14092	0.229528	0.244903	0.205163	0.00491232	0.00491232	0.00491232	0.0625829	0.0880041	0.00491232	0.0311441	0.0774918	0.00491232	0.0150808	0.0166282	0.00491232
TR14094	0.0614274	0.377145	0.142226	0.0194562	0.0169924	0.0169924	0.0367035	0.0109601	0.0878505	0.0169924	0.0169924	0.0567545	0.101189	0.0151232	0.0231946
TR14097	0.0577266	0.0378925	0.0476976	0.0540772	0.094201	0.175509	0.0812376	0.0385014	0.0453092	0.0406856	0.0664435	0.0410352	0.0948295	0.0724814	0.0523723
TR14098	0.0909929	0.0809708	0.0840176	0.057519	0.075595	0.0718698	0.0777062	0.0689018	0.0615656	0.0639419	0.05799	0.0487486	0.0539355	0.0507509	0.0554943
TR14099	0.0628538	0.106341	0.130685	0.0432326	0.0439542	0.036839	0.033613	0.0678308	0.0841093	0.0274899	0.0142464	0.0928163	0.0712213	0.0215102	0.163258
TR141	0.0575747	0.00530316	0.0164948	0.000795038	0.312878	0.521344	0.00261227	0.00784554	0.0165123	0.00896383	0.00520706	0.00299668	0.00174734	0.00174734	0.0379783
TR1410	0.0229453	0.0157123	0.0140127	0.0771642	0.0863801	0.0565229	0.0554842	0.0770698	0.0136539	0.0158257	0.0302727	0.001643	0.00377701	0.0623017	0.467234
TR14100	0.0950905	0.0779549	0.0711984	0.0629897	0.0633953	0.0170987	0.0573537	0.0659808	0.101554	0.0386248	0.0338929	0.0457179	0.105781	0.0664473	0.096921
TR14102	0.111823	0.00901795	0.029669	0.0475246	0.00901795	0.00901795	0.0386419	0.067815	0.0629453	0.191226	0.0664623	0.00901795	0.131527	0.11809	0.0982054
TR14104	0.175642	0.128897	0.128663	0.0721057	0.0700159	0.0070718	0.0423138	0.041946	0.0326507	0.0602023	0.0327175	0.0471788	0.017738	0.0309454	0.111912
TR14105	0.0738427	0.100104	0.117831	0.0519519	0.0476711	0.254352	0.048872	0.0241582	0.0173442	0.0141358	0.0165406	0.0249827	0.0359789	0.0170664	0.155169
TR14108	0.0665887	0.00985711	0.0425487	0.0703117	0.0689643	0.0194306	0.0398539	0.0465908	0.103535	0.0216998	0.0237209	0.0495692	0.211502	0.10662	0.119207
TR14109	0.0792623	0.0873492	0.07791	0.123725	0.0347623	0.0116812	0.0340845	0.147958	0.133035	0.0577443	0.0323465	0.0564233	0.0602614	0.0411153	0.0223417
TR1411	0.0815533	0.27129	0.231716	0.00728533	0.017895	0.305312	0.00717923	0.012767	0.00707314	0.00381949	0.00707314	0.00583534	0.00707314	0.00643655	0.0276913
TR14110	0.0273422	0.0594682	0.0369047	0.0631733	0.0233094	0.195592	0.0345275	0.0492258	0.0520603	0.0389077	0.0427987	0.0706081	0.0749222	0.0932327	0.137927
TR14111	0.0642834	0.124229	0.14439	0.0194864	0.154721	0.00282419	0.0683303	0.0484891	0.00929728	0.0501561	0.0190613	0.0202824	0.206904	0.0573388	0.0102067
TR14113	0.0709438	0.0504901	0.0473333	0.0841177	0.0731687	0.046133	0.0816634	0.082288	0.0595996	0.0999263	0.072027	0.064552	0.0535787	0.0498265	0.064352
TR14117	0.00812819	0.0633285	0.0506773	0.0133066	0.0210634	0.0742025	0.0433248	0.0653678	0.0282884	0.00398033	0.00656227	0.0585688	0.083638	0.0811726	0.39839
TR14118	0.0654547	0.122395	0.0694499	0.0615399	0.124546	0.0885402	0.0990278	0.0512135	0.0359413	0.0368917	0.0912225	0.047484	0.0501502	0.0375925	0.0185506
TR14119	0.0923501	0.06412	0.0505881	0.0760922	0.074403	0.140083	0.0573272	0.0521165	0.0601069	0.0311573	0.0377132	0.0587841	0.0758911	0.0513389	0.0779289
TR1412	0.0300519	0.000554499	0.00239623	0.00198036	0.358583	0.588165	0.00198036	0.00198036	0.00198036	0.00198036	0.00198036	0.00198036	0.00242594	0.00198036	0.00198036
TR14120	0.0409	0.0517527	0.0495615	0.0508401	0.111265	0.178062	0.0734942	0.035337	0.0310475	0.0395389	0.053485	0.0825424	0.0369404	0.0364352	0.128799
TR14121	0.25407	0.217011	0.237303	0.0243013	0.0243013	0.0243013	0.0243013	0.0243013	0.0243013	0.0243013	0.0243013	0.0243013	0.0243013	0.0243013	0.0243013
TR14123	0.0388252	0.0755775	0.0783347	0.0629455	0.0575128	0.0621388	0.0808978	0.102363	0.0849008	0.106458	0.0838388	0.0768233	0.0392541	0.0352307	0.014899
TR14124	0.0937781	0.129772	0.113131	0.00219435	0.0231931	0.00414489	0.052314	0.0531369	0.388599	0.0543255	0.00370297	0.0261189	0.0276885	0.00684211	0.0210597
TR14125	0.0869012	0.0930778	0.100862	0.0934202	0.0237727	0.0332229	0.0890691	0.057687	0.0470045	0.0704763	0.070413	0.0816167	0.0487275	0.0534908	0.0502586
TR14128	0.142717	0.0957163	0.0646443	0.010485	0.275242	0.189698	0.0338646	0.00250028	0.026878	0.0100314	0.00448638	0.0413352	0.0497233	0.00216758	0.0505096
TR14129	0.0874974	0.0675926	0.0650318	0.0887088	0.039771	0.0350377	0.0855373	0.0669187	0.0540663	0.0547228	0.0571718	0.0624507	0.145661	0.049444	0.0403882
TR1413	0.0119565	0.00250661	0.000927446	0.00250661	0.257266	0.705135	0.00250661	0.000852248	0.00250661	0.00200529	0.00250661	0.00180476	0.00250661	0.00250661	0.00250661
TR14130	0.089953	0.126419	0.0852806	0.0875763	0.107233	0.0332469	0.0496786	0.0612813	0.0562686	0.0579215	0.0401934	0.0452169	0.0523038	0.0406795	0.0667477
TR14131	0.0873013	0.101232	0.06609	0.0749968	0.0138952	0.00116963	0.147315	0.0514346	0.000245623	0.0281296	0.258477	0.0292934	0.0695112	0.0697393	0.00116963
TR14132	0.103661	0.0236204	0.0702169	0.0461939	0.0388125	0.0130449	0.11268	0.0745383	0.0907773	0.108197	0.0968703	0.0568767	0.0921462	0.0560447	0.0163195
TR14133	0.008018	0.0462449	0.035874	0.00138003	0.00174574	0.00138003	0.0336659	0.284459	0.536247	0.00915652	0.00138003	0.0117027	0.00224255	0.0139728	0.0125307
TR14134	0.126838	0.107337	0.0949099	0.0451081	0.0186426	0.0504546	0.137769	0.0303663	0.00352291	0.0470744	0.114002	0.0251863	0.120334	0.07308	0.00537555
TR14138	0.10144	0.487599	0.39074	0.00168086	0.00168086	0.00173128	0.00168086	0.00168086	0.00168086	0.00168086	0.00168086	0.00168086	0.00168086	0.00168086	0.00168086
TR14139	0.514721	0.247933	0.213252	0.00201694	0.00167381	0.00167381	0.00167381	0.00167381	0.00611777	0.00167381	0.000895487	0.00167381	0.00167381	0.00167381	0.00167381
TR1414	0.021178	0.0424748	0.0744646	0.037663	0.036267	0.0980188	0.117712	0.0838507	0.159919	0.104969	0.0936822	0.0506134	0.0327026	0.0216533	0.0248314
TR14141	0.158276	0.115901	0.108327	0.0465057	0.0097563	0.000242754	0.112871	0.0759627	0.0428692	0.121573	0.0249988	0.0238057	0.0958649	0.0457361	0.0173108
TR14144	0.223215	0.398663	0.356199	0.000937699	0.000937699	0.000937699	0.00259743	0.00253179	0.0083549	0.000937699	0.000937699	0.000937699	0.000937699	0.000937699	0.000937699
TR14147	0.0934065	0.0839429	0.073365	0.0452367	0.079102	0.0149039	0.10872	0.064727	0.062707	0.0497015	0.133975	0.0513343	0.0661409	0.0477988	0.0249387
TR14148	0.421885	0.189823	0.276891	0.00395671	0.0170139	0.00395671	0.00405563	0.0102479	0.00395671	0.000118701	0.00377866	0.00395671	0.0355313	0.0208717	0.00395671
TR14150	0.0580519	0.055762	0.0664231	0.0594425	0.0498122	0.137661	0.087448	0.0595394	0.0541361	0.0661741	0.101146	0.0547311	0.0363214	0.0505801	0.0627702
TR14151	0.0456092	0.129546	0.0865018	0.0247771	0.0833375	0.218556	0.02665	0.0516742	0.0419049	0.0522535	0.038328	0.0613319	0.0205013	0.0283029	0.0907251
TR14152	0.507447	0.180288	0.266416	0.000907907	0.000907907	0.000907907	0.0205777	0.0121841	0.00077626	0.000907907	0.000907907	0.000907907	0.00461216	0.0013437	0.000907907
TR14153	0.158759	0.0260607	0.0628071	0.104304	0.0983021	0.0365326	0.0869507	0.0406188	0.0623587	0.0205701	0.102771	0.0516765	0.0976225	0.0312749	0.0193917
TR14156	0.0575046	0.0698101	0.0394013	0.0270366	0.0470331	0.0472697	0.0505236	0.0471514	0.137076	0.126072	0.0428326	0.120215	0.0436609	0.0551973	0.0892149
TR14161	0.0514764	0.0580396	0.0804312	0.0524533	0.063986	0.00592325	0.0636549	0.0778517	0.0490243	0.0962191	0.0928043	0.0233461	0.0343623	0.133277	0.11715
TR14163	0.0634649	0.0679374	0.0730551	0.0801488	0.063496	0.0678751	0.0605099	0.0841496	0.0825742	0.0530825	0.0422061	0.0660638	0.0438616	0.0615513	0.0900239
TR14164	0.0746555	0.08104	0.0898561	0.0611763	0.0355796	0.0608131	0.0827864	0.0720234	0.0650324	0.0680492	0.0578964	0.0585657	0.058936	0.060593	0.0729968
TR14165	0.132183	0.101261	0.118033	0.0265884	0.124924	0.0938719	0.0690604	0.0635997	0.0688221	0.0303805	0.0334142	0.0257216	0.0299471	0.0391566	0.0430355
TR14166	0.00881049	0.0148734	0.00723523	0.0587794	0.0251127	0.00278419	0.0155328	0.0342528	0.0648606	0.0446203	0.0351137	0.0682309	0.249478	0.162234	0.208081
TR14167	0.415586	0.116505	0.1479	0.000108748	0.000108748	0.000108748	0.0464429	0.023054	0.000108748	0.000108748	0.000108748	0.000108748	0.249285	0.000432816	3.31681e-05
TR14176	0.120595	0.0561452	0.0584766	0.0749623	0.0149266	0.00509526	0.0840562	0.0656823	0.0817776	0.0636283	0.055344	0.070249	0.108114	0.0880224	0.0529249
TR14177	0.102984	0.0782035	0.082344	0.0802675	0.048438	0.0328864	0.0631134	0.0782908	0.0862911	0.0781599	0.0547609	0.0589356	0.0669764	0.0427605	0.0455883
TR14178	0.00301285	0.389014	0.531274	0.00222351	0.00222351	0.0522413	0.00222351	0.00222351	0.00222351	0.00222351	0.00222351	0.00222351	0.00222351	0.00222351	0.00222351
TR14181	0.235305	0.166254	0.151796	0.00912225	0.00814483	0.000122304	0.0648696	0.0313098	0.00805184	0.0342441	0.00855116	0.00381568	0.243814	0.0339267	0.000672166
TR14182	0.0555696	0.0852488	0.0923303	0.0593223	0.09648	0.121306	0.0607567	0.0518168	0.0306174	0.0529174	0.0837513	0.046729	0.033892	0.0515011	0.0777613
TR14183	0.0631503	0.0347756	0.0475215	0.104989	0.0627703	0.0435077	0.0872239	0.0812774	0.073463	0.10974	0.0874325	0.0586545	0.0598735	0.0420384	0.0435818
TR14184	0.102323	0.0917293	0.0892062	0.0576531	0.0413741	0.0374422	0.0784468	0.0892062	0.0678172	0.0613193	0.0407177	0.0479058	0.0937511	0.0571591	0.0439485
TR14185	0.080805	0.0865491	0.0730157	0.0755544	0.0282684	0.0510526	0.0848955	0.0754564	0.0478359	0.0786204	0.0571771	0.0652452	0.0649514	0.0469545	0.0836187
TR14187	0.126995	0.0678811	0.0837358	0.0184271	0.140015	0.0483515	0.0306594	0.0191096	0.143847	0.0360668	0.0453066	0.0245695	0.0684061	0.0350168	0.111613
TR14188	0.165975	0.116578	0.118789	0.0681866	0.13169	0.0307795	0.0284719	0.0289839	0.056248	0.0164103	0.0159444	0.0383296	0.06066	0.0448968	0.0780568
TR14189	0.164103	0.342494	0.306035	0.015614	0.015614	0.015614	0.015614	0.015614	0.015614	0.015614	0.015614	0.015614	0.015614	0.015614	0.015614
TR14190	0.471134	0.0931558	0.21071	0.00695876	0.00572738	0.00572738	0.0408935	0.0185281	0.0123139	0.00572738	0.00572738	0.00572738	0.078866	0.00572738	0.0330756
TR14191	0.0451358	0.0700283	0.0960422	0.0628522	0.106945	0.0006885	0.0527022	0.0159207	0.0290661	0.00565706	0.0146005	0.0112857	0.0417359	0.107754	0.339587
TR14193	0.0285767	0.11442	0.0517214	0.0451546	0.667131	0.0266453	0.0016095	0.00964092	0.0102123	0.000989844	0.000523088	0.0075888	0.0249956	0.0016095	0.00918221
TR14198	0.0475403	0.181125	0.127623	0.00104957	0.0238935	0.00104957	0.00366825	0.012915	0.0116345	0.01715	0.00104957	0.117615	0.0257512	0.023862	0.404074
TR142	0.0437668	0.0660639	0.0653778	0.0716432	0.0509765	0.0757811	0.0481959	0.0659076	0.0716777	0.0917208	0.0783264	0.0716777	0.0661166	0.058178	0.0745899
TR1420	0.244189	0.0921707	0.151151	0.0115647	0.0115647	0.0115647	0.124725	0.0863305	0.0115647	0.0138776	0.105528	0.00693882	0.0707182	0.0465479	0.0115647
TR14200	0.0815363	0.108211	0.0830824	0.0511189	0.0681422	0.0324192	0.0830499	0.0531532	0.0689397	0.059126	0.0781349	0.0570592	0.0718854	0.0642038	0.0399382
TR14201	0.216642	0.213919	0.156021	0.00554254	0.00708106	0.0032766	0.0610967	0.0852688	0.0224534	0.0227044	0.00678494	0.0192991	0.0408255	0.067122	0.0719629
TR14203	0.0200931	0.119411	0.0403138	0.0487338	0.0166486	0.0886011	0.0761625	0.0849652	0.00529438	0.0578555	0.0493717	0.0536455	0.0671047	0.130829	0.140971
TR14204	0.35098	0.368795	0.199447	0.00594831	0.00594831	0.00594831	0.0120156	0.0168635	0.00594831	0.00220087	0.00594831	0.00359873	0.00347976	0.00692978	0.00594831
TR14207	0.0672732	0.0828711	0.0318909	0.0318758	0.00302284	0.00185904	0.1191	0.207125	0.179466	0.0991793	0.0279461	0.014434	0.117785	0.0105799	0.00559225
TR14208	0.0343614	0.134034	0.112399	0.0442052	0.157478	0.0578134	0.0503461	0.056694	0.0423269	0.0879275	0.0604276	0.041775	0.0351971	0.0409086	0.0441056
TR14209	0.0373421	0.0820544	0.0823922	0.0461403	0.04743	0.132724	0.0456029	0.0608959	0.0413727	0.0633757	0.065295	0.0579325	0.0365667	0.0770796	0.123796
TR1421	0.0774145	0.10114	0.0399776	0.0511489	0.0728563	0.0532785	0.0744629	0.0577994	0.0813002	0.0641136	0.0685223	0.0657202	0.0548104	0.0573137	0.080142
TR14210	0.0967254	0.0560066	0.0636783	0.0821519	0.0598173	0.0822746	0.0809411	0.060883	0.041779	0.0640968	0.0819231	0.0641749	0.0581658	0.0597336	0.0476485
TR14211	0.303917	0.308868	0.325595	0.0045209	0.0045209	0.0045209	0.0080472	0.00836366	0.0045209	0.0045209	0.0045209	0.0045209	0.0045209	0.0045209	0.0045209
TR14213	0.064479	0.0953201	0.0836627	0.0730636	0.038352	0.0859124	0.0725728	0.0941851	0.0399114	0.0619379	0.0527295	0.053021	0.0499277	0.0799814	0.0549434
TR14215	0.0592553	0.137385	0.106141	0.0569483	0.0576032	0.000103602	0.140703	0.108179	0.0453955	0.0461436	0.046813	0.1308	0.0104663	0.0165365	0.0375262
TR14216	0.0364851	0.0156218	0.0483042	0.0905447	0.0288798	0.150771	0.0147996	0.0461459	0.0589928	0.0436793	0.0327852	0.103803	0.040185	0.0441932	0.24481
TR14217	0.0935427	0.100515	0.0747516	0.0735983	0.0578016	0.179192	0.0676732	0.044724	0.0249384	0.0430417	0.0372541	0.0531779	0.0510829	0.0474644	0.0512416
TR14218	0.238349	0.103526	0.110331	0.0305123	0.00168856	0.00150282	0.0902874	0.0368529	0.0193931	0.0258688	0.0163368	0.0019925	0.268397	0.0509186	0.00404411
TR14220	0.055042	0.0857664	0.0537047	0.0596097	0.0398405	0.129161	0.0832473	0.0737047	0.02127	0.0519201	0.0709067	0.0471815	0.113717	0.0852508	0.0296783
TR14221	0.0218836	0.0170927	0.0174697	0.00406644	0.00903405	0.00211333	0.0218412	0.0849924	0.535898	0.0228213	0.000431147	0.0389446	0.0970351	0.124843	0.00153375
TR14222	0.0436334	0.0432315	0.0410762	0.082339	0.0461419	0.111492	0.0529409	0.0707462	0.0372504	0.0546255	0.124966	0.0908002	0.0792906	0.0873561	0.0341107
TR14223	0.0827449	0.071719	0.0731495	0.0848698	0.0489894	0.0637047	0.0939633	0.0753581	0.0409835	0.0611364	0.0837321	0.0565771	0.0706231	0.0542431	0.0382061
TR14225	0.0624934	0.0677204	0.0467109	0.111142	0.0563391	0.0720293	0.0460465	0.0701378	0.0894726	0.0612016	0.0554025	0.0874704	0.048893	0.0581521	0.0667885
TR14226	0.0453906	0.148432	0.115177	0.0379675	0.172028	0.0197875	0.0519321	0.0594441	0.0507912	0.0820542	0.0471834	0.0463388	0.0398788	0.040553	0.0430421
TR14230	0.0816312	0.116925	0.0999909	0.0963447	0.0746254	0.017723	0.0713588	0.0665716	0.0331425	0.067586	0.0797606	0.0544405	0.0698778	0.0350842	0.0349379
TR14231	0.14935	0.0536193	0.0846039	0.0670105	0.0516478	0.0538649	0.0848563	0.0587288	0.0601955	0.0632994	0.0350231	0.0453308	0.102743	0.0476843	0.0420427
TR14232	0.00450039	0.43084	0.557625	0.000614388	0.000614388	0.000614388	0.000715762	0.000614388	0.000614388	0.000181245	0.000614388	0.000614388	0.000614388	0.000608244	0.000614388
TR14234	0.0442297	0.101483	0.0979594	0.0606131	0.0489247	0.0793964	0.0836927	0.0554766	0.0173979	0.0602716	0.102654	0.057688	0.0954506	0.0790496	0.0157128
TR14235	0.0211723	0.00541438	0.00449496	0.00538884	0.0184395	0.0051079	0.0115949	0.00477589	0.00444388	0.0051079	0.0051079	0.0104201	0.00978164	0.0350147	0.853735
TR14236	0.14015	0.308201	0.27636	0.00403828	0.00673753	0.000910333	0.00807656	0.0564341	0.0370736	0.00370088	0.000346668	0.00604419	0.00785957	0.072955	0.0711119
TR14238	0.0580233	0.169556	0.108545	0.0539596	0.100839	0.0134987	0.0200582	0.0673599	0.129004	0.0440535	0.0214924	0.0709384	0.046233	0.0376979	0.0587404
TR14241	0.0716365	0.0428427	0.0545501	0.0318947	0.0089862	0.177509	0.194596	0.0718896	0.0614479	0.0787242	0.0658777	0.0306923	0.0748639	0.0294899	0.00499937
TR14242	0.0780743	0.0360212	0.0815456	0.0766517	0.204689	0.0113811	0.0257213	0.0724976	0.0178114	0.0187219	0.0113811	0.0574176	0.0401753	0.0928697	0.175041
TR14243	0.130347	0.0345609	0.0600433	0.0691414	0.0859197	0.0626034	0.0661284	0.0856243	0.0618748	0.0411382	0.0819023	0.0842655	0.0590193	0.0389523	0.0384797
TR14247	0.546232	0.222783	0.177759	0.000411646	0.000411646	0.000411646	0.00768955	0.000899447	0.000411646	0.000411646	0.000123494	0.000411646	0.0387071	0.00259955	0.000736847
TR14248	0.0955789	0.447366	0.2795	0.00193768	0.00581303	0.0251503	0.0147896	0.0691632	0.0150269	0.00126542	0.0060503	0.00257039	0.00790889	0.00636666	0.0215122
TR14249	0.110115	0.130177	0.103714	0.0429668	0.0363065	0.109681	0.0413702	0.0642588	0.072439	0.0318091	0.0169338	0.0442896	0.0550945	0.0376618	0.103183
TR14250	0.0442776	0.127725	0.128101	0.0589359	0.046585	0.0749002	0.0864751	0.0528575	0.0150657	0.0554139	0.0956844	0.0497037	0.0834802	0.0650563	0.015739
TR14251	0.142777	0.383414	0.21541	0.00858038	0.00858038	0.00858038	0.109614	0.0300313	0.00858038	0.0121412	0.025784	0.00858038	0.00742203	0.0219229	0.00858038
TR14252	0.117787	0.0410698	0.0387241	0.0119128	0.100972	0.106913	0.0355775	0.0826455	0.230106	0.0235608	0.087032	0.060281	0.0459354	0.0113029	0.00617923
TR14254	0.0108172	0.0108172	0.0108172	0.854833	0.0108172	0.0108172	0.00454324	0.0108172	0.0108172	0.0108172	0.0108172	0.0108172	0.0108172	0.0108172	0.0108172
TR14256	0.0142051	0.0562657	0.070519	0.00241173	0.00241173	0.00241173	0.0172801	0.0720625	0.51804	0.00232732	0.00241173	0.067649	0.0817697	0.0834338	0.00680108
TR14257	0.142248	0.0657373	0.0480729	0.0269479	0.0390978	0.00150463	0.0957171	0.0818068	0.102917	0.0491713	0.0521505	0.0452593	0.199905	0.041746	0.00771875
TR14258	0.13199	0.0882726	0.0673427	0.013837	0.0253152	0.0877493	0.0221461	0.214603	0.146776	0.0114063	0.00315378	0.0673122	0.0404579	0.0181011	0.0615365
TR1426	0.0275768	0.00421443	0.0324688	0.0553162	0.200748	0.0536765	0.0782855	0.0808873	0.00409247	0.0384991	0.0410196	0.0162479	0.18328	0.0745183	0.109169
TR14262	0.0326627	0.0866295	0.0504075	0.0360879	0.0987207	0.23681	0.0610234	0.037068	0.0379449	0.0521407	0.0690808	0.0431033	0.0320128	0.0686062	0.0577014
TR14263	0.126422	0.0505216	0.075342	0.05298	0.0520663	0.0779778	0.0855239	0.0472416	0.0430347	0.0353901	0.0546298	0.0487731	0.117969	0.0699125	0.0622153
TR14264	0.46439	0.160459	0.208608	0.0114778	0.0191679	0.0360976	0.0114778	0.00797704	0.0114778	0.0114778	0.0114778	0.0114778	0.0114778	0.0114778	0.0114778
TR14265	0.13878	0.0724599	0.0751131	0.0478313	0.0246154	0.0432992	0.0783865	0.0779912	0.0763718	0.0565185	0.0409267	0.0378864	0.10275	0.0627613	0.0643088
TR14266	0.0395952	0.0921375	0.0705787	0.0557702	0.0180246	0.0368621	0.0514938	0.105261	0.0664318	0.0933627	0.0803921	0.0612129	0.0731587	0.0859055	0.0698129
TR14267	0.0688157	0.0967952	0.0665284	0.0849051	0.0558188	0.0725044	0.036732	0.0764851	0.0580491	0.0600632	0.0667089	0.0624051	0.0244452	0.0763854	0.0933583
TR14269	0.0964467	0.0652513	0.0524001	0.158022	0.0240683	0.0109956	0.0647312	0.115417	0.0266977	0.0733897	0.0890339	0.0247136	0.0623844	0.111359	0.0250892
TR14271	0.0810487	0.050068	0.0275775	0.06062	0.0068516	0.0486724	0.13082	0.0854334	0.0456833	0.0513465	0.161566	0.0840919	0.0571987	0.0859376	0.0230847
TR14272	0.0487495	0.103216	0.0758229	0.065934	0.0934405	0.0859594	0.0430832	0.081093	0.0643338	0.0488363	0.0710063	0.0763196	0.032295	0.0420411	0.0678693
TR14274	0.0256834	0.023552	0.0237575	0.0669032	0.0134735	0.0463427	0.0543812	0.0506588	0.0940024	0.047751	0.0357619	0.0677709	0.289581	0.0933706	0.0670097
TR14279	0.0622429	0.285859	0.0842215	0.05855	0.100263	0.000189731	0.0765662	0.0659468	0.048145	0.0491514	0.0192344	0.109646	0.00395136	0.00574144	0.030291
TR1428	0.210274	0.248535	0.340972	0.00529144	0.00407033	0.00407033	0.00653289	0.0060241	0.00372436	0.00561706	0.00282888	0.00930072	0.0336006	0.014755	0.104404
TR14283	0.045645	0.110274	0.0597424	0.0861117	0.0237497	0.00762644	0.0402225	0.164329	0.181582	0.0631544	0.034878	0.0387566	0.0508214	0.0801158	0.0129912
TR14285	0.0154059	0.069943	0.0783392	0.0154059	0.059467	0.0520721	0.164613	0.106763	0.0882761	0.0556925	0.0142505	0.0268063	0.0697119	0.0856571	0.0975967
TR14289	0.0408727	0.00928397	0.0333759	0.0917257	0.104329	0.346896	0.00752002	0.00993385	0.0360914	0.0316351	0.0330277	0.0834397	0.0184287	0.0485552	0.104886
TR14290	0.0731304	0.0596874	0.0574944	0.0191027	0.0724314	0.171712	0.0137784	0.161433	0.231255	0.00807044	0.00772976	0.0674133	0.0255817	0.00702845	0.0241523
TR14291	0.173613	0.0679719	0.0910777	0.088387	0.0198796	0.0628127	0.110526	0.0423584	0.0217604	0.0236543	0.0425412	0.0333198	0.163935	0.0459111	0.0122517
TR14294	0.0621232	0.0829264	0.0693482	0.0801983	0.0642533	0.0532071	0.0556175	0.0520486	0.0818956	0.0475858	0.0443595	0.0709957	0.0424131	0.0792827	0.113745
TR14296	0.0879726	0.178589	0.159294	0.0147931	0.0142929	0.0453798	0.0335168	0.0435932	0.0689631	0.0315158	0.0617452	0.0713214	0.121775	0.0428786	0.0243693
TR14298	0.106845	0.128826	0.15051	0.00985659	0.0417919	0.00985659	0.111429	0.117343	0.00985659	0.00985659	0.0145877	0.00985659	0.229658	0.0398699	0.00985659
TR14299	0.0916538	0.0657175	0.0782742	0.0737667	0.0219654	0.0112331	0.0407827	0.0707616	0.0741602	0.103316	0.073874	0.094015	0.0433227	0.103102	0.054055
TR143	0.0503438	0.0944681	0.10397	0.087281	0.0750838	0.0545247	0.032238	0.0342766	0.0689333	0.0583601	0.0322034	0.0738399	0.028299	0.0824781	0.1237
TR1430	0.0176103	0.0176103	0.0176103	0.0176103	0.241261	0.529805	0.0176103	0.0176103	0.0176103	0.0176103	0.0176103	0.0176103	0.0176103	0.0176103	0.0176103
TR14300	0.110916	0.0641371	0.0855073	0.0720833	0.0480008	0.0558125	0.0824082	0.0830589	0.0683484	0.0560382	0.0436218	0.0460536	0.0801922	0.0461848	0.0576368
TR14301	0.0367198	0.0912581	0.0759008	0.068419	0.199646	0.00777712	0.0654656	0.0516834	0.10888	0.0766883	0.0379996	0.0696988	0.0439063	0.0309116	0.0350463
TR14303	0.0136459	0.0705135	0.038445	0.118094	0.0129677	0.00115938	0.0563285	0.159681	0.280089	0.0514011	0.0116286	0.0652325	0.0562879	0.0540851	0.0104402
TR14304	0.0697092	0.0541463	0.0620053	0.085272	0.155742	0.0920534	0.0495404	0.0673608	0.0405043	0.0483048	0.0725553	0.0514993	0.0427033	0.0441674	0.0644357
TR14305	0.0500956	0.0408818	0.035217	0.0660661	0.0532351	0.021021	0.0629948	0.042588	0.161821	0.0573983	0.0574666	0.1178	0.174788	0.0410183	0.0176085
TR14307	0.146212	0.313686	0.31705	0.00746871	0.0134571	0.0134571	0.0134571	0.00881443	0.0134571	0.0134571	0.0134571	0.0134571	0.0134571	0.00524828	0.0938635
TR14309	0.141737	0.344359	0.219895	0.0245008	0.0245008	0.0245008	0.0245008	0.0245008	0.0245008	0.0245008	0.0245008	0.0245008	0.0245008	0.0245008	0.0245008
TR14312	0.128626	0.0944469	0.132973	0.0266552	0.100951	0.00795388	0.0290833	0.0447242	0.0825751	0.0531412	0.0331323	0.0622538	0.0697306	0.0882162	0.045537
TR14313	0.0516454	0.12425	0.0722526	0.0647769	0.0434161	0.0718025	0.0269675	0.130513	0.050295	0.0311164	0.0544243	0.0932904	0.127685	0.0314686	0.0260967
TR14314	0.191394	0.045949	0.0554549	0.0436025	0.0600283	0.0606827	0.0416231	0.0757038	0.154073	0.0462364	0.0154281	0.0318778	0.0929995	0.0384545	0.0464918
TR14315	0.407248	0.201155	0.238149	0.0123201	0.0148309	0.00334784	0.0272682	0.00775025	0.00334784	0.00396719	0.0117677	0.00485437	0.0510044	0.00964178	0.00334784
TR14316	0.082616	0.122621	0.1101	0.0537342	0.0299467	0.0550105	0.0942012	0.0516453	0.0147967	0.0392043	0.0743448	0.0369976	0.137119	0.0782247	0.0194376
TR14317	0.0704528	0.0576639	0.060617	0.064048	0.0665143	0.145435	0.065802	0.0663066	0.0620298	0.0565658	0.0775491	0.0567765	0.0411622	0.0386751	0.0704023
TR1432	0.00427992	0.000930416	0.000709443	0.00232604	0.239954	0.705826	0.00232604	0.00119791	0.00232604	0.00101183	0.00119791	0.00254702	0.00232604	0.00232604	0.0307154
TR14322	0.0171577	0.00612363	0.0184864	0.0192952	0.0151935	0.0218949	0.0948585	0.0415945	0.0442519	0.0472559	0.116753	0.103697	0.23108	0.18446	0.0378972
TR14323	0.0340645	0.133978	0.0522145	0.0454193	0.0360123	0.121362	0.0728214	0.0504881	0.0492707	0.0747471	0.0660927	0.0702981	0.0520153	0.0644547	0.0767613
TR14325	0.0518931	0.117862	0.0872081	0.109069	0.047788	0.143323	0.0503554	0.0782876	0.0413387	0.0810197	0.0324834	0.041047	0.0314434	0.0401923	0.0466897
TR14326	0.226514	0.229004	0.205215	0.0281912	0.0255444	0.00396622	0.021784	0.0213563	0.0107286	0.0128186	0.0015534	0.0207309	0.00489826	0.0179146	0.169781
TR14329	0.0875065	0.0914658	0.0847588	0.0644674	0.0223798	0.0543816	0.137582	0.0651583	0.0259605	0.0559685	0.104381	0.0495044	0.054246	0.0769697	0.0252696
TR14330	0.11178	0.206064	0.236436	0.0562549	0.0436883	0.00257361	0.0570683	0.168393	0.0032328	0.00637443	0.00729308	0.0060238	0.0129662	0.035154	0.0466967
TR14331	0.045353	0.0686104	0.0762093	0.0503399	0.0657265	0.179107	0.0424018	0.0548724	0.089336	0.0420113	0.0427187	0.069257	0.0257285	0.0440374	0.10429
TR14332	0.0638376	0.0680696	0.0783133	0.0699113	0.0535963	0.000496423	0.033794	0.18003	0.122281	0.0170844	0.00890583	0.0609087	0.0665629	0.130448	0.0457603
TR14333	0.044185	0.107226	0.0795847	0.0736782	0.143982	0.0916128	0.0485073	0.05975	0.0506707	0.0677453	0.0383311	0.0757977	0.0594735	0.0320384	0.0274176
TR14337	0.0611204	0.0547709	0.0743891	0.0556121	0.0837912	0.0810642	0.059533	0.0592752	0.0608355	0.0646207	0.0952691	0.0815119	0.0455995	0.0610797	0.0615274
TR1434	0.0073252	0.0295938	0.0073252	0.00384573	0.381863	0.508955	0.0073252	0.0073252	0.0073252	0.0073252	0.0073252	0.00249057	0.0073252	0.0073252	0.0073252
TR14340	0.0226197	0.0472226	0.0234051	0.00329871	0.00392704	0.00543894	0.0138035	0.0908716	0.124035	0.479039	0.0200868	0.0602407	0.0405074	0.0615759	0.00392704
TR14342	0.0701868	0.0826938	0.0619367	0.0837992	0.106947	0.109521	0.0552661	0.0550912	0.062137	0.0550912	0.0657904	0.0525862	0.0374196	0.0398434	0.0616907
TR14343	0.111933	0.0354134	0.0237896	0.10984	0.0147414	0.0156766	0.0476014	0.252362	0.121479	0.041255	0.0837793	0.0483065	0.0438752	0.0402604	0.00968654
TR14345	0.173678	0.364159	0.287574	0.00404891	0.00404891	0.00404891	0.0532229	0.0217831	0.0376549	0.00137663	0.00155883	0.0292331	0.00447405	0.0113977	0.00174103
TR14346	0.0656478	0.0303729	0.0504614	0.0141292	0.0192234	0.0287389	0.0123991	0.0700692	0.123799	0.0686275	0.0995771	0.052672	0.0217224	0.213187	0.129373
TR14347	0.279437	0.302238	0.266224	0.00154399	0.0185877	0.0721125	0.0293238	0.0188809	0.00119689	0.00537403	0.000359066	0.00119689	0.00119689	0.00113106	0.00119689
TR14348	0.124449	0.0523591	0.104504	0.00766231	0.0887795	0.0171476	0.0724898	0.151862	0.142357	0.0271203	0.00910509	0.0731039	0.058374	0.0349288	0.0357575
TR14351	0.0735773	0.12011	0.100558	0.0279863	0.00225317	0.00142606	0.137222	0.159397	0.0554593	0.0715595	0.0565146	0.0435375	0.0400151	0.0669747	0.0434091
TR14352	0.13115	0.127435	0.134426	0.0771334	0.0633964	0.0216799	0.0703333	0.110723	0.0264782	0.0388767	0.030035	0.0473201	0.0423468	0.0510482	0.0276177
TR14353	0.404784	0.276395	0.170164	0.0130344	0.0130344	0.0130344	0.00703858	0.00827685	0.0130344	0.0130344	0.00677789	0.0130344	0.0222888	0.0130344	0.0130344
TR14354	0.264802	0.0734655	0.0630372	0.0611285	0.0713166	0.0568435	0.0741228	0.0311078	0.0235995	0.0409546	0.0616721	0.0252427	0.0965467	0.0314996	0.0246612
TR14355	0.0685967	0.0660793	0.0857204	0.0618894	0.0904493	0.12169	0.0675157	0.0597391	0.0537719	0.048233	0.0733285	0.0589175	0.0412023	0.0409138	0.0619535
TR14356	0.0344788	0.0185894	0.0493045	0.0864834	0.0657666	0.044379	0.0521682	0.0630666	0.0751268	0.0970872	0.0595811	0.114629	0.109278	0.090558	0.0395025
TR14357	0.127057	0.114658	0.101465	0.0268323	0.0711957	0.0185252	0.0789557	0.20753	0.0396628	0.0241352	0.0430303	0.0176159	0.0485401	0.0593593	0.0214381
TR14358	0.0641074	0.152857	0.116622	0.0385151	0.0126695	0.0126695	0.0775371	0.319017	0.0126695	0.004561	0.0882427	0.00373749	0.0301533	0.0440897	0.0225516
TR1436	0.0072021	0.0629274	0.0198967	0.0414302	0.0811873	0.129565	0.0538338	0.112651	0.0345555	0.068238	0.015168	0.0568529	0.0862433	0.0917358	0.138513
TR14360	0.0928699	0.0243366	0.0365457	0.124288	0.0162787	0.0400456	0.232216	0.072603	0.0192902	0.169217	0.0651148	0.0209995	0.0536383	0.0162787	0.0162787
TR14362	0.0728686	0.0696172	0.078255	0.0499189	0.111871	0.187244	0.0689228	0.053065	0.0350128	0.0413975	0.0736292	0.0543257	0.043294	0.0418559	0.018722
TR14363	0.117821	0.0780328	0.0972428	0.0751074	0.0686789	0.0373653	0.0520553	0.0835321	0.0591241	0.0781709	0.0682897	0.0875876	0.0489667	0.0321799	0.0158451
TR14364	0.114493	0.0695998	0.0457689	0.0582095	0.0399917	0.14327	0.0920958	0.0706611	0.0409217	0.0453093	0.0811432	0.0560759	0.063932	0.0573123	0.0212158
TR14367	0.108533	0.0767473	0.119367	0.0139679	0.0176997	0.00345188	0.130565	0.103388	0.126812	0.0972874	0.0772855	0.0204803	0.0576764	0.0356359	0.0111017
TR14369	0.11086	0.0786074	0.0959153	0.0475672	0.0706267	0.0473504	0.0961446	0.0692927	0.0553857	0.0756888	0.0703878	0.0380984	0.0629099	0.0440845	0.0370808
TR14370	0.0923672	0.109356	0.0618537	0.0663911	0.0311643	0.0478192	0.069891	0.0532888	0.062012	0.0409427	0.0982413	0.0607457	0.0737777	0.06363	0.0685192
TR14373	0.0923024	0.13089	0.0997086	0.128229	0.0911992	0.0346838	0.0879746	0.0416847	0.0453213	0.0621358	0.0519385	0.0293226	0.0620926	0.0350426	0.00747437
TR14375	0.106057	0.298809	0.233607	0.0176215	0.017696	0.0277849	0.0138961	0.0157777	0.00574612	0.00266867	0.00149846	0.0448818	0.0409099	0.0499921	0.123053
TR14376	0.130609	0.127577	0.152795	0.0730394	0.071759	0.0553218	0.0518462	0.0209841	0.00878041	0.063867	0.0634489	0.0839627	0.0404526	0.0258447	0.0297123
TR14377	0.0449618	0.12563	0.11554	0.0238456	0.0492591	0.0474047	0.0324036	0.12303	0.0637029	0.0175639	0.0182879	0.0209339	0.022309	0.129802	0.165325
TR14378	0.0813135	0.0705224	0.087633	0.0510732	0.238579	0.0531739	0.0435139	0.0442983	0.0478444	0.0440721	0.0379612	0.0551012	0.0485231	0.0417012	0.0546898
TR14380	0.0432819	0.143639	0.0717563	0.0597476	0.451089	0.0516125	0.00660953	0.0578423	0.0206431	0.00195862	0.00181803	0.00913538	0.026729	0.0110067	0.0431317
TR14381	0.079756	0.0774676	0.0698292	0.0674056	0.0334548	0.0872944	0.085857	0.0715731	0.0409234	0.0631991	0.082686	0.054526	0.0725152	0.0575016	0.0560112
TR14382	0.0630552	0.52832	0.36307	0.00379622	0.00379622	0.00379622	0.00379622	0.00379622	0.00379622	0.00379622	0.00379622	0.00379622	0.00379622	0.00379622	0.00379622
TR14383	0.0193155	0.0620505	0.0304981	0.0859596	0.0712376	0.357016	0.0571181	0.0478557	0.00572311	0.027486	0.0925863	0.0803118	0.00888588	0.0464249	0.0075304
TR14384	0.0698256	0.0447531	0.0596953	0.0610923	0.0148605	0.0684449	0.0466729	0.0729464	0.105943	0.0604796	0.0555369	0.0865161	0.0910829	0.0769168	0.0852334
TR14386	0.346655	0.118046	0.177024	0.00995299	0.00779026	0.00220687	0.112804	0.0936597	0.00621235	0.0278838	0.00636683	0.00220687	0.0701454	0.0168384	0.00220687
TR14387	0.16786	0.239331	0.194607	0.00292312	0.0359544	0.0935399	0.0479392	0.0341274	0.0450161	0.0354429	0.0117656	0.00526162	0.039316	0.0296697	0.0172464
TR14388	0.0611524	0.455927	0.26497	0.016502	0.00240379	0.0138098	0.0130526	0.0239898	0.00802865	0.0403716	0.0560563	0.0226918	0.00834115	0.00265619	0.0100478
TR1439	0.00739663	0.010521	0.0147802	0.0468584	0.0187916	0.00814021	0.0451821	0.0422795	0.161304	0.0599623	0.0437993	0.0713116	0.170599	0.12331	0.175765
TR14390	0.101826	0.372993	0.354433	0.0324731	0.0160514	0.000723527	0.0333211	0.0197142	0.0121039	0.00732863	0.000883792	0.0173631	0.00582867	0.0188631	0.00609319
TR14393	0.00246499	0.005538	0.00647931	0.0051937	0.00168484	0.00164821	0.00796636	0.0216246	0.217692	0.0177238	0.0108855	0.0439267	0.206364	0.216865	0.233944
TR14394	0.176351	0.0291341	0.0515137	0.318115	0.0738932	0.016276	0.0610352	0.0152995	0.00773112	0.138997	0.00561523	0.0498861	0.0309245	0.00895182	0.016276
TR14397	0.0737626	0.234792	0.125166	0.0363244	0.00407659	0.00302028	0.0558628	0.107219	0.162818	0.0788313	0.00479056	0.020178	0.0500407	0.029856	0.0132613
TR14399	0.263568	0.112181	0.0849735	0.0477837	0.00782354	0.00148268	0.0739621	0.0723086	0.0325021	0.0134421	0.0258087	0.083846	0.131154	0.0105893	0.0385755
TR144	0.0937289	0.067403	0.0520743	0.0839349	0.109924	0.0459861	0.0383579	0.0353258	0.116157	0.0529647	0.048585	0.107879	0.0744778	0.0328472	0.0403552
TR1440	0.0065119	0.420343	0.0687005	0.00218149	0.104256	0.0649562	0.0167681	0.0389412	0.0490021	0.0375085	0.00866083	0.0492951	0.0450624	0.041611	0.0462019
TR14400	0.0011877	0.000845299	0.00214	0.0353742	0.00867769	0.0024075	0.0175159	0.0169809	0.0841661	0.0158039	0.0116202	0.0109782	0.473047	0.18052	0.138736
TR14401	0.00814212	0.00422059	0.0125364	0.0141957	0.000964706	0.000964706	0.058138	0.0116681	0.0863509	0.00826753	0.00988824	0.0126714	0.568583	0.165553	0.0378551
TR14403	0.0105712	0.438392	0.471952	0.00568343	0.00568343	0.00568343	0.00568343	0.0165672	0.00568343	0.00568343	0.00568343	0.00568343	0.00568343	0.00568343	0.00568343
TR14405	0.0566953	0.203053	0.0874075	0.0689788	0.00814322	0.0296858	0.0327962	0.137462	0.128076	0.0317157	0.00765637	0.0784036	0.035632	0.041377	0.0529171
TR14406	0.0806177	0.109178	0.0948977	0.128045	0.371391	0.032359	0.00835263	0.0243117	0.00313753	0.0180281	0.0067245	0.0270846	0.0897165	0.00446039	0.00169596
TR14407	0.00266292	0.0019209	0.00283547	0.0241555	0.00587344	0.000702094	0.0269063	0.0281061	0.126994	0.0153952	0.0103883	0.0139725	0.526456	0.126214	0.0874167
TR14408	0.0912407	0.0793464	0.0559242	0.0663568	0.0279521	0.0172294	0.101011	0.0814219	0.0447439	0.0854629	0.0644013	0.0630898	0.0901379	0.0742788	0.0574033
TR14411	0.117121	0.0892926	0.0969699	0.077975	0.0566247	0.0353208	0.0687609	0.0590047	0.058399	0.0488581	0.0584651	0.0535656	0.074216	0.0418393	0.0635873
TR14413	0.0436929	0.166493	0.051389	0.111823	0.28172	0.0981174	0.0287607	0.0418225	0.014135	0.0440608	0.0273502	0.0456246	0.0154535	0.00312749	0.0264304
TR14415	0.0836926	0.0795215	0.0602087	0.0367888	0.010852	0.0612444	0.0423108	0.0854914	0.169627	0.0399527	0.0545516	0.0728477	0.0563741	0.0532007	0.0933359
TR14416	0.0525252	0.13086	0.129658	0.0247399	0.0103848	0.000660611	0.00906358	0.0664806	0.00923865	0.00363006	0.00686375	0.0134467	0.00559868	0.184314	0.352535
TR14418	0.0775939	0.0993006	0.0752674	0.0580967	0.0914285	0.0288837	0.0805935	0.0520756	0.0485565	0.0524048	0.0436987	0.0674466	0.086278	0.0732848	0.0650908
TR14419	0.0964202	0.0707793	0.0725021	0.072908	0.137004	0.0270367	0.0355886	0.0820639	0.0331184	0.0370329	0.0640638	0.0225443	0.0433878	0.0859341	0.119615
TR14420	0.0273919	0.0912794	0.0366295	0.0701486	0.0496465	0.0603357	0.0383419	0.0861623	0.0764296	0.067493	0.0549309	0.0748443	0.067299	0.0754664	0.123601
TR14425	0.356945	0.226365	0.23326	0.0041676	0.00183206	0.00279705	0.117784	0.014209	0.0112861	0.00826527	0.0065311	0.000811143	0.00766391	0.00737022	0.000713247
TR14427	0.0979912	0.108418	0.122309	0.110985	0.0306732	0.0709187	0.0510264	0.0806477	0.0419236	0.0241139	0.0616049	0.0271288	0.0810469	0.0674412	0.0237709
TR14429	0.0654146	0.0893049	0.0766411	0.0538925	0.0301007	0.0713356	0.110469	0.0763703	0.0447617	0.0694429	0.076278	0.0464235	0.0773305	0.0695014	0.0427336
TR14431	0.115797	0.245767	0.194461	0.013171	0.0219037	0.0240743	0.0186196	0.0210805	0.0170372	0.00480574	0.0034167	0.055629	0.0521866	0.0529946	0.159056
TR14432	0.0670405	0.059481	0.122235	0.0455102	0.0867144	0.0465054	0.0698729	0.176433	0.0177601	0.0199227	0.0255875	0.0280563	0.0215877	0.106694	0.106599
TR14435	0.000391675	0.00197469	0.000995507	0.000184958	0.150039	0.0104719	0.451318	0.142657	0.00108799	0.0390804	0.169508	0.0047001	0.00128382	0.0252195	0.00108799
TR14436	0.108198	0.384238	0.317465	0.0158416	0.0158416	0.0158416	0.0158416	0.0158416	0.0158416	0.0158416	0.0158416	0.0158416	0.0158416	0.0158416	0.0158416
TR14438	0.0861904	0.0145759	0.050113	0.0807751	0.0334987	0.0772877	0.0680534	0.0732968	0.0477921	0.0769561	0.0831819	0.0770667	0.0347881	0.0860676	0.110357
TR14439	0.0372313	0.048359	0.0562461	0.0813471	0.131742	0.0933962	0.0637887	0.0576773	0.0460735	0.0659033	0.0944409	0.070746	0.040049	0.051916	0.0610831
TR1444	0.0952817	0.0576307	0.0706099	0.0988051	0.0565417	0.0512819	0.0726953	0.0501215	0.0387232	0.081079	0.0834462	0.0882561	0.0737801	0.0429192	0.0388283
TR14442	0.073973	0.0935841	0.0629296	0.0930157	0.0433808	0.0508777	0.0709837	0.082628	0.0573811	0.0730954	0.0664736	0.0682512	0.0481951	0.0505711	0.0646598
TR14447	0.0749275	0.0904405	0.0803222	0.0239848	0.0197649	0.0593585	0.108031	0.0780045	0.085765	0.0752472	0.0788916	0.048545	0.0772532	0.0582556	0.0412081
TR14448	0.0529189	0.121643	0.0747167	0.0812982	0.0182868	0.0528693	0.0834259	0.06633	0.0352648	0.080926	0.0662494	0.0565353	0.0592647	0.0700519	0.0802188
TR14449	0.0550068	0.067551	0.0545022	0.0843126	0.0609545	0.0142023	0.0764905	0.0663254	0.0910172	0.106445	0.0621801	0.086944	0.054322	0.0651359	0.0546103
TR14453	0.0523376	0.0471834	0.0659772	0.0616682	0.0536469	0.0497522	0.0756338	0.0741809	0.0583702	0.115724	0.117111	0.0753023	0.0679218	0.0575581	0.0276328
TR14455	0.140911	0.124398	0.105721	0.0558228	0.0679233	6.97937e-05	0.114693	0.0526479	0.0503475	0.0523596	0.0417478	0.129077	0.0140572	0.0101442	0.0400801
TR14457	0.064066	0.0630188	0.054809	0.0849675	0.102797	0.146402	0.0488401	0.0517512	0.0553046	0.0521073	0.0865592	0.0774767	0.026668	0.0318968	0.0533359
TR14458	0.416765	0.146667	0.130094	0.00504908	0.0610958	0.00375397	0.0203465	0.0710063	0.0146968	0.00972277	0.00375397	0.00264655	0.093774	0.0173245	0.00330349
TR14459	0.149198	0.113211	0.0850267	0.0372549	0.300218	0.00396118	0.0831056	0.0454149	0.00396118	0.0388592	0.038978	0.00988314	0.0604278	0.0158447	0.0146564
TR1446	0.0385489	0.118082	0.0824375	0.106677	0.135226	0.175554	0.0152931	0.0277758	0.0136537	0.0717113	0.0161596	0.0377995	0.00854821	0.0461603	0.106373
TR14460	0.208314	0.110967	0.130735	0.0493742	0.0490103	0.00525744	0.0964447	0.044187	0.0309764	0.0355659	0.0234995	0.0689469	0.105256	0.0316225	0.00984317
TR14462	0.0342829	0.159077	0.103411	0.0886553	0.0379736	0.00152978	0.0294603	0.125566	0.0209436	0.0378638	0.0205732	0.0255432	0.0288154	0.101868	0.184438
TR14465	0.110166	0.0707819	0.0597119	0.0584598	0.0666276	0.0295326	0.0765284	0.0770674	0.0732551	0.0484159	0.0512974	0.063603	0.0983948	0.0615942	0.0545645
[truncated: 20,551 more rows]
