# Supplementary material for: Survey of High Throughput RNA-Seq Data Reveals Potential Roles for lncRNAs during Development and Stress Response in Bread Wheat
Source: Front Plant Sci. 2017 Jun 9;8:1019. doi: 10.3389/fpls.2017.01019 (PMC5465302; doi:10.3389/fpls.2017.01019)
Supplement: File S5 — List of co-expressed mRNA of leaf, spike and grain specific lncRNAs, TSI-value in respective tissue and functional annotation. [file DataSheet5.XLS]

## Sheet: Sheet1
		File S5. List of co-expressed mRNA of leaf, spike and grain specific lncRNAs, TSI value in respective tissue and functional annotation.
			TSI			Annotation
Leaf	lncRNA	Co-expressed mRNA	leaf_z10	leaf_z23	leaf_z71
	TR1190	Traes_1AL_A48A8840C.1	0.0357868	0.0476085	0.903078	S-like RNase [Triticum aestivum]
	TR16208	Traes_1AL_A48A8840C.1	0.0357868	0.0476085	0.903078	S-like RNase [Triticum aestivum]
	TR29953	Traes_1AL_A48A8840C.1	0.0357868	0.0476085	0.903078	S-like RNase [Triticum aestivum]
	TR722	Traes_1AL_A48A8840C.1	0.0357868	0.0476085	0.903078	S-like RNase [Triticum aestivum]
	TR4772	Traes_1AS_3A3C86D64.1	0.018088	0.130176	0.816496	rust resistance kinase Lr10 [Triticum aestivum]
	TR8225	Traes_1BS_5706FF2B1.1	0.00152067	0.0310369	0.924081	Putative LRR receptor-like serine/threonine-protein kinase [Aegilops tauschii]
	TR23128	Traes_1BS_CB3076CB7.1	0.00152582	0.0326907	0.869405	Putative LRR receptor-like serine/threonine-protein kinase [Aegilops tauschii]
	TR4939	Traes_1BS_CB3076CB7.1	0.00152582	0.0326907	0.869405	Putative LRR receptor-like serine/threonine-protein kinase [Aegilops tauschii]
	TR5023	Traes_1BS_CB3076CB7.1	0.00152582	0.0326907	0.869405	Putative LRR receptor-like serine/threonine-protein kinase [Aegilops tauschii]
	TR11918	Traes_1BS_F18B01D71.1	0.00318979	0.00637959	0.952153	Putative LRR receptor-like serine/threonine-protein kinase [Aegilops tauschii]
	TR1192	Traes_1BS_F18B01D71.1	0.00318979	0.00637959	0.952153	Putative LRR receptor-like serine/threonine-protein kinase [Aegilops tauschii]
	TR23527	Traes_1DL_BFD641AD9.1	0.0273284	0.138823	0.780542	S-like RNase [Triticum aestivum]
	TR15701	Traes_1DS_BB3A94D5B.1	0.958789	0.0109336	0.00168209	predicted protein [Hordeum vulgare subsp. vulgare]
	TR23509	Traes_2AL_40C13C199.1	0.00255621	0.027313	0.934331	receptor kinase-like protein XA21-like protein [Triticum aestivum]
	TR9408	Traes_2AL_40C13C199.1	0.00255621	0.027313	0.934331	receptor kinase-like protein XA21-like protein [Triticum aestivum]
	TR2308	Traes_2BL_31BA4BD04.1	0.000784455	0.022357	0.909395	PREDICTED: G-type lectin S-receptor-like serine/threonine-protein kinase B120-like [Brachypodium distachyon]
	TR11759	Traes_2BS_EA189405F.1	0.00109259	0.0695162	0.923109	Disease resistance protein RPM1 [Triticum urartu]
	TR12129	Traes_2BS_EA189405F.1	0.00109259	0.0695162	0.923109	Disease resistance protein RPM1 [Triticum urartu]
	TR25124	Traes_2BS_EA189405F.1	0.00109259	0.0695162	0.923109	Disease resistance protein RPM1 [Triticum urartu]
	TR29243	Traes_2DL_E6CD5A5D0.1	0.000768344	0.0391856	0.884748	hypothetical protein SORBIDRAFT_02g039045 [Sorghum bicolor]
	TR967	Traes_2DL_E6CD5A5D0.1	0.000768344	0.0391856	0.884748	hypothetical protein SORBIDRAFT_02g039045 [Sorghum bicolor]
	TR15377	Traes_2DS_D6E6AFEBC.1	0.690695	0.115265	0.000282891	Laccase-15 [Aegilops tauschii]
	TR6338	Traes_2DS_F4F401B7F.1	0.815006	0.169654	0.000369617	PREDICTED: phospholipase A1-II 7-like [Brachypodium distachyon]
	TR16628	Traes_3AL_434B2B508.1	0.984436	0.0016676	0.00111173	predicted protein [Hordeum vulgare subsp. vulgare]
	TR4985	Traes_3B_0F51A6B50.1	0.0122225	0.0146151	0.852428	Os01g0833600 [Oryza sativa Japonica Group]
	TR9405	Traes_3B_0F51A6B50.1	0.0122225	0.0146151	0.852428	Os01g0833600 [Oryza sativa Japonica Group]
	TR227	Traes_4AL_CCD48C37B.1	0.832642	0.158663	0.000668802	Codeine O-demethylase [Triticum urartu]
	TR24298	Traes_4AL_CD13F08C8.1	0.00080048	0.0426256	0.944967	Cysteine-rich receptor-like protein kinase 25 [Triticum urartu]
	TR6344	Traes_4AL_CD13F08C8.1	0.00080048	0.0426256	0.944967	Cysteine-rich receptor-like protein kinase 25 [Triticum urartu]
	TR29922	Traes_4AL_D1B99269E.1	0.00321145	0.0325063	0.916547	Sulfotransferase 17 [Aegilops tauschii]
	TR25185	Traes_4BL_15527602D.1	0.00279345	0.0783284	0.867199	LRR receptor-like serine/threonine-protein kinase GSO1 [Aegilops tauschii]
	TR15537	Traes_4DS_3D70C7840.1	0.889232	0.00397176	0.00176523	oxalate oxidase precursor [Triticum aestivum]
	TR4506	Traes_4DS_3D70C7840.1	0.889232	0.00397176	0.00176523	oxalate oxidase precursor [Triticum aestivum]
	TR6446	Traes_4DS_5C2095EE7.1	0.00377099	0.0623457	0.874413	Ribulose bisphosphate carboxylase/oxygenase activase B, chloroplastic [Triticum urartu]
	TR29374	Traes_5AL_1972E0F14.1	0.000169236	0.0128602	0.982401	Wall-associated receptor kinase 3 [Aegilops tauschii]
	TR4961	Traes_5AL_1972E0F14.1	0.000169236	0.0128602	0.982401	Wall-associated receptor kinase 3 [Aegilops tauschii]
	TR5029	Traes_5AL_1972E0F14.1	0.000169236	0.0128602	0.982401	Wall-associated receptor kinase 3 [Aegilops tauschii]
	TR9239	Traes_5AL_1972E0F14.1	0.000169236	0.0128602	0.982401	Wall-associated receptor kinase 3 [Aegilops tauschii]
	TR9409	Traes_5AL_1972E0F14.1	0.000169236	0.0128602	0.982401	Wall-associated receptor kinase 3 [Aegilops tauschii]
	TR23585	Traes_5BL_4215B5C4A.1	0.765565	0.147283	0.00101351	hypothetical protein F775_06186 [Aegilops tauschii]
	TR11947	Traes_5BL_7D86C5969.1	0.000390247	0.216817	0.776525	Wall-associated receptor kinase 2 [Aegilops tauschii]
	TR11968	Traes_5BL_7D86C5969.1	0.000390247	0.216817	0.776525	Wall-associated receptor kinase 2 [Aegilops tauschii]
	TR15752	Traes_5BL_8E0EA70D9.1	0.822796	0.00297846	1.15993e-05	Beta-glucosidase 30 [Triticum urartu]
	TR15808	Traes_5BL_8E0EA70D9.1	0.822796	0.00297846	1.15993e-05	Beta-glucosidase 30 [Triticum urartu]
	TR21409	Traes_5BL_8E0EA70D9.1	0.822796	0.00297846	1.15993e-05	Beta-glucosidase 30 [Triticum urartu]
	TR19136	Traes_5BL_A329A4339.1	0.0193909	0.177024	0.713431	Putative receptor-like protein kinase [Aegilops tauschii]
	TR15496	Traes_5DL_BB590CBA5.1	0.723146	0.0373052	0.00209286	deoxyhypusine synthase 1 [Zea mays]
	TR4824	Traes_6AL_48202E971.1	5.64376e-05	0.0316699	0.933151	Photosystem II 10 kDa polypeptide, chloroplastic [Aegilops tauschii]
	TR4972	Traes_6AL_48202E971.1	5.64376e-05	0.0316699	0.933151	Photosystem II 10 kDa polypeptide, chloroplastic [Aegilops tauschii]
	TR4999	Traes_6AL_48202E971.1	5.64376e-05	0.0316699	0.933151	Photosystem II 10 kDa polypeptide, chloroplastic [Aegilops tauschii]
	TR9678	Traes_6AL_48202E971.1	5.64376e-05	0.0316699	0.933151	Photosystem II 10 kDa polypeptide, chloroplastic [Aegilops tauschii]
	TR23183	Traes_6AS_39669EAFD.1	0.00321888	0.149142	0.788627	LRR receptor-like serine/threonine-protein kinase GSO1 [Aegilops tauschii]
	TR29231	Traes_6AS_39669EAFD.1	0.00321888	0.149142	0.788627	LRR receptor-like serine/threonine-protein kinase GSO1 [Aegilops tauschii]
	TR23143	Traes_6AS_F105D8F4B.1	7.11465e-05	0.106257	0.890897	Wall-associated receptor kinase 1 [Aegilops tauschii]
	TR19778	Traes_6BL_B51240ACF.1	0.00136954	0.0366682	0.843459	Photosystem II 10 kDa polypeptide, chloroplastic [Aegilops tauschii]
	TR13354	Traes_6DL_1CCB8CC4B.1	0.000725772	0.0480436	0.781712	Photosystem II 10 kDa polypeptide, chloroplastic [Aegilops tauschii]
	TR19	Traes_6DL_1CCB8CC4B.1	0.000725772	0.0480436	0.781712	Photosystem II 10 kDa polypeptide, chloroplastic [Aegilops tauschii]
	TR12506	Traes_6DL_BCE522BB4.1	0.00270186	0.0590492	0.861354	Proline-rich receptor-like protein kinase PERK1 [Triticum urartu]
	TR12570	Traes_6DL_BCE522BB4.1	0.00270186	0.0590492	0.861354	Proline-rich receptor-like protein kinase PERK1 [Triticum urartu]
	TR8446	Traes_7BL_089B1D980.1	0.00305778	0.00305778	0.957191	Putative serine/threonine-protein kinase receptor [Aegilops tauschii]
	TR29335	Traes_7BS_7E9C070B8.1	0.00174456	0.103302	0.809705	predicted protein [Hordeum vulgare subsp. vulgare]
	TR24922	Traes_7DS_5BFEA6002.1	0.0019452	0.124697	0.849636	LR34 [Triticum aestivum]
	TR3019	Traes_7DS_6333B91F8.1	0.00416507	0.12922	0.759804	predicted protein [Hordeum vulgare subsp. vulgare]
	TR15434	Traes_7DS_C44D1BDB7.1	0.845905	0.0988728	1.82486e-05	adenosine diphosphate glucose pyrophosphatase [Triticum aestivum]
	TR16612	Traes_7DS_C44D1BDB7.1	0.845905	0.0988728	1.82486e-05	adenosine diphosphate glucose pyrophosphatase [Triticum aestivum]
	TR17955	Traes_7DS_C44D1BDB7.1	0.845905	0.0988728	1.82486e-05	adenosine diphosphate glucose pyrophosphatase [Triticum aestivum]
	TR34880	Traes_7DS_C44D1BDB7.1	0.845905	0.0988728	1.82486e-05	adenosine diphosphate glucose pyrophosphatase [Triticum aestivum]
	TR11678	Traes_7DS_CA6B7FD1A.1	0.917404	0.00737463	0.00294985	GDSL esterase/lipase [Aegilops tauschii]
	lncRNA	co-expressed mRNA	TSI			Annotation
			spike_z32	spike_z39	spike_z65
Spike	TR27741	Traes_1BS_6D7C05CD6.1	0.0019457	0.000972848	0.95773	predicted protein [Hordeum vulgare subsp. vulgare]
	TR41959	Traes_2BS_06BA9F0D9.1	0.00338867	0.64066	0.0500636	Pectinesterase QRT1 [Aegilops tauschii]
	TR24824	Traes_2DL_041C0E807.1	0.00170857	0.990826	0.00042661	Aspartic proteinase nepenthesin-2 [Aegilops tauschii]
	TR26074	Traes_2DL_041C0E807.1	0.00170857	0.990826	0.00042661	Aspartic proteinase nepenthesin-2 [Aegilops tauschii]
	TR18143	Traes_3AL_933EA6C60.1	0.000227772	0.00102497	0.98466	L-ascorbate oxidase-like protein [Aegilops tauschii]
	TR34018	Traes_3B_238ED97FB.1	0.00036184	0.000542759	0.950665	Profilin-2/4 [Aegilops tauschii]
	TR18112	Traes_3B_C2E2E07BF.1	0.00465221	0.976872	0.00318877	Cytochrome P450 86A2 [Aegilops tauschii]
	TR25815	Traes_3B_C2E2E07BF.1	0.00465221	0.976872	0.00318877	Cytochrome P450 86A2 [Aegilops tauschii]
	TR35927	Traes_3B_C2E2E07BF.1	0.00465221	0.976872	0.00318877	Cytochrome P450 86A2 [Aegilops tauschii]
	TR39748	Traes_3B_C2E2E07BF.1	0.00465221	0.976872	0.00318877	Cytochrome P450 86A2 [Aegilops tauschii]
	TR31814	Traes_3DL_689BDF932.1	0.000221798	0.00010979	0.990655	Rho guanine nucleotide exchange factor 8 [Triticum urartu]
	TR32099	Traes_3DL_689BDF932.1	0.000221798	0.00010979	0.990655	Rho guanine nucleotide exchange factor 8 [Triticum urartu]
	TR32132	Traes_3DL_689BDF932.1	0.000221798	0.00010979	0.990655	Rho guanine nucleotide exchange factor 8 [Triticum urartu]
	TR33573	Traes_3DL_689BDF932.1	0.000221798	0.00010979	0.990655	Rho guanine nucleotide exchange factor 8 [Triticum urartu]
	TR34183	Traes_5BS_3DA538381.1	0.0198164	0.868955	0.00054131	unnamed protein product [Triticum turgidum]
	TR18172	Traes_5DL_F96B51CD6.1	0.000371957	0.000185978	0.994078	Putative pectinesterase/pectinesterase inhibitor 13 [Aegilops tauschii]
	TR18556	Traes_5DL_F96B51CD6.1	0.000371957	0.000185978	0.994078	Putative pectinesterase/pectinesterase inhibitor 13 [Aegilops tauschii]
	TR27720	Traes_5DL_F96B51CD6.1	0.000371957	0.000185978	0.994078	Putative pectinesterase/pectinesterase inhibitor 13 [Aegilops tauschii]
	TR301	Traes_5DL_F96B51CD6.1	0.000371957	0.000185978	0.994078	Putative pectinesterase/pectinesterase inhibitor 13 [Aegilops tauschii]
	TR31786	Traes_5DL_F96B51CD6.1	0.000371957	0.000185978	0.994078	Putative pectinesterase/pectinesterase inhibitor 13 [Aegilops tauschii]
	TR33517	Traes_5DL_F96B51CD6.1	0.000371957	0.000185978	0.994078	Putative pectinesterase/pectinesterase inhibitor 13 [Aegilops tauschii]
	TR33552	Traes_5DL_F96B51CD6.1	0.000371957	0.000185978	0.994078	Putative pectinesterase/pectinesterase inhibitor 13 [Aegilops tauschii]
	TR33568	Traes_5DL_F96B51CD6.1	0.000371957	0.000185978	0.994078	Putative pectinesterase/pectinesterase inhibitor 13 [Aegilops tauschii]
	TR33911	Traes_5DL_F96B51CD6.1	0.000371957	0.000185978	0.994078	Putative pectinesterase/pectinesterase inhibitor 13 [Aegilops tauschii]
	TR33995	Traes_5DL_F96B51CD6.1	0.000371957	0.000185978	0.994078	Putative pectinesterase/pectinesterase inhibitor 13 [Aegilops tauschii]
	TR5332	Traes_5DL_F96B51CD6.1	0.000371957	0.000185978	0.994078	Putative pectinesterase/pectinesterase inhibitor 13 [Aegilops tauschii]
	TR27748	Traes_5DS_8C4EC71C0.1	0.000247978	0.000247978	0.979221	Calcium-dependent protein kinase 7 [Aegilops tauschii]
	TR25808	Traes_7AS_7518142CD.1	0.00214147	0.952883	0.0265586	Putative xyloglucan endotransglucosylase/hydrolase protein 1 [Triticum urartu]
	TR6504	Traes_7AS_AAB8ACBF5.1	0.00168724	0.000843618	0.975957	Tetratricopeptide repeat protein 7A [Triticum urartu]
			TSI			Annotation
	lncRNA	co-expressed mRNA	grain_z71	grain_z75	grain_z85
Grain	TR7235	Traes_1AL_01E24503F.1	0.00545993	0.92908	0.00297544	MYB-related protein [Triticum aestivum]
	TR27596	Traes_1AL_5B2443934.1	0.93651	7.5e-05	0.000150094	Somatic embryogenesis receptor kinase 2 [Aegilops tauschii]
	TR26703	Traes_1AS_F4266658A1.1	0.00312476	0.942692	0.0173424	WSCI proteinase inhibitor [Triticum aestivum]
	TR27255	Traes_1AS_F4266658A1.1	0.00312476	0.942692	0.0173424	WSCI proteinase inhibitor [Triticum aestivum]
	TR32597	Traes_1AS_F4266658A1.1	0.00312476	0.942692	0.0173424	WSCI proteinase inhibitor [Triticum aestivum]
	TR34104	Traes_1AS_F4266658A1.1	0.00312476	0.942692	0.0173424	WSCI proteinase inhibitor [Triticum aestivum]
	TR41750	Traes_1AS_F4266658A1.1	0.00312476	0.942692	0.0173424	WSCI proteinase inhibitor [Triticum aestivum]
	TR6247	Traes_1AS_F4266658A1.1	0.00312476	0.942692	0.0173424	WSCI proteinase inhibitor [Triticum aestivum]
	TR24353	Traes_1BL_1325BFF7F.1	0.00122417	0.000306043	0.984398	Cytochrome P450 71D18 [Triticum urartu]
	TR24494	Traes_1BL_1325BFF7F.1	0.00122417	0.000306043	0.984398	Cytochrome P450 71D18 [Triticum urartu]
	TR28219	Traes_1BL_AA77D6F83.1	0.000442917	0.0445973	0.882654	predicted protein [Hordeum vulgare subsp. vulgare]
	TR18698	Traes_1DL_2CB152B68.1	0.000518493	0.000531456	0.919216	hypothetical protein F775_52411 [Aegilops tauschii]
	TR2104	Traes_1DL_2CB152B68.1	0.000518493	0.000531456	0.919216	hypothetical protein F775_52411 [Aegilops tauschii]
	TR23992	Traes_1DL_2CB152B68.1	0.000518493	0.000531456	0.919216	hypothetical protein F775_52411 [Aegilops tauschii]
	TR32276	Traes_1DL_2CB152B68.1	0.000518493	0.000531456	0.919216	hypothetical protein F775_52411 [Aegilops tauschii]
	TR18659	Traes_1DL_8B761D07B.1	0.000205902	0.0114307	0.953912	Iron sulfur cluster assembly protein 1, mitochondrial [Aegilops tauschii]
	TR27568	Traes_1DL_8B761D07B.1	0.000205902	0.0114307	0.953912	Iron sulfur cluster assembly protein 1, mitochondrial [Aegilops tauschii]
	TR28073	Traes_1DS_46885331E.1	0.000803536	0.0955444	0.893833	Low temperature-induced protein [Aegilops tauschii]
	TR28206	Traes_1DS_46885331E.1	0.000803536	0.0955444	0.893833	Low temperature-induced protein [Aegilops tauschii]
	TR34899	Traes_1DS_46885331E.1	0.000803536	0.0955444	0.893833	Low temperature-induced protein [Aegilops tauschii]
	TR6215	Traes_1DS_46885331E.1	0.000803536	0.0955444	0.893833	Low temperature-induced protein [Aegilops tauschii]
	TR27923	Traes_2AL_2C0155C8F.1	0.927764	0.03224	5.37e-05	Vacuolar-processing enzyme [Triticum urartu]
	TR24033	Traes_2AS_3F13B523F.1	0.00234824	0.000841364	0.970536	Pre-mRNA-splicing factor 18 [Aegilops tauschii]
	TR2617	Traes_2AS_E509AB03B.1	0.000221703	0.0177362	0.977386	predicted protein [Hordeum vulgare subsp. vulgare]
	TR31743	Traes_2AS_E509AB03B.1	0.000221703	0.0177362	0.977386	predicted protein [Hordeum vulgare subsp. vulgare]
	TR7053	Traes_2AS_E509AB03B.1	0.000221703	0.0177362	0.977386	predicted protein [Hordeum vulgare subsp. vulgare]
	TR33728	Traes_2AS_E6E3B4B88.1	0.000222901	0.122403	0.858907	predicted protein [Hordeum vulgare subsp. vulgare]
	TR2967	Traes_2BL_07B306C8B.1	0.00130444	0.0519179	0.913775	Anthocyanidin reductase [Triticum urartu]
	TR25667	Traes_2BL_226D32292.1	0.978436	0.000495732	0.000495732	Putative alpha-glucosidase [Aegilops tauschii]
	TR384	Traes_2BL_3ED93F1FB.1	9.2e-05	0.244436	0.744521	PREDICTED: hydroxysteroid 11-beta-dehydrogenase 1-like protein-like [Brachypodium distachyon]
	TR1592	Traes_2BL_616F08780.1	0.00465654	0.0352131	0.638968	Abscisic acid-inducible protein kinase [Triticum urartu]
	TR18741	Traes_2BL_616F08780.1	0.00465654	0.0352131	0.638968	Abscisic acid-inducible protein kinase [Triticum urartu]
	TR28625	Traes_2BL_F26D3BB29.1	0.00080679	0.817498	0.171986	IAAS_WHEAT RecName: Full=Endogenous alpha-amylase/subtilisin inhibitor; AltName: Full=WASI
	TR5036	Traes_2BL_F26D3BB29.1	0.00080679	0.817498	0.171986	IAAS_WHEAT RecName: Full=Endogenous alpha-amylase/subtilisin inhibitor; AltName: Full=WASI
	TR15332	Traes_2BL_F4B77B28B.1	0.00235294	0.0588235	0.910588	PREDICTED: myosin-J heavy chain-like [Brachypodium distachyon]
	TR25556	Traes_2BL_F4B77B28B.1	0.00235294	0.0588235	0.910588	PREDICTED: myosin-J heavy chain-like [Brachypodium distachyon]
	TR26682	Traes_2BL_FF2BB4801.1	0.000993049	0.945382	0.0019861	G3O22_WHEAT RecName: Full=Gibberellin 3-beta-dioxygenase 2-2; AltName: Full=Gibberellin 3 beta-hydroxylase 2-2; AltName: Full=Gibberellin 3-oxidase 2-2
	TR18897	Traes_2BS_1B96DD5CC.1	0.000887556	0.0129514	0.795991	predicted protein [Hordeum vulgare subsp. vulgare]
	TR35615	Traes_2BS_1B96DD5CC.1	0.000887556	0.0129514	0.795991	predicted protein [Hordeum vulgare subsp. vulgare]
	TR1742	Traes_2BS_EB203E5F7.1	0.0129707	0.14024	0.758265	Flavanone 7-O-glucoside 2''-O-beta-L-rhamnosyltransferase [Triticum urartu]
	TR25606	Traes_2BS_EB203E5F7.1	0.0129707	0.14024	0.758265	Flavanone 7-O-glucoside 2''-O-beta-L-rhamnosyltransferase [Triticum urartu]
	TR31745	Traes_2BS_EB203E5F7.1	0.0129707	0.14024	0.758265	Flavanone 7-O-glucoside 2''-O-beta-L-rhamnosyltransferase [Triticum urartu]
	TR24159	Traes_2DL_9C6201D9B.1	0.00139958	0.039888	0.942617	hypothetical protein F775_25927 [Aegilops tauschii]
	TR28047	Traes_2DL_E62014FEE.1	0.000258455	0.233219	0.76045	PREDICTED: hydroxysteroid 11-beta-dehydrogenase 1-like protein-like [Brachypodium distachyon]
	TR41327	Traes_2DL_E62014FEE.1	0.000258455	0.233219	0.76045	PREDICTED: hydroxysteroid 11-beta-dehydrogenase 1-like protein-like [Brachypodium distachyon]
	TR42249	Traes_2DS_25F4303B0.1	0.00139032	0.00139032	0.904652	Cytochrome P450 71C2 [Aegilops tauschii]
	TR26418	Traes_2DS_6335450C4.1	0.000270351	0.138257	0.852878	predicted protein [Hordeum vulgare subsp. vulgare]
	TR28396	Traes_2DS_6335450C4.1	0.000270351	0.138257	0.852878	predicted protein [Hordeum vulgare subsp. vulgare]
	TR31755	Traes_2DS_6335450C4.1	0.000270351	0.138257	0.852878	predicted protein [Hordeum vulgare subsp. vulgare]
	TR20757	Traes_2DS_90C52E7AF.1	0.00746691	0.0182496	0.957226	Putative protein phosphatase 2C 62 [Aegilops tauschii]
	TR25568	Traes_2DS_9988FBB57.1	0.000491693	0.192252	0.798406	Cysteine proteinase 15A [Triticum urartu]
	TR388	Traes_2DS_9988FBB57.1	0.000491693	0.192252	0.798406	Cysteine proteinase 15A [Triticum urartu]
	TR28561	Traes_3AL_DA008F010.1	0.000317446	0.105428	0.868021	NADP-dependent malic enzyme [Triticum urartu]
	TR220	Traes_3AS_51DE1D50C.1	6.1e-05	0.0862457	0.91071	predicted protein [Hordeum vulgare subsp. vulgare]
	TR28163	Traes_3AS_51DE1D50C.1	6.1e-05	0.0862457	0.91071	predicted protein [Hordeum vulgare subsp. vulgare]
	TR25693	Traes_3AS_C4B441C9C.1	0.93941	0.00988853	0.000359583	predicted protein [Hordeum vulgare subsp. vulgare]
	TR31741	Traes_3AS_D3265D72B.1	0.000520969	0.115655	0.878093	asparagine synthetase 2 [Hordeum vulgare]
	TR26300	Traes_3B_1C39289F6.1	0.00104767	0.851755	0.110005	predicted protein [Hordeum vulgare subsp. vulgare]
	TR4975	Traes_3B_1C39289F6.1	0.00104767	0.851755	0.110005	predicted protein [Hordeum vulgare subsp. vulgare]
	TR6332	Traes_3B_1C39289F6.1	0.00104767	0.851755	0.110005	predicted protein [Hordeum vulgare subsp. vulgare]
	TR7212	Traes_3B_1C39289F6.1	0.00104767	0.851755	0.110005	predicted protein [Hordeum vulgare subsp. vulgare]
	TR18731	Traes_3B_6C834B60C.1	0.000773045	0.110646	0.87697	PREDICTED: uncharacterized protein LOC100827368 [Brachypodium distachyon]
	TR26531	Traes_4AL_3D862C090.1	1.07e-06	0.16505	0.83219	globulin-3A [Triticum aestivum]
	TR31746	Traes_4AL_3D862C090.1	1.07e-06	0.16505	0.83219	globulin-3A [Triticum aestivum]
	TR32543	Traes_4AL_3D862C090.1	1.07e-06	0.16505	0.83219	globulin-3A [Triticum aestivum]
	TR23665	Traes_4AL_486C64394.1	0.00204585	0.00613754	0.944762	PREDICTED: uncharacterized hydroxylase C887.15c-like [Brachypodium distachyon]
	TR28071	Traes_4AL_BEFE6D2CE.1	0.000120771	0.207298	0.784895	Hydroxysteroid 11-beta-dehydrogenase 1-like protein [Triticum urartu]
	TR4591	Traes_4AL_E47637735.1	0.000764831	0.0140087	0.967368	hypothetical protein F775_32644 [Aegilops tauschii]
	TR18655	Traes_4AS_265001E06.1	0.000808403	0.111743	0.754252	PREDICTED: uncharacterized WD repeat-containing protein C2A9.03-like [Brachypodium distachyon]
	TR28357	Traes_4AS_265001E06.1	0.000808403	0.111743	0.754252	PREDICTED: uncharacterized WD repeat-containing protein C2A9.03-like [Brachypodium distachyon]
	TR2978	Traes_4AS_265001E06.1	0.000808403	0.111743	0.754252	PREDICTED: uncharacterized WD repeat-containing protein C2A9.03-like [Brachypodium distachyon]
	TR28439	Traes_4BL_8FD2DD629.1	0.00284838	0.121648	0.864768	PREDICTED: uncharacterized protein LOC100832109 [Brachypodium distachyon]
	TR28536	Traes_4BL_8FD2DD629.1	0.00284838	0.121648	0.864768	PREDICTED: uncharacterized protein LOC100832109 [Brachypodium distachyon]
	TR4955	Traes_4BL_E9D7F2B00.1	0.000221803	0.85483	0.139625	Defensin-like protein 1 [Aegilops tauschii]
	TR4956	Traes_4BL_E9D7F2B00.1	0.000221803	0.85483	0.139625	Defensin-like protein 1 [Aegilops tauschii]
	TR33545	Traes_4BL_F140DE329.1	0.843826	0.00278932	0.00278932	PREDICTED: ATPase 10, plasma membrane-type-like [Brachypodium distachyon]
	TR25483	Traes_4DL_1EF293942.1	0.000426975	0.0219465	0.972076	PREDICTED: uncharacterized protein LOC100832109 [Brachypodium distachyon]
	TR6479	Traes_4DL_E1D5796D0.1	0.0593331	0.916318	0.00527171	Peptide transporter PTR1 [Aegilops tauschii]
	TR28363	Traes_4DS_C2E603176.1	4.61e-07	0.17718	0.82063	globulin 3 [Triticum aestivum]
	TR31737	Traes_4DS_C2E603176.1	4.61e-07	0.17718	0.82063	globulin 3 [Triticum aestivum]
	TR379	Traes_4DS_C2E603176.1	4.61e-07	0.17718	0.82063	globulin 3 [Triticum aestivum]
	TR27285	Traes_5AL_1C01224F9.1	2.43e-05	0.993627	0.00156693	SPZ1C_WHEAT RecName: Full=Serpin-Z1C; AltName: Full=TriaeZ1c; AltName: Full=WSZ1c
	TR28155	Traes_5AL_5C3B3D371.1	0.00277093	0.0512622	0.912716	universal stress protein 9308 [Hordeum vulgare subsp. vulgare]
	TR28335	Traes_5AL_604D99DF9.1	0.000213665	0.0313175	0.956255	putative NADP-dependent oxidoreductase P1 [Triticum urartu]
	TR7671	Traes_5BL_22ED571AE.1	1.14e-05	0.983541	0.000478387	SPZ2A_WHEAT RecName: Full=Serpin-Z2A; AltName: Full=TriaeZ2a; AltName: Full=WSZ2a
	TR23000	Traes_5BL_3B390119D.1	0.00588246	0.17715	0.726803	dehydrin 1 [Aegilops umbellulata]
	TR18700	Traes_5BL_402FB4A3F.1	0.000155459	0.0890812	0.906487	predicted protein [Hordeum vulgare subsp. vulgare]
	TR18683	Traes_5BL_4443086BA.1	7.53e-06	0.0432074	0.954649	Defensin-like protein 1 [Aegilops tauschii]
	TR18712	Traes_5BL_4443086BA.1	7.53e-06	0.0432074	0.954649	Defensin-like protein 1 [Aegilops tauschii]
	TR28078	Traes_5BL_4443086BA.1	7.53e-06	0.0432074	0.954649	Defensin-like protein 1 [Aegilops tauschii]
	TR33436	Traes_5BL_4443086BA.1	7.53e-06	0.0432074	0.954649	Defensin-like protein 1 [Aegilops tauschii]
	TR27328	Traes_5BL_657FF8465.1	0.830704	0.00256329	0.000640822	Subtilisin-like protease [Aegilops tauschii]
	TR26469	Traes_5BL_914F9D378.1	0.000213415	0.199042	0.774114	11-beta-hydroxysteroid dehydrogenase-like protein [Triticum aestivum]
	TR1756	Traes_5BL_974F53A4E.1	0.000257568	0.000128784	0.994334	predicted protein [Hordeum vulgare subsp. vulgare]
	TR18607	Traes_5BL_974F53A4E.1	0.000257568	0.000128784	0.994334	predicted protein [Hordeum vulgare subsp. vulgare]
	TR18638	Traes_5BL_974F53A4E.1	0.000257568	0.000128784	0.994334	predicted protein [Hordeum vulgare subsp. vulgare]
	TR1873	Traes_5BL_974F53A4E.1	0.000257568	0.000128784	0.994334	predicted protein [Hordeum vulgare subsp. vulgare]
	TR26143	Traes_5BL_974F53A4E.1	0.000257568	0.000128784	0.994334	predicted protein [Hordeum vulgare subsp. vulgare]
	TR27123	Traes_5BL_974F53A4E.1	0.000257568	0.000128784	0.994334	predicted protein [Hordeum vulgare subsp. vulgare]
	TR28030	Traes_5BL_974F53A4E.1	0.000257568	0.000128784	0.994334	predicted protein [Hordeum vulgare subsp. vulgare]
	TR35523	Traes_5BL_974F53A4E.1	0.000257568	0.000128784	0.994334	predicted protein [Hordeum vulgare subsp. vulgare]
	TR387	Traes_5BL_974F53A4E.1	0.000257568	0.000128784	0.994334	predicted protein [Hordeum vulgare subsp. vulgare]
	TR4354	Traes_5BL_974F53A4E.1	0.000257568	0.000128784	0.994334	predicted protein [Hordeum vulgare subsp. vulgare]
	TR229	Traes_5BL_B3CC4FE48.1	0.00287174	0.034282	0.948397	putative NADP-dependent oxidoreductase P1 [Triticum urartu]
	TR27977	Traes_5BL_FC6D62A99.1	9.41e-05	0.124076	0.86855	Hydroxysteroid 11-beta-dehydrogenase 1-like protein [Aegilops tauschii]
	TR22822	Traes_5BS_72DE7510F.1	0.0172681	0.0607267	0.81369	predicted protein [Hordeum vulgare subsp. vulgare]
	TR1371	Traes_5DL_17A1AF8CC.1	0.00494971	0.106225	0.822665	MOSC domain-containing protein 2, mitochondrial [Aegilops tauschii]
	TR32267	Traes_5DL_17A1AF8CC.1	0.00494971	0.106225	0.822665	MOSC domain-containing protein 2, mitochondrial [Aegilops tauschii]
	TR28064	Traes_5DL_32A9B595B.1	9.06e-05	0.204632	0.791815	predicted protein [Hordeum vulgare subsp. vulgare]
	TR27132	Traes_5DL_7DE4F90C7.1	0.0187919	0.0187919	0.904698	Cytokinin-O-glucosyltransferase 2 [Aegilops tauschii]
	TR28042	Traes_5DL_96A586E75.1	0.00012733	0.00012733	0.972882	predicted protein [Hordeum vulgare subsp. vulgare]
	TR29069	Traes_5DS_07831051F1.1	0.928557	0.00287657	0.00230126	Putative invertase inhibitor [Aegilops tauschii]
	TR6382	Traes_6AL_815BEC676.1	0.146052	0.768008	0.0303808	Formamidase [Aegilops tauschii]
	TR14726	Traes_6AS_4E2AEFF8F.1	0.0934203	0.891917	0.00112901	Cytochrome P450 71D7 [Triticum urartu]
	TR271	Traes_6AS_4E2AEFF8F.1	0.0934203	0.891917	0.00112901	Cytochrome P450 71D7 [Triticum urartu]
	TR29016	Traes_6AS_4E2AEFF8F.1	0.0934203	0.891917	0.00112901	Cytochrome P450 71D7 [Triticum urartu]
	TR4873	Traes_6BL_162B8F688.1	0.0467624	0.73628	0.198394	hypothetical protein F775_24098 [Aegilops tauschii]
	TR4894	Traes_6BL_162B8F688.1	0.0467624	0.73628	0.198394	hypothetical protein F775_24098 [Aegilops tauschii]
	TR12818	Traes_6DL_518F5BCCC.1	5.26e-05	0.114815	0.870806	rab protein [Triticum aestivum]
	TR23987	Traes_6DL_518F5BCCC.1	5.26e-05	0.114815	0.870806	rab protein [Triticum aestivum]
	TR25112	Traes_6DL_518F5BCCC.1	5.26e-05	0.114815	0.870806	rab protein [Triticum aestivum]
	TR292	Traes_6DL_518F5BCCC.1	5.26e-05	0.114815	0.870806	rab protein [Triticum aestivum]
	TR18620	Traes_6DL_D02E85399.1	0.000747992	0.0208736	0.912768	predicted protein [Hordeum vulgare subsp. vulgare]
	TR27292	Traes_7AL_B17CA28E3.1	0.0100293	0.962618	0.0018235	1,4-alpha-glucan-branching enzyme, chloroplastic/amyloplastic [Aegilops tauschii]
	TR32661	Traes_7AL_B9FB00BBC.1	0.000524109	0.980084	0.00157233	hypothetical protein TRIUR3_24082 [Triticum urartu]
	TR26461	Traes_7AL_DF5F14B2B.1	0.000474137	0.0116164	0.980864	Auxin-induced protein 5NG4 [Triticum urartu]
	TR28075	Traes_7AS_04B7C0B3F.1	0.000783781	0.0373546	0.94464	LEA [Hordeum vulgare subsp. vulgare]
	TR20513	Traes_7DL_29CF7BFDF.1	0.0132978	0.00678337	0.898221	protein phosphatase 2C [Triticum aestivum]
	TR31828	Traes_7DL_2DE6C6D33.1	0.000208512	0.989077	0.005291	Protein CUP-SHAPED COTYLEDON 2 [Aegilops tauschii]
	TR34219	Traes_7DL_9782ACB70.1	0.8997	0.000731799	0.000731799	Germin-like protein 5-1 [Aegilops tauschii]
	TR23943	Traes_7DS_255D13EDA.1	1.6e-05	0.995466	0.000869672	Serpin-Z7 [Aegilops tauschii]
	TR26167	Traes_7DS_255D13EDA.1	1.6e-05	0.995466	0.000869672	Serpin-Z7 [Aegilops tauschii]
	TR27202	Traes_7DS_255D13EDA.1	1.6e-05	0.995466	0.000869672	Serpin-Z7 [Aegilops tauschii]
	TR27218	Traes_7DS_255D13EDA.1	1.6e-05	0.995466	0.000869672	Serpin-Z7 [Aegilops tauschii]
	TR27526	Traes_7DS_255D13EDA.1	1.6e-05	0.995466	0.000869672	Serpin-Z7 [Aegilops tauschii]
	TR27535	Traes_7DS_255D13EDA.1	1.6e-05	0.995466	0.000869672	Serpin-Z7 [Aegilops tauschii]
	TR28203	Traes_7DS_255D13EDA.1	1.6e-05	0.995466	0.000869672	Serpin-Z7 [Aegilops tauschii]
	TR28871	Traes_7DS_255D13EDA.1	1.6e-05	0.995466	0.000869672	Serpin-Z7 [Aegilops tauschii]
	TR28876	Traes_7DS_255D13EDA.1	1.6e-05	0.995466	0.000869672	Serpin-Z7 [Aegilops tauschii]
	TR28886	Traes_7DS_255D13EDA.1	1.6e-05	0.995466	0.000869672	Serpin-Z7 [Aegilops tauschii]
	TR28914	Traes_7DS_255D13EDA.1	1.6e-05	0.995466	0.000869672	Serpin-Z7 [Aegilops tauschii]
	TR28942	Traes_7DS_255D13EDA.1	1.6e-05	0.995466	0.000869672	Serpin-Z7 [Aegilops tauschii]
	TR28958	Traes_7DS_255D13EDA.1	1.6e-05	0.995466	0.000869672	Serpin-Z7 [Aegilops tauschii]
	TR28970	Traes_7DS_255D13EDA.1	1.6e-05	0.995466	0.000869672	Serpin-Z7 [Aegilops tauschii]
	TR31752	Traes_7DS_255D13EDA.1	1.6e-05	0.995466	0.000869672	Serpin-Z7 [Aegilops tauschii]
	TR31833	Traes_7DS_255D13EDA.1	1.6e-05	0.995466	0.000869672	Serpin-Z7 [Aegilops tauschii]
	TR32681	Traes_7DS_255D13EDA.1	1.6e-05	0.995466	0.000869672	Serpin-Z7 [Aegilops tauschii]
	TR32748	Traes_7DS_255D13EDA.1	1.6e-05	0.995466	0.000869672	Serpin-Z7 [Aegilops tauschii]
	TR34055	Traes_7DS_255D13EDA.1	1.6e-05	0.995466	0.000869672	Serpin-Z7 [Aegilops tauschii]
	TR34077	Traes_7DS_255D13EDA.1	1.6e-05	0.995466	0.000869672	Serpin-Z7 [Aegilops tauschii]
	TR34082	Traes_7DS_255D13EDA.1	1.6e-05	0.995466	0.000869672	Serpin-Z7 [Aegilops tauschii]
	TR34459	Traes_7DS_255D13EDA.1	1.6e-05	0.995466	0.000869672	Serpin-Z7 [Aegilops tauschii]
	TR34553	Traes_7DS_255D13EDA.1	1.6e-05	0.995466	0.000869672	Serpin-Z7 [Aegilops tauschii]
	TR34555	Traes_7DS_255D13EDA.1	1.6e-05	0.995466	0.000869672	Serpin-Z7 [Aegilops tauschii]
	TR34616	Traes_7DS_255D13EDA.1	1.6e-05	0.995466	0.000869672	Serpin-Z7 [Aegilops tauschii]
	TR34618	Traes_7DS_255D13EDA.1	1.6e-05	0.995466	0.000869672	Serpin-Z7 [Aegilops tauschii]
	TR34889	Traes_7DS_255D13EDA.1	1.6e-05	0.995466	0.000869672	Serpin-Z7 [Aegilops tauschii]
	TR486	Traes_7DS_255D13EDA.1	1.6e-05	0.995466	0.000869672	Serpin-Z7 [Aegilops tauschii]
	TR487	Traes_7DS_255D13EDA.1	1.6e-05	0.995466	0.000869672	Serpin-Z7 [Aegilops tauschii]
	TR5013	Traes_7DS_255D13EDA.1	1.6e-05	0.995466	0.000869672	Serpin-Z7 [Aegilops tauschii]
	TR6334	Traes_7DS_255D13EDA.1	1.6e-05	0.995466	0.000869672	Serpin-Z7 [Aegilops tauschii]
	TR6555	Traes_7DS_255D13EDA.1	1.6e-05	0.995466	0.000869672	Serpin-Z7 [Aegilops tauschii]
	TR6798	Traes_7DS_255D13EDA.1	1.6e-05	0.995466	0.000869672	Serpin-Z7 [Aegilops tauschii]
	TR7067	Traes_7DS_255D13EDA.1	1.6e-05	0.995466	0.000869672	Serpin-Z7 [Aegilops tauschii]
	TR7081	Traes_7DS_255D13EDA.1	1.6e-05	0.995466	0.000869672	Serpin-Z7 [Aegilops tauschii]
	TR7090	Traes_7DS_255D13EDA.1	1.6e-05	0.995466	0.000869672	Serpin-Z7 [Aegilops tauschii]
	TR7205	Traes_7DS_255D13EDA.1	1.6e-05	0.995466	0.000869672	Serpin-Z7 [Aegilops tauschii]
	TR7215	Traes_7DS_255D13EDA.1	1.6e-05	0.995466	0.000869672	Serpin-Z7 [Aegilops tauschii]
	TR7216	Traes_7DS_255D13EDA.1	1.6e-05	0.995466	0.000869672	Serpin-Z7 [Aegilops tauschii]
	TR7221	Traes_7DS_255D13EDA.1	1.6e-05	0.995466	0.000869672	Serpin-Z7 [Aegilops tauschii]
	TR7230	Traes_7DS_255D13EDA.1	1.6e-05	0.995466	0.000869672	Serpin-Z7 [Aegilops tauschii]
	TR7232	Traes_7DS_255D13EDA.1	1.6e-05	0.995466	0.000869672	Serpin-Z7 [Aegilops tauschii]
	TR7246	Traes_7DS_255D13EDA.1	1.6e-05	0.995466	0.000869672	Serpin-Z7 [Aegilops tauschii]
	TR7264	Traes_7DS_255D13EDA.1	1.6e-05	0.995466	0.000869672	Serpin-Z7 [Aegilops tauschii]
	TR7317	Traes_7DS_255D13EDA.1	1.6e-05	0.995466	0.000869672	Serpin-Z7 [Aegilops tauschii]
	TR7329	Traes_7DS_255D13EDA.1	1.6e-05	0.995466	0.000869672	Serpin-Z7 [Aegilops tauschii]
	TR7364	Traes_7DS_255D13EDA.1	1.6e-05	0.995466	0.000869672	Serpin-Z7 [Aegilops tauschii]
	TR7367	Traes_7DS_255D13EDA.1	1.6e-05	0.995466	0.000869672	Serpin-Z7 [Aegilops tauschii]
	TR7398	Traes_7DS_255D13EDA.1	1.6e-05	0.995466	0.000869672	Serpin-Z7 [Aegilops tauschii]
	TR7440	Traes_7DS_255D13EDA.1	1.6e-05	0.995466	0.000869672	Serpin-Z7 [Aegilops tauschii]
	TR7445	Traes_7DS_255D13EDA.1	1.6e-05	0.995466	0.000869672	Serpin-Z7 [Aegilops tauschii]
	TR7484	Traes_7DS_255D13EDA.1	1.6e-05	0.995466	0.000869672	Serpin-Z7 [Aegilops tauschii]
	TR7597	Traes_7DS_255D13EDA.1	1.6e-05	0.995466	0.000869672	Serpin-Z7 [Aegilops tauschii]
	TR7670	Traes_7DS_255D13EDA.1	1.6e-05	0.995466	0.000869672	Serpin-Z7 [Aegilops tauschii]
