# Supplementary material for: Survey of High Throughput RNA-Seq Data Reveals Potential Roles for lncRNAs during Development and Stress Response in Bread Wheat
Source: Front Plant Sci. 2017 Jun 9;8:1019. doi: 10.3389/fpls.2017.01019 (PMC5465302; doi:10.3389/fpls.2017.01019)
Supplement: File S6 — Fold expression change in lncRNAs of T. aestivum during drought (DS), heat (HS) and their combination (HD) stress. Various folds categories are highlighted in different colors. The up and down regulated categories are shown with upward and downward arrows, respectively. [file DataSheet6.XLS]

## Sheet: Sheet1
	File S6. Fold expression change in lncRNAs of T. aestivum during drought (DS), heat (HS) and their combination (HD) stress. Various folds categories are highlighted in different colours. The up and down regulated categories are shown with upward and downward arrows, respectively.
COLORS USED	5-20 FOLD ↑	20-50 FOLD ↑	>50 FOLD ↑	5-20 FOLD ↓	20-50 FOLD ↓	<50 FOLD ↓
	DS_1h	DS_6h	HS_1h	HS_6h	HD_1h	HD_6h
TR1	1.09367	1.46365	0.825442	0.701503	1.11913	0.540546
TR10	0.532798	0.211513	0.0240964	2.22892	0.598394	2.93039
TR100	0.74801	0.32666	1.12291	1.03796	1.5553	1.54592
TR1000	1	1	1	1	1	1
TR10000	0.997812	1.22837	0.525412	2.11158	0.822955	2.53383
TR10001	0.724135	0.297113	0.900599	0.532415	0.772968	0.37279
TR10004	1.12572	0.111243	1.10959	0.111427	0.52497	0.0793549
TR10006	1.25645	1.26579	1.10131	0.89457	1.2373	0.806395
TR10011	1.19847	1.34314	0.893666	0.966335	0.735077	1.61495
TR10012	0.581602	0.0237389	0.661721	1	3.32938	1
TR10018	0.75291	0.491349	0.895418	0.250201	0.354469	0.234611
TR10022	1.07367	1.2828	1.86064	1.33865	1.40694	1.51382
TR10024	1.36592	2.07472	0.835894	1.44763	2.19134	3.79958
TR10026	1.12059	0.988707	1.35864	0.639408	0.753375	0.570613
TR10027	0.917366	0.647576	0.549056	0.272517	0.976069	0.238767
TR10028	0.971059	1.44256	1.51119	0.715657	1.29123	0.679652
TR1003	0.903706	0.172736	0.781176	0.00879182	0.646291	0.016288
TR10035	1.3127	0.990111	0.886604	0.877581	1.41008	1.47558
TR10036	1.56995	1.62844	2.0453	0.701835	2.58142	0.665138
TR10037	1.13594	1.35796	1.02403	1.06994	0.449426	0.385222
TR10039	1.14643	1.13079	1.8229	1.22528	1.44681	0.642053
TR1004	1.09478	0.817908	9.18142	3.09378	10.8283	2.04839
TR10045	1.10911	1.25262	0.602095	0.696875	0.4633	0.487016
TR10048	0.506901	0.186671	0.490683	0.142714	0.338744	0.075705
TR10049	1.00323	1.61218	1.17702	0.383835	1.04933	0.336875
TR1005	0.954855	0.244463	1.81899	0.0988075	0.336031	1
TR10050	0.600639	0.94743	1.72843	0.610805	0.291606	0.157421
TR10053	2.56518	0.322342	0.108783	0.0539291	1	1
TR10060	1.08548	1.47049	0.43605	0.89054	0.871448	0.943336
TR10061	1.13034	1.1119	1.29398	0.944192	0.93899	0.617007
TR10063	6.43652	2.69478	1.84739	0.768261	3.47652	1.88087
TR10064	0.74854	0.427219	0.600426	0.162167	0.352066	0.0291019
TR1007	0.474376	0.514969	0.170946	0.392125	0.210625	0.552009
TR10077	0.834404	1.31401	0.869319	1.35359	1.02127	2.39707
TR1008	0.953325	0.23113	1.13712	0.415089	1.70464	0.64176
TR10082	1.16627	1.95505	0.849756	0.806833	0.702354	0.723725
TR10086	1.13054	0.970793	1.5905	1.02027	0.847407	0.518379
TR1009	0.670485	0.910354	0.466418	0.153229	0.551912	0.184734
TR10091	0.190643	1.05953	1.27351	0.16451	0.552604	0.121736
TR10092	0.750755	1.26853	1.1421	0.205906	0.478213	0.163866
TR10099	3.1367	4.33841	0.4	1.72628	0.808087	1.12426
TR1010	1.51001	2.3976	2.70588	0.0930089	0.243302	0.0942408
TR10101	1.10754	1.40655	1.03693	0.899888	0.622546	0.699054
TR10104	1.07624	0.889427	0.490944	0.557919	0.294229	0.459983
TR10106	1.36567	0.545923	1.31073	0.478398	0.463805	0.425465
TR10107	0.959547	1.06796	1.33981	2.4822	2.24757	3.15372
TR1011	0.379728	0.0499478	0.0165099	1.04577	0.294044	1.31034
TR10111	0.893601	0.781305	0.743591	0.188271	0.983132	0.740585
TR10114	1.03353	0.374209	1.0116	0.423351	1.1798	0.389525
TR10117	0.521428	0.256472	0.530819	0.356988	0.400437	0.528107
TR1012	0.666577	0.888994	0.513514	0.725281	0.205635	0.352699
TR10120	2.21452	0.653041	1.58993	0.194572	0.649444	0.101373
TR10121	0.782609	2.30435	7.69565	44.6087	1	26.1739
TR10123	1.0113	0.981543	1.44566	0.565792	0.95529	0.424025
TR10132	0.786584	1.08218	0.87835	0.502355	0.668995	0.588761
TR10133	1.19858	0.385558	1	1.05545	1	1.44874
TR10135	1.47384	1.35751	1.51606	0.149483	2.5459	0.676671
TR10137	0.886445	0.508359	1.48191	0.762797	1.79054	0.708711
TR10139	1.08006	1.76255	1.36167	0.524954	0.540509	0.230372
TR1014	0.190118	0.0262872	0.473405	0.0230177	0.221767	0.0314662
TR10140	0.716189	0.675322	1.90382	0.100399	1.71837	0.0772936
TR10142	1.21271	0.902344	1.20987	0.845881	1.44567	0.715199
TR10143	0.910469	1.16272	1.07009	0.659196	0.801459	0.583276
TR10144	0.76951	0.0891389	0.875808	0.719585	1.9169	1.40464
TR10147	0.745421	0.3478	1.58501	1.00951	0.468843	0.522696
TR10148	1.62693	1.96858	2.83991	1.96606	3.05636	1.56173
TR10149	2.87794	4.35939	1.06249	1.05784	2.49648	1.66746
TR1015	0.80586	0.799801	1.16526	0.685093	1.14036	0.650315
TR10150	0.734603	0.386986	1.21829	0.589634	1.24531	0.606208
TR10157	3.08209	1.52985	6.8806	1.03358	11.2127	0.246269
TR10160	0.715808	0.556919	6.45617	0.521545	4.02924	0.316039
TR10166	0.726541	1.30012	0.986934	1.02798	0.931767	0.959351
TR10169	0.92874	0.991963	0.616267	0.261359	0.333691	0.175739
TR10171	1.20471	2.15994	2.60121	0.317653	3.10471	1.37836
TR10173	0.967417	0.633083	1.27628	1.06567	0.842622	0.615648
TR10176	1.86508	1.51679	2.38523	0.865385	5.87149	2.71825
TR10177	0.856274	1.24642	1.70568	1.30153	1.54801	1.04824
TR10179	0.608026	0.931392	0.685272	0.501998	0.138502	0.297833
TR10182	1.25642	1.2186	1.12945	0.667042	0.822828	0.652634
TR10184	1.33469	2.8051	1	0.678571	0.59898	0.343878
TR10187	1.05558	1.30134	1.00589	1.32445	0.751105	0.795607
TR102	1.27823	1.14401	0.603737	0.748319	0.444799	0.678136
TR1020	0.281289	0.0654688	0.184221	0.890541	0.165634	0.621437
TR10200	1.09064	1.04969	1.54272	1.23762	1.04296	0.833435
TR10205	0.772086	1.27256	0.925752	0.965695	0.768797	0.680451
TR10206	0.977238	0.825294	0.758517	0.825595	0.597076	0.438348
TR1021	0.550064	1.41534	0.10593	1.13773	0.413408	1.5492
TR10211	0.895084	0.106893	1.05927	0.268047	0.407001	0.0789456
TR10212	7.39398	0.258105	1.1023	2.76379	0.735507	0.280904
TR10213	0.959684	1.9963	0.848984	1.33916	0.911641	0.962876
TR10215	0.575478	0.242736	0.730156	0.354713	1.22927	0.469171
TR10216	0.485346	0.0982287	0.348148	0.0966184	0.342995	0.1562
TR10218	1.04021	0.357483	0.409217	0.183007	0.575053	0.131273
TR1022	0.674335	1.20214	0.0875247	0.809093	0.0972572	1.10134
TR10221	0.787589	1.10979	0.0355187	5.01965	0.368665	4.78225
TR10226	1.03355	1.15045	1.27428	0.496195	0.845729	0.428025
TR10228	0.878669	0.821265	1.18885	0.452707	0.65835	0.207926
TR1023	2.48	0.512	2.724	1.2	7.18	2.92
TR10231	2.0307	0.232456	1.59649	8.7807	2.16228	5.82456
TR10232	0.993258	1.43577	1.01881	1.71576	1.19446	1.18169
TR10233	1.54041	1.39889	1.93866	2.25112	4.7736	2.24208
TR10235	1.03643	1.0489	1.721	1.39022	0.674017	0.747843
TR10237	0.615585	0.145774	0.782486	0.556876	0.600921	0.18054
TR10238	0.783776	0.782937	3.92084	1.01958	4.0786	0.758182
TR10239	0.92789	1.20569	0.786016	1.08619	0.531988	0.783513
TR10244	0.990741	1.31532	1.18701	0.869595	0.761859	0.64646
TR1025	1.93801	2.39478	30.2659	2.8646	88.3752	8.61827
TR10251	0.425	0.389412	0.390294	0.417647	0.568235	0.26
TR10253	1.01436	0.383577	0.331036	0.535745	0.251794	0.787252
TR10255	0.874057	1.26985	1.10287	0.787156	0.821619	0.708464
TR10261	0.877797	1.34147	0.959839	0.453398	0.483179	0.31221
TR10266	0.416593	1.79391	0.372021	0.180494	0.0467785	0.0666372
TR10267	1.08547	2.3821	2.10662	2.42234	2.10323	2.05313
TR1027	6.17083	4.28407	39.9347	9.45298	59.9597	16.1996
TR10270	1.07176	0.443347	3.39921	5.22082	3.28399	5.24015
TR10276	1.43606	3.73578	0.86426	0.693828	0.296087	0.237999
TR10277	0.589412	4.68176	1.31966	0.0952745	0.165216	0.00548557
TR10279	0.28953	0.302456	0.706161	0.17751	1	0.20293
TR10285	0.935374	2.17347	1	5.79932	0.568027	9.5034
TR1029	1.70762	1.35108	1.32684	0.647747	0.320298	0.229664
TR10290	0.982959	1.63697	1.31228	1.28352	1.12042	1.08659
TR10292	0.33314	0.0740305	0.564062	0.350837	0.0947351	0.203096
TR103	9.17094	922.368	125.385	256.274	89.1026	987.009
TR10300	0.68167	0.530369	0.569414	0.118764	1.79881	0.402386
TR10303	1.29322	1.08193	1.46205	0.84236	1.17317	0.668874
TR10309	0.975001	1.2806	1.0534	0.603783	0.926859	0.671976
TR10316	1.7231	1.6383	1.14545	0.821769	1.22726	0.900539
TR10317	0.898907	0.835303	1.02663	0.976267	0.96578	0.74977
TR10321	1.78749	1.70783	1.2258	0.177746	4.1893	4.02753
TR10324	1.35772	1.17073	4.50407	2.58537	2.47967	12.5691
TR1033	1	1	1	1	1	1
TR10330	1.15511	0.387019	2.01864	0.303889	1.64844	0.0727793
TR10331	1.23274	1.29102	0.0201403	0.440032	0.110659	0.393415
TR10333	1.06781	0.330463	6.43595	1.44026	1.83423	4.84284
TR10334	1.13332	2.04147	0.98756	0.803649	1	0.39519
TR10335	1.1138	0.261927	1.54257	0.360954	2.15447	0.314095
TR10339	0.740839	0.499793	1.32665	0.868203	1.53966	0.924616
TR1034	3.46238	3.65627	2.07621	1.19068	3.70386	1.04373
TR10342	1.40066	1.48177	1.43993	0.820426	1.09523	0.803031
TR10344	0.53211	0.524771	3.26422	0.0513761	1	0.0770642
TR10345	0.923033	0.0847618	1.41189	0.302551	1.52012	0.232877
TR10352	0.934453	0.793408	0.981219	0.330224	0.566791	0.275
TR10363	1.3102	2.06184	0.899606	0.988681	0.473425	0.822671
TR10366	1	1	1	1	1	1
TR10370	0.731488	1.1438	0.707705	1.00869	0.822224	1.33537
TR10373	1.14736	1.96403	1.27772	1.47175	0.914143	1.0627
TR10376	1.38169	0.178381	0.201064	1	0.16578	0.0400448
TR10378	1.5169	0.278864	0.0689215	0.0265482	0.0284399	0.0288074
TR10380	0.96348	0.624249	2.67489	2.23971	5.65005	3.38777
TR10396	1.47196	0.731435	1.12092	0.295125	0.774943	0.0908614
TR10397	1.45026	2.58853	2.54768	1.48107	2.01829	1.12614
TR104	0.735724	0.68159	0.184788	0.938785	0.32275	1.64116
TR10402	0.766378	0.589519	2.54136	2.11689	6.62284	2.84331
TR10413	1.39197	1.61752	0.0755474	0.54635	1	0.0726277
TR10414	9.04403	11.8218	1.45807	2.3826	1.79036	3.50524
TR10416	0.689736	3.33577	0.63575	3.27629	0.214611	0.265301
TR1042	1.34707	1.04233	0.035553	0.338036	0.288375	0.46614
TR10421	1.08964	16.1853	1.17729	17.51	0.960159	1.12749
TR10427	0.876067	1.533	1.13789	0.484562	1.04108	0.401869
TR10440	1.15337	4.24347	1.28384	0.984139	0.875229	0.849472
TR10444	4.76329	1.15942	5.74396	0.442029	1	0.381643
TR10456	5.7018	1	0.0462321	1	1	1
TR10457	0.998959	1.00401	1.06273	0.739757	0.828715	0.67963
TR10459	0.833096	0.16436	0.860056	0.406946	1.05281	0.477049
TR10460	1.15672	1.07351	0.825006	0.0619187	1.68549	0.475842
TR10464	0.82308	0.803877	0.986091	0.658605	1.26802	1.10502
TR10467	0.88948	1.14622	0.945689	0.491455	0.707938	0.246867
TR10469	2.1188	1.06443	1.58778	0.945749	0.695928	0.52012
TR10474	0.748441	0.414969	0.743451	0.302287	1.0341	0.181705
TR10475	0.839043	0.113807	1.132	1.6184	2.1815	0.764108
TR1048	1.03325	1.72857	0.308624	1.12693	0.330481	0.948132
TR10484	1.37489	0.621441	1.20168	1.59965	1.5893	0.742235
TR10488	0.748378	1.20032	1.55596	0.193431	4.06387	2.36314
TR10494	0.740136	0.104582	0.810564	0.513789	1.27493	0.574459
TR10501	1.62111	0.183323	27.3441	3.44079	23.9205	1.77095
TR10502	2.86401	0.654326	24.8624	1.21365	23.6431	1.19806
TR10503	1.27126	1.58342	1.58916	1.05526	1.48332	0.642985
TR10508	0.753779	0.287202	0.857575	0.497481	0.568357	0.477326
TR10509	1.1596	0.531967	1.36012	0.29529	0.455533	0.0712536
TR10512	6.75681	0.671506	1	0.417423	1	0.549909
TR10515	0.859148	1.19507	0.906606	0.499099	0.789583	0.428525
TR10518	1.51378	2.03052	1.96029	1.62075	0.45678	0.648838
TR10520	1	1	1	1	1	1
TR10526	0.857203	0.739003	0.43729	0.517629	0.178475	0.393972
TR10534	1	93.375	8	1	1	1.45833
TR10538	0.939723	0.816002	1.2753	1.63423	0.919046	0.840001
TR10539	0.473004	0.0765526	0.190811	0.0729404	0.0134347	0.147909
TR10542	1.18268	0.7801	1.39674	0.548638	0.469261	0.288173
TR10548	0.933391	1.98957	1.56212	1.03736	1.60961	1.67825
TR1055	1.71474	2.95192	2.04327	0.519231	1	0.745192
TR10567	1.76161	0.261198	0.219196	0.709434	0.429532	0.604758
TR1057	1.37615	0.0547019	6.94714	0.2059	6.42778	0.142594
TR10577	0.651267	0.467487	0.574302	0.780952	0.961885	1.06301
TR10582	0.99913	1.35251	0.548027	1.29625	0.444615	0.728027
TR10583	1	1	1	1	1	1
TR10584	1	1	1	1	1	1
TR10585	0.842086	0.780618	1.06133	0.448274	0.829885	0.778391
TR10596	0.982105	1.5666	1.1227	1.11335	1.39333	1.19682
TR10597	1.04321	0.80719	0.825708	0.527233	1.35839	0.208061
TR10604	1.72321	5.50223	0.296875	0.258929	0.441964	0.667411
TR1061	1.00533	0.21274	1.1437	0.408834	1.41393	0.538685
TR10613	1.14767	1.51442	1.45815	1.53013	0.910883	1.21108
TR10614	0.899789	2.06097	0.421672	0.632659	0.787202	0.859644
TR10615	1.11494	4.85057	6.2931	17.7989	6.52299	9.60345
TR1062	1	1	1	1	0.238754	0.158016
TR10623	1.1082	0.296863	0.495411	0.369049	1.93563	3.31921
TR10626	0.9972	0.131678	0.270282	0.191069	0.189669	0.122762
TR10630	0.529856	1.26593	4.62662	0.802437	1.73739	0.391904
TR1064	0.313303	0.0585595	0.386452	0.0251989	0.163028	0.0576413
TR10640	0.962001	0.804475	1.76378	2.08372	1.98766	2.00294
TR1065	0.888577	1.79327	1.43027	6.96356	1.85985	2.87246
TR10655	0.373888	2.19631	0.451086	7.87834	0.0634203	0.559047
TR10660	1.16189	0.102609	1.15332	0.352706	0.631878	0.189451
TR10662	1	1	1	1	1	1
TR10680	0.966226	1.1082	6.46269	1.72284	20.9381	2.4885
TR10685	2.34296	4.02527	5.9278	5.15523	5.7148	2.70397
TR10686	0.813456	0.859119	0.776656	0.220999	1.98224	1.00373
TR10687	0.395188	1.10864	0.353992	0.46409	0.904849	0.151659
TR10690	0.74	0.899259	0.873333	1.14667	2.14	6.13407
TR107	1.17152	1.46211	0.0605051	1.88371	0.238968	2.52262
TR1070	1.47176	1.46912	6.78732	3.08884	5.7926	4.92322
TR10701	0.87724	0.395609	1.28853	0.358423	0.828853	0.287186
TR10709	1.04612	1.10937	1.65996	0.911983	1.29197	0.696714
TR1071	0.802843	1.23107	1.19614	12.0146	2.38234	18.5415
TR10711	0.966932	1.62278	3.40217	1.07291	1.65435	2.82714
TR10716	0.745985	1.11727	1.00405	0.806289	0.948301	0.53198
TR1072	0.737332	0.949784	2.0593	9.02931	1.26199	8.7646
TR10724	1.22067	1.64021	1.34089	0.209538	2.99678	2.96653
TR10737	1.16189	0.102609	1.15332	0.352706	0.631878	0.189451
TR10748	1.31171	0.663533	1.37109	0.383647	1.57208	0.479585
TR10749	1	1.78128	0.693507	1	1	1
TR10761	0.965104	2.66542	1.56127	3.07885	1.13253	2.187
TR10768	1.44658	1.41983	0.777543	0.617148	0.650194	0.686918
TR10769	1.57116	1.50567	1.84402	1.08449	1.77186	1.29603
TR1077	0.608078	0.56111	0.987765	0.312327	0.602158	0.189449
TR10773	1.16715	1.31791	1.45767	0.956315	0.812348	0.564822
TR10774	0.791036	0.460728	1.42023	0.628769	2.19359	1.38324
TR1078	0.857272	1.43497	1.21686	0.357976	0.943713	0.516333
TR10782	2.63174	1.32641	7.04521	2.48752	7.20624	3.93166
TR10786	0.780624	0.778523	0.607698	0.663805	0.347058	0.761981
TR10789	1.10004	1.20787	1.31748	0.703857	0.769859	0.471334
TR1079	1.14634	0.793515	0.271456	1.0411	0.481919	1.90272
TR10798	5.03804	2.80978	2.4837	2.92391	92.9511	16.5489
TR108	1.20676	1.30417	2.40358	1.32207	5.91054	3.02783
TR1080	2.79463	0.611126	0.494049	0.970662	0.938555	0.995295
TR10806	1.07971	1.29383	0.784657	1.08663	0.678025	0.840206
TR10814	0.439016	0.495519	0.925902	0.117596	2.15443	1.37158
TR10826	1.3838	1.21381	12.5578	4.17397	57.1965	7.02258
TR1085	0.89646	0.360354	1.04201	0.339983	0.715089	0.481736
TR10854	1.43192	1.75111	1.19633	0.624446	0.431286	0.107663
TR10857	0.971766	1.63871	0.919434	1.13245	0.178253	0.480036
TR1087	0.914763	0.511655	1	0.794679	0.104309	0.533553
TR10871	0.9442	0.60171	1.2194	0.916127	0.792865	0.462296
TR10877	0.95475	0.735579	0.0801382	0.275475	0.102591	0.250086
TR10878	0.721181	1.09815	1.15357	0.535392	0.959418	0.594984
TR10879	1.1279	0.254453	0.430275	0.546456	0.321904	0.133458
TR1089	1.31301	0.880326	1.8597	4.21668	3.66954	3.51315
TR10896	0.671296	0.402006	6.29321	1.09799	3.86111	1.03704
TR10899	0.84705	0.824925	0.992061	0.729331	0.590708	0.650132
TR109	1.85885	0.5471	1.05186	0.594354	1.29488	0.504449
TR1090	1.14646	1.48052	1.0287	1.81907	1.18292	0.860456
TR1091	0.923487	0.342435	0.900653	1.44699	4.31317	2.47595
TR10913	0.868682	0.64222	0.840436	0.556492	0.607532	0.301784
TR10917	1.35154	1.22232	1.34751	0.305238	1.99392	1.30633
TR1092	0.936192	0.360356	1.85175	0.718693	1	1
TR10932	1.30757	2.32226	0.842349	2.8408	1	0.0749614
TR10943	0.943492	1.40647	0.14913	2.83788	0.599117	3.67628
TR1095	0.774038	0.109421	1.20077	0.0847551	1.46417	0.0389324
TR10956	1.10086	1.4083	1.25477	0.406231	0.798188	0.418559
TR10957	0.62332	0.156917	0.213834	0.111858	0.0715415	0.239526
TR10959	0.669538	1.87988	0.431103	0.679895	0.486082	0.589447
TR1096	1.00625	0.146401	1.23751	0.0784695	0.86638	0.0189259
TR10971	1.07998	0.8016	1.25208	0.848201	1.12904	0.817441
TR10976	0.866676	0.92649	1.60186	0.798752	1.92427	1.00905
TR10992	0.0807411	0.126183	0.58845	0.0600487	1	1
TR11	1.35091	0.0849443	0.763913	0.169303	0.719977	0.864089
TR110	0.879025	0.646649	0.114592	1.08964	0.256165	1.00928
TR11000	0.966311	0.95528	0.795528	0.880696	0.757814	0.602832
TR11008	0.788201	1.82832	2.9882	10.4619	0.962242	10.3758
TR11009	0.89849	0.430697	1.77621	1.29295	2.47207	0.819647
TR11011	0.810517	0.554806	0.0283612	0.260003	0.0922888	0.295416
TR11013	0.651073	1.17397	1.43627	0.218308	2.06794	3.44516
TR11014	1.1405	1.75371	5.78341	4.8222	2.10857	0.736451
TR11017	4.10097	0.137776	1.25891	2.36003	1.19922	0.334484
TR11028	1.10109	0.254098	1.09563	1	10.306	0.423497
TR1103	0.78476	1.01512	1.08366	0.542616	1.0542	0.506284
TR11033	1.01372	1.13185	0.954726	1.2821	0.611376	0.8889
TR11036	1.45421	1.48505	1.57774	1.05898	1.21347	0.706759
TR11038	0.774753	0.293049	0.717603	0.307733	0.952114	0.480032
TR11041	0.704353	1.16761	0.928809	0.94443	0.708835	0.719206
TR11043	3.20865	1	1	1	0.363243	1
TR11047	0.849927	1.22238	0.929142	1.20022	0.605378	0.795058
TR11055	1.04583	1.31051	1.31324	0.261084	2.32261	1.36666
TR1106	0.883474	0.27368	0.936712	0.0541512	0.444661	0.0347201
TR1107	0.713912	0.648372	0.399075	2.70848	0.555086	3.22155
TR11079	3.10323	1	1	8.83226	1	2.10968
TR1108	0.839919	0.592705	0.265113	0.846336	0.410334	1.36643
TR11082	1.52015	1.50347	0.910911	0.820796	0.617715	0.379204
TR11087	1.09372	1.19276	0.602236	0.42918	0.196486	0.239617
TR11089	1.19758	1.26913	1.49555	1.09687	1.12097	0.866445
TR1109	0.93328	0.46386	1	0.0754567	0.073471	0.304607
TR11093	1.05224	0.852453	1.01377	1.34381	0.41299	0.318743
TR11097	1.33306	0.726904	2.3725	0.458401	5.48622	3.39222
TR111	1.31574	2.59155	1.60237	1.58177	1.87407	1.70023
TR1110	1.25433	0.937547	1	0.596689	1	0.918736
TR11104	1.45146	2.07261	0.384373	1.39148	1.37648	1.29519
TR11106	1	1	1	1	1	1
TR11110	1.06421	1	0.0956284	0.127505	0.0505464	0.0528233
TR11120	1.25557	0.88176	1.61135	0.463415	0.331919	0.448568
TR11127	0.728974	0.488111	0.360194	0.442096	0.43373	0.277631
TR11128	0.78885	0.208031	0.493427	0.187263	0.656268	0.247917
TR11130	1.0555	0.202975	1.9193	0.292254	2.69073	0.265147
TR11135	0.809495	0.104062	0.88989	0.176625	1.14808	0.172903
TR1114	1	1	1	1	1	1
TR1115	1.78662	1.71205	1.11085	1.04128	1.4271	0.878828
TR11155	0.826846	0.836297	0.915265	0.649688	0.6963	0.5893
TR11159	1.42276	0.275279	0.569409	0.157322	0.419918	0.0492065
TR11166	1.14451	1.71895	1.21915	0.772762	1.00553	0.492233
TR11169	1.55063	0.981312	1.49891	1.28553	1.18253	4.47066
TR11170	0.704822	0.28945	2.28674	3.63169	2.41526	3.33571
TR11171	1.60227	0.216263	21.219	2.84532	16.5084	1.59318
TR11176	1.29819	1.12284	0.990481	0.624531	1.06272	0.563782
TR11177	0.506226	0.0198768	0.31965	0.148411	0.0551556	0.257134
TR11180	0.957815	1.09753	0.82125	0.327899	0.317174	0.266266
TR11181	2.06675	1.96466	1.66099	0.281414	2.04712	2.91492
TR11186	1.21034	1.82791	1.01776	0.591802	0.68393	0.354001
TR11189	0.84241	0.882709	1.45886	1.29136	1.18102	1.26922
TR1119	1.13812	2.39337	1.08039	0.775609	0.992443	0.994962
TR11193	1.96691	2.83007	1.73501	1.37476	1.64864	1.2547
TR11194	1.71711	4.31748	2.89731	4.24732	2.27009	1.90021
TR112	1.67417	1.0695	9.81457	5.55507	13.3464	4.26987
TR1120	0.703234	0.743817	0.294864	1.3811	0.166772	0.923272
TR11216	1.20708	1.15103	1.60398	1.01572	0.680827	0.476287
TR11226	1.18345	1.39293	0.437069	1.13528	0.634443	1.28404
TR1126	2.32555	1.37363	17.0632	4.52747	40.3613	14.9973
TR11282	0.724507	1.81286	0.270019	0.0683641	1	1
TR11284	1.01923	1.32178	1.34113	0.209242	1.75741	0.886963
TR11295	0.954643	1.07041	1.27559	0.244668	2.34032	1.939
TR113	0.554577	0.848176	0.623018	0.370653	0.67965	0.431069
TR11308	1.44482	0.162322	0.744028	0.103097	0.1328	0.0273413
TR11309	1.03955	1.73507	1.30149	0.535821	0.252985	0.135075
TR11338	2.42159	0.331143	1.04493	0.527317	1.93893	0.85471
TR11358	1.03735	1.06836	1.39752	1.20472	0.833719	0.785964
TR11361	1.81867	1.17978	0.158179	0.250772	0.179012	0.138117
TR11375	0.894793	0.615405	1.26436	0.401235	1.01503	0.461353
TR11377	0.661395	1.25162	2.0762	2.05607	0.558591	0.398275
TR11382	1.5741	1.18115	0.827682	0.34449	0.629377	0.414119
TR11387	1.18661	1.46913	0.946085	0.202822	2.21008	2.14371
TR11390	0.485585	0.0974067	0.185541	0.0183513	1	0.0158883
TR114	1.23434	1.38784	1.38659	2.00689	1.93797	1.77945
TR11400	2.4032	2.23295	1.52693	0.930715	3.4007	1.94972
TR11401	0.719321	0.264143	20.5792	1.10661	15.1793	0.869887
TR11402	0.880377	0.715584	1.03166	0.600677	0.731101	0.548427
TR11403	0.744112	1.50631	1.20481	0.148167	0.657756	0.223492
TR11411	0.138676	0.0597743	0.119357	0.0460023	0.119549	0.0480107
TR11412	0.577471	0.426655	0.459282	0.083113	0.251209	0.189374
TR11415	1.1767	0.825293	2.46122	2.23542	3.11476	0.775559
TR11418	0.428571	1.68733	4.26685	1	1	1
TR11422	0.874985	1.14977	8.61267	1.97258	15.9439	2.73876
TR11423	1.29388	1.67295	1.372	0.885702	1.06271	0.964683
TR11426	1.31965	1.80699	1.43218	2.01564	1.69606	2.0473
TR11429	0.138676	0.0597743	0.119357	0.0460023	0.119549	0.0480107
TR11430	0.973662	0.924134	1.46837	0.986258	0.623246	0.793444
TR11432	0.690653	0.674418	0.917884	1.06622	0.593643	0.680752
TR11433	1.04402	0.849172	0.885669	0.812092	2.82125	12.265
TR11435	1.00912	1.19787	1.03204	0.760426	0.723284	0.582483
TR11436	0.607283	0.540289	0.275087	0.341014	0.334116	0.255245
TR11437	2.25287	0.961599	1.17874	0.281356	1.25855	0.546848
TR11447	1.42118	1.37559	1.36674	0.554332	1.55526	0.902037
TR1145	0.96139	1.21696	1.23696	1.34604	0.356824	0.653596
TR11451	0.572214	0.81305	0.36107	0.178152	0.435117	0.0736804
TR11459	1.01545	0.663019	1.1395	1.04591	1.03137	0.630965
TR1146	1.40559	1.69509	0.895608	0.62065	1.73588	1.8223
TR11462	0.932296	0.941633	2.44975	2.72927	2.70262	1.82976
TR11465	1.44489	2.27127	1.67733	2.74243	3.1936	4.21702
TR11469	0.158537	1	0.693293	0.250915	1.0125	0.198171
TR1147	1.22936	1.54358	7.76606	3.12615	12.0505	1.95642
TR11470	1.1659	1.45517	1.18122	0.629844	0.798113	0.522449
TR11471	0.872283	0.966033	1	0.941576	1	0.673234
TR11474	1.07415	0.37455	0.352052	0.466163	0.163967	0.0784737
TR11476	0.867046	0.496442	1.66619	0.50681	0.941858	0.346209
TR1148	0.486649	0.425613	1.53025	6.23597	1	9.91935
TR11481	1.86866	0.671903	0.389415	0.388876	0.455123	0.401159
TR11483	0.586632	0.194679	0.770928	5.65672	3.34458	4.22064
TR1149	0.53913	1	1.11401	8.857	6.43188	15.5053
TR11490	0.967121	1.41877	1.19666	0.471091	0.782675	0.625611
TR11491	0.69337	1.4558	0.575138	0.528729	0.478453	0.170718
TR11495	0.615908	0.125044	0.712978	0.971439	0.16996	0.0620134
TR11496	2.72485	2.72189	9.28994	1	1	1
TR11498	0.590208	0.619495	0.428236	0.154035	0.781578	1
TR11500	0.704239	0.536449	0.792709	0.589053	0.678971	0.833136
TR11502	0.7691	1.32555	1.21329	1.08171	0.091893	0.258701
TR11503	9.83428	0.461975	1.09989	2.30817	0.143587	0.275255
TR11505	1.02992	0.337395	2.00555	1.05547	1.27792	0.627137
TR11508	0.948608	0.139165	0.711531	0.039165	0.198111	0.0144135
TR11509	1.1438	1.02744	1.04564	0.51515	0.783807	0.591084
TR11510	0.915832	1.2148	1.01989	1.74826	1.6755	2.27351
TR11514	0.955061	0.920622	1.67409	0.797564	2.0252	0.582528
TR11515	1.08154	0.881304	0.371146	0.0823504	0.162692	0.0318807
TR11519	0.987861	1.42913	1.02015	0.388331	0.551385	0.318611
TR1152	0.696625	1.073	0.401782	0.725066	0.35457	1.35286
TR11521	0.898654	1.26683	0.954078	0.782264	0.17498	0.577989
TR11524	0.625855	0.331921	1.13552	0.587041	0.443548	0.153834
TR11525	0.471104	1.35979	0.432426	0.710367	0.357769	0.335732
TR11526	0.944239	1.23105	0.936229	0.691004	0.609057	0.644486
TR11527	1.74331	3.88189	1.41732	0.908661	1	1.07874
TR1153	0.714099	1.80017	0.984065	0.688739	0.954865	0.856995
TR11532	1.21697	0.827501	0.831438	0.251677	0.11534	0.0258093
TR11535	0.719454	1.22935	1.1686	1.33993	0.387031	0.756314
TR11536	0.695822	0.357328	0.666162	0.284694	0.28123	0.070578
TR11537	0.810004	1.50067	0.980036	0.763571	0.813145	0.408928
TR11539	1.57412	1.5229	2.03539	1.74907	2.38012	2.26849
TR1154	1.74388	0.380299	11.8066	6.22328	18.1	5.61791
TR11540	1.75928	4.51778	1.42615	1.08526	1.15866	1.85381
TR11541	1.10881	0.525425	1.22812	0.739354	1.5097	0.798178
TR11543	0.966623	1.41568	1.22178	0.420729	0.838384	0.432367
TR11545	0.458081	1.25043	0.568505	1.88448	0.0882372	0.213452
TR11546	1.37129	1.73296	2.07805	1.33119	0.280406	0.347501
TR1155	0.796182	0.588751	1.54791	0.75962	1.66409	0.964912
TR11550	1.03889	0.371546	1.09826	1.72364	1.5609	0.849539
TR11551	1.83702	2.19982	1.83539	1.21193	1.96044	1.02881
TR11552	6.81863	332.39	2.36029	42.8775	1	6.97794
TR11553	1	31.633	1.0367	0.366972	1.17431	0.422018
TR11555	1.25681	0.564972	1.54764	0.199923	0.12301	1
TR11561	1.51026	2.20232	2.3309	4.59941	3.68666	1.89276
TR11564	1.30564	0.044196	0.943291	0.446486	0.375399	0.33147
TR11565	0.770616	0.353619	0.148722	0.340655	0.590565	0.850198
TR1157	1.80738	1.39216	1.04729	1.77739	1.29642	2.16494
TR11572	0.685117	0.288196	1.01028	0.437062	0.807518	0.271045
TR11574	2.88549	6.63659	16.0588	9.7144	13.1396	1.93074
TR11575	1.50808	1.27761	1.16125	1.80123	0.949748	0.801259
TR11576	1.36282	1.20381	1.13326	2.27212	1.23404	1.81971
TR11577	1.13541	1.37986	1.37752	2.40402	1.0979	1.96113
TR11578	2.03431	1.65999	2.4555	1.56352	1.6858	1.01698
TR11581	1.18076	2.1791	1.80384	0.911158	1.91471	1.23999
TR11583	0.277778	1	22.1111	19.7222	30.0778	33.0556
TR11584	0.761499	0.185131	0.602131	0.420098	0.642645	0.10126
TR11585	0.634372	2.24871	0.498627	8.2612	0.170299	0.67424
TR11588	1	1	1	1	1	1
TR11589	1.06363	1.21652	2.08519	1.03703	1.85275	1.09281
TR11591	0.970017	0.445746	1.50138	0.94428	1.98679	1.17018
TR11598	0.769801	0.664173	0.842467	0.529154	0.600674	0.428244
TR11599	1.44692	0.659099	1.05352	0.845488	1.20048	0.612206
TR116	1.18248	1.32788	0.118502	0.619411	0.24791	0.636496
TR1160	1.07108	0.140941	1.19528	0.713194	0.0601557	0.380626
TR11601	1.30696	0.338742	1	1	1	1
TR11603	0.868806	1.04222	0.958713	1.44747	0.758427	1.09685
TR11609	0.870571	0.379921	1.04626	0.809547	0.82628	2.56988
TR1161	1.03062	1.28711	0.856987	1.00936	0.962052	0.763822
TR11610	2.12655	10.3117	1.81129	0.0971345	3.30875	0.986138
TR11614	1.13775	4.54164	1.89525	0.634604	1.09867	0.841049
TR11616	0.651612	0.624374	0.664802	0.13657	0.929407	0.735958
TR11617	0.602036	0.841789	0.667914	0.251849	0.30885	0.108346
TR11618	1.53559	2.02338	1.52477	0.363344	0.681234	0.232315
TR1162	1.59018	1.36804	1.19263	0.783741	1.20687	0.96886
TR11621	1	1	1	1	1	1
TR11623	1.2761	1.1994	0.864508	0.235194	0.503196	0.30507
TR11624	0.887865	2.10471	0.850187	0.728644	0.790668	0.679762
TR11627	0.982078	0.122962	0.731549	0.630243	0.800622	0.529185
TR11628	1.43463	2.30473	0.789477	0.929567	0.465916	0.770528
TR11629	0.668757	0.117528	0.836654	0.0144634	0.284212	0.00627086
TR1163	1.38065	1.1409	1.12372	0.738412	0.95935	0.784739
TR11634	2.72485	2.72189	9.28994	1	1	1
TR11638	1.60439	1.96171	1.38241	0.31976	0.494311	0.170076
TR1164	1.15614	0.61795	0.501611	0.908153	0.566387	0.713664
TR11640	2.00672	0.615333	0.941493	0.436449	0.117014	0.293208
TR11644	1.4747	0.575589	2.9922	0.295353	1.69446	0.0894335
TR11645	0.401291	0.140936	0.397526	0.20979	0.139322	0.390533
TR11648	2.20062	3.73809	0.184909	1.71955	0.345609	1.09864
TR11649	0.926565	1.82337	0.495132	0.582476	0.878442	0.730737
TR11658	1.02053	0.061895	0.677325	0.284248	0.311528	0.0595483
TR11659	1.21372	0.0649117	0.626387	0.0954538	0.331979	0.106624
TR1166	0.79926	0.909473	0.92142	2.83476	1.27495	8.22783
TR11662	2.07434	2.98491	4.00063	1.98484	2.88792	1.48702
TR11665	0.684797	0.176995	0.633972	0.259028	1.03165	0.250557
TR11669	1.49679	1.16515	1.36243	1.11605	1.1991	0.770245
TR1167	0.780654	1.00341	0.246657	1.10669	0.458321	1.35818
TR11670	2.23249	0.566065	0.549458	0.216606	1.95379	0.288087
TR11673	2.40111	0.768196	2.05775	0.359177	9.17405	6.35839
TR11674	0.293969	0.0163525	0.184518	0.878505	0.0076238	0.00861821
TR11676	1.00354	1.46069	1.45268	0.905229	1.34355	0.983637
TR1168	0.673709	0.807512	1	3.25117	1.20188	4.49296
TR11681	0.770877	1.33642	0.387949	0.239958	1	0.812896
TR11685	1.1226	1.38699	0.811907	0.511313	1.09816	0.546551
TR11686	1.35831	0.215691	0.507869	0.0251452	0.0666597	0.0170262
TR11687	1.017	2.64683	1.95584	2.44858	3.2487	4.24218
TR11688	1.48586	0.528535	1.1268	0.40973	0.394584	0.249871
TR1169	1.06495	0.724199	0.906584	1.06584	0.900356	0.931495
TR11696	2.57472	1.31273	0.157749	0.14088	0.151028	0.0661571
TR117	1.84879	0.478317	7.68352	2.5474	7.82144	1.23387
TR1170	0.840784	0.990588	0.563137	2.90667	0.664314	3.49098
TR11700	1	1	1	1	1	1
TR11702	1.05433	1.8361	1.87937	3.36556	0.197053	0.512891
TR11708	0.917366	1.03486	1.07606	0.622365	0.941397	0.592779
TR11709	1.20968	1.35484	57.1183	9.58065	44.3602	6.82258
TR1171	0.123421	0.00118645	0.0409326	0.0451445	0.0755473	0.0328647
TR11710	1	1	1	1	1	1
TR11712	1.4947	0.666558	0.351638	0.50867	0.34405	0.28526
TR11715	1.15351	0.21069	0.597058	0.0216491	0.0249637	1
TR11717	0.801487	1.1633	1.40994	0.929829	1.21938	0.765619
TR11718	0.535244	0.55251	0.297704	3.32449	0.186454	3.03738
TR1172	0.619617	0.497608	1.10167	2.63927	1.55605	2.4026
TR11721	0.636974	0.0890013	0.115573	0.921869	0.100551	0.330867
TR11722	1.21115	0.175897	0.545477	0.203988	0.404286	0.0728673
TR11723	1.27711	0.9868	1.11163	0.416745	1.01603	0.736753
TR1173	1.36105	2.08154	0.952183	0.878494	0.714715	0.779395
TR11733	0.809907	0.211377	1.47922	0.067659	0.424483	0.0306285
TR11739	1.08591	1.67388	1.22552	1.31507	1.26927	1.84081
TR11741	12.2578	6.76215	1.87813	5.18299	4.83817	3.55368
TR11742	1.37409	1.92752	1.31056	0.621208	1.50917	1.01079
TR11746	1	1	1	1	1	1
TR1175	1.14224	0.995307	0.913357	0.739711	0.28231	0.66787
TR11752	1.0199	0.122004	0.229652	0.0302908	0.141671	0.0167087
TR11762	1.62898	2.10425	1.10826	0.758621	0.336541	0.28896
TR11764	1	1	1	1	1	1
TR11766	3.05393	10.087	4.5996	1.59513	7.74198	3.37769
TR11769	2.20874	3.70874	1	1	8.74757	1
TR1177	1.09706	0.691213	0.210939	0.174512	0.0850706	0.191437
TR11773	1.49004	1.9516	1.46228	2.46726	2.17189	3.29609
TR11778	2.61333	1.83206	1.1567	3.93663	1.58052	2.53288
TR11782	3.75828	15.4603	2.06291	5.36755	0.927152	2.06788
TR11786	1.84957	2.11801	0.748589	4.7546	0.975232	0.475323
TR11789	2.10823	1.32555	1.21329	1.08171	0.268251	0.258701
TR11796	0.67426	0.775041	1.37885	1.58274	0.250169	0.249413
TR11797	1.63975	0.460769	1.28384	0.951544	1.15487	0.467106
TR118	0.78178	1.57543	0.163769	1.50942	0.210307	0.359708
TR1180	0.556419	0.87609	1.06525	0.387515	0.251355	0.269022
TR11802	1.0898	0.394495	0.24461	0.549469	0.0919886	0.153223
TR11805	7.99508	0.254762	0.582146	2.39657	0.673095	0.22007
TR11814	1.45853	44.8233	0.459879	0.329737	1	0.0249494
TR11815	1.26531	0.653836	1.2469	0.498953	1.05098	0.650317
TR11817	0.670761	0.481668	0.156058	0.533315	0.356412	0.545133
TR11818	0.832231	0.927769	1	1.02141	1	1.03046
TR11821	0.969758	2.28024	2.4496	0.22379	1.5746	1
TR11826	0.811424	1.74363	2.95151	6.59816	0.857232	1.75752
TR11830	0.173849	0.992214	0.572963	0.371191	0.674453	1
TR11833	0.625593	0.262356	0.240605	0.2529	0.223176	0.159351
TR11834	0.796163	1.21377	0.236382	1	1	1
TR1184	1.14338	0.902601	0.0356927	0.703569	0.292801	0.957653
TR11845	2.48658	2.49016	2.92844	3.61181	1.56351	2.60286
TR1185	0.96562	1.02779	1.14347	0.585757	1.10443	1.19103
TR11852	2.5587	0.187284	5.49512	0.576959	4.78628	0.140699
TR11854	1.80552	0.363388	22.2577	1.89952	25.4146	2.07962
TR11859	2.96892	7.51193	0.246304	0.113407	0.266633	0.124496
TR1186	1.43559	0.734922	0.981385	0.734177	1.07595	1.02383
TR11861	1.40834	0.5031	1.28548	0.242461	0.576975	0.256257
TR11873	1.59522	2.09389	0.737904	0.775993	0.335598	0.609224
TR11888	1.52221	0.867155	1.11129	0.985598	0.389587	0.222615
TR11891	0.875288	0.464458	0.896798	0.11178	0.472294	0.0401837
TR119	0.910622	1.89835	1.11723	0.776239	1.14965	0.835877
TR1190	0.0472431	0.0608685	2.28435	0.235833	1.13829	0.243983
TR11906	1.17028	1.25941	0.662317	0.0513631	0.299175	0.02504
TR11907	1.00612	0.859061	0.987234	0.632578	0.606623	0.545292
TR11908	0.684898	0.589963	0.811286	0.481152	0.574815	0.42796
TR1191	0.77954	1.74356	1.47945	0.875321	0.676747	0.974752
TR11910	2.79331	0.541033	9.87538	10.9453	2.69605	0.50152
TR11911	0.986428	1.49914	1.16612	0.857664	0.623969	0.678448
TR11919	0.97682	0.357574	1.38955	0.496222	0.992728	0.299873
TR1192	0.811541	0.401869	3.96524	0.673572	2.38616	0.329509
TR11926	0.681542	0.542663	0.969654	0.486612	0.453409	0.377365
TR11928	2.15747	5.66705	22.5322	3.95977	42.0552	12.123
TR11929	1.19561	0.776253	0.666095	0.250172	0.16232	0.0525051
TR1193	0.589415	1.3181	0.22487	2.15046	0.715598	2.01049
TR11932	1.05878	0.0813311	0.338173	0.0586535	1	1
TR1194	0.331011	0.0153735	0.104972	0.156378	0.183041	0.166466
TR11940	1.02826	1.5293	1.25317	0.736929	0.860435	0.775207
TR11941	2.52868	6.52618	1.53865	0.783042	1.06983	0.471322
TR11942	0.358442	0.0935065	1	5.04416	1	1
TR11947	0.995089	0.433238	0.228955	0.0748676	0.0564213	0.00739017
TR1195	0.751989	0.519124	0.343471	0.787143	0.553315	0.956408
TR11951	0.980886	0.258115	1.43444	0.0443406	0.27811	0.0179391
TR11956	0.784358	1.00531	0.760615	1.26145	0.421508	0.423743
TR11957	4.01515	14.3535	7.27273	4.07071	4.08081	2.65152
TR11958	0.995262	0.882671	1.07694	0.0701715	1.62139	0.873646
TR11962	0.982183	0.125145	0.622375	0.199354	0.372594	0.18384
TR11968	0.995089	0.433238	0.228955	0.0748676	0.0564213	0.00739017
TR1199	1.13043	1.92391	6.95924	13.9864	19.5245	18.7853
TR11997	12.6514	0.160518	1.16663	3.27124	0.19113	0.0384857
TR12	0.918053	0.0979667	1.7825	17.1331	1.86322	0.36907
TR1200	0.738182	0.385051	1.93939	0.0173737	0.871515	0.0137374
TR12005	0.885764	1.24868	0.136204	0.127417	1.54218	3.25923
TR12006	1.29428	1.76955	1.83657	1.60388	2.54046	2.16452
TR12009	0.903441	0.840178	2.11987	0.54939	1.77026	0.734739
TR1201	1.06905	0.976752	0.338474	1.02785	0.698124	0.97422
TR12010	0.962596	1.21118	0.187746	0.169117	0.376364	0.216853
TR12012	1.82161	2.3243	0.69557	0.877047	0.186174	0.323624
TR12013	0.974491	1.70635	1.4543	2.04753	1.37868	1.52779
TR12016	0.772951	0.67219	0.868339	0.729064	1.61532	1.36274
TR12023	0.802469	0.819563	21.2412	9.59354	16.8338	71.2963
TR12024	0.689906	0.770951	36.3526	14.5209	47.4837	12.7249
TR12026	0.96405	0.896637	1.15825	0.986193	0.814997	0.676967
TR12028	0.744179	1.72933	2.00183	5.93665	0.0564311	0.149263
TR1205	0.877402	0.926883	0.123108	1.3598	0.166128	1.78031
TR12059	1.11761	1.50585	0.768226	1.43226	0.837689	0.966644
TR12061	1.46269	0.987944	0.725011	0.547535	0.140241	0.242179
TR12065	0.721042	0.355552	0.247258	0.416381	0.21196	0.299006
TR1209	2.83811	2.987	4.07759	1.9625	3.52213	1.94328
TR12091	0.208986	0.800495	1.32317	0.0486397	0.526793	0.127782
TR121	0.664107	1.77063	0.896353	0.364683	1.06142	0.326296
TR12107	0.792057	0.715885	1.25972	0.504009	0.973525	0.627761
TR1211	9.83333	10.3966	1	18.6571	19.9291	8.97893
TR12120	0.98804	1.8189	1.49001	0.379805	0.299505	0.342389
TR12122	1.04174	1.05301	1.36394	3.39775	1.53548	1.40442
TR12125	0.461464	1	0.495183	1	1	0.0202312
TR12129	1.12863	0.439631	3.09647	0.283812	1.71156	0.226345
TR12133	0.783495	0.241404	0.801755	0.0850723	0.371888	0.0287527
TR12136	0.631962	0.250328	1.08481	0.343524	1.53592	0.515166
TR12138	2.40101	3.34531	1.23906	6.89968	1.29413	5.894
TR12139	1.53261	0.682393	1.6976	0.314196	1.3277	0.218843
TR12141	1.27813	1.49874	1.16909	0.228824	2.2323	1.73704
TR12152	0.443886	0.732815	0.709084	0.754069	0.598129	0.580001
TR12159	1.14453	1.04818	0.834466	0.66399	0.066399	0.035979
TR1216	1.22262	0.290275	2.88901	0.513319	1.95095	0.343763
TR12161	1.30473	1.55658	1.13743	1.46163	0.629409	0.643711
TR12164	1	1	1	1	1	1
TR12165	0.627317	0.822692	0.836454	0.264089	0.247613	0.162891
TR12172	0.81257	0.357508	0.964182	0.537375	0.698665	0.360456
TR12175	1.26566	2.32195	1.06323	1.73511	1.07631	1.24667
TR12176	0.542177	0.676871	0.927211	1.29524	2.46871	2.83265
TR12178	0.593821	0.484552	0.388847	1.12924	0.352675	0.67257
TR12183	0.960801	1.19277	1.11158	0.344569	4.38645	2.1767
TR12193	1	1	1	1	1	1
TR12197	1.49468	1.18882	0.794951	1.52599	1.37085	1.74746
TR12198	1.28246	1.54211	0.632456	1.77895	0.427193	1.1114
TR122	1.11135	1.27305	1.15386	0.775343	0.4655	0.627371
TR1220	0.95503	1.27099	0.529314	1.38941	0.67505	1.42855
TR12202	1.05497	1.29968	1.24896	0.93258	1.14175	0.414376
TR12204	0.691522	0.833844	0.207354	0.194757	0.0527749	0.0776302
TR1222	0.840311	0.267665	1.05801	0.39154	1.98165	0.777709
TR12221	1.06557	1.62944	0.694205	1.86866	0.513736	1.14157
TR12224	0.87545	0.552196	1.33117	0.649388	0.652268	0.523398
TR12229	1.28391	0.877034	0.726341	0.560579	0.288125	0.0723327
TR12235	1.62945	3.01456	2.20065	0.804207	0.855987	0.613269
TR1224	1.03547	0.0881007	1	0.696796	1	1.41648
TR12244	0.991825	1.50607	1.26371	1.01239	0.677743	0.457542
TR12245	1.04618	1.21644	1.04369	1.18177	0.807258	0.901875
TR12247	1.80511	1.41957	1.10298	1.66553	0.957447	0.502979
TR1225	0.639035	0.936323	0.156745	0.662773	0.381311	1.50038
TR12252	2.44752	0.430595	1.29569	0.479825	1.34079	0.420259
TR12254	0.750845	0.922743	0.853694	0.349107	2.29454	11.183
TR12256	1.11497	4.1016	1.14439	12.5668	1	0.839572
TR1226	1.75842	2.6342	3.13891	0.374265	5.30493	2.11999
TR1227	1.3674	2.32409	1.5283	0.148229	1.14022	0.394798
TR12270	0.801759	1.52774	0.942766	1.48681	1.35763	1.86459
TR12281	0.749872	0.428498	0.749872	0.942594	0.436187	0.602255
TR12282	0.671026	1.6504	0.359658	0.8667	0.717807	0.903421
TR12285	0.893031	1.27866	1.24013	1.89335	1.44431	1.35116
TR12288	0.97315	0.581118	1.72075	7.03437	0.754154	0.965541
TR123	0.93812	0.821144	0.250681	0.2424	0.310335	0.243087
TR1230	1.12707	0.525804	0.0213448	0.562682	0.108327	0.311955
TR12306	1.12767	1.14642	1.68184	0.921975	1.9509	0.599724
TR12307	1.13545	0.686478	1.33886	0.695692	0.784612	0.361668
TR12309	1.18542	1.40502	0.595784	0.63152	0.58414	0.514314
TR1231	0.328947	0.605263	0.924342	3.12171	0.532895	2.52385
TR12310	0.828775	0.27396	0.750565	0.704566	0.579453	0.140823
TR12314	1.01113	0.984148	0.31408	0.295376	0.510504	0.279524
TR12316	0.670119	0.0227551	0.626516	0.0106282	0.0753509	0.00708543
TR12326	2.76872	0.216381	0.294272	0.0621195	0.214628	0.0189541
TR12330	0.199838	0.0124392	0.481612	0.164684	0.222823	0.055165
TR12332	1.08395	1.63011	1.27535	1.15215	0.930332	0.894282
TR12339	1.06594	0.99623	0.995207	0.550824	0.680166	0.455342
TR1234	1.91919	1.66667	9.0303	4.11111	32.3939	6.33333
TR12343	0.842548	1.06	1.18222	0.406015	0.277901	0.232788
TR12350	1.07065	1.10623	0.925508	0.509225	0.779863	0.420943
TR12351	1.977	2.72799	1.82273	1.39034	0.983845	1.52991
TR12352	1.09411	1.40286	4.88134	2.43798	5.3568	2.10543
TR12353	1.1546	4.07546	1.4073	1.40329	0.89537	1.00435
TR12360	1.49528	1.48792	6.74684	2.09367	11.3254	4.25892
TR12361	0.920229	0.138165	1.08184	0.336689	1.1411	0.282414
TR12366	1.0695	0.452867	0.405153	0.23525	0.259605	0.156253
TR12367	0.4693	0.0944187	0.403768	0.176534	0.0995304	0.240371
TR12369	0.828964	1.18276	4.9744	6.56398	4.01716	4.16641
TR1237	0.885422	0.761528	0.466232	2.99534	1.06102	2.6041
TR12377	0.877208	1.16385	1.1315	0.91789	2.20801	1.40756
TR1238	1.51069	1.89989	3.27222	0.456693	3.70979	0.390326
TR12391	0.954994	0.295722	0.397464	0.112339	0.164973	0.0246573
TR12397	0.648347	2.5385	2.11778	2.78261	0.661841	0.415299
TR1240	0.749002	0.553073	0.384677	0.189545	1	0.0857941
TR12401	1.24353	2.26702	0.871764	0.993289	0.856663	0.631352
TR12408	0.840384	0.477	0.756697	0.687419	0.681323	0.670054
TR1241	0.626941	0.605565	1.44478	0.828614	0.993401	0.759052
TR12417	0.954994	0.295722	0.397464	0.112339	0.164973	0.0246573
TR12421	1.34304	1.38674	1.46	0.170289	1.16088	1.54067
TR1243	1.16613	2.36684	4.0339	3.67571	6.02289	9.23309
TR12434	0.897741	0.984346	1.24073	0.766669	0.845786	0.452488
TR12440	1.54415	21.6182	3.11824	5.94743	1.23693	4.68086
TR12443	0.62322	0.858103	27.8124	3.70331	10.6259	1.57081
TR12444	0.865935	0.966964	1.30927	0.450835	0.976161	0.565866
TR12446	1.72093	6.14907	2.05566	1.87343	1	2.98818
TR12447	1.02483	1.55805	1.90239	0.899355	1.20944	0.520002
TR1245	0.755569	0.731378	0.442209	0.225206	0.236145	0.0620102
TR12451	1.67915	0.751344	0.243837	0.129842	0.482484	0.14291
TR12452	0.642127	0.906612	0.776414	2.16769	0.0654397	0.141104
TR12454	1.13858	0.710096	1.41052	0.913921	1.12859	0.568544
TR12455	1	1	1	1	1	1
TR12456	0.596142	0.29691	1.2586	0.620417	0.775271	0.244226
TR12457	0.761864	0.144923	0.165334	0.707773	1	0.0756931
TR12459	3.36913	2.45684	1.6372	1.14595	1.42462	0.890128
TR1246	0.958665	0.799801	0.210657	1.48755	0.282371	1.12102
TR12461	1.10615	1.08397	1.12479	1.69128	1.08154	1.60064
TR12462	1.09407	1.77466	1.1772	0.708815	0.930563	0.61924
TR12465	0.808203	2.06793	1.43522	1.66343	1.26615	1.5306
TR12467	0.904754	0.806414	0.912545	0.572396	0.617398	0.346168
TR12469	0.910608	0.780721	1.16046	1.13117	0.517913	0.42502
TR1247	0.950199	1.12956	0.570114	0.123903	0.254261	0.103604
TR12470	1.09288	1.80585	1.49757	0.726629	0.77934	0.564448
TR12476	0.321593	0.0431087	1.31685	0.59866	2.14977	0.349081
TR12477	1	1	1	1	1	1
TR12480	24.6977	3.72347	9.43408	31.3698	1.65916	3.47267
TR12482	2.09987	0.367643	0.196178	0.676943	1	0.0644586
TR12484	0.442205	0.432905	0.29163	0.107839	0.271922	0.0230292
TR12486	0.869929	1.75918	1.08049	0.69736	0.122344	0.0901481
TR12487	1.18069	1.41994	1.16449	0.719626	1.18754	0.765109
TR12490	1.09141	1.15427	1.0786	1.31232	0.715447	0.662824
TR12491	0.566315	0.792565	1.4268	1.60073	0.191831	0.650757
TR1250	0.905219	0.798594	1.21138	1.09785	1.14604	1.22668
TR12503	0.959564	1.33417	0.758204	0.782742	0.693197	0.550701
TR12506	0.876091	0.423002	0.621958	0.202437	0.198759	0.0604105
TR12511	1	1	1	1	1	1
TR12512	0.776599	0.0648969	0.206785	0.0376746	0.0831353	0.0138527
TR12514	3.47259	0.183238	0.202308	0.0231511	0.149532	0.0120329
TR12517	0.851748	0.615833	2.21333	2.89248	2.56472	0.780355
TR12518	0.864726	0.937363	1.53279	2.00408	1.43348	1.79313
TR12519	1.13598	1.54869	1.06417	1.11255	0.747713	0.917408
TR1252	0.789067	1.69657	1.56602	3.07792	0.720673	1.19693
TR12525	2.07582	2.98985	1.34597	1.16806	1.06836	0.659701
TR12528	1.06161	1.04347	1.70901	1.96925	1.81904	1.47614
TR12529	1.29411	1.22945	1.36223	0.410755	2.5242	1.8443
TR12536	1.21356	1.50647	1.49627	0.640529	1.32585	0.78316
TR12539	1.29709	0.888445	1.55472	2.97205	0.791921	0.614843
TR12541	13.9892	0.373607	1	1.21701	0.99824	1
TR12542	1.16189	0.77403	1.80326	0.415402	2.0208	0.772906
TR12543	0.577253	1.90918	0.439886	8.28324	0.0584264	0.563717
TR12544	1.87718	1.85555	2.06141	1.81682	1.43859	1.43336
TR12545	0.747666	0.601086	0.263409	0.407166	0.00651466	0.460369
TR12549	1.3431	0.586664	1.35904	1.62712	1.74777	1.03561
TR12552	1.17932	1.67581	0.841772	1.48945	2.04501	1.45359
TR12554	1.39769	0.761207	9.00599	0.204616	5.99234	0.184532
TR12555	1.8369	2.24312	3.04778	0.443163	0.830548	0.0374206
TR12558	1.86854	0.209376	0.10352	0.067359	0.0278195	0.0494244
TR12559	1.12326	1.06202	1.10116	0.35155	0.32093	0.222868
TR12562	0.588268	0.137477	1.00203	0.391468	0.645355	0.175488
TR12563	0.939068	1.56115	1.16176	1.77587	0.60831	1.36661
TR12566	0.13012	0.82846	1.44576	0.052161	1.20541	0.0526235
TR12567	0.549966	0.0566017	0.210083	0.0979425	0.0195122	0.145551
TR1257	1.08273	0.498961	3.96223	0.747088	3.59798	0.70509
TR12570	0.739342	0.200219	0.287776	0.0830399	0.101766	0.0284589
TR12574	1.10749	0.08647	1.12185	0.471572	0.310162	0.0818357
TR12578	0.684765	0.394036	0.620152	0.491017	0.824555	0.398336
TR12579	1.69427	1.00136	2.16152	1.25993	2.04242	1.42178
TR12582	0.590205	1.11407	0.377557	2.24055	1.13453	0.691259
TR12584	1.01132	0.155031	0.697756	0.0113727	0.242308	0.00160412
TR12588	0.833304	1.47583	3.47068	5.19442	3.73627	4.92856
TR12589	1.26302	1.76151	0.808314	0.531629	0.381316	0.202115
TR1259	1.19394	1.56801	0.280021	0.561637	0.206164	0.431456
TR12590	2.16958	3.57132	1.37191	1.87991	0.962882	0.794032
TR12592	1.74524	0.0819912	2.77485	1.306	1.32406	1.31869
TR12594	0.972882	0.859601	0.881889	0.847663	1.35187	0.591062
TR12598	1.23407	1.15028	1.62193	1.5717	0.788514	0.498966
TR126	1.18898	1.07345	0.975967	2.06034	1.07687	1.00517
TR12601	1.8369	2.24312	3.04778	0.443163	0.830548	0.0374206
TR12605	1.52469	5.41857	0.853353	2.80987	0.553427	2.80103
TR12607	0.772783	1.26413	1.65335	0.394796	0.788994	0.421164
TR12609	0.447135	0.45599	1	0.100521	0.752083	1
TR1261	0.339857	0.0284522	0.254944	1.031	0.171423	0.523064
TR12610	0.891432	0.6251	1.15422	1.16325	1.22921	1.23204
TR12613	0.943611	0.843914	1.34057	3.11942	1.73154	2.4697
TR12614	0.226208	0.14638	0.202045	0.446066	1	0.194541
TR12615	1.7176	2.11772	1.54227	1.44521	0.910457	1.46399
TR12617	1.20772	1.40635	1.26139	1.02603	0.917461	0.845713
TR12619	0.731575	0.578915	0.820872	0.420194	0.582123	0.369129
TR12621	0.927644	1.273	1.03373	1.38395	0.581386	0.84566
TR12622	1.80431	0.379045	3.78582	0.673344	1.98921	0.357473
TR12623	1.01006	0.808521	1.43437	1.76812	1.31583	1.41644
TR12625	0.957346	1.48224	0.956231	0.473317	0.788571	0.482429
TR12626	0.910336	0.699549	33.1781	10.009	48.4075	14.3353
TR12628	1.0677	1.54708	1.54801	1.67255	1.68197	1.4018
TR12629	0.353941	0.893354	0.0382535	0.820325	1	0.511592
TR12630	1.78199	2.19968	1.06693	1.95141	1.04285	3.0243
TR12633	1.47298	1.35018	0.552281	2.30596	0.485614	2.59158
TR12634	1.37085	1.15374	1.27465	0.265568	2.99673	2.07875
TR12635	0.935442	1.05441	0.772094	0.340622	0.854614	0.1817
TR12636	1	0.839433	4.90673	0.731995	6.12751	0.42503
TR12640	0.950355	1.41651	0.199011	0.959596	0.298947	0.611863
TR12641	1.24041	1.22566	1.42784	1.37588	1.14239	0.99376
TR12642	1.35751	1.56596	1.52313	1.49286	1.08852	1.94403
TR12643	0.88221	1.4671	1.47197	1.89846	1.62591	2.43582
TR12644	2.67761	2.96523	4.33702	2.87358	5.60611	3.45206
TR12645	1.09663	1.28028	1.50109	0.692173	0.904241	0.874071
TR12646	0.908994	1.2631	0.718839	0.864908	0.581799	0.599858
TR12648	0.884111	0.225672	1.19241	0.19696	0.545277	0.22905
TR12649	0.695812	0.327883	0.543801	0.155348	0.190055	0.154013
TR1265	1.26492	0.0752249	1	0.167241	0.239843	0.0643178
TR12650	1.25843	0.241557	0.437263	0.168524	0.450675	0.0775245
TR12653	1.0024	1.372	0.9816	0.7968	1.4632	1.3856
TR12654	0.939696	1.09231	0.984973	0.452576	0.694575	0.495706
TR12656	1.23403	2.09052	1.39292	1.32102	1.40628	1.33161
TR12657	1.02156	1.62972	70.5673	15.0062	60.0565	7.22284
TR12658	0.988916	2.65764	2.51355	1.17241	0.900246	0.619458
TR1266	1.15076	1.13631	0.271995	1.83561	0.29843	1.71892
TR12660	0.742351	0.291465	0.643586	0.366076	0.752013	0.253355
TR12662	0.927842	1.05981	0.711144	0.573224	0.690383	0.558187
TR12665	0.869646	1.08082	0.606704	0.363873	0.218622	0.358659
TR12666	3.62157	0.68435	0.661362	1	1.08842	1
TR1267	0.989167	0.265552	0.389972	0.955122	0.742495	1.88703
TR12671	0.83451	1.35658	1.11562	4.28641	1.2714	4.04192
TR12672	3.2791	6.48433	3.63141	6.63996	9.78175	7.34199
TR12673	0.394657	0.177207	1	0.0480216	0.0683125	0.123436
TR12674	1.08012	0.987946	0.937367	0.348854	0.3342	0.178918
TR12675	1.11632	0.405573	0.393189	0.171163	0.51747	0.139761
TR12680	0.667164	1.09602	0.244776	0.809453	0.324876	0.49204
TR12682	0.515995	0.951442	1.25459	0.972702	0.620229	0.780964
TR12683	1.17313	1.27375	1.14825	1.09433	0.820712	0.651994
TR12685	0.73589	0.200215	1.13591	0.159339	0.431703	0.0377762
TR12686	1.15397	1.22429	1.53252	1.77805	1.3242	2.13229
TR12687	1.5821	0.551751	0.135409	0.120623	0.0723735	1
TR1269	0.965046	0.880773	1.16751	1.09526	1.47776	0.982977
TR12690	2.58158	1.12368	3.25	0.731579	4.04079	0.652632
TR12691	1.00027	1.63884	4.42242	0.468967	2.27207	0.64687
TR12692	0.936209	0.892611	0.145021	1.5989	0.491051	1.47912
TR12693	0.916214	0.756791	1.46375	1.54179	0.948391	1.17269
TR12694	0.873089	0.819572	3.17278	1.16055	0.675841	0.814985
TR12695	1.06211	1.78261	0.853002	1.64493	0.622153	0.564182
TR12698	0.597213	1.52272	2.75799	4.62103	1.09314	2.27596
TR12699	0.846756	1.10906	0.57047	0.502796	0.727629	0.387584
TR1270	1.16798	1.27254	0.908031	1.65164	1.62551	1.4359
TR12702	0.879362	0.983104	0.992263	0.882362	1.06158	1.24791
TR12704	1.30309	1.02896	3.53475	1.48456	2.71429	1.97683
TR12706	1.20161	1.45447	1.63497	0.726901	1.24013	0.657783
TR12708	0.766189	0.759019	0.108927	0.457447	0.445421	0.409112
TR12709	1.15843	1.38807	1.38358	0.661321	0.557409	0.690827
TR12710	0.947726	1.51803	0.0695243	0.273915	0.108207	0.24621
TR12712	1	1	1	1	1	1
TR12716	0.697379	0.840134	0.846655	0.336196	0.520274	0.229403
TR12717	1.19871	2.82721	0.655994	1.53541	1.20289	1.35184
TR12718	1.71534	0.782437	1.11692	0.22891	0.444499	0.0976813
TR12719	0.713948	0.791962	2.07565	1.95626	2.32151	3.76714
TR1272	10.7183	699.925	134.917	144.659	52.8571	630.373
TR12721	1.0513	1.0442	1.62431	0.807814	0.812549	0.35438
TR12727	1.06917	1.27077	1.36465	0.734001	0.667279	0.656046
TR1273	0.717366	2.09776	2.25103	1.73933	1.4708	1.25356
TR12731	1.10457	1.2341	1.09703	0.917569	0.174753	0.555817
TR12732	1.57005	2.16683	2.44702	1.13955	1.44748	0.667329
TR12734	2.86892	3.31593	0.589521	0.699197	0.437875	0.4673
TR12737	1.78123	1.68286	5.09339	2.32448	4.37575	1.94593
TR12739	4.48608	0.788907	0.529136	0.246197	0.20103	0.0753569
TR1274	0.673333	0.481538	0.0671795	0.572308	0.235385	0.977949
TR12741	0.221898	0.843066	4.31679	2.91022	4.47956	1.17445
TR12743	1.08185	0.70858	0.158087	0.660679	0.322234	0.816356
TR12744	0.553197	0.545378	1.79782	0.141581	0.643396	0.225915
TR12745	1.14144	1.76689	1.6035	0.754251	1.37987	0.865571
TR12746	1.17854	1.32439	1.54317	1.03269	1.61609	1.01593
TR12748	0.955563	0.767457	1.19579	0.535249	0.571333	0.416973
TR12752	1.47021	1.01932	0.463768	0.175121	0.378824	0.281804
TR12754	1.07462	2.21268	0.973111	1.17865	1.03291	1.00534
TR12756	0.708155	1.53433	1.3294	0.512876	2.83584	1.18348
TR12760	0.697233	0.170758	0.203006	0.116145	0.0427546	0.0263705
TR12761	1.20873	1.5733	1.71128	1.22741	1.34933	1.07459
TR12764	1.47352	1.38162	3.10849	2.54244	5.62859	2.46394
TR12768	0.890522	1.05614	2.23329	1.42515	1.97934	1.14301
TR12769	0.890509	1.04812	1.48774	2.00256	2.34968	2.4503
TR1277	0.65038	0.0826385	1.08021	1.25843	1.8206	1.79192
TR12770	0.543411	1.8081	0.289836	0.427993	0.221016	0.332644
TR12771	1.9917	1.21681	1.17382	3.57813	3.36838	3.1717
TR12772	1.32143	319.286	35.1429	69.8929	33.1786	195.821
TR12776	0.95242	1.26911	2.80295	2.3159	3.45276	1.80322
TR12777	0.890571	0.682435	0.233365	0.459477	0.338379	0.56859
TR1278	1.12827	2.66623	1.1911	0.764398	0.40445	0.760471
TR12780	0.425694	0.112355	0.410474	0.908236	0.690689	1.07073
TR12782	0.95543	0.873975	0.564293	0.715804	0.553535	0.61834
TR12784	1.03458	2.36084	1.84731	0.62239	0.873331	0.421773
TR12786	1.53633	3.36356	4.1137	2.30213	3.48789	2.58742
TR1279	0.297449	0.210204	0.207908	1.04235	0.721173	1.18571
TR12790	2.22481	0.39342	4.9109	1.47019	1.878	0.304318
TR12791	1.40062	2.22269	1.91057	1.07846	2.16835	1.69152
TR12793	1.22295	1.75788	0.88216	1.71751	0.883201	1.65093
TR12794	0.828161	0.963811	1.40551	1.06914	1.46794	1.01456
TR12797	0.81422	0.879969	0.751529	1.47209	1.41781	2.24885
TR12798	1.10705	3.8622	0.871872	0.0902161	0.563304	0.192875
TR12799	1.35881	0.400406	0.383497	0.477849	0.489009	0.605681
TR1280	0.936672	1.32697	1.10912	3.03761	1.23285	3.02553
TR12800	1.12288	1.12947	0.925874	1.46294	0.705095	1.30709
TR12803	1	1	1	1	1	1
TR12804	1.30674	1.09596	1.00539	0.978976	1.19677	1.01833
TR12809	1.24879	0.997735	1.32087	1.39544	0.926831	0.730127
TR1281	0.264388	0.392812	0.544107	1.11184	0.205579	1.1239
TR12810	0.785124	0.87453	2.17806	0.827949	1.17656	0.709992
TR12811	1.2826	0.431207	0.125544	0.038432	0.149885	0.0699462
TR12812	3.13935	0.687291	0.141583	0.0295429	0.469342	0.0200669
TR12814	1.14561	0.983545	1.89444	0.356722	0.83918	0.17448
TR12816	1.44053	0.786795	1.13596	0.3016	1.08188	0.0927387
TR12818	0.875834	7.54926	0.517676	2.70652	0.199483	0.969962
TR12820	0.816495	1.08797	0.779381	3.20962	2.23024	3.2055
TR12821	0.774582	0.433189	1.65852	1.75829	1.88665	1.20141
TR12822	0.756167	0.891933	0.820865	1.3243	0.805702	1.41094
TR12823	0.915368	1.36048	0.706445	0.489093	0.625283	0.369688
TR12825	1.50512	1.39528	1.13602	1.11772	0.827756	0.791929
TR12827	0.845133	1.33953	1.45723	1.89763	0.994617	1.14992
TR1283	0.96817	0.894544	1.09657	0.776687	0.617679	0.435228
TR12831	7.27313	0.367841	0.202643	1.04185	0.711454	1
TR12833	0.899615	1.00801	1.53064	0.891711	1.01275	0.78221
TR12836	1.35383	0.581676	0.53044	0.684147	0.288125	0.331525
TR12837	1.24967	1.60647	1.29082	0.576177	0.837445	0.379877
TR1284	0.145177	0.879216	0.248143	1	3.00178	4.50996
TR12840	1.41927	2.0251	0.907568	1.31954	0.969754	1.2846
TR12844	0.830189	1.75337	0.44407	0.591307	0.407345	0.316375
TR12847	0.839119	0.252341	1.18897	0.331012	0.901347	0.409112
TR12849	1.18822	2.31751	1.36331	0.616565	1.88105	0.908282
TR1285	1	3.32475	1	1	1	1
TR12850	1.42728	0.137088	0.88562	0.147563	0.158005	0.0522178
TR12852	0.779504	1.15476	0.640652	0.326009	0.373177	0.344573
TR12853	1.43991	1.71485	24.4932	8.55612	35.4042	7.52381
TR12854	0.774637	0.460835	6.73266	3.42936	10.0377	2.83758
TR12855	2.05199	0.47609	1.69584	0.75734	0.800767	0.243995
TR12858	1.28005	2.49655	5.99957	1.35373	4.60836	0.892503
TR12859	0.907157	1.37484	1.48327	1.49613	0.960165	0.91456
TR1286	0.901215	1.01075	1.48772	4.40293	3.89894	4.43272
TR12860	1.09909	1.21698	0.754386	0.863298	1.45193	1.30442
TR12861	0.777535	1.31619	1.1415	0.763676	0.814369	0.556163
TR12863	3.07629	1.99308	2.35095	1.83813	3.58864	1.78213
TR12864	0.860884	0.812361	1.08191	1.23258	0.850606	0.899313
TR12865	1.33345	1.71528	2.31626	1.45321	3.28347	1.35171
TR12866	0.723156	0.680565	1.10513	1.12889	1.35956	1.42479
TR12868	1.34315	1.07078	1.46217	2.84995	1.504	2.21948
TR1287	1.04571	0.596044	0.741978	0.574505	0.816703	0.593846
TR12870	1.11103	0.205499	0.711516	0.0178917	0.171413	0.00751785
TR12871	0.750584	1.11332	1.14895	1.68692	1.13084	2.02103
TR12872	1.12126	1.96905	0.552029	0.711727	0.755946	1.65553
TR12875	1.37368	0.87022	0.880157	0.604637	0.419753	0.358928
TR12878	1.06966	1.34607	1.46623	0.533871	1.04047	0.54254
TR12879	0.8833	1.03248	1.33689	1.53139	1.64927	2.3729
TR1288	0.234703	0.0536901	0.0910176	0.384012	0.0374979	0.398841
TR12882	1.02256	0.949646	1.0075	0.729485	0.780595	0.58714
TR12883	0.937081	1.40185	0.0448826	0.255034	0.0473993	0.405621
TR12885	0.86387	1.23858	1.05793	1.32534	0.781107	0.742009
TR12886	0.966359	0.728077	1.72086	1.2021	1.6282	0.992445
TR12887	0.859073	1.0991	0.937259	0.660553	1.00097	0.475547
TR12889	1.34402	0.162393	1.69017	4.98077	5.43376	4.7906
TR1289	1.94894	0.880851	1	10.7511	6.68723	19.6511
TR12890	0.703337	1.16243	0.856773	0.411397	0.497029	0.433643
TR12891	1.03427	1.60894	0.980416	0.842105	0.293146	0.793146
TR12892	0.309419	1.3951	0.478968	0.998452	0.748645	2.54968
TR12893	0.907489	1.6882	0.459618	1.39109	0.57905	2.59765
TR12895	0.9685	1.41344	1.18014	0.847701	0.620728	0.695683
TR12898	1.20347	1.36235	0.266005	0.403761	0.120008	0.558631
TR12899	1.62293	1.10892	1.5584	1.47086	0.788823	0.419863
TR12900	1.02448	1.00463	0.981579	1.0269	0.726689	0.598624
TR12903	0.519956	0.623947	0.367265	0.302819	0.149762	0.120469
TR12908	1.02015	0.136241	1.37082	0.175524	1.13296	0.178881
TR12909	0.63272	0.204493	1.21629	0.833096	1.23245	0.805241
TR1291	1.2856	1.46244	1.70102	0.984093	1.17829	0.746244
TR12910	1.01159	1.31599	1.44719	0.854556	1.17658	0.733374
TR12915	0.958573	0.822719	0.936792	1.12924	0.832327	0.876045
TR12916	1.73692	1.59231	1.44692	3.01769	1.31538	2.73846
TR12917	1.19447	0.939727	4.06975	1.7627	4.82183	3.84458
TR12919	1.0173	0.693027	1.25122	0.398103	0.665727	0.314791
TR12920	0.878489	0.566169	1.15279	1.19225	1.54764	1.57002
TR12921	0.97196	0.954344	1.59652	1.70726	0.873952	0.796966
TR12925	1.1554	2.57296	1.86065	1.67096	1.00122	0.624027
TR12927	3.11257	0.707668	1.29984	0.124601	3.39071	0.156733
TR12928	0.951144	2.93259	0.244898	1.19852	0.418677	1.52876
TR12936	1.03916	1.00448	2.09447	0.79432	1.38386	0.46009
TR12939	1.06971	0.646066	1.04479	0.728267	0.84941	0.605009
TR1294	0.714168	0.46198	2.19133	1.68053	1.70569	0.997675
TR12940	50.0383	11.9399	1	0.453552	0.978142	0.174863
TR12941	0.759077	0.318108	0.670911	0.918972	0.773069	0.821349
TR12942	1.34214	0.557728	1.48283	0.361383	0.60393	0.196203
TR12945	1.30773	2.5654	1.04723	0.538028	0.906984	0.677839
TR12948	0.709561	0.538634	0.789268	0.377561	0.49639	0.284195
TR1295	1.19242	1.36806	1.76051	2.9958	3.57092	3.75607
TR12952	1.14252	1.20665	2.33967	1.20032	0.851148	0.375297
TR12957	1.07296	4.81323	3.38327	9.09533	4.42218	6.0287
TR12958	1.0365	0.832782	1.25005	1.27394	0.792554	0.832472
TR12959	0.639378	0.402311	0.78691	0.353062	0.728588	0.299276
TR1296	0.929069	0.941102	4.43952	2.04687	1.79734	0.754275
TR12962	1.42634	0.225986	1.97294	6.61613	2.09677	2.73297
TR12963	0.820618	1.43818	1.51367	1.3875	2.27291	2.02612
TR12967	0.704164	2.44648	1.3691	0.426019	0.431022	0.204432
TR1297	1.53846	3.53846	2.55385	13.6	1	31.2615
TR12970	2.58237	0.166017	0.903814	0.0485593	0.530678	0.0326271
TR12972	0.891589	0.816538	1.09314	1.0983	1.03385	0.726146
TR12976	1.20711	1.63588	1.65739	0.768405	2.37418	1.8439
TR12977	0.739455	0.158568	0.926993	0.344368	0.34939	0.0819685
TR12978	1.08721	1.26785	1.02611	1.06519	0.594494	0.974423
TR12982	0.671214	1.87817	0.755957	0.990776	0.950423	1.01653
TR12983	0.918602	1.22615	1.06913	0.910015	1.27206	0.652063
TR12984	1.22024	0.978637	0.234995	0.148016	0.393693	0.456765
TR12985	1.62817	0.539385	1.74743	0.525319	1.23796	0.613421
TR12986	0.987118	2.89222	0.646103	0.483979	0.333635	0.329719
TR12989	1.0458	0.599693	0.882422	0.556369	0.497226	0.259355
TR12992	0.93315	0.841489	2.09924	0.986216	3.0317	2.00207
TR12995	1.85179	2.81918	1.82681	0.187483	1.1514	0.490286
TR12996	1.19669	0.80562	0.903963	0.635773	0.779618	0.782973
TR12997	1.03306	0.666667	1.07368	0.893515	1.92329	1.3346
TR12998	1.85357	1.70999	3.32485	1.97355	6.16554	4.42644
TR1300	0.730563	66.7225	1	1	0.30563	0.105898
TR13001	0.716482	4.0147	1.5515	1.21455	0.816028	0.498488
TR13006	0.642857	1.60714	6.65179	21.8393	12.9375	17.8304
TR1301	0.968516	1.23974	5.01961	2.78787	3.51174	2.47381
TR13010	1.27799	0.760618	0.542471	1.50579	0.310811	3.3668
TR13011	0.7051	1.05543	0.339246	1.53548	0.097561	2.47894
TR13013	1.44974	2.80518	0.882902	0.664249	0.417617	0.417617
TR13014	1.27638	1.0578	0.802522	0.709024	0.596118	0.839779
TR13015	1.18681	1	2.01063	0.262673	1.92733	0.283587
TR13016	0.746148	0.999217	0.806999	0.492557	0.367198	0.245495
TR13017	1	1	8.16495	8.04124	15.8763	5.35052
TR13019	0.347949	0.99311	1.40808	0.213905	0.798935	0.0607579
TR1302	0.479898	0.294879	0.487177	0.335675	0.354041	0.050529
TR13020	0.893792	1.37272	1.48798	1.36523	1.30235	1.29742
TR13021	1.55974	1.4745	3.65081	4.18099	4.59178	2.8911
TR13022	0.893204	2.14078	1.96602	8.36408	1	16.165
TR13024	1.46953	1.83766	2.97915	2.27406	1.69381	3.6213
TR13025	0.980834	1.14224	2.24323	0.898754	2.0514	0.584959
TR13026	0.909346	1.33015	0.936707	0.636394	0.702819	0.83435
TR1303	0.733587	0.362542	0.507569	0.138515	0.471803	0.160946
TR13030	7.01657	1.58696	1.63799	4.00196	2.06341	1.37114
TR13038	3.2392	0.468439	0.30897	0.189369	0.503876	0.119601
TR13039	0.882768	0.561649	1.26737	0.921881	1.82182	1.19475
TR1304	0.587794	0.433498	1.05923	0.71555	1.65332	0.875993
TR13040	1.32713	1.20356	0.87007	0.656966	0.541667	0.271628
TR13042	0.828529	0.780602	1.31651	0.899486	1.51466	0.999853
TR13043	1.27745	0.47619	2.76336	3.21186	3.08309	2.09815
TR13045	0.607635	0.71827	1.22197	1.02228	1.51765	0.569459
TR13048	0.861082	1.00597	1.24669	0.277306	0.766039	0.228393
TR13049	1.76074	0.691638	0.321022	0.612892	1.48165	0.58374
TR1305	0.938931	0.915367	1.34395	2.8439	0.581923	1.0853
TR13050	1.70022	0.555921	0.4875	0.317105	0.435526	0.107456
TR13052	1.06735	0.67195	1.38468	0.540247	1.52146	0.252597
TR13056	1.10653	3.45704	0.664948	1.39347	1.04296	0.943299
TR13057	1.3658	0.559816	0.267638	0.270706	0.202454	0.546012
TR13064	0.431839	0.143341	1.49729	0.714441	1.01931	0.442617
TR13066	1.59011	0.837773	1.23123	0.397563	0.988665	0.237461
TR13067	0.739809	0.680254	0.324082	0.642093	0.437121	0.2573
TR1307	0.58949	0.216181	1.33273	0.199792	1.47659	0.129292
TR13071	0.549651	1.06875	1.2192	0.202258	0.352043	0.173696
TR13072	0.805949	0.376771	3.78258	6.78045	3.78706	5.56138
TR13073	1.75795	0.855871	1.11573	0.935142	2.36583	1.74565
TR13075	0.956014	0.45442	0.971632	0.347641	0.55918	0.239588
TR13076	1.49375	1.75625	12.6	4.7125	10.3125	3.7625
TR13079	0.73556	0.729823	0.674317	0.732925	0.533257	0.463343
TR1308	0.526706	0.460941	0.0561176	0.278118	0.140824	0.253059
TR13084	7.83832	3.69461	2.18563	2.63772	4.85329	2.32934
TR13085	0.765094	1.25472	0.812893	0.368239	0.380818	0.228931
TR13088	1.155	0.443035	0.260336	0.238505	0.215991	0.168782
TR1309	0.411065	0.701655	0.598759	0.803516	0.436401	0.779214
TR13091	1.09477	1.9013	1.47019	0.799688	1.36994	0.84632
TR13092	1.10911	0.891902	0.830775	0.544627	0.639397	0.316573
TR13093	0.989594	0.880929	1.10446	1.41025	1.08845	1.41725
TR13094	1.21572	0.863224	0.997043	0.0863705	0.548136	0.0267501
TR13096	3.34153	0.648915	0.724088	1.1551	0.401039	0.357115
TR13097	1.00753	0.34703	0.611261	0.390388	1.40907	0.523234
TR13098	1.02895	1.74294	1.42008	0.652517	1.13197	0.595218
TR13099	0.63428	0.399128	1.68238	1.05487	2.51582	0.880084
TR131	0.529845	0.777132	0.124806	0.351163	0.0864341	0.318217
TR1310	1.39544	1.06092	0.688279	0.836124	0.631635	1.42928
TR13101	1	0.324178	1	1	1	0.204915
TR13102	1.59955	1.67109	0.160298	0.609064	0.203393	1.20596
TR13105	0.769375	1.17923	1.00995	0.862	0.949761	0.58823
TR13108	0.728578	0.581618	1.47104	0.767353	2.05888	0.842508
TR13109	1.16451	0.101067	1.49242	0.59461	0.104997	1.79001
TR1311	0.696106	0.0695183	0.458254	0.656806	0.512733	0.896077
TR13111	0.98706	1.14708	1.37094	1.47363	1.11936	1.21321
TR13114	0.88274	0.955692	1.27791	0.961787	1.05241	0.836604
TR13115	1.10431	1.53893	1.31955	0.958522	0.737058	0.72005
TR13118	0.291222	0.208117	0.649476	0.87397	0.564846	0.386939
TR1312	0.789788	1.71349	0.257225	1.58632	0.326782	0.873603
TR13120	1.42127	1.2191	0.637496	1.06116	0.543756	0.982434
TR13124	1.15024	1.13668	1.7913	2.32885	1.51913	1.48698
TR13125	1.00747	0.676989	0.54725	0.969034	0.545649	0.697277
TR13126	0.874592	1.00155	1.34848	0.716013	1.1078	0.479979
TR13127	0.75658	1.02027	0.117196	1.14113	0.0676263	1.75053
TR1313	1.58676	1.06845	3.19389	1.58357	2.27348	1.4801
TR13130	0.599445	0.559482	0.902566	1.41632	0.871955	1.20009
TR13132	1.07883	0.59896	1.105	0.443979	0.711003	0.325562
TR13135	1.13646	2.96094	0.700525	0.865699	0.404755	0.46573
TR13139	0.690198	0.497882	0.192719	0.341569	0.134127	0.212687
TR13140	1.13528	2.68182	1.57908	1.41767	2.14853	1.71053
TR13143	1.39769	1.36269	1.03175	0.406057	1.19101	0.971309
TR13144	0.897834	1.53908	0.915254	1.34275	0.795669	1.41761
TR13147	0.587957	0.124262	0.524203	0.827627	0.696281	1.95071
TR13153	3.97855	8.48317	3.77168	0.872404	1.46486	1.94532
TR13154	0.88883	0.402298	0.28291	0.5697	0.0891036	0.10767
TR13155	1.1224	0.565279	1.1027	1.37451	1.32555	1.61311
TR13157	0.780428	0.318015	2.66588	4.41937	4.38678	5.55145
TR13158	0.101416	0.0554918	1	0.558745	1	0.281286
TR13159	1.02648	1.31689	1.35708	1.35708	2.80274	2.98904
TR1316	0.731158	0.860294	0.198989	0.75046	0.0744485	1
TR13161	0.907751	1.23052	1.44449	1.3589	0.924102	0.638272
TR13163	0.897356	1.3258	1.46667	1.9053	0.84076	0.94663
TR13164	1.36602	0.813069	1.6385	0.451822	0.703181	0.469617
TR13167	0.539937	0.0360721	0.511881	0.171772	0.51274	1
TR13168	0.853604	0.194337	0.322716	0.106821	0.305985	0.114221
TR13170	0.801848	0.549636	1.37785	0.237371	0.929259	0.187207
TR13173	1.05726	1.20562	0.752733	0.688183	0.50026	0.274336
TR13174	1.63826	0.299072	1.43943	0.482163	0.70791	0.0997982
TR13176	0.491666	0.589764	1.17879	0.591493	0.54266	0.583344
TR13178	0.860699	1.81444	1.14881	1.20531	1.43486	1.36091
TR1318	0.779579	0.631975	0.21442	1.95352	0.401702	2.49369
TR13180	1.65414	1.84458	1.92462	0.983824	1.57925	1.21801
TR13182	1.17181	1.1612	1.09789	0.84547	1.42329	0.675852
TR13183	1.07334	1.3741	0.826621	0.542603	0.710894	0.718525
TR13184	3.67801	1.13094	87.2195	15.0983	60.9208	10.3127
TR13189	0.990765	1.42547	0.484751	0.345361	0.669029	0.1686
TR13194	1.15129	0.881835	0.845043	1.51335	0.760397	0.631849
TR13195	0.773684	0.576842	8.19947	4.34632	16.1347	3.39789
TR13199	1.74771	1.95012	1.50498	0.997568	0.44227	0.905774
TR132	0.928923	1.35081	0.219564	0.822308	0.322308	1.02674
TR1320	0.933829	0.705566	0.750449	0.183637	0.863298	0.222878
TR13200	0.727925	0.75191	1.05756	0.736342	1.13012	0.881793
TR13204	0.731911	0.424729	1.50937	0.382946	0.791805	0.191966
TR13206	0.729047	1.01636	1.40126	1.32061	1.43513	0.914179
TR13207	1.00747	0.846197	0.714663	0.274959	0.191006	0.0744067
TR13210	0.97488	1.62148	1.586	0.932311	0.885523	0.744966
TR13213	1.59861	0.87483	0.629442	0.911106	0.522347	0.851306
TR1322	0.53235	5.89444	2.34166	1.3235	1.52327	0.0749149
TR13251	1	1.47211	1.12313	2.02891	1.77925	2.10884
TR13253	0.732429	1.02908	1.22879	0.687833	0.770722	0.462918
TR13256	0.9178	0.91768	0.976514	0.358337	0.730274	0.405668
TR1326	1.68366	1.92707	0.115993	1.30141	0.262742	1.30228
TR13261	0.814334	1.23386	1.25272	2.50293	2.27871	2.35792
TR13265	0.503434	0.555091	0.690355	0.464019	0.241266	0.254106
TR1327	0.190118	0.0262872	0.473405	0.0230177	0.221767	0.0314662
TR13272	0.661307	1.22412	0.79397	0.700503	3.38291	1.27638
TR13276	1.03251	2.14898	1.30363	0.510972	3.43318	1.08526
TR13284	1.09723	1.25506	1.22602	0.754273	1.33659	0.856383
TR13285	0.871409	0.624652	0.547729	0.424467	0.222428	0.249305
TR13287	1.31872	1.07518	0.684434	1.31207	0.943798	1.19387
TR1329	0.692801	0.470951	1.47628	0.652591	1.49597	1.22806
TR13294	0.816901	0.877183	0.148169	0.389296	0.112113	0.506479
TR13300	0.752182	0.333333	1	4.44677	1.06632	4.86213
TR13301	0.939022	1.22959	11.7002	2.93119	21.3695	3.79409
TR13302	1.12835	0.923036	1.34802	0.931326	0.782054	0.648431
TR13303	1.04343	1.49189	0.312675	0.490867	0.403821	0.560391
TR13306	0.616751	0.0129334	0.306116	0.096455	0.320686	0.0472146
TR13310	0.857034	0.9763	1.76911	1.24465	1.08716	2.22554
TR13311	0.832487	0.350254	131.426	14.868	65.8832	8.15736
TR13313	0.656505	0.486308	0.351718	0.587309	0.0921573	1.29385
TR13317	0.854445	1.48055	1.1874	1.39905	1.13067	1.08248
TR13319	1.13877	2.90701	1.46638	2.41774	3.0887	3.46066
TR13323	0.63979	0.856616	1.17933	1.42083	0.731883	1.41383
TR13326	1.71378	2.02159	2.81727	2.06165	3.32183	1.14734
TR1333	0.571352	0.444949	0.0948691	1.3116	0.663014	2.8263
TR13333	0.962875	0.435286	1.11035	1.08004	1.41213	1.51499
TR13340	0.467288	0.215338	0.420277	2.31716	1.17569	2.79701
TR1335	0.601512	0.872786	0.624838	1.39482	0.690281	1.68272
TR13354	0.622723	1.04259	0.571578	2.93495	1.50739	6.34884
TR13355	1.98913	1.14343	1.63166	0.812749	0.887722	0.859833
TR13356	1.74447	1.54729	0.141412	0.467059	0.719529	0.976235
TR13357	0.425994	0.359164	0.875017	1.66523	0.837297	1.5587
TR13358	0.917241	1.91724	7.17011	3.05057	8.68506	2.12874
TR13360	0.991497	1.40401	1.50038	1.35317	1.30102	0.784769
TR13361	1.2028	2.46859	2.27764	3.20047	3.7089	3.19078
TR13364	0.91742	0.843885	1	0.139402	0.108533	0.334448
TR13366	0.504362	0.92387	4.52736	2.7391	8.69548	1.86122
TR13367	0.637918	0.378439	1.71301	0.975465	1.63717	0.794052
TR13368	0.889089	1.2467	1.03088	0.788369	0.941847	0.605216
TR13370	0.963509	0.258314	0.871292	0.23872	0.782851	0.450836
TR13374	0.383392	0.369258	0.563604	1.27385	1	2.74558
TR13377	1.11011	1.07022	1.43888	0.866366	1.18994	0.601946
TR1338	2.29837	0.464738	16.4792	1.59313	15.3526	1.20796
TR13384	0.508124	0.343488	0.735974	0.336507	0.158035	0.0585174
TR13385	1.32496	0.897257	1.50771	1.66215	1.88622	1.61015
TR13387	0.612161	0.21313	0.753974	0.114215	0.267333	0.0402346
TR13388	1.09796	1.66421	0.862401	0.533409	0.541336	0.336353
TR1339	1.60374	2.21887	1.56122	1.91086	2.52845	1.91458
TR13392	1.08808	1.86163	0.733648	1.01275	0.679575	0.438725
TR13393	1.08449	1.60612	0.800911	3.13585	0.580825	1.50266
TR13395	2.06419	0.094401	0.788021	0.842839	0.0496094	0.181771
TR13399	0.976373	1.53567	1.13994	0.763155	0.735647	0.708937
TR134	0.79627	0.852914	0.227506	1.83217	0.690443	3.31072
TR13401	0.866713	1.80868	0.609627	0.866189	0.557826	0.495722
TR13402	0.435877	0.478174	0.878047	0.541501	0.778318	0.336546
TR13407	0.964072	1.33293	1	1.52814	1.84431	2.26826
TR13408	0.718695	1.1873	1.10926	0.79248	0.837176	0.388081
TR13409	0.830391	0.213483	2175.56	752.718	2937.68	329.212
TR13411	1.00685	1.27493	6.64824	5.46843	5.06089	3.76206
TR13412	1.02229	1.33053	1.05312	2.99236	0.917595	2.03174
TR13413	1.76055	1.38719	6.51092	13.1783	12.5888	7.21106
TR13414	1.11575	1.26956	1.2214	0.481169	1.31299	0.452288
TR13418	0.765585	0.781672	0.643493	0.790577	0.163746	0.754955
TR1342	1.18544	0.957907	7.30034	8.42548	14.5165	8.50171
TR13423	1.2232	1.01998	1.19303	1.00031	0.8779	0.871787
TR13427	0.847125	0.759074	1.19696	0.581976	0.853018	0.471955
TR13428	1.18794	1.36667	0.714184	3.3695	1.92482	2.62695
TR1343	1.00562	0.746017	1.12165	0.727415	1.06409	0.770237
TR13431	0.963744	0.891572	1.19994	0.876374	0.957758	0.814872
TR13435	0.804609	2.09392	1.18164	0.970178	1.22289	1.46011
TR13438	0.898498	1.11238	0.68436	1.07613	0.6261	0.578975
TR13439	1.13563	1.2418	0.234575	0.830461	0.518066	0.749861
TR13441	0.865832	1.14921	1.39255	0.987979	0.611838	0.560264
TR13444	0.460771	1.02879	0.873754	0.754468	1.26378	1.69727
TR13446	1.71769	0.502539	1.86547	1.24743	1.54866	0.457921
TR13447	0.571364	0.856369	0.261969	0.603433	0.46477	0.31617
TR13449	0.827769	0.983842	1.10567	0.962251	1.15432	1.12008
TR13450	0.923048	0.337773	1	0.684425	0.0706622	0.521273
TR13452	0.854251	1.1851	1.27024	0.892333	1.09868	0.829327
TR13454	3.08931	1.32138	43.5433	3.7959	69.8545	3.96726
TR13456	1.0997	1.06211	0.426449	0.578752	0.289302	0.460773
TR13457	1.00094	0.783333	1.13695	0.658176	0.441195	0.353145
TR13458	3.31108	0.576907	0.598151	0.585874	1.50959	0.867154
TR13459	1.14879	0.97944	1.14282	0.414502	0.770698	0.546261
TR13463	0.998521	1.48743	0.861015	0.865944	0.594874	0.687531
TR13465	0.957951	1.00566	1.43132	0.22559	3.13178	1.49644
TR13470	2.694	1.37452	2.54465	1.62471	3.61162	1.05543
TR13472	3.31373	3.33265	6.91697	5.35987	22.5424	12.0554
TR13473	0.538898	0.537795	0.456693	0.150236	0.295276	0.120787
TR13474	1.50747	1.82399	1.05355	1.10914	0.861326	1.25602
TR13476	0.935398	0.584592	0.397893	0.691585	0.2843	0.59868
TR1348	0.173895	0.538265	1.65051	1.23172	1.78316	1.21216
TR13481	1.14132	1.00014	1.25388	0.781065	0.728716	0.502471
TR13484	0.391758	0.54121	0.579192	0.037607	0.301907	0.036481
TR13485	0.922679	1.1725	1.1443	0.534665	0.413161	0.256874
TR13487	1.76165	1.19174	0.54211	0.221586	0.38471	0.364677
TR13488	1.08165	1.52139	0.942067	0.698379	0.622825	0.424066
TR13490	0.401342	0.0576769	0.456782	0.0445758	0.20834	0.0538425
TR13493	0.798537	0.77324	1.38037	1.41344	1.14934	1.3342
TR13495	2.97475	2.38575	1.86186	0.527322	0.906402	0.579802
TR13496	0.899376	0.784429	1.58171	2.37973	1.67426	1.66581
TR13498	0.973164	0.507069	1.07102	0.62266	0.888205	0.534036
TR13499	0.909957	1.32439	0.968543	0.440693	0.78759	0.18557
TR135	0.982175	1.29755	1.49828	1.71602	1.59692	1.94936
TR13500	0.78087	0.430615	0.689142	0.351823	1.35123	0.56174
TR13501	1.40611	1.76615	1.76757	1.40182	1.65729	1.59636
TR13502	1.29808	2.71395	3.13822	3.16528	5.17623	5.34738
TR13505	0.701203	1.41762	1.63062	1.21148	1.76001	1.5309
TR13507	1.27822	0.734115	0.133868	0.799506	0.0943862	0.402221
TR13509	1.51967	2.57786	1.79613	0.310313	2.90702	1.16039
TR1351	1.09246	1.32539	1.13807	0.499423	0.0706655	0.115507
TR13512	0.451527	0.251199	0.323782	0.76155	0.287049	0.477152
TR13514	0.767605	1.01305	0.259452	1.29315	0.461529	1.47228
TR13516	3.36138	0.953709	2.2258	1.005	3.22072	0.84326
TR13517	1.17455	1.08123	0.372867	0.677252	0.697343	0.481529
TR13519	1.22794	0.771567	0.618419	19.5225	1.62891	21.0739
TR1352	4.64608	0.594324	3.77796	7.13689	6.06845	9.0217
TR13522	0.797299	0.384571	1.04712	0.815113	1.23933	0.834507
TR13527	2.34	0.710213	2.48298	1.47702	2.40128	0.434043
TR13528	0.67578	0.47564	1.16036	0.663162	1.16632	0.533824
TR1353	0.715207	1.39171	4.33871	1.97097	3.25622	1.15023
TR13533	0.889384	0.864853	0.477252	0.657895	0.607047	0.594558
TR13538	1.61094	2.38431	3.04517	3.30111	3.89144	3.02932
TR1354	0.703592	1.45653	0.87949	1.01208	0.209466	0.797583
TR13541	1.81567	1.76778	0.945708	0.885443	1.66077	1.15728
TR13543	1.31786	1.44585	1.69406	1.10542	0.925794	0.782926
TR13544	0.356071	0.353342	0.316508	2.5266	1.14052	3.36971
TR13545	1.0358	1.24118	0.0552897	2.47315	0.1423	2.1882
TR13547	0.380613	0.41803	0.558301	0.403237	0.444135	0.271319
TR13549	1.2526	1.02841	0.179115	0.698109	0.284185	0.780402
TR1355	1.19914	2.16653	0.983694	3.5266	1.78107	5.73991
TR13552	1.22009	1.00844	1.7863	2.04788	1.95144	1.64791
TR13553	1.70044	0.820264	1	0.0643172	1	0.1163
TR13555	1.43578	0.666962	1.94066	1.13729	2.35252	2.48096
TR13556	0.821527	1.04476	0.862164	1.5475	0.765239	2.24739
TR13559	0.758132	1.01836	0.879871	2.35072	0.998068	1.50016
TR1356	1.31625	1.44275	6.18103	1.93893	8.46892	3.60414
TR13560	1.17305	1.41951	6.02622	1.03199	5.14578	1.34295
TR13563	0.991383	0.862536	1	0.190808	1.0435	0.267542
TR13567	0.754814	0.335206	0.943849	0.424148	1.24139	0.546834
TR13568	1.21565	1.25502	1.2257	0.244882	2.08291	1.28904
TR13569	0.98695	1.10599	1.68426	0.665293	1.77915	0.838326
TR13572	0.873406	0.530234	0.597801	0.786625	0.485617	0.464322
TR13573	0.794407	1.67168	1.28654	0.938407	0.901464	0.669791
TR13574	1.12409	2.83792	2.45971	3.8496	2.75479	3.66663
TR13578	1.05095	0.948645	2.15609	1.26607	1.46947	2.19733
TR13580	0.874784	1.7594	7.6049	12.026	5.66242	11.2883
TR13586	0.59096	0.647277	0.982957	0.8907	0.593183	1.45721
TR13588	1.02249	2.21299	0.927123	0.780743	1.40088	0.904858
TR13591	3.18818	14.7729	0.967341	1.16796	0.457232	1.97978
TR13592	1	0.716667	8.23333	27.4389	24.6056	9.49444
TR13594	1	0.716667	8.23333	27.4389	24.6056	9.49444
TR13595	3.18818	14.7729	0.967341	1.16796	0.457232	1.97978
TR13597	1.28956	0.706505	1.49429	0.419996	0.59939	0.319671
TR13598	0.881669	1.53916	0.84269	0.487518	0.570971	0.514084
TR13600	1	1	1	1	1	1
TR13601	1.07234	1.31997	1.19719	1.39727	1.69202	1.35428
TR13602	6.4175	1.17043	0.612395	0.116064	0.171786	0.160641
TR13603	3.24888	1.68172	0.595423	0.731379	0.231379	0.521388
TR13604	0.757812	0.0494435	3.46811	4.14458	0.896511	0.667915
TR13606	0.957478	1.03715	0.415567	0.47935	0.477395	0.503788
TR13612	1.12845	0.811285	0.905402	0.55078	0.270828	0.369508
TR13613	0.684324	2.17081	1	0.0940541	1	1
TR13614	1.06995	1.11296	1.49425	1.79573	1.61137	2.41588
TR13616	0.891417	0.226697	0.785959	1.46915	0.909022	2.26034
TR13617	0.897575	0.643813	0.883779	0.0911371	0.224916	0.146321
TR13621	1.37901	0.582507	1.12128	0.57551	0.730612	0.507289
TR13626	1.07226	1.70974	1.20405	1.28122	0.817375	1.19183
TR13628	0.560541	0.33782	0.0613822	0.0450552	0.0654951	0.00386365
TR1363	0.71598	1.14149	31.7865	29.111	19.3161	24.0269
TR13630	1.64756	1.77074	1.31138	3.91531	2.54063	4.06843
TR13631	0.893902	1.09762	1.16597	1.11865	0.497753	1.14893
TR13632	1.06961	1.67053	1.37175	1.52766	1.23726	0.934286
TR13638	0.977313	1.10844	0.612424	0.604997	0.328967	0.470628
TR13646	1.00254	1.11076	1.00271	0.731547	0.759303	0.597846
TR13648	1.02821	1.43326	0.974919	0.537966	0.315174	0.333
TR13649	2.24297	3.22502	1.10718	1.36954	1	0.540737
TR1365	0.650622	0.425726	1.10871	1	0.360996	1
TR13655	0.926062	1.38511	0.573231	0.156943	0.366703	0.4255
TR13665	1.08544	1.45302	0.996515	1.18429	1.03927	1.22123
TR13666	2.52392	1.76952	2.45235	1.60579	4.00913	2.81319
TR13667	1.94323	1.35274	0.86871	0.706935	0.64871	0.711935
TR13675	6.15939	5.67241	2.66552	0.035249	0.17433	0.0482759
TR13677	0.981617	0.95623	1.08871	0.899912	0.777064	1.84797
TR1368	0.103987	0.104707	0.269452	0.582613	0.152738	0.128002
TR13680	1.31443	0.345233	0.500521	0.185648	0.329149	0.164011
TR13686	0.949103	0.874349	1.32743	1.04047	1.29551	0.943051
TR13689	1.25101	2.10304	1.25684	0.558038	0.926016	0.502347
TR13692	1.5469	2.863	0.65901	1.08231	1.27372	1.97867
TR13694	1.08839	2.52039	1.0499	0.891645	1.04904	1.0633
TR13695	0.767218	1.13912	2.52893	2.2438	2.98072	1.2989
TR13696	1.12461	1.56087	1.53968	0.917417	1.22137	0.599137
TR13697	0.800858	0.548407	0.618464	0.853145	0.655637	0.977533
TR13698	0.547888	0.562526	0.0987035	1.01798	0.124216	0.976161
TR13699	0.906936	1.01859	0.889992	0.632105	0.585509	0.404375
TR137	0.99237	0.79815	1.01306	0.558728	0.643353	0.878035
TR13700	0.937002	1.05242	0.789262	1.20016	0.955097	0.764539
TR13702	1.24228	0.773662	2.03033	1.28573	1.9673	0.838115
TR13704	1.42672	0.77575	3.40082	2.99882	4.69629	2.47911
TR13709	1.07713	0.964817	2.43437	1.59134	1.57375	1.22327
TR1371	1	1	1	1	1	1
TR13713	1.10882	1.36961	3.14359	5.08757	6.42176	9.23245
TR13714	8.35443	0.194093	1	1	1	1
TR13716	0.519787	0.455635	0.255668	0.311784	0.205324	0.203198
TR13718	0.859591	0.956823	1	0.8118	1	0.793013
TR13725	1.05971	1.2133	1.32225	0.724838	1.13373	0.689135
TR13726	2.91837	15.9294	20.8807	8.06593	9.52904	3.36264
TR13727	1.27067	1.62883	3.40935	2.47119	2.75208	1.01068
TR13729	1.26257	0.797926	0.770704	1.88334	0.779058	0.629987
TR13733	1.25737	1.04748	1.57372	0.689861	1.18764	0.826088
TR13734	1.0339	1.3777	1.16368	0.255567	1.34762	0.266534
TR13736	1.27891	0.995412	0.668859	0.902554	0.601039	0.455395
TR13738	1.65657	2.13223	0.876951	2.25253	1.19651	1.18733
TR13739	0.829745	1.18564	0.905568	1.03445	0.701323	0.837742
TR13744	0.997695	1.29046	1.4532	1.99585	1.36238	1.80083
TR13745	0.808087	2.01516	0.239631	0.751895	0.136019	0.780437
TR13747	0.680974	0.872143	2.08422	1.04014	0.91746	0.962905
TR13748	0.798647	1.18133	1.077	1.23451	0.931123	0.932747
TR13749	0.957564	1.15075	3.33176	2.05422	3.21428	1.37145
TR13750	1.31133	0.738626	1.281	0.561106	2.67707	1.157
TR13751	0.684488	0.243013	0.242203	0.555691	0.338194	0.544755
TR13754	1.97379	1.21371	1.03629	1.0746	0.641129	0.711694
TR13756	1.06623	1.04485	0.904788	0.354078	0.654616	0.218573
TR13757	0.77445	1.46481	2.29267	1.7039	1.46626	1.84897
TR13758	1.34201	0.937377	1.21201	0.505678	1.17923	0.330047
TR13759	1.01762	0.795977	1.18312	0.674773	0.970685	0.729197
TR1376	1.34168	1.48126	1.2652	0.483271	1.59804	0.730854
TR13761	0.877631	1.02519	1.09635	1.33466	1.1667	1.26446
TR13762	1.06162	0.797506	0.952171	0.606566	2.037	0.793305
TR13763	1.83599	2.9491	3.50096	0.386951	7.43371	2.8025
TR13764	1.17661	1.24999	1.97526	2.70765	2.34937	3.24224
TR13765	0.740698	2.0459	0.242707	0.581097	0.22689	0.343057
TR13766	1.13199	1.22771	1.17428	0.962194	1.02142	0.79906
TR13767	1.90139	2.68003	0.876432	0.153437	0.325286	0.117021
TR13769	1.57027	1.26548	1.2951	1.37749	1.00862	0.689822
TR1377	1.36658	3.00246	0.43145	2.45897	1	1.78526
TR13770	0.872738	1.17308	2.96354	2.0659	3.21012	2.72539
TR13774	0.825023	1.40323	1.21653	0.861657	0.97539	0.69055
TR13776	0.865459	1.11778	0.829898	0.755153	1.21563	0.705776
TR13777	1.17032	1.51284	1.60792	1.35833	1.49704	0.898601
TR1378	1.09603	0.665773	1.92114	0.464592	1.16899	0.455472
TR13781	1.09764	0.62433	1.72548	0.685664	1.35064	0.512839
TR13783	0.960394	1.47217	1.33166	1.85202	0.835926	1.27834
TR13785	0.931634	0.3192	0.722963	0.336589	0.465222	0.241861
TR13786	1.07522	0.750173	0.639061	1.56936	0.6853	0.643202
TR1379	1.52791	2.32093	1.08372	3.88837	2.03953	6.47209
TR13793	1	1	1	1	1	1
TR13794	0.906762	1.45985	1.03929	0.44402	0.683582	0.358295
TR13796	0.972449	1.10805	1.26977	0.57397	1.21438	0.545415
TR1380	0.988562	1.25163	1.10621	3.07026	2.13889	3.81863
TR13800	1.08829	0.380714	0.86913	0.269255	1.16969	0.41077
TR13802	2.19776	1.1959	1.33396	9.14552	0.283582	1.05037
TR13806	0.829684	0.775492	0.964167	0.282017	0.621986	0.476443
TR13807	2.36294	1.39637	0.894938	0.782235	1.83763	1.25024
TR1381	1.81231	1.1021	1.20495	2.18468	3.90315	2.01577
TR13810	1.22229	1.3539	1.1728	0.101275	1.22435	0.366188
TR13811	1.07933	1.10525	2.43432	1.96063	4.70648	2.1187
TR13812	0.423463	0.613688	1.01649	0.435886	0.24897	0.196842
TR13813	1.11192	0.711917	0.35544	0.659413	0.38791	0.433161
TR13816	0.916824	0.617999	0.840885	0.106986	0.521292	0.0936648
TR13819	1.25456	1.09957	0.535899	0.951242	0.593374	0.519771
TR1382	1.07722	1.84491	1.42013	1.56873	1.59971	2.23097
TR13827	1.07583	2.3501	0.760937	0.558706	0.602199	0.528405
TR1383	1.29047	1.25364	0.798686	0.890662	0.87893	0.701079
TR13831	0.979678	1.46952	0.566924	0.57253	0.304835	0.199019
TR13833	1.0774	1.3635	1.83067	1.04864	1.01701	0.881171
TR13836	1.21381	0.734078	1.17659	1.05087	1.50041	1.07237
TR13837	1.34841	3.49964	1.78004	1.26243	3.98696	1.74297
TR13838	1.1389	1.88114	0.646171	0.867142	0.646445	0.650288
TR13839	0.818627	1.0723	1.82353	0.253676	0.210784	0.471814
TR13848	1.60231	0.412493	1.81743	6.31066	0.535118	0.105722
TR13849	3.60274	0.809361	1.86073	1.2793	1.45434	0.785769
TR1385	0.688531	1.24234	0.218775	0.303417	0.468382	0.643951
TR13850	0.967243	1.36049	1.42325	1.86441	2.55695	1.41131
TR13852	0.898351	0.938109	1.64654	0.593231	1.07492	0.632966
TR13855	1.10729	1.58439	1.28893	0.570422	0.754344	0.480783
TR13857	1.52068	2.74534	1.67721	0.840227	2.78183	0.969181
TR1386	1.19976	1.1735	0.52404	0.145022	0.892605	0.173504
TR13861	0.706593	0.518511	1.00693	0.882795	1.20689	1.39735
TR13862	0.963653	1.17535	0.593301	0.741879	0.484597	0.441367
TR13864	1.04909	4.96364	1.35818	0.525455	0.389091	0.829091
TR13866	0.61075	1.65693	0.0585835	0.396606	0.0984804	0.574881
TR13867	0.903125	1.03987	0.807033	0.228469	0.645313	0.351775
TR1387	1.26681	1.36963	0.995935	0.302822	1.30055	0.275721
TR13872	0.474568	0.320058	0.49952	0.183781	0.133877	0.293186
TR13873	1.65093	1.36713	1.40231	2.20509	1.72407	2.74676
TR13874	0.352349	0.629345	1.30452	0.116203	0.253359	0.0442194
TR13875	1.92207	1.44459	1.70856	1.46441	1.18063	1.70788
TR13878	1.15233	0.810591	1.55267	2.16293	2.62973	2.3105
TR13879	1.23272	1.0675	1.4176	0.846333	1.15733	0.799056
TR1388	1.43424	1.96538	1.18963	1.46734	1.59427	2.00084
TR13881	0.486075	0.245866	2.20279	0.127502	0.0652742	1
TR13887	1.07061	1.37061	1.26225	1.69049	1.19164	1.44899
TR1389	1.64635	2.26039	1.19564	0.81515	0.75953	0.800899
TR13891	0.653681	0.398901	0.266969	0.872132	0.331501	0.589388
TR13896	0.917486	0.986885	0.143169	1.75137	0.153005	1.53005
TR13898	1.13201	0.903707	0.661392	0.876582	0.654159	1.5208
TR13899	1.75696	1.40444	1.80034	1.28447	1.26998	2.52098
TR139	1.68012	0.955729	0.114149	0.328993	0.166233	0.71441
TR13908	1.28784	0.977027	5.12162	4.1027	5.40676	2.9527
TR13909	1.21991	1.02931	1.35204	0.893417	0.948276	1.04875
TR1391	0.866101	1.19681	1.78637	1.94409	1.91591	1.68585
TR13910	17.8125	1.11375	4.60625	12.205	8.06	6.885
TR13913	0.970262	1.14403	2.03681	2.95917	2.83218	2.48192
TR13915	3.4322	0.685203	1.05789	0.765854	2.16683	0.754472
TR13917	1.14261	1.12683	0.378141	2.31268	0.626242	2.09994
TR13919	1.61314	2.03871	0.213287	0.736264	0.225025	1.28846
TR1392	0.450021	0.105765	0.0895894	0.0804645	0.1854	0.065533
TR13922	4.04938	5.12099	1.56296	3.23457	0.930864	8.98025
TR13923	0.771038	0.818293	0.988508	0.560558	0.91516	0.584636
TR13926	14.0493	9.33224	0.411184	0.585526	1.28947	6.25987
TR1393	1.09062	0.634232	1.40043	1.60161	1.78979	1.33493
TR13930	0.972053	0.129025	4.65955	0.0163275	0.370216	0.0337181
TR13933	1	1	1	1	1	1
TR13934	1.6894	1.02058	0.841389	0.651718	0.469767	0.396986
TR13938	0.973772	1.26959	1.34529	1.49336	0.985724	0.917995
TR13939	1.1432	1.87719	0.911332	1.88573	1.05026	1.9559
TR1394	1.76103	0.290441	4.125	1.7261	1.7739	0.579044
TR13944	1	1	1	1	1	1
TR13945	0.747007	0.329343	0.978767	1.65259	1.31466	1.95098
TR13946	2.35353	0.873859	0.766528	1.15906	0.795021	0.320332
TR13949	1.26036	9.70404	9.69288	4.89054	6.76355	2.14453
TR1395	1.4134	0.837091	0.953446	0.390791	0.865545	0.408955
TR13950	0.714703	4.99124	1.07303	0.421616	0.962025	0.651412
TR13951	3.30469	39.8984	7.28125	5.16406	10.2266	18.1797
TR13953	0.591075	0.836869	0.997074	1.48427	0.677396	1.06291
TR13954	1.21638	1.05901	1.45888	0.34892	0.881974	0.195421
TR13955	1.54723	0.93714	1.19444	1.09193	0.991182	0.75194
TR13957	1.46463	1.66695	0.352887	1.78001	0.38868	1.06545
TR13958	0.691154	0.842692	0.842244	0.611859	0.603013	0.669872
TR1396	0.782044	0.531176	0.18444	0.100599	0.147652	0.122314
TR13960	1.53177	0.35876	1.13953	1.15598	0.831429	2.12439
TR13961	0.854781	1.1126	1.02592	0.292672	1.52279	0.33378
TR13966	1.32791	1.09094	0.601609	1.18534	0.626343	1.0027
TR13967	1.88537	1.77236	4.61301	2.93089	3.87073	2.4065
TR13969	1.13258	2.01932	1.53784	1.12292	1.67901	1.18411
TR1397	1.10904	1.1302	1.59196	0.598465	0.793536	0.477331
TR13970	1.00663	0.742831	0.403959	0.226901	0.493502	0.189011
TR13974	1.99136	2.17407	0.764198	0.417284	0.283951	0.517284
TR13975	0.944044	0.467928	1.24985	0.936468	0.949174	0.578663
TR13976	1.14454	0.915975	0.795643	0.207815	0.578492	0.39592
TR13978	0.711844	0.426336	1.5869	1.05489	2.03346	0.838228
TR13979	0.71316	0.695778	1.71766	2.20401	1.55426	3.06763
TR13982	0.922546	1.4064	1.88492	1.28379	2.19661	1.5174
TR13984	0.957303	1.31896	2.3587	1.64088	1.6153	1.3811
TR13985	0.852821	1.64456	0.229203	0.522978	0.317045	0.612565
TR13986	0.999822	0.838774	1.04811	0.657306	0.816001	0.705453
TR13988	1.1997	1.32036	1.16388	1.05885	1.02612	1.07757
TR13993	8.49528	7.5488	3.28043	6.91923	3.50255	4.92715
TR140	1.11662	1.3333	0.437377	0.404841	0.656801	0.527048
TR14000	1.47917	3.47159	0.698864	1.34848	1.60038	1.95265
TR14001	0.796713	0.606709	1.07414	1.18289	0.688293	1.17752
TR14002	1.13761	0.892651	1.41102	1.4719	0.853386	0.415706
TR14005	1.05265	1.07091	0.068168	0.467438	0.213634	0.545648
TR14006	0.994838	1.05274	1.25985	2.00774	2.60928	2.89424
TR14015	1.99043	1.04867	0.710902	0.152321	0.630585	0.280178
TR14019	1.03782	1.58216	0.876109	0.638758	0.636933	0.737611
TR1402	0.394619	0.941704	1	5.9148	3.63677	8.62332
TR14022	1.23174	0.0692695	0.428212	0.730479	2.32746	0.304786
TR14023	1.80594	6.06074	2.1162	1.89377	1.39322	2.03631
TR14025	0.943286	1.24867	0.943771	1.24333	1.21571	1.6253
TR14026	0.856127	1.02349	1.23453	1.47153	0.81115	0.890385
TR14028	1.26451	1.12212	0.422782	1.64567	1.25739	1.53231
TR14029	2.01709	0.808609	1.13653	0.276047	0.967384	0.468847
TR1403	1.15319	0.940856	1.28845	2.00558	1.4357	2.58817
TR14030	1.05609	1.02735	1.73777	1.66614	1.86885	1.74101
TR14033	1.20234	1.56757	0.754086	0.848185	1.12536	0.759396
TR14035	0.441888	1.61003	0.0696165	0.351032	0.0784661	0.479646
TR14039	5.107	16.6907	2.03307	3.98444	0.48249	3.82879
TR1404	1.31355	3.39106	3	7.20596	2.93902	5.63496
TR14040	1.06406	1.27507	0.921175	2.39679	1.87937	2.62822
TR14041	2.10309	0.175258	0.782474	2.77732	0.628866	0.925773
TR14042	1.71126	1.45742	1.03074	0.598671	0.64354	0.45243
TR14043	0.668088	0.826581	1.00853	3.63753	2.22033	3.45131
TR14047	0.993246	1.06956	1.13845	1.01171	1.18348	1.23998
TR14048	0.815217	1.1023	0.860614	1.50192	2.04731	2.5422
TR14049	1.09597	1.50486	0.897011	0.669247	0.448326	0.558156
TR1405	0.503876	0.974806	1.46318	3.2907	2.02519	3.78488
TR14050	0.716792	0.771344	0.384423	0.519755	0.324648	0.310116
TR14051	1.56414	0.58114	0.239583	0.565241	0.277412	0.317982
TR14052	0.85888	1.31589	0.887104	0.554711	0.406209	0.542987
TR14053	1.84389	1.89171	1.12385	1.59677	1.4568	3.25403
TR14054	0.949258	2.02958	1.03324	0.753445	0.876311	0.851366
TR14059	0.946467	2.10737	1.22851	1.24778	0.835118	0.609055
TR1406	6.16949	0.887006	59.6328	10.1921	36.1582	4.59887
TR14060	0.0564487	1	1	1	1	1
TR14062	1.37971	1.25367	1.07278	1.77797	1.05013	0.897381
TR14065	1.69248	0.993756	0.624727	0.465501	0.158601	0.379956
TR1407	1.40123	2.10435	0.879469	0.591328	0.450413	1.06536
TR14072	0.897394	1.14399	0.965606	0.544836	0.963116	0.642748
TR14073	1.09437	1.06738	1.42666	0.524025	0.816658	0.395636
TR14075	0.885125	0.492146	1.04931	0.502117	0.734736	0.385057
TR14076	1.0062	1.0248	1.62327	0.941981	1.52567	0.661898
TR14077	0.56217	0.282435	0.468762	0.0153431	0.310176	0.0379281
TR14078	0.638229	0.172745	4.93829	0.924455	3.81472	0.229567
TR14079	0.60362	0.727216	1.05321	0.923845	0.958333	0.612047
TR14080	1.01402	0.717087	1.31556	0.810824	1.43587	1.08645
TR14081	1.72662	1.13566	3.52569	2.75951	3.45375	2.39928
TR14082	0.806651	1.22456	23.9684	1.92907	18.6872	1.64877
TR14083	1.13378	1.44734	0.888513	1.22636	0.459486	0.754131
TR14084	1.08449	1.47134	0.386693	0.720026	0.393775	0.459816
TR14086	1.53631	6.80721	1.35737	1.33098	0.182341	1.03396
TR14087	0.963387	1.04233	1.73455	2.72654	0.653318	1.44851
TR14089	1.08748	0.927585	0.69234	1.1825	1.35098	0.895144
TR14091	1	1	0.208946	1.21998	1	1
TR14097	0.973058	0.951365	0.925122	1.16795	0.498251	0.882785
TR14098	1.12155	1.60725	0.995399	0.672195	0.813574	0.641308
TR14099	0.963432	3.13145	0.818595	0.126434	0.415631	0.169455
TR14104	1.25607	0.647122	1.54711	0.732784	1.13865	0.892808
TR14105	0.528286	0.553431	1.78366	0.201633	0.437539	0.131713
TR14108	0.896019	0.96857	0.363803	0.4945	0.332635	0.5901
TR14109	0.8249	0.68279	0.683456	0.453755	0.87087	0.437493
TR1411	0.591162	0.267118	0.339968	0.336385	0.651274	0.142516
TR14110	1.22732	1.64308	1.69678	2.28369	1.9401	1.5407
TR14111	1.39238	0.68481	1.19149	1.96982	1.49332	1.93419
TR14113	1.05941	1.0392	0.58655	0.490048	0.592581	0.456574
TR14114	1.11243	0.709497	1	1.00559	0.051676	0.731145
TR14117	0.445052	0.551223	0.779677	0.169577	0.309427	0.0629363
TR14118	1.03112	1.43302	0.626522	0.658322	0.47023	0.420839
TR14119	0.848421	1.44491	1.76737	2.5686	1.62895	1.59561
TR14120	7.13591	1.87405	2.30408	1.26898	3.48814	2.03392
TR14125	1.1282	0.65513	1.24203	0.338675	1.25335	0.380638
TR14128	2.75079	3.39916	0.166843	2.66315	1.55755	6.81098
TR14129	0.826192	0.966036	0.833416	0.967323	0.956984	1.2059
TR14130	0.92423	1.00832	1.32536	1.54302	0.71653	1.0424
TR14134	3.0535	4.1537	0.508755	0.243191	0.705253	0.0418288
TR14141	1.40149	0.754785	1.03535	0.47129	0.941004	1
TR14143	1	1	1	1	1	1
TR14147	0.901835	0.797579	0.790117	0.681575	0.677657	0.602527
TR14150	0.930098	1.60839	0.828721	0.873443	0.662557	1.1861
TR14151	0.85438	1.75455	1.30972	1.732	1.08351	1.21665
TR14153	0.895578	1.0103	1.6738	1.12558	1.14972	1.30137
TR14156	1.04214	1.06777	9.53759	6.19248	6.98633	3.83599
TR14157	0.634146	1.0456	8.11877	8.17709	14.4189	4.91941
TR14161	3.63429	0.625081	1.54845	1.10882	3.2351	1.03273
TR14163	1.30772	1.19207	1.47925	0.579088	0.820871	0.474733
TR14164	1.0187	0.871608	1.08721	0.88565	1.08073	0.956804
TR14165	1.06913	1.17752	0.836307	0.648974	0.620428	0.32471
TR14169	0.926811	0.734584	1.34253	0.925095	0.363001	0.226064
TR1417	1.09272	0.390728	4.29139	6.43046	12.0795	5.45695
TR14171	0.358065	1.43629	0.848387	1.31935	0.844355	1.07823
TR14175	1.1965	0.956226	12.2111	9.64981	14.9446	10.2904
TR14176	0.960058	1.03501	0.868761	0.787077	0.704878	0.691821
TR14177	1.36671	1.19896	1.09189	1.84893	1.51209	1.83907
TR14180	2.70164	1.17269	0.865518	1.74121	0.61367	1.56778
TR14182	1.05516	0.681376	0.999676	0.789747	0.544452	0.692732
TR14183	1.47448	0.621136	0.99885	0.407908	0.712868	0.366355
TR14184	1.08556	1.35104	2.14488	2.10747	2.15999	1.87452
TR14185	0.768604	0.84117	1.16938	0.82599	0.495742	0.454832
TR14188	0.708291	0.502795	1.05967	0.713714	0.866421	0.56927
TR14190	0.0989253	0.0479471	2.13309	0.514191	0.426288	0.0650317
TR14191	1.6131	0.370499	0.907984	0.542612	0.562989	0.666795
TR14193	1	1	1	1	1	1
TR14194	0.540778	0.28182	0.39701	0.632447	0.467795	0.648494
TR14198	0.300598	0.528837	1.64512	0.184983	0.545947	0.0745847
TR142	1.46762	1.36725	0.182573	0.915844	0.607453	1.51079
TR14200	1.00716	1.20286	1.09109	0.684964	1.00796	0.383055
TR14201	1.24976	0.417394	1.00194	0.240543	0.926932	0.176043
TR14207	0.592445	1.29964	1.02566	0.649323	0.397862	0.652174
TR14208	0.919854	0.977338	0.734579	0.531063	0.646805	0.435109
TR14209	1.13971	0.860293	4.50065	2.41143	3.1738	1.19295
TR14210	0.741299	1.01044	0.555104	1.14675	0.634571	0.854988
TR14213	0.714679	0.900039	1.12141	0.758756	0.835498	0.691854
TR14215	1.61071	5.79036	2.31574	2.33348	1.07228	2.85512
TR14216	1.18327	5.99203	7.73705	2.46813	16.8367	3.30279
TR14217	0.779345	1.05139	1.51889	2.90176	0.851385	1.53854
TR14218	0.130374	1	1	0.199723	1.46047	1
TR14220	0.932213	1.09318	1.06246	0.715432	0.857277	0.602747
TR14221	1.50393	0.445022	1.08029	0.31881	1.26351	0.198035
TR14222	0.957359	1.28915	1.30231	0.812092	0.881517	0.587802
TR14223	1.03294	1.31248	0.995572	0.720731	0.326322	0.680044
TR14225	1.10783	1.59871	2.57484	3.40242	3.97894	2.83179
TR14226	0.897252	1.05666	0.927167	0.947992	0.675264	0.696512
TR14230	1.0051	0.908308	0.668062	0.598701	0.504217	0.54081
TR14231	1.13865	1.26448	1.25345	0.892832	1.14762	1.04521
TR14234	0.863808	1.43545	1.21983	0.841477	0.972944	0.80503
TR14235	0.779361	0.0592425	3.32001	0.0283183	2.83912	0.0389159
TR14236	2.39723	0.691384	1.49792	0.521633	1.65786	0.458328
TR14238	1.11138	1.55017	0.68523	1.46408	0.821794	1.57676
TR14242	1.44895	0.777508	0.719735	0.260419	0.507607	0.144212
TR14243	0.805936	0.746249	1.4028	1.4077	1.49022	1.26843
TR14247	1.1028	0.450935	1.07009	1.29206	4.52804	1.30607
TR14249	1.03612	1.35999	1.60885	1.05574	0.760309	0.355447
TR1425	1	1	1	1	1	1
TR14250	0.900109	1.57644	1.44548	0.988823	1.04263	0.826825
TR14252	0.944644	18.2617	0.183321	15.115	1.15457	17.1323
TR14254	1.3803	0.258728	1.40025	1.36471	3.81421	2.79738
TR14256	0.811067	0.120989	1.56074	0.273412	0.577603	0.168304
TR14257	0.915083	0.995552	0.46664	0.271735	0.502224	0.598868
TR14258	0.519424	1.20372	1.28122	0.560337	0.473729	0.443474
TR14262	1.47564	1.98941	1.53284	1.71292	3.36335	1.29025
TR14263	0.681014	0.935928	1.10869	0.281447	0.625983	0.227594
TR14265	0.968773	1.26047	1.10614	1.5796	0.817329	1.15866
TR14267	0.921815	1.1061	1.54111	1.5561	1.69823	1.25325
TR14269	0.942868	0.953323	1.12211	1.56535	2.12285	0.420836
TR14271	0.577386	1.19045	0.449954	1.00649	0.0671918	0.636701
TR14272	0.942782	1.15378	1.09699	1.04861	0.945667	0.740046
TR14273	2.99482	8.03627	23.0207	6.51813	30.4663	9.68394
TR14274	1.37607	0.852869	0.776557	1.38584	1.86447	1.07509
TR14279	0.954012	3.12622	0.782779	0.490215	1	0.90411
TR14283	1.59751	0.386289	0.764398	2.37762	0.428338	0.457297
TR14290	0.61567	1.16344	1.25338	1.04341	0.47115	0.646818
TR14291	1.08783	1.43066	0.64792	0.661787	0.791217	0.973806
TR14294	1.00134	1.00884	1.15852	0.379098	0.80819	0.378106
TR14296	1.2826	2.61447	1.71553	6.2907	2.18029	5.6675
TR14298	0.964531	0.721694	0.824636	2.04119	0.85532	1.10069
TR14299	0.925122	0.836949	0.151854	1.54794	0.407278	2.39048
TR14300	1.22947	1.4593	1.63505	1.38431	1.22016	1.25317
TR14301	0.909744	1.18051	1.45333	1.60513	0.733333	1.16821
TR14302	1.45481	0.727031	2.7135	0.402258	1.02601	0.461314
TR14304	0.745728	0.703981	1.00793	0.737273	0.982385	0.613792
TR14305	0.674129	0.424544	1	2.79187	0.116915	3.22056
TR14312	0.908553	1.12668	0.810313	2.20126	2.44787	3.37073
TR14313	1.61425	4.91404	1.10299	2.04056	0.481222	0.877984
TR14314	0.666918	1.25518	0.890478	1.16485	1.1799	1.3997
TR14316	1.18148	1.79369	1.4174	0.501522	1.28685	0.677296
TR14317	0.970619	1.46852	1.33403	1.08965	1.07519	1.18562
TR1432	1	1	1	1	1	1
TR14325	1.52819	0.987297	2.57046	2.86383	5.41822	4.23779
TR14326	1.53622	0.137839	4.06536	1.21693	3.70592	0.513145
TR14329	1.13718	1.25353	1.0076	0.975472	0.698936	0.674843
TR14331	1.00023	1.43281	2.17118	2.23732	1.34249	2.01881
TR14332	2.96752	0.909377	2.45469	3.40388	3.50288	1.64484
TR14333	1.36314	2.76413	1.21777	12.8459	5.77564	14.9616
TR14337	1.07681	0.986012	0.879705	0.997457	0.619532	1.12233
TR1434	1	1	1	1	1	1
TR14342	0.967304	1.1223	0.566071	0.530716	0.431836	0.435683
TR14346	0.751381	0.244936	3.4825	1.47514	1.4512	0.777164
TR14348	2.63162	1.33137	2.46594	1.07233	1.33389	0.202691
TR14351	0.71124	0.72346	0.121501	0.666609	0.0444579	0.663576
TR14352	1.56038	0.659304	2.14547	1.19653	1.88054	0.519416
TR14354	0.653025	0.603622	0.0912707	0.171342	0.0499267	0.147792
TR14355	1.14683	1.25422	1.87816	0.870887	1.83677	0.822877
TR14356	1.00187	0.921583	0.0601195	0.922704	0.131815	0.875653
TR14357	0.733936	1.5743	0.784137	1.08133	0.789157	0.38253
TR1436	0.615643	0.129521	6.73255	4.25904	9.05383	1.7132
TR14362	0.970969	1.51936	1.15204	1.27698	1.50807	1.98259
TR14363	1.16327	1.11172	0.744898	1.40188	0.978545	2.26714
TR14367	1.49121	1.40415	1.02636	0.139776	0.556709	0.160543
TR14369	1.16348	1.12993	0.789465	0.727351	0.835388	0.699298
TR14370	1.00837	1.20641	1.65935	2.02641	1.50962	1.96522
TR14373	2.74797	2.32286	0.600943	0.255433	0.192197	0.438466
TR14375	1.35902	0.984735	7.75596	2.89201	15.0433	2.60631
TR14376	5.10247	8.92049	6.88163	19.3781	10.0071	12.3233
TR14377	1.54954	1.56115	1.29185	1.19975	1.63153	0.838682
TR14378	1.24508	2.73638	1.95606	1.26568	1.73959	1.27323
TR14380	0.8334	0.627247	1.34279	0.329604	0.792649	0.237715
TR14381	0.986403	1.50672	1.10115	0.99444	0.83696	0.916225
TR14384	0.878228	1.00338	0.475368	1.47994	1.30215	3.21275
TR1439	0.835576	0.675371	1.23284	0.696351	1.08723	0.658723
TR14390	1.07901	0.416575	0.366851	0.31105	0.613812	0.227072
TR14393	0.548039	0.168395	0.414112	0.219982	0.498149	0.261137
TR14397	1.99117	1.7442	1.9889	2.69409	0.587189	0.19089
TR14399	1.01298	2.35079	1.06046	1.07928	0.639329	0.387142
TR144	0.880645	1.27634	0.194624	5.04946	0.890323	6.3957
TR1440	1.71727	1.55534	1.41746	1.12966	2.52498	1.98419
TR14400	0.387123	0.276712	0.923836	0.109041	0.52	0.0687671
TR14401	0.633523	0.403596	0.0181522	1	0.0457878	1
TR14405	0.808764	2.95681	1.94222	2.0372	0.610039	0.682543
TR14406	1	1	1	1	1	1
TR14407	0.651717	0.302563	0.659323	0.454715	0.811129	0.378053
TR14408	0.766429	0.773245	0.91943	0.448627	0.337538	0.294812
TR14411	1.19274	1.46358	3.75037	2.43918	4.86021	2.41532
TR14413	0.894737	0.813397	87.3732	6.06699	80.4545	6.35885
TR14415	0.511425	0.60526	0.599108	1.66624	0.467077	1.16015
TR14416	2.8781	3.06145	4.26065	4.69277	5.21407	2.85134
TR14418	1.02166	1.22533	1.79735	0.953051	2.09311	1.05217
TR14419	1.43651	0.860492	2.36655	1.02621	3.07269	0.855485
TR14420	0.946956	0.649217	1.61888	0.962721	1.0236	0.649911
TR14422	0.850649	1	0.896104	9.70779	0.948052	2.04545
TR14426	0.153104	0.221057	0.332215	0.0981544	0.114513	0.0645973
TR14427	0.910673	0.473742	1.37231	5.58698	0.872462	0.779234
TR14429	0.963655	0.741247	1.15872	1.2961	1.56019	0.686229
TR14431	1.34796	0.624112	9.71316	2.72463	16.2599	2.07929
TR14434	1.12547	0.574627	0.900187	0.70569	0.342351	0.577892
TR14438	1.40982	1.08717	2.60922	2.06513	3.71443	1.34168
TR14439	0.965679	0.966137	1.15828	2.51459	1.61663	1.64832
TR1444	1.30782	2.72853	1.86869	3.03301	2.86343	3.58933
TR14442	1.05057	1.29119	0.722986	1.08821	0.558883	0.827718
TR14447	0.656649	1.13174	0.840263	0.590778	0.640181	0.642651
TR14448	1.10559	1.4338	1.01064	1.64784	0.445468	0.829343
TR14449	1.34104	1.5289	0.404624	2.77649	1.17726	3.7736
TR14455	2.98071	7.40615	0.937174	1.4536	0.169187	0.915016
TR14457	1.07552	1.28022	1.28667	0.944739	1.15128	0.806355
TR1446	1.27176	3.23979	3.22309	2.12256	3.31972	2.03162
TR14460	1.44877	1.61816	1.38066	2.30075	1.2207	3.23574
TR14462	4.03368	0.698187	0.740501	1.30397	1.24007	0.739206
TR14465	0.920405	1.02107	1.88641	1.58541	1.8127	1.4466
TR14466	1.41152	0.767524	0.824952	1.27539	0.76	1.02119
TR14467	1.29086	1.0385	1.04865	0.976549	1.19251	0.877144
TR14470	0.44	1.38359	93.2533	3.09128	52.3128	1.36821
TR14471	1.22342	0.790991	1	8.58378	0.704505	6.4036
TR14472	0.897214	1.11682	1.25031	0.776109	1.30279	1.41076
TR14474	1.35054	1.24089	1.1509	0.571768	0.56404	0.531712
TR14475	1.92464	1.785	1.05283	2.50388	0.75471	0.560584
TR14477	0.699169	0.674612	0.511376	0.598772	0.209462	0.439148
TR14479	1.19465	1.32344	0.990946	0.883334	0.666246	0.659399
TR14481	0.847837	0.408156	0.905968	0.380853	0.50792	0.217652
TR14483	1.0629	1.06381	0.861136	0.585232	0.680948	0.798238
TR14484	0.945763	2.10829	0.776823	0.849679	0.861262	0.7762
TR14485	2.45045	3.31982	38.0631	6.58559	52.1126	4.94144
TR14487	2.11242	4.12638	2.39971	1.98457	3.27553	2.40999
TR14488	3.119	2.01575	3.65042	1.68584	3.98577	1.10401
TR14490	2.17712	6.54198	0.886382	0.902337	0.703626	1.75713
TR14494	1.25553	2.63391	1.1769	2.31327	1.07371	2.63882
TR145	1.32705	1.41192	1.16814	0.936068	1.2285	1.16531
TR1450	0.922714	1.65064	1.3327	1.23374	0.497958	0.440465
TR14502	2.34769	0.843297	4.09297	1.54989	2.99121	0.595165
TR14503	0.76427	0.835208	0.971795	0.899672	1.37068	0.906085
TR14504	2.97079	3.43335	2.55899	7.22958	1.67385	4.22107
TR14510	0.879688	0.650676	0.335618	0.918903	0.397868	0.802779
TR14516	0.726123	1.15075	1.00666	0.599667	0.407654	0.718136
TR14520	0.944473	1.50886	0.840506	0.700422	0.73384	0.55865
TR14523	0.705058	0.00747892	0.0153658	0.0299157	0.0361708	0.0134621
TR14525	1.06792	1.23145	0.524556	0.256531	0.423197	0.225705
TR14527	0.763975	1.45135	6.02622	2.26363	6.60248	1.68806
TR1453	1.23521	3.37105	1.95646	1.0495	2.36881	1.71902
TR14531	0.82348	0.790296	0.869632	0.23522	1.11545	0.273703
TR14532	0.978875	2.43725	1.08201	1.83706	0.639795	1.24231
TR14533	0.93649	0.45433	0.691692	0.206537	0.530387	0.274281
TR14536	0.514206	0.722991	0.306916	0.885047	0.0672897	0.463925
TR14544	1.14227	0.295357	0.452329	0.392254	0.267863	0.367164
TR14546	1.0762	1.51036	1.17831	1.62049	0.691511	1.40307
TR14549	1.69981	0.217181	1.5695	0.494208	2.27317	0.782819
TR14554	1.49697	0.22466	0.513616	0.633888	0.104387	0.080938
TR14556	1.14243	0.20378	1.05286	2.60367	0.470008	0.0208162
TR14561	0.750837	0.366984	0.786451	0.403401	0.45401	0.211943
TR14564	0.994354	1.24305	1.08355	1.23421	1.1275	1.78713
TR14566	1.254	2.53522	1.62842	1.13145	1.3207	1.43543
TR14567	0.944416	1.19309	1.41707	1.62168	1.6375	1.59344
TR14568	4.12838	6.60842	2.04933	1.75958	3.64651	2.41579
TR14569	1.08669	0.948289	1.01598	0.581669	1.85145	0.525856
TR1457	1.31478	1.75265	0.898389	0.731963	0.715726	0.626948
TR14570	3.0655	1.06645	1.29857	1.12305	1.55167	0.909698
TR14576	1.01183	0.90931	1.27683	0.387285	0.990253	0.460607
TR14577	1.16648	0.383734	0.16885	0.0584061	0.100801	0.108624
TR14579	1.02605	0.82512	1.28782	0.30859	0.949859	0.467617
TR14581	1.25515	0.822504	0.977285	0.75066	0.955626	0.853143
TR14586	1.34507	1.8699	1.62442	1.7507	1.84728	1.42759
TR14587	0.83849	1.6049	1.11429	1.43695	1.35951	1.02415
TR14592	0.820439	1.67131	0.922153	0.854397	0.71408	0.783437
TR14594	1.91659	0.942835	1.36788	0.130274	2.50865	0.892086
TR14597	0.883327	1.02183	0.257433	0.24426	1.1114	0.474595
TR14598	0.800358	0.430509	1.01587	1.05554	0.898643	0.679294
TR14599	0.884529	1.74327	0.555493	1.71637	1.45179	1.31783
TR146	0.866741	1.12097	0.157996	0.513565	0.252793	0.534631
TR14600	0.888889	0.741965	5.60514	4.35996	3.05969	2.29017
TR14601	1.30265	1.20795	0.993377	0.706623	0.631126	0.254967
TR14603	1.10134	0.788665	1.17003	1.44909	1.4611	0.677714
TR14606	0.888756	1.53409	1	1.44139	0.477871	5.22069
TR14611	1.05783	7.91467	0.930889	0.110014	1.23202	0.248237
TR14612	0.955151	1.20629	1.19114	0.743949	0.725182	0.818392
TR14617	1.19896	0.818056	0.581944	0.426736	0.536806	0.318056
TR14620	0.941745	1.00297	0.929103	0.958354	1.36663	1.0947
TR14621	0.532426	0.974502	3.59941	2.62253	1.09355	0.344019
TR14623	0.697925	1.48424	0.276454	0.535486	0.335639	0.520625
TR1463	1.56592	2.23782	2.59869	1.90293	3.16828	2.19354
TR14630	0.530079	0.774357	0.197185	0.476504	0.18098	0.567045
TR14632	1.26604	0.63803	2.73396	1.31615	1.64376	0.18299
TR14633	1.03851	0.987578	1.64969	2.10311	2.00248	2.48571
TR14634	1.23717	3.99044	2.29326	1.41071	2.07998	2.22711
TR14636	1.44314	3.96863	1.65098	0.288235	2.30784	0.95098
TR14637	2.32498	0.948126	1.02613	1.46521	1.86835	1.84891
TR14638	0.957962	2.09503	1.54471	1.07083	1.16025	1.95439
TR14639	1.27644	5.84657	3.02342	3.1799	1.96432	2.09983
TR1464	0.768433	1.22293	1.74482	2.18376	1.3606	2.23099
TR14640	0.887719	1.5467	1.14612	0.440214	1.00231	0.613372
TR14642	1.06028	2.36167	1.11128	0.565688	0.0595054	0.580371
TR14643	1.03402	1.19666	1.03026	0.842648	0.799762	0.584172
TR14648	1.47006	2.61023	1.89009	1.38389	1.9293	1.06523
TR1465	1.18841	1.15302	0.515055	1.06057	0.871808	1.15795
TR14654	0.868651	1.57268	0.0293345	0.17951	0.33669	0.309982
TR14657	0.924202	1.1691	1.06262	1.13913	0.910711	0.93033
TR14658	13.7397	1.33196	4.20386	11.562	4.41047	4.92011
TR14659	0.964907	0.916427	1.23218	1.34789	1.0905	0.91364
TR1466	1.0522	1.42344	11.876	12.8569	16.2824	27.9903
TR14661	0.776316	1.20395	1.97368	0.743421	12.4605	1.40132
TR14662	1.04779	1.09842	1.35033	0.821376	1.21481	0.722401
TR14664	4.02555	1	1	1	1	1
TR14665	2.0393	1.26601	3.06729	1.14993	4.62721	0.997317
TR14667	0.689449	0.84008	0.390179	0.196417	0.207697	0.151958
TR14671	0.703062	0.889576	0.347201	0.233684	0.299567	0.171822
TR14673	0.410981	0.807573	0.310949	0.605484	0.173343	0.471263
TR14676	4.27174	1.95652	57.663	6.45652	49.1848	1.79348
TR14677	3.44643	7.71646	2.32342	3.07672	3.8976	5.64076
TR14678	1.28975	0.851946	1.22284	0.594844	0.89587	0.689562
TR14679	1.24816	0.383635	0.385647	1	1	1
TR14681	1.19386	1.53072	1.25636	1.75636	0.773305	1.17161
TR14682	3.16207	1.32414	2.33586	2.27379	4.24483	1.22483
TR14683	0.860066	0.794619	1.2514	2.95439	1.13806	1.86142
TR14685	2.01635	0.889756	1.86935	2.03397	4.18079	2.90905
TR14686	0.858014	1.07827	1.60729	3.00956	1.89957	2.87284
TR14692	1.20062	1.33096	8.54199	3.38061	6.14513	1.76798
TR14696	1.46579	1.2664	2.32231	2.07314	2.0238	2.39624
TR14697	0.604031	1.67248	0.485407	0.726546	0.139124	0.370466
TR14698	1.15665	1.11334	1.29625	0.652077	0.652537	0.453498
TR147	0.978072	1.17241	0.776867	1.34286	0.829971	0.986549
TR1470	0.700935	0.921697	1.22051	0.438747	1.08108	0.598636
TR14700	1.47894	3.03512	0.996337	1.46698	0.75676	0.889799
TR14701	1.52304	0.573622	0.429991	0.104788	0.838302	0.097561
TR14706	0.954901	0.804163	0.688031	0.499513	0.395397	0.335406
TR14707	1.08061	0.878002	0.616002	0.948711	0.659899	1.0168
TR14708	0.941936	0.948452	0.296719	1.2283	0.626367	0.891669
TR14709	1.23823	0.873162	1.24171	2.21331	0.62148	0.51682
TR1471	1	1	1	1	1	1
TR14710	0.875912	0.353771	0.571776	0.154745	0.259367	0.308029
TR14711	0.826654	0.802714	0.865622	0.719828	1.04217	0.676491
TR14712	1.08814	0.967051	0.905684	1.03171	1.54819	1.33443
TR14713	1.12733	1.0646	0.961135	0.673273	1.26801	0.582601
TR14715	1.40689	0.579775	1.15372	0.338367	0.825036	0.260362
TR14716	1.10986	0.202757	0.53122	0.243694	0.900758	0.0981392
TR14718	1.25504	1.13186	0.815323	0.683982	0.863968	0.53353
TR14720	2.59759	1.24787	0.959376	1.8116	1.20842	0.79894
TR14722	0.879433	0.716312	0.462569	0.227344	0.727738	0.176517
TR14723	0.996062	1.44043	1.03249	1.40269	1.32196	1.42665
TR14730	0.929649	1.3715	0.146261	0.422898	0.142176	0.330421
TR14734	1.50431	2.02292	0.643385	0.986538	0.468538	0.851077
TR14736	1.25791	0.801633	1.69105	1.02212	1.50323	0.7295
TR14739	0.941024	0.570238	1.35934	1.04114	1.59096	0.886966
TR1474	5	1.23913	149.043	64.2391	206.087	156.935
TR14741	1.16265	0.975974	1.02254	1.02764	1.35859	1.23895
TR14743	1.52787	0.931534	1.08599	0.300152	0.515481	0.221755
TR14744	0.565122	1.23459	1.90368	1.8154	2.87961	1.97884
TR14745	1.35839	0.820195	1.02895	0.966574	1.69033	0.918498
TR14747	1.13813	1.03153	0.179934	0.443999	0.383905	0.482146
TR1475	1.22631	1.48592	0.748764	1.24844	1.43005	1.37954
TR14750	2.88565	3.45291	14.6525	3.9843	44.9395	6.86547
TR14753	1.22126	1.21142	1.15669	0.543307	1.04252	0.322047
TR14756	0.935741	1.10604	1.10179	1.46315	1.14498	1.54204
TR14757	0.788683	1.90537	0.743286	0.334719	0.522059	0.328645
TR1476	0.960318	0.856374	1.26616	0.423418	1.04812	0.50535
TR14760	0.897575	0.643813	0.883779	0.0911371	0.224916	0.146321
TR14761	0.867483	0.96543	0.915736	0.584084	0.368023	0.268995
TR14763	0.948889	0.626667	1	5.67556	0.786667	1.76222
TR14764	1.0623	3.94946	0.577609	1.09513	0.753407	0.768361
TR14765	1.01035	1.21941	1.57144	1.7318	2.3575	1.7472
TR14766	0.563592	5.60203	0.247379	0.316212	0.230259	0.242837
TR14776	1.59466	1.89345	0.493289	1.4726	0.512109	1.20192
TR14778	3.35093	0.740683	2.03571	0.431677	3.33696	0.39441
TR1478	1.06564	1.38434	0.437722	2.77145	0.242388	1.51641
TR14780	0.81804	0.616974	0.707398	0.454566	0.442124	0.26483
TR14781	1.36508	1.68032	1.13905	1.47492	0.867937	0.835556
TR14782	2.30788	2.53692	1.9038	0.74972	2.11604	1.1331
TR14785	1.80132	0.591552	16.6095	4.82995	10.4983	2.89676
TR14789	0.791096	0.650685	2.08562	29.476	8.37329	90.2432
TR1479	1	1	1	1	1	1
TR14792	1.27982	4.52446	2.24312	8.74159	4.77982	7.50612
TR14793	0.226094	0.0244668	0.537885	0.179594	0.0539935	0.0152437
TR14794	1.34821	0.434783	1.85992	1.38942	1.72499	1.46856
TR14795	1.31644	4.16197	1.49599	0.44985	1.38035	0.573357
TR14796	1.72424	1.26566	1.81111	1.19899	1.5596	1.00505
TR148	0.872446	1.54693	0.472467	1.95499	1.03547	2.48979
TR14801	0.735169	2.89287	0.885448	0.174321	0.296544	0.113051
TR14802	1.27432	1.72179	11.3145	10.417	13.7166	17.1349
TR14806	0.584577	0.379622	0.2703	0.124745	0.0821307	0.136575
TR14810	1.17754	1.61678	1.38446	1.67239	0.883015	1.13923
TR1482	1	1	1	1	1	1
TR14820	0.791312	0.637138	5.59114	2.16695	12.6789	2.2155
TR14822	1.92186	0.955943	1	0.0889443	1	0.226933
TR14823	1.08096	1.97559	0.962392	0.81959	0.706253	0.327926
TR14824	1.21524	1.76689	0.482364	0.423107	0.302712	0.268067
TR14826	0.401256	1	10.0953	1.30216	15.5666	1.16469
TR14828	1.00464	1.02551	13.4517	7.41212	13.959	5.47716
TR14829	0.714572	0.21725	0.603714	0.0610848	0.133688	0.121529
TR1483	1.45865	1.934	1.18463	0.529657	1.13701	0.43609
TR14833	1.43418	0.767112	1.20211	0.624949	2.57594	0.695423
TR14835	1.12174	2.19551	1.6711	0.583195	0.875208	0.756794
TR14837	1.04387	1.40998	1.53462	1.76539	1.08758	1.34099
TR14838	0.992654	0.946766	1.08329	1.38342	1.5103	1.66123
TR14839	1.22336	0.926264	0.940822	0.93617	1.31932	0.87191
TR14840	0.786435	1.19315	0.769643	0.412068	0.228999	0.277874
TR14841	0.581405	0.714811	0.790703	1.18119	0.624	1.21211
TR14845	0.714653	0.539852	0.980637	0.572604	0.356413	0.073127
TR14848	0.908125	0.565307	0.951663	1.8495	0.573877	0.756256
TR14849	2.24374	0.689482	6.49249	1.51252	7.06177	0.624374
TR1485	1.65724	0.739486	0.897134	1.01139	0.689617	0.512691
TR14850	1.22137	1.38122	1.16328	2.28835	1.0382	2.52557
TR14851	1.28238	0.794632	1.05018	2.72695	3.59277	2.6091
TR14855	1.18914	1.74337	1.59024	2.09515	1.33284	1.866
TR14858	1.04762	2.10403	1.33963	0.461094	0.669633	0.508238
TR14860	0.620378	0.745916	0.404127	0.673689	0.174979	0.358555
TR14861	0.850045	0.872018	1.11874	0.63618	1.00259	0.687539
TR14864	0.939269	1.97049	1.14754	1.56202	0.980957	1.03929
TR14865	0.859742	1.13467	1.05906	1.11684	1.04437	1.05794
TR14869	1.30566	2.90988	3.24986	2.04575	2.95323	1.47856
TR14873	0.763378	0.12463	0.262507	0.504532	0.0713352	0.0290439
TR14875	0.85996	1.28602	0.785979	0.3532	1.40823	0.633709
TR14888	0.898124	0.80765	2.07797	1.41964	1.6164	0.732255
TR14889	0.574296	0.417167	2.91324	0.320258	0.946701	0.164052
TR1489	0.960833	1.50561	1.79348	1.80362	4.55314	1.63202
TR14891	0.766432	9.25455	0.470721	5.72049	0.566857	9.42398
TR14894	0.682639	0.442027	0.737328	0.31613	0.484301	0.460189
TR14895	1.28538	2.85007	1.5434	3.20804	1.40071	2.43679
TR14898	1.0502	1.3489	1.10547	0.952325	1.06577	0.71726
TR14901	0.934426	1.35016	0.622623	0.790492	1.13246	1.2318
TR14902	0.126505	0.6973	0.514894	0.827735	0.720243	0.338826
TR14904	1.15023	2.21872	1.66284	1.07001	0.97244	0.64243
TR14905	0.835163	2.33205	1.23533	2.23172	0.933915	2.21889
TR14907	0.760749	0.586454	1	0.25289	0.0628756	1
TR14908	0.882589	1.03131	0.972287	1.35202	0.425217	0.717157
TR14909	0.682769	1.77794	0.606345	0.821918	0.990627	0.636626
TR14910	0.96469	0.983877	1.11765	0.871952	1.15137	0.918987
TR14911	0.78452	1.01765	0.760836	0.514087	0.375387	0.329257
TR14912	1.10601	0.575972	2.77739	0.738516	2.4364	1.10071
TR14915	1.05855	1.28639	1.10587	0.364937	0.39356	0.476663
TR14921	1.39517	0.599519	0.615716	0.30558	0.464507	0.296849
TR14923	1.1988	1.05642	0.892948	0.615515	1.10247	0.994076
TR14924	0.933328	1.16351	1.30036	0.469546	0.515582	0.274543
TR14926	1.17782	1.64436	1.82569	0.799784	1.05828	0.346465
TR14929	1.34538	0.538153	40.6426	1.01205	26.7269	0.714859
TR14930	0.414855	0.598267	0.303751	1.39831	0.306807	0.63418
TR14931	0.971444	0.844469	1.30363	0.8954	0.909365	0.698991
TR14935	1.27503	0.867697	1.48535	1.69765	1.01941	1.52058
TR14939	1.20503	1.03766	1.36624	1.3864	0.612636	0.605245
TR14940	2.38398	3.54126	0.424334	0.0791969	0.201977	0.315678
TR14943	0.877989	1.13121	0.207848	0.138565	0.0539546	0.141018
TR14947	0.661109	0.249357	1.07832	1.65977	0.699804	1.37182
TR14951	2.03218	0.640927	3.07465	0.306306	0.316602	0.380952
TR14953	4.66878	1.58592	1.86261	0.298974	2.6113	0.23611
TR14955	0.923226	1.14677	0.740806	0.770968	0.964677	1.35129
TR14956	2.41445	1.62342	1.13269	0.632823	2.0873	1.04459
TR14957	4.65665	2.5652	1.60986	1.53835	2.19314	1.37365
TR14958	1.13014	1.05168	1.81237	1.14985	0.552511	0.696347
TR14959	2.47078	5.26623	1.5	3.73701	1.93506	5.57468
TR14960	1.06538	1.26153	0.44735	1.29387	1.298	1.11425
TR14963	6.88065	1.20323	0.429032	0.335484	3.10645	0.158065
TR14967	0.77558	1.43422	1.62253	1.83663	1.2442	0.521066
TR14968	1.35389	1.37912	2.02524	2.60769	4.28793	1.89991
TR14969	0.789433	0.764165	0.0543645	0.98392	0.184533	1.42879
TR1497	1	0.367647	3.625	39.4118	1.99265	5.19118
TR14974	1.26307	0.440578	0.144142	0.221183	0.192972	0.267475
TR14976	0.964579	0.795688	2.84086	1.28285	3.62269	1.24949
TR14977	0.888825	1.49543	0.745201	0.750114	0.68133	0.669333
TR14979	0.859896	1.86657	0.469607	2.67309	0.773907	2.49148
TR1498	9.52439	43.8049	11.4024	39.7073	13.1341	28.7561
TR14982	0.9196	1.16043	0.802519	0.723231	0.60578	1.0189
TR14992	3.34108	1.98349	0.560115	1.03126	0.528291	0.856481
TR14993	1.18457	0.95537	0.777342	0.604381	1.27366	1.35107
TR14994	0.635838	0.846098	0.811055	0.84646	1.04082	1.1409
TR14995	0.967023	1.23045	0.998237	0.987882	0.791343	0.747252
TR14996	1.09098	1.70441	1.27029	0.591327	0.510945	0.413483
TR14999	0.997261	2.01522	0.315277	0.83871	0.12325	1.44979
TR15	0.976485	0.397896	2.50928	5.57921	3.98453	3.6151
TR150	14.1966	2.43305	5.16952	3.68661	12.0926	3.77066
TR15000	0.886847	1.42487	1.12822	1.79306	1.88142	2.7306
TR15001	1.54207	1.37154	0.785432	0.158667	0.766234	0.0632411
TR15002	0.953383	1.16691	0.993453	0.918464	1.07115	1.2144
TR15005	0.851678	0.560325	1.1431	0.710882	0.935781	0.542512
TR15006	0.429822	0.509752	6.07026	1.98535	2.81801	0.926797
TR15007	1.39592	1.13357	0.637552	0.611412	1.40102	1.22251
TR15009	0.904874	0.861639	1.52531	0.661601	2.60811	1.14297
TR1501	1.92655	1.56954	4.15774	5.58459	6.4118	3.98856
TR15012	0.776219	0.980236	0.769206	0.493624	0.592445	0.361492
TR15013	1.06112	1.16096	1.11652	0.754126	0.803231	0.839855
TR15014	1.32861	1.33011	2.24735	0.550061	1.39535	0.580372
TR15015	1.11811	0.932796	0.986266	0.0889947	0.728072	0.0765428
TR15016	1.40747	1.58604	1.44968	6.86851	2.17045	3.30032
TR15018	1.12791	2.59012	2.17442	8.86337	2.84884	6.15407
TR15020	0.490615	0.589253	0.158631	1.6728	0.500184	1.8307
TR15022	0.912629	0.840851	0.681186	0.317139	0.265077	0.281314
TR15024	0.420305	1.78705	0.581911	0.409879	0.527564	0.494982
TR15029	1.01773	0.6609	0.759948	0.0683391	0.591696	0.198529
TR15030	1.0635	0.976474	1.74602	0.908677	0.963319	1.25854
TR15034	1.23848	2.02155	2.85991	1.57045	2.49681	1.17841
TR15040	0.998226	0.981446	0.641883	0.921419	0.957026	1.47026
TR15041	0.564748	0.45223	0.518544	0.0622086	0.22775	0.030826
TR15043	3.1146	3.24079	2.43315	2.93929	2.03479	1.18281
TR15053	1	0.802198	4.0467	1	1	0.947802
TR15055	1.51254	2.24088	1.50343	0.648653	1.2028	0.5673
TR15056	1.54791	1.14284	0.996415	0.874008	0.837337	0.709091
TR15058	1.16465	2.71959	1.86152	4.28284	1.84722	3.98843
TR15059	0.981234	1.14345	0.140951	1.09466	0.613428	1.02002
TR15062	1.00174	1.2768	1.36599	2.33942	2.29576	2.52243
TR15063	1.14086	1.01861	1.10705	1.37064	1.03046	0.959119
TR15067	0.772886	1.32083	0.517926	0.670669	0.334	0.629481
TR15068	0.854732	1.32563	0.630089	1.33589	0.692232	0.926339
TR15069	0.733564	0.54478	1.44619	2.30402	2.35082	2.24657
TR15072	1.81031	0.66786	0.370795	0.615605	1.08518	0.151754
TR15074	0.378977	0.2818	0.355396	0.077392	0.333632	0.0467021
TR15076	1.00644	1.00368	0.718621	0.731494	0.196782	1.0046
[truncated: 14,152 more rows]
