# Supplementary material for: Survey of High Throughput RNA-Seq Data Reveals Potential Roles for lncRNAs during Development and Stress Response in Bread Wheat
Source: Front Plant Sci. 2017 Jun 9;8:1019. doi: 10.3389/fpls.2017.01019 (PMC5465302; doi:10.3389/fpls.2017.01019)
Supplement: File S7 — Fold expression change in lncRNAs of T. aestivum during salt stress. Various folds categories are highlighted in different colors. The up and down regulated categories are shown with upward and downward arrows, respectively. [file DataSheet7.XLS]

## Sheet: Sheet1
	File S7. Fold expression change in lncRNAs of T. aestivum during salt stress. Various folds categories are highlighted in different colours. The up and down regulated categories are shown with upward and downward arrows, respectively.
COLORS USED	5-20 FOLD ↑	20-50 FOLD ↑	>50 FOLD ↑	5-20 FOLD ↓	20-50 FOLD ↓	<50 FOLD ↓
	Salt_6h	Salt_12h	Salt_24h	Salt_48h
TR1229	259.696	6769.86	0.000151216	7.07075e-06
TR1408	335.127	7251.81	0.000990983	2.31047e-05
TR2912	3975.46	20001.5	4.13814e-05	2.46392e-05
TR2906	2150.38	9755.24	0.0190783	3.88693e-05
TR1370	550.27	4365.74	0.000114571	5.27533e-05
TR2805	18.7087	187.873	0.0034539	6.9444e-05
TR4395	1	1	0.00708704	7.45431e-05
TR2806	901.21	4951.01	0.00145824	8.65475e-05
TR19332	1	1	1	9.00029e-05
TR4051	63.83	2965.07	0.000158344	9.66769e-05
TR25237	1	0.00651933	1	0.000124291
TR26784	44.4849	52.269	0.000189967	0.00012458
TR2496	81.68	1316.45	0.000366521	0.000144794
TR18005	37.58	281.63	0.000592094	0.000229049
TR6831	99.27	1	1	0.000238521
TR4162	189.748	1873.96	0.00721637	0.000246549
TR1122	585.94	2222.07	0.000375485	0.000263289
TR1123	585.94	2222.07	0.000375485	0.000263289
TR22719	76.8681	36.3901	0.00307408	0.000264746
TR2776	1046.24	983.366	0.000445969	0.000289227
TR1495	731.7	2028.2	0.000947315	0.000305199
TR4539	73.8223	1134.69	0.000692219	0.000310593
TR4107	324.76	610.78	0.00238693	0.000330102
TR1710	538.48	2109.67	0.000407938	0.000369128
TR2646	37.76	360.75	0.000321766	0.000396507
TR2773	201.43	456.61	0.000441604	0.000407451
TR793	603.62	917.4	0.000647979	0.000529529
TR32267	403.33	945.38	0.000829009	0.000535374
TR1638	451.02	1123.76	1	0.000540266
TR1624	2912.55	19372.3	0.000454864	0.000571681
TR3111	274.64	1405.02	0.000714235	0.000618169
TR31548	1.42425	0.532561	1.33804	0.000626174
TR4527	127.46	537.21	0.0079625	0.000638859
TR4728	3.30651	205.18	0.00083575	0.000681519
TR2967	152.12	420.11	0.000896507	0.000683471
TR4385	449.46	1714.87	0.000143598	0.000684254
TR5276	1	18.06	0.371112	0.000696621
TR1494	744.85	1293.73	0.000689227	0.000724176
TR2378	242.27	866.51	0.00512081	0.000770701
TR2587	1716.26	148.189	0.000504317	0.000784745
TR1369	1445.84	3141.97	0.00101651	0.0008045
TR21058	11.8791	377.26	0.0466405	0.000828281
TR1695	1	1347.9	0.00101648	0.000839765
TR2902	4.4	163.3	0.00211734	0.00084503
TR2683	791.019	16595.3	0.000601405	0.000866014
TR4253	18.4	157.21	0.00203446	0.000929826
TR1371	267.276	1845.89	0.00140575	0.000983457
TR9625	30.8084	301.78	0.00203916	0.00102215
TR2804	8.57045	177.121	0.00688155	0.00102359
TR3996	100.79	419.43	0.00142308	0.00103483
TR2594	311.6	1093.32	0.00173783	0.00104269
TR2644	32.3345	2025.87	0.000691922	0.00107658
TR24363	207.02	784.01	0.00112526	0.00110172
TR29239	403.393	223.049	0.00113705	0.00114013
TR2978	529.184	4370.56	0.000495341	0.00117742
TR5134	70.7547	25.7216	0.000791565	0.00118067
TR19312	7.23695	884.16	0.162215	0.00119547
TR4458	9.39	337.6	0.00312744	0.00119606
TR4418	47.3739	147.925	0.00125135	0.0012107
TR35570	4.87724	17.3805	0.00209227	0.00121942
TR29901	20.9504	97.84	0.00193937	0.00122036
TR4626	3.66098	164.02	0.00251193	0.00123568
TR4541	122.05	407.13	0.00180554	0.00124646
TR2728	2981.43	25097.2	0.00104237	0.00128475
TR24842	47.74	90.85	0.00369768	0.0012948
TR24811	7.7319	7.22451	0.0915992	0.00131539
TR2563	367.87	247.95	0.00510767	0.00135349
TR1413	89.47	317.57	0.00251364	0.00136943
TR24202	1.45163	318.235	0.0596992	0.00140282
TR4210	1	1072.7	0.0038059	0.00141643
TR2688	16.45	312.42	0.00133906	0.00142219
TR1831	46.4864	153.383	0.0130896	0.00145518
TR21304	152.525	1113.84	0.000883642	0.00147082
TR1643	131.95	633.39	0.000791064	0.00148403
TR21581	85.45	433.14	0.00168084	0.00151916
TR4172	1184.7	276.517	0.00857925	0.00152295
TR2583	63.14	342.8	0.00575483	0.00159895
TR4264	26.1868	160.075	0.0565874	0.00163626
TR4557	46.5	316.67	0.0113222	0.00166978
TR4604	442.993	4424.76	0.000329906	0.0016886
TR1500	152.28	1	0.0101843	0.00169408
TR24033	642.09	876.88	0.0252026	0.00171227
TR5124	269.36	1697.8	0.000615263	0.0017526
TR1057	497.981	759.332	0.000369417	0.00177576
TR8313	84.8133	72.2228	0.00337358	0.0017828
TR15046	29.6892	85.2609	0.00414301	0.00178984
TR6522	1.09132	6.07247	0.10276	0.00179672
TR27655	65.98	13.8474	0.0496288	0.00183722
TR26232	43.04	186.34	0.00237716	0.00185443
TR24803	27.8981	329.14	0.00218632	0.00187098
TR4046	185.993	2470.61	0.000252818	0.00188331
TR1924	7.26772	1916.46	0.0166269	0.00189146
TR945	7.26772	1916.46	0.0166269	0.00189146
TR23000	58.5	232.94	0.00197523	0.00192289
TR18733	155.054	739.34	0.00189717	0.00194871
TR20351	86.19	19.8043	0.0130939	0.00202302
TR2353	0.705729	3.24932	0.00803406	0.00202314
TR1569	41.9242	65.8012	0.0245108	0.00209705
TR8463	115.055	79.4827	0.00563368	0.00211777
TR4346	2.43024	241.27	1	0.00214101
TR4043	180.2	1774.93	0.000758553	0.00214474
TR1360	97.2	253.25	0.00369325	0.0022298
TR20772	29.72	35.79	1	0.00229859
TR4564	1486.84	854.537	4.50911e-05	0.00234559
TR9356	85.5287	101.108	0.00905986	0.00235439
TR1412	126.15	365.2	0.00368541	0.00235471
TR2707	93.0557	205.428	0.0033656	0.00238461
TR2869	11.5709	379.7	0.00126258	0.00239555
TR43346	79.34	35.2179	0.00487662	0.00240506
TR1763	1	42.95	0.212061	0.00242365
TR25494	278.9	826.91	0.00162612	0.00244894
TR32292	201.825	1477.74	0.00113425	0.00245489
TR2379	94.34	320.02	0.00347596	0.00247942
TR4045	72.985	486.48	0.000899685	0.00249493
TR24086	627	186.849	0.00491292	0.00251033
TR26930	155.2	93.5967	0.00842487	0.00255676
TR2290	93.11	379.28	0.00242113	0.00256443
TR1467	17.98	16.1754	0.0181456	0.00258451
TR41425	86.33	297.31	0.00280403	0.00259774
TR24919	76.63	11.2745	0.00638896	0.00260112
TR1490	79.239	449.83	0.00288261	0.00260704
TR6426	174.22	662.31	0.00173196	0.0026246
TR973	110.616	186.779	0.011544	0.00262693
TR3834	45.4	184.83	0.0630815	0.00263137
TR19369	3.67277	7.25931	0.004879	0.00264243
TR2158	0.0181357	0.0130344	0.00278094	0.00271643
TR2920	1	37.92	0.00672088	0.00274597
TR1629	174.17	639.98	0.00269179	0.0027799
TR2332	426.47	1121.5	0.0122392	0.00289112
TR24940	159.86	279.37	0.00829876	0.0029063
TR39793	30.16	23.0563	0.00851064	0.00293488
TR24253	192.983	5106.03	0.000251921	0.00298353
TR2786	7.71362	134.54	0.00591121	0.003004
TR307	24.2708	69.37	0.00233285	0.00301405
TR2986	67.191	241.8	0.00349101	0.00303141
TR4625	5.21	41.14	0.0092885	0.00303619
TR37752	106.25	227.099	0.00433683	0.00305439
TR20353	0.550695	1	0.00364153	0.00309847
TR4399	43.3	213.28	0.00515172	0.00311265
TR1508	113.15	338.74	0.00253743	0.00315358
TR4429	189.908	1211.72	0.000357041	0.00320483
TR33638	161.74	217.347	0.00428486	0.00324475
TR43206	7.71089	29.6343	0.0729722	0.00325489
TR28500	493.702	1121.4	0.000177853	0.00326045
TR34867	93.99	427.43	0.00403908	0.00326209
TR12326	35.7121	59.0041	0.0025433	0.00330044
TR3066	73	47.3673	0.00236866	0.00335368
TR1430	17.44	75.71	0.00278195	0.00339018
TR229	19.23	168.17	0.00359441	0.00342278
TR9250	222.57	153.57	0.0115605	0.00351481
TR2386	518.55	415.628	0.000356108	0.00352804
TR27745	64.7	73.4964	0.00526454	0.00358641
TR24140	1.87982	9.38514	0.110329	0.00362181
TR2090	11.4789	59.1758	0.00645265	0.00362358
TR1482	176.125	2354.45	0.000372617	0.00362402
TR20858	40.84	32.81	0.00693818	0.00364564
TR16607	169.242	536.28	0.00208241	0.00365282
TR2865	55.0638	80.4829	0.0129917	0.00366139
TR26544	97.8959	187.054	0.0287391	0.00366448
TR20153	98.579	659.065	0.00390945	0.00366819
TR4266	274.02	940.73	0.0151672	0.00367369
TR2848	1	94.58	0.00607533	0.00375488
TR1696	1981.05	5307.86	0.00122009	0.0037764
TR1272	101.887	220.746	0.00101004	0.00378757
TR28509	19.86	39.81	0.0101833	0.00379651
TR1775	104.2	345.23	0.005706	0.00385026
TR2129	1	3.5725	0.022041	0.00403877
TR2048	1	2.68561	0.0826411	0.00407498
TR1143	296.95	790.71	0.00186895	0.00408965
TR4201	122.48	144.67	0.00515863	0.00409685
TR20119	10.6362	9.67031	0.0075249	0.00414993
TR25101	59.99	21.72	0.0410509	0.00423119
TR2845	60.87	243.2	0.00482602	0.00433069
TR4087	39.2634	9419.96	0.00575362	0.00437491
TR28237	409.54	297.789	0.00287275	0.00444471
TR2382	803.22	1738.73	0.000845473	0.0045109
TR4483	100.15	55.4275	0.017973	0.00456997
TR4058	28.25	96.3	0.00660197	0.00457813
TR22928	32.16	63.72	0.0109337	0.00460681
TR26483	24.5693	116.076	0.00992162	0.00461164
TR2987	252.32	0.13142	0.521968	0.00462257
TR19293	1.27715	1.64616	1.68314	0.0046322
TR26422	23.9	123.17	0.0111919	0.00468647
TR2590	1	1	0.00821963	0.00472947
TR42005	72.57	194.81	0.00648424	0.00473956
TR26319	75.0505	2.62878	0.629506	0.00476622
TR2866	43.1052	71.5005	0.00756437	0.00477234
TR26943	83.4837	102.32	0.00570848	0.00477398
TR2729	52.3682	84.9102	0.00641757	0.00479592
TR25603	167.613	650.84	0.00272874	0.00492078
TR28088	21.04	135.24	0.00320986	0.00502588
TR4343	0.925906	2.22759	0.020028	0.0050274
TR3952	607.558	2483.99	0.00848109	0.005059
TR25551	47.33	92.65	0.0251598	0.0051329
TR19265	1	1	1	0.00516209
TR28636	80.58	117.61	0.0126322	0.00525183
TR1432	111.7	196.22	0.00701115	0.00525486
TR24037	1	119.59	0.0101348	0.00527983
TR6815	7.75	7.53	0.00797385	0.00528039
TR24062	173.557	2127.11	0.00329943	0.00529718
TR6569	125.27	196.66	0.00528374	0.00533134
TR2960	0.0381388	1	0.390821	0.00540219
TR12835	26.374	57.6267	0.0116513	0.00543036
TR1003	6.78	31.3	0.019755	0.00545732
TR24166	30.5	83.56	0.00879353	0.00546418
TR28200	37.7	70.49	0.00430737	0.00549571
TR8146	16.8849	43.9259	0.0298839	0.00551298
TR1514	129.24	124.704	0.0141079	0.00562231
TR37340	24.211	70.6056	0.0168574	0.00565611
TR4244	1.02258	0.0171438	62.48	0.00565963
TR2671	25.3322	133.886	0.00132508	0.0057145
TR1479	83.21	148.59	0.00303509	0.00572591
TR28060	2.20195	51.5	0.110303	0.00586854
TR4560	122.62	216.02	0.0315607	0.00588755
TR28090	1	1	0.0726744	0.00595096
TR24481	14.5	46.18	0.0459051	0.00595132
TR2809	53.98	25.444	0.0140968	0.00598253
TR3240	68.11	109.76	0.00581767	0.0060006
TR32716	3.43808	11.9319	0.00972445	0.00601399
TR2876	330.434	104.262	0.0149308	0.00605557
TR3830	75.88	169.1	0.00597621	0.00605877
TR20266	6.05866	36.3673	0.0121323	0.00606426
TR33241	8.76	30.42	0.0146563	0.00608347
TR32296	14.43	112.79	0.00254117	0.00608505
TR24852	287	601.45	0.00153081	0.00608514
TR32110	212.47	1	0.0194628	0.00611883
TR2935	27	25.5942	0.0458759	0.00612033
TR1873	7.70046	8.08635	0.0110278	0.00614779
TR1067	16.88	50.25	0.0326684	0.00621465
TR1474	40.44	87.81	0.015625	0.00622394
TR43273	28.6078	86.6161	0.0326448	0.00622483
TR4594	27.64	140	0.00843911	0.00624582
TR1498	8.0948	37.933	0.111307	0.00633633
TR2128	2.82	13.8	0.013693	0.00636011
TR37267	22.5928	52.8014	0.0103198	0.00638521
TR4191	16.87	124.6	0.00950209	0.00644579
TR4184	196.77	257.43	0.00464727	0.00645328
TR2385	419.61	1071.45	0.000716168	0.00648704
TR2600	6.99	40.48	0.0110144	0.00656642
TR37282	102.852	333.02	0.00468698	0.00656685
TR1005	1	40.08	0.0220459	0.00657808
TR24650	77.04	452.4	0.0019028	0.00662766
TR19179	0.745993	2.40484	0.00406918	0.00663247
TR28561	691.96	3772.55	0.00169946	0.00665097
TR2918	1	88.78	0.0490396	0.00676544
TR20852	13.25	145.81	0.00217184	0.0067859
TR3884	58.68	172.9	0.00607873	0.00680435
TR21082	30.06	1	14.14	0.0068055
TR20331	1	67.6	0.00728704	0.00685307
TR2233	38.44	11.4879	0.00683434	0.00690084
TR4472	167.83	152.37	0.00708366	0.00690703
TR27729	0.0133298	2.35447	66.26	0.00695435
TR11574	61.2853	127.825	0.00353972	0.00699924
TR21044	2.93506	7.85176	0.028185	0.00702571
TR21050	2.93506	7.85176	0.028185	0.00702571
TR29370	160.46	379.49	0.0109725	0.00702988
TR43921	15.22	18.4832	0.0109794	0.00703631
TR18433	6.23	14.43	0.0247219	0.00706464
TR6083	79.3459	147.694	0.00948053	0.00706631
TR20398	7.53636	2.29009	0.0212585	0.00707364
TR1647	1	22.14	0.260961	0.00712403
TR2765	10.19	123.12	0.0107515	0.00716897
TR4415	175.93	325.95	0.00193457	0.00717334
TR12541	36.26	8.59265	0.000687128	0.00718081
TR1728	3.30405	74.46	0.0359888	0.00719011
TR2624	172.58	173.54	0.00461382	0.00719787
TR10542	1.83544	8.07856	0.0148765	0.00723014
TR33858	2.20312	16.1736	0.00746826	0.00728651
TR11910	39.6897	68.2569	0.00973141	0.00735078
TR3057	1	0.295823	1	0.00742887
TR4498	15.26	69.56	0.00448652	0.00754205
TR36710	51.6789	86.6964	0.0285376	0.00754318
TR24349	82.05	522.57	0.00311646	0.00758355
TR2060	19.15	30.48	0.0134066	0.00764
TR6758	1.98251	4.2338	0.563865	0.00768959
TR26469	1	211.55	0.00519805	0.00778028
TR24159	46.13	170.27	0.00953834	0.00779484
TR1572	1	1	0.0652879	0.00782534
TR2836	94.7604	274.043	0.0113285	0.00783564
TR6683	4.28309	1	0.0289184	0.00788892
TR26616	4.34	45.23	0.0118301	0.00789141
TR37727	23.1374	31.9735	0.0138464	0.00789502
TR1727	186.218	262.622	0.0100192	0.00795859
TR21526	1	0.0124162	0.0295596	0.00796495
TR4422	222.89	20.4817	0.0149585	0.00800576
TR1410	71.67	167.26	0.00388531	0.00802826
TR24131	2.71896	1.42586	0.842788	0.00810176
TR4038	32.7622	23.8454	0.0145793	0.00817488
TR26079	9.48	65.86	0.00817394	0.00820143
TR3700	1	4.74	1	0.00824878
TR44317	38.5636	35.0221	0.00252589	0.00829393
TR9735	32.4802	42.7263	0.00274344	0.00830433
TR4627	1	24.06	0.0164745	0.00830841
TR4970	2.67032	5.16229	0.0727287	0.00837989
TR1221	102.02	155.615	0.0229554	0.00838012
TR3112	16.75	0.0657673	51.19	0.00839278
TR23103	7.43	1	1	0.00842247
TR2726	15.4192	87.9023	0.0068956	0.00842617
TR2667	101.97	127.237	0.00247967	0.00844658
TR26143	13.2083	19.6439	0.0330891	0.00845451
TR2675	27.35	87.89	1	0.00848248
TR7671	1	28.35	0.103334	0.00852951
TR22426	108.89	56.22	0.0206422	0.00862887
TR35614	3.84559	29.9018	0.0156642	0.00864528
TR43909	1	5.68	0.0336474	0.00868357
TR670	1	1	1	0.00870701
TR4181	29	48.28	0.0769611	0.00875197
TR25112	42.21	195.16	0.00312422	0.00875432
TR35788	30.3114	39.9615	0.0418075	0.00877538
TR43296	31.9425	65.7633	0.00724999	0.00880141
TR35258	5.04067	13.1091	0.0966113	0.00882917
TR4050	95.27	67.79	0.0220167	0.00884956
TR4606	9.54384	80.9309	0.0208105	0.00886113
TR2961	0.0177253	1	1	0.00888494
TR41479	2.52	21.91	0.0156519	0.00890789
TR20990	12.3658	21.4748	0.00991261	0.00894329
TR30818	3.08	24.08	0.0114943	0.00897989
TR4041	279.67	648.77	0.00511902	0.00901558
TR21697	15.88	36.19	0.0991426	0.00901713
TR2493	1	0.3003	0.103318	0.00902283
TR12514	134.18	22.2353	0.0267857	0.00903065
TR1780	1	20.94	0.0308928	0.00914997
TR3098	1	19.85	0.0149723	0.009176
TR10192	195.842	110.467	0.0143266	0.00917827
TR29455	0.788512	4.89325	0.0361795	0.00919118
TR20204	30.01	4.40234	0.590031	0.00920217
TR13563	0.0304507	36.28	0.640452	0.00921574
TR22348	63.56	111.58	0.264301	0.00925069
TR1158	1	7.05	2.62	0.00927816
TR4608	0.0479846	4.45519	17.94	0.00929109
TR4454	12.1096	79.56	0.00760456	0.0093219
TR4060	37.56	100.17	0.0153105	0.00933595
TR28073	18.78	182.1	0.00287786	0.00935615
TR19790	8.31797	0.0122609	0.727313	0.00936154
TR4566	74.8535	32.3171	0.0109093	0.00936892
TR1472	169.99	751.86	0.00634366	0.0094105
TR26299	0.0128189	0.00517518	1.15953	0.00944465
TR4478	273.86	437.33	0.0135671	0.00947661
TR44221	15.53	50.73	0.00887626	0.00949668
TR6672	12.8487	27.7215	0.00897983	0.0095082
TR2509	43.08	73.8981	0.00384423	0.00951622
TR15053	0.0584112	1	0.0142248	0.00962835
TR38088	14.3197	23.91	0.0204541	0.00965531
TR23469	1	3.59	0.0137874	0.00965717
TR4623	5.13	13.35	0.0500751	0.0096768
TR18883	84.84	117.86	0.00881875	0.00968242
TR7991	5.17	47.86	0.00903342	0.00971251
TR25160	238.88	0.854701	0.0102796	0.0097734
TR25159	238.88	641.684	0.0102796	0.0097734
TR26762	25.3298	78.8233	0.0103823	0.00979318
TR6355	16.4245	74.66	0.0132345	0.00979376
TR20399	24.38	169.35	0.00351025	0.00983381
TR24334	8.65	35.93	0.0218388	0.00985028
TR2811	17.7917	50.5533	0.0171396	0.00986034
TR4307	167.92	433.75	0.00388531	0.00992162
TR2515	2907.36	121.613	0.0104466	0.00996564
TR3806	7.53	16.81	0.106157	0.00998901
TR24841	2.48236	3.39831	0.117431	0.010016
TR9707	1.66227	21.2684	0.0220069	0.0101794
TR33647	18.23	28.8418	0.00499127	0.0102356
TR26245	64.39	212.306	0.00490629	0.010241
TR28683	66.82	359.36	0.00378946	0.01025
TR1051	1	39.97	0.0179115	0.0102722
TR13995	39.85	57.69	0.0114495	0.0103114
TR28485	3.66	20.68	0.0151469	0.0103306
TR1538	1	12.74	0.045977	0.0104004
TR2584	24.9106	18.7612	0.190426	0.0104199
TR22075	1	1	0.0656168	0.0104264
TR21122	14.52	33.44	0.11749	0.0104373
TR6756	1	1	1	0.010446
TR2521	4.34653	10.7293	0.0807935	0.0104593
TR43022	53.6972	49.8915	0.0178475	0.0104621
TR17529	47.8	10.3934	0.0262542	0.0104695
TR2919	35.29	144.36	0.00583397	0.0105641
TR28597	96.8	50.237	0.00277216	0.010617
TR3131	17.7739	411.29	0.0164516	0.0106991
TR4180	268.18	460.52	0.00364564	0.0107643
TR4416	26.1667	255.6	0.0152625	0.0107666
TR24421	0.04995	53.65	61.69	0.0107759
TR2024	14.29	12.41	0.118263	0.0107852
TR23039	8.94265	39.4544	0.00361768	0.010791
TR103	104.75	159.293	0.00283223	0.0108619
TR28445	12.6727	26.5756	0.137823	0.0108767
TR41410	36.34	29.46	0.0223015	0.0109938
TR21918	7.28798	11.478	0.172569	0.0110266
TR11587	12.6159	23.6464	0.0284674	0.0110477
TR1073	1	8.31	0.0446828	0.0110485
TR1400	22.0026	197.99	0.00960338	0.0111344
TR20280	4.3	33.62	0.0113662	0.011147
TR20664	0.187266	29.8136	0.0790339	0.0111554
TR2764	64.56	18.1118	0.00386399	0.0112829
TR22827	2.4222	15.3023	0.035385	0.0113231
TR4209	70.3805	1945.28	0.00322216	0.0113751
TR3755	104.08	254.23	0.00654664	0.0114653
TR21437	0.30941	0.256027	0.249243	0.0115168
TR32259	8.09	84.94	0.0219877	0.0115861
TR4368	1	14.37	0.0354484	0.0115888
TR2530	1.56199	11.4722	0.0173092	0.0116264
TR1567	3.3066	1.01032	0.11821	0.0116311
TR41898	3.97	13.7	0.0555556	0.0116496
TR4070	15.8986	43.4532	0.0216067	0.0117128
TR3741	123.97	4.68613	0.0853057	0.0117233
TR6697	61.32	57.35	0.0770753	0.0117275
TR5626	7.78985	27.095	0.015571	0.0117472
TR40097	169.345	364.211	0.00131909	0.0117554
TR21086	33.57	9.06215	0.0488204	0.0117606
TR11169	21.5676	123.56	0.00816239	0.011822
TR22762	0.0181324	198.81	1.31565	0.0118413
TR22730	239.964	19.2275	0.0442182	0.0118635
TR381	73.2301	236.646	0.00435283	0.0118826
TR9944	4.01128	6.9233	0.0216638	0.0120005
TR22536	8.6046	32.0865	0.0242198	0.01203
TR10707	1	10.36	0.0206697	0.0120525
TR2770	130.4	190.99	0.00737246	0.0121036
TR5083	36.5	138.69	0.0090009	0.0121242
TR1600	2.20107	53.44	0.0434668	0.0121484
TR1544	15.79	68.25	0.0123671	0.012161
TR23917	17.059	156.286	0.00757805	0.0121733
TR1502	57.52	86.98	0.00478675	0.0121773
TR1794	43.2517	64.3377	0.0171246	0.0122561
TR26798	55.44	80.25	0.0393651	0.012288
TR21779	7.69056	10.0422	0.00191245	0.0123644
TR38043	5.4941	12.145	0.019267	0.0125285
TR30059	27.9004	38.0851	0.0827213	0.0126088
TR43431	20.6973	27.7263	0.0387524	0.0126924
TR22726	1.10158	2.69549	0.413605	0.0127049
TR2639	93.6119	399.536	0.0286871	0.0127641
TR23060	70.33	258.18	0.00136271	0.0127678
TR1781	8.38	1	0.141643	0.0127698
TR26904	35.45	56.76	0.0258892	0.0128551
TR2797	3.73	6.47	0.0250438	0.012865
TR11645	1	0.182815	0.0182017	0.0129719
TR19816	1	55.95	0.0171497	0.0129786
TR4414	149.97	360.84	0.00470301	0.0130292
TR33620	1	3.69	0.0537346	0.013031
TR24238	0.117925	4.23435	0.0262671	0.013085
TR972	159.81	578.93	0.00301741	0.013089
TR1730	7.98646	108.65	0.0381454	0.0130941
TR4200	30.76	117.79	0.0101399	0.0131251
TR4085	1	1	0.0413394	0.0132048
TR4380	23.4028	41.7879	0.0689014	0.0132414
TR11413	1	1	1	0.0132573
TR39980	2.20231	5.64808	0.017934	0.0134479
TR31869	57.0078	21.6612	0.02734	0.0134898
TR34222	8.99494	14.5953	0.0612497	0.0134978
TR24355	72.19	95.08	0.137878	0.0135281
TR4410	1	1	0.00822842	0.0135612
TR3049	21.4758	104.483	0.00225948	0.0135794
TR25264	2.61281	3.3409	1	0.0135962
TR32036	10.9967	9.2345	0.0376153	0.0136724
TR28316	27.82	137.71	0.0131822	0.0137424
TR35185	1	8.48	0.0788644	0.0138102
TR14422	8.80815	7.4252	0.0212007	0.0138217
TR21781	0.0277162	1	0.332038	0.0138447
TR3672	1.16613	8.1608	22.69	0.0139276
TR4600	275.135	55.4231	0.00881721	0.0139341
TR9916	12.9928	20.3298	0.0622542	0.0139455
TR4570	22.56	201.5	0.0102775	0.0139489
TR4591	16.5351	16.3935	0.0261159	0.0139514
TR4602	9.6	111.21	0.00525762	0.014041
TR9423	9.46316	8.97814	0.023926	0.0140781
TR79	33.9916	21.4789	0.0475553	0.0141231
TR33469	12.49	2.67503	0.31793	0.0142086
TR11652	1	32.45	0.0276243	0.0142268
TR19357	34.55	89.62	0.00964227	0.0142695
TR22646	34.55	89.62	0.00964227	0.0142695
TR21546	87.24	67.02	1	0.0142898
TR24098	104.673	203.41	0.00562784	0.0143376
TR30439	9.62	0.276243	0.0541712	0.0143493
TR1329	0.173461	0.586126	15.2649	0.0143554
TR2968	175.76	316.34	0.0259787	0.014451
TR2989	9.91	49.5	0.00567537	0.0145096
TR24537	12.9434	63.4479	0.0115754	0.0145119
TR35748	12.4845	250.123	0.054235	0.0145196
TR3005	11.7413	19.6252	0.0223642	0.0145571
TR30178	24.69	3.46365	0.206832	0.0145666
TR35505	64.32	99.137	0.0152752	0.0145875
TR33332	41.47	16.746	0.0181554	0.0146735
TR4059	16.27	6.3449	0.0434999	0.0147319
TR9173	44.0159	36.1747	0.05263	0.0147417
TR24127	102.92	287.12	0.00536653	0.0148227
TR4471	0.243902	1	1	0.0148677
TR34634	15.3915	46.55	0.00786782	0.0149899
TR27	32.8	45.75	0.00715052	0.0150015
TR4531	7.34	79.7	0.013986	0.0150716
TR6361	4.40418	8.09551	0.103439	0.0151722
TR13592	1.62414	1	1	0.0152193
TR13594	1.62414	1	1	0.0152193
TR1916	3.31624	6.33333	0.0330264	0.0153746
TR1666	39.6375	422.52	0.00188615	0.015388
TR1642	1	39.48	0.0145027	0.0154012
TR20074	1.37707	13.88	0.198449	0.0154307
TR26808	9.27	40.25	0.068956	0.0155159
TR2887	55.9604	86.6739	0.0227146	0.0155383
TR41035	1	78.52	0.00757117	0.0155739
TR6580	146.991	46.2975	0.0174862	0.0155762
TR32285	4.85	61.02	0.0306026	0.0156226
TR36930	27.5049	26.5583	0.034488	0.0156333
TR1279	1	2.49	0.357143	0.0156519
TR32344	0.734187	3.46518	0.482456	0.0156887
TR32349	18.9948	14.7189	0.0415814	0.0156917
TR20272	0.401606	1	2.21	0.0157233
TR2928	80.49	243.15	0.00514695	0.0158078
TR24255	3.77253	7.61	0.0362873	0.0158178
TR33471	98.9674	235.315	0.00472032	0.0158555
TR24961	2.5114	6.70877	0.178457	0.0159084
TR34900	14.317	95.31	0.0393537	0.0159744
TR4640	3.2	19.46	0.0168805	0.0160462
TR24157	0.017059	1.29081	3.44067	0.0162048
TR7525	31.9096	48.3718	0.0118175	0.0162955
TR1628	2.73	2.37	0.0221435	0.0164799
TR4543	1	44.19	0.00901632	0.0164908
TR26418	29.68	150.99	0.00206445	0.0165159
TR5588	39.06	45.23	0.0139179	0.0165728
TR29293	15.4351	38.89	0.0145075	0.0165975
TR1504	1	18.23	0.0395413	0.0166085
TR2858	21.6515	28.7269	0.0138797	0.0166352
TR18169	6.64	3.85047	0.0162707	0.0166583
TR19022	3.30514	5.7757	0.300731	0.0166583
TR25066	0.30023	0.256594	2.06776	0.0166722
TR20048	16.37	72.78	0.0125141	0.0167904
TR1645	99.84	36.5936	0.0144587	0.0168309
TR34792	7.15837	14.0718	0.0447705	0.0168737
TR16777	1	1	1	0.0168919
TR6858	6.37656	9.53033	0.0596094	0.0169791
TR16812	286.26	89.8088	0.00337041	0.0169808
TR29197	145.43	60.7179	0.017427	0.0171386
TR28148	21.79	24.94	0.0144175	0.0172555
TR2893	10.39	27.06	0.0174429	0.01731
TR4066	582.89	36.7691	0.0216644	0.0173743
TR43130	5.49835	4.62176	0.338328	0.0174088
TR16208	20.65	15.37	0.0435977	0.0174155
TR8028	2.20133	5.39205	0.161855	0.0174186
TR24608	17.19	0.647092	1.42593	0.0174307
TR26878	4.86	2.38627	0.0235738	0.0174448
TR24995	2.88734	0.392593	1	0.0174642
TR2556	2285.82	4366.34	0.0216892	0.0176151
TR43907	37.6857	36.8319	0.00838645	0.0176274
TR40424	24.96	24.38	0.0411353	0.0177336
TR2929	7.34035	9.87885	0.0279355	0.0177353
TR19139	1	17.59	0.0362056	0.0177494
TR4278	0.0181192	21.11	0.430309	0.0177494
TR22725	8.32234	9.73885	0.00892749	0.0178428
TR30575	27.189	36.7125	0.00170422	0.0178988
TR1676	4.99	69.4	0.00790639	0.0179986
TR31083	3.04502	55.93	0.115223	0.0180001
TR2666	12.6515	94.5224	0.00326147	0.0180339
TR25832	6.60581	46.09	0.0241838	0.0180701
TR22743	95.5484	33.5147	0.0125657	0.0182376
TR17410	171.7	235.35	0.00719321	0.0182983
TR35267	7.69468	19.7675	0.0434074	0.0183185
TR39241	15.69	4.23277	0.130632	0.0183385
TR22234	16.99	12.8121	0.10009	0.018352
TR22241	16.99	12.8121	0.10009	0.018352
TR340	1	2.61	0.0229384	0.0183857
TR38053	2.19192	2.59633	0.0689248	0.0183925
TR38115	1	7.32	0.0453515	0.0184196
TR9277	97.88	99.4717	0.0867001	0.0185266
TR5617	22.25	16.5702	0.0659118	0.0186324
TR39213	34.54	35.8178	0.0403605	0.0186518
TR34208	0.550769	4.63433	0.0337724	0.0186728
TR24939	24.05	11.556	0.0485937	0.0186896
TR5387	26.9798	32.0456	0.0290111	0.0186932
TR5240	19.15	24.94	0.0357526	0.0187829
TR2618	1	1	0.0583431	0.0188679
TR10900	21.59	5.06	1	0.0188857
TR19187	0.494681	0.0550661	0.113122	0.0189502
TR11503	45.72	5.32226	0.161684	0.0189609
TR8683	8.95	1.4554	0.011956	0.0189789
TR4354	1	8.19	0.108814	0.0190585
TR14289	8.67	1	1.48606	0.0191718
TR38732	4.51376	11.0921	0.0662857	0.0192473
TR24442	12.44	9.23077	0.165017	0.0192715
TR29036	33.0411	53.685	0.00284787	0.0193631
TR41133	50.83	112.21	0.0307002	0.0193662
TR4485	104.633	116.658	0.00299513	0.0193705
TR894	37.11	117.27	0.0276702	0.0193798
TR2884	16.1504	89.0067	0.00499476	0.0194057
TR29956	16.341	25.9364	0.0205068	0.0195927
TR1016	9.45501	14.6024	0.027535	0.0196002
TR30739	0.66074	11.51	0.415073	0.0196117
TR1340	111.34	105.64	0.0276549	0.0196194
TR1637	57.44	145.11	0.00756258	0.0196773
TR3888	1	4.79	1	0.0197083
TR22145	1.56598	2.27939	43.91	0.0197161
TR4582	3.3	20.05	0.0259403	0.0198216
TR23840	1.21915	31.41	0.0194515	0.0198847
TR20796	2.94495	0.183824	1	0.0198926
TR20518	1	94.09	0.0142146	0.0199084
TR33436	24.81	29.38	0.0182116	0.0199322
TR22658	19.36	1	1	0.0199481
TR35383	4.04022	9.82119	0.199648	0.0199749
TR20924	0.0262743	1	28.88	0.02
TR30296	35.92	39.71	0.0314367	0.02002
TR4794	1	1	1	0.020024
TR20880	19.5277	11.006	0.00613083	0.0200682
TR35324	137.792	99.7189	0.00631391	0.0201132
TR26348	11	166.1	0.00637471	0.0201138
TR38957	3.3048	57.3	0.0870188	0.0201258
TR24963	1	1	0.109954	0.0201491
TR4349	78.3173	79.1573	0.0263858	0.0201961
TR26051	62	76.94	0.206547	0.0202922
TR14088	11.8363	165.416	0.0418788	0.0203181
TR292	32.29	199.62	0.00675584	0.020345
TR29157	40.1515	17.7	0.119617	0.0203991
TR30376	0.289017	9.33	0.0164663	0.020404
TR3430	36.9868	1047.7	0.000663812	0.0204133
TR4102	6.80201	8.96107	0.0807103	0.0204295
TR19127	1	16.36	0.0304414	0.0204374
TR4614	29.8071	98.21	0.0168606	0.0205423
TR25304	1	5.76856	1	0.0205931
TR8232	51.87	15.0218	0.0309129	0.0206002
TR1639	3.46	9.02	0.148368	0.0207727
TR33807	1.65	4.29	0.0479616	0.0207987
TR1683	31.9295	13.8596	0.0257998	0.0208507
TR30588	39.651	15.2447	0.0214512	0.0208681
TR14558	1	1	1	0.0208681
TR2449	1.64918	1.53826	0.0275398	0.0209191
TR13113	1	1.15551	0.145882	0.0209209
TR23095	27.92	1	0.0146886	0.0209249
TR1142	28.6056	26.5574	0.0869941	0.0209249
TR22747	152.36	50.3064	0.00331873	0.0209541
TR35425	35.1807	64.99	0.0413502	0.0209647
TR4194	7.32	36.04	0.0191168	0.0210438
TR24742	1.3	0.0834725	1.79	0.0210571
TR34690	29.04	228.89	0.00259882	0.0210717
TR4069	6.60287	12.0452	0.0400288	0.0211391
TR26852	5.33185	66.7422	0.0386125	0.0212101
TR24641	1	0.91	0.041425	0.0212134
TR2798	6.16	1	0.0333333	0.0212269
TR40476	15.3782	38.2245	0.0689505	0.0213339
TR15617	1	15.89	2.10297	0.0214638
TR23014	61.85	11.5903	0.224773	0.0214731
TR1366	0.220485	3.75305	0.0258377	0.02151
TR30742	4.70501	11.8562	0.0675057	0.0215652
TR34918	3.30199	16.1923	0.103491	0.0216357
TR20392	1	1	0.0298686	0.0216403
TR25173	1	13.57	0.0191681	0.0216826
TR4306	81.15	136.41	0.0126518	0.0217491
TR9985	22.0802	62.75	0.0250188	0.0217723
TR23088	378.79	328.96	0.0275655	0.0217871
TR388	11.0321	56.5442	0.00656771	0.0218041
TR25185	5.5632	69.17	0.0886821	0.0218293
TR19919	1	1	0.441777	0.0218818
TR39723	49.29	150.84	0.0145815	0.0218866
TR4351	25.5	28.48	0.0313087	0.0219346
TR2324	1	2.98	0.0543774	0.0220556
TR19368	17.24	1.04597	1.12272	0.0220604
TR9816	12.21	28.27	0.0420521	0.0220946
TR43322	5.49831	14.09	0.0226091	0.022168
TR1001	6.05912	45.076	0.0393613	0.0221739
TR13888	2.49	5.768	0.220665	0.0222074
TR1631	14.3161	20.2281	0.125308	0.022275
TR33790	1	6.54	0.0424448	0.0223314
TR23096	96.54	195.64	0.00797575	0.0223414
TR14632	11.3371	12.7523	0.0627858	0.0223833
TR25150	1	0.0189645	33.25	0.0223964
TR39046	0.314757	0.877041	0.103073	0.0224165
TR35434	4.56256	9.29655	0.0538471	0.0224235
TR26924	6.86	11.5465	0.0897666	0.0224669
TR4188	24.85	11.5506	0.0160643	0.0225073
TR2699	15.44	4.616	0.0225989	0.0226296
TR40516	1	2.31173	0.0280191	0.0227767
TR42843	4.03734	7.31579	0.165409	0.0228036
TR44717	7.87	1.44426	0.826597	0.0228311
TR4297	393.08	56.2198	0.0579349	0.0228581
TR42952	0.98	5.1	0.0698812	0.0229463
TR32438	5.42	2.30882	0.0210305	0.0231035
TR2954	215.43	357.18	0.00370686	0.0232492
TR21803	6.60619	8.57824	0.059082	0.0233182
TR34908	1	2.31429	0.137615	0.0233699
TR34940	1	7.6	0.0596659	0.0234742
TR31873	56.87	65.7222	0.0785477	0.0236351
TR11510	30.36	9.03035	0.0669173	0.0236518
TR12510	1	7.54	0.236407	0.0236742
TR4056	1	10.96	0.0407	0.023753
TR11629	1.37683	2.6954	0.31015	0.0237639
TR28724	3.95	14.86	0.0195046	0.0237643
TR20829	78.3	188	0.00543715	0.0237774
TR13130	5.87514	14.5621	0.0373694	0.0238166
TR3857	0.0416667	18.63	3.12336	0.023836
TR2761	10.9456	12.4306	0.0451918	0.0239246
TR20378	25.23	0.036062	18.23	0.0239693
TR3073	1.40594	0.380228	2.35943	0.0240096
TR2274	27.3173	35.6524	0.0240782	0.0240408
TR22040	15.56	23.65	0.0226244	0.0241138
TR37676	8.25538	7.61948	0.00551177	0.0241609
TR4941	20.78	146.92	0.010175	0.0242307
TR4397	12.36	21.47	0.024432	0.0242424
TR30970	7.99	1	0.318794	0.0243368
TR38937	9.19454	25.0904	0.0237188	0.0243377
TR522	6.40824	6.92615	0.0533511	0.0244342
TR27713	0.550591	0.77037	0.496325	0.0245158
TR3924	1.81	1.843	0.818501	0.0246124
TR22429	10.6979	18.1192	38.8085	0.0246136
TR24494	4.41497	11.27	0.0372301	0.0246305
TR27568	6.60649	7.86711	0.017354	0.0246499
TR2877	22.4894	24.8969	0.0370562	0.0247244
TR21498	8.6	8.09598	10.39	0.0247341
TR6290	1	6.3	0.413013	0.0247647
TR2522	43.55	37.83	0.0353732	0.024777
TR1496	13.246	32.27	0.0382555	0.0248818
TR3851	1.62	4.04098	0.225547	0.0249155
TR3304	98.88	0.00768462	2.67165	0.0249377
TR3885	35.21	97.53	0.00810498	0.0249453
TR6490	8.80755	37.22	0.107919	0.0249497
TR9308	1	30.27	0.0261028	0.025025
TR4525	14.36	64.43	0.0165017	0.0250438
TR2903	0.268097	24.2136	0.0688217	0.0250438
TR25572	1	1	1	0.0250627
TR44505	65.0085	57.6122	0.147772	0.0251446
TR4078	6.91951	24.6462	0.030771	0.0251749
TR215	0.65641	1.98446	0.601431	0.0252016
TR4052	30.8606	156.171	0.00255712	0.02522
TR25366	1.65199	2.31011	0.220543	0.0252398
TR889	1	1	1	0.0253743
TR4433	36.94	25.36	0.040833	0.0255363
TR11042	1	7.9	0.0227376	0.0255408
TR20080	0.132203	9.77	8.10956	0.025582
TR21107	3.56522	1.08268	0.328287	0.0256148
TR29723	0.36685	2.8862	0.206868	0.0256542
TR1655	37.32	36.8291	0.309023	0.0257003
TR20920	4.07899	51.47	0.0215564	0.02574
TR4222	1	14.21	0.035461	0.0258065
TR19896	0.0367918	0.948995	24.17	0.0258398
TR17191	33.3333	1	1	0.0258799
TR12108	76.14	140.73	0.0574409	0.0258944
TR4077	16.7658	18.4125	0.0225846	0.0259586
TR2700	1	12.03	0.0342114	0.0259605
TR43224	10.07	3.4709	0.0637163	0.0259808
TR949	6.3866	5.19613	0.0679106	0.0260736
TR995	6.38591	17.0966	0.0375756	0.0261211
TR9930	0.440459	0.977126	0.137833	0.0261555
TR8554	3.57905	6.6363	0.0725861	0.0261564
TR1840	11.1228	8.0193	0.0494536	0.0261879
TR25630	1.6172	30.86	1	0.0262398
TR2369	16.35	1	0.232447	0.0262605
TR31669	1	1	1	0.0263366
TR43034	6.61087	13.2854	0.127279	0.0263412
TR4221	12.98	23.07	0.0358809	0.026448
TR38806	1.77488	2.23885	0.378378	0.0265638
TR23564	9.9022	70.34	0.0142613	0.0266383
TR2500	1	0.389105	2.75	0.0266667
TR19221	1	1	0.0506073	0.0268097
TR2372	11.5616	18.23	0.0929769	0.0268287
TR36344	33.0874	23.3665	0.00956389	0.0268369
TR11615	1	4.93	0.215815	0.0268456
TR33787	8.25143	22.8543	0.0361433	0.0268625
TR24670	1	1	3.07	0.0269397
TR20581	9.65	28.92	0.0200361	0.0269791
TR2872	1	36.3	0.00871764	0.0270416
TR3912	5.3	9.2	0.116279	0.0271518
TR4205	17.06	19.17	1	0.0272257
TR44672	29.6991	42.648	0.241311	0.0273908
TR21460	5.34	11.45	0.0956023	0.0274574
TR4795	0.195444	2.40232	0.524471	0.0274876
TR19443	1.83502	4.96	7.27	0.0274952
TR11696	170.24	376.36	0.001701	0.0275135
TR32727	2.51708	7.05444	0.145066	0.0275212
TR14440	7.7121	4.85309	0.386234	0.0275266
TR43376	103.16	44.9552	0.0368185	0.027562
TR20104	1.10114	7.31668	0.206674	0.0275762
TR1755	3.33	8.68	0.0154036	0.0275938
TR7051	22.59	50.14	0.0215285	0.0275976
TR35344	81.45	483.682	0.00750115	0.02762
TR21695	1	1	1	0.0276243
TR339	3.3038	5.60927	0.0526823	0.0276833
TR19807	8.7	8.25	0.0439009	0.0277778
TR2909	7.06	14.3	0.0363636	0.0277855
TR44809	2.38953	5.04619	0.0770525	0.0278215
TR10092	2.56871	3.3967	0.112105	0.0278881
TR23205	1.45891	23.01	0.827092	0.0279018
TR1411	4.67894	9.59966	0.0795116	0.0279234
TR19859	1	21.68	0.198588	0.027972
TR42811	11.1242	4.22361	0.117134	0.0279942
TR25376	18.359	2.91022	0.0708797	0.0280231
TR32750	22.27	32.8932	0.0384615	0.0280294
TR26939	18.2024	21.4209	0.0659908	0.0280717
TR18768	1	31.5	0.034965	0.0281215
TR2486	3.30371	4.61941	0.0559487	0.028158
TR30556	1	1	0.121065	0.0282326
TR30604	1	1	0.121065	0.0282326
TR28065	35.35	84.42	0.00553312	0.0282886
TR31042	0.277778	3.45	0.0680735	0.028401
TR26711	8.44248	10.9694	0.0741464	0.0285351
TR20718	32.446	10.6885	0.0558541	0.0286831
TR1446	9.47131	34.8972	0.0480527	0.0287501
TR28192	9.52	20.82	0.0294204	0.028885
TR24568	0.8	5.99	0.0826508	0.0289687
TR10437	41.65	5.77395	0.190801	0.0290969
TR38137	49.4345	15.1692	0.03674	0.029097
TR29264	11.29	0.760167	0.133751	0.0291375
TR2298	1	3.69	0.0413052	0.0291715
TR4231	0.825796	0.481457	0.828125	0.0291715
TR4232	0.825796	0.481457	0.828125	0.0291715
TR2742	1	4.63	1	0.0291886
TR37969	29.91	24.45	0.0583431	0.0291971
TR4138	22.17	1	1.32995	0.0292056
TR13714	4.41129	9.5	0.827392	0.0292141
TR38399	6.26	3.33539	0.0627416	0.0293475
TR10222	3.43242	4.74738	0.0361161	0.0294118
TR38762	25.8797	45.767	0.0453969	0.0294277
TR2598	10.46	18.17	0.0588928	0.0294638
TR1522	20.34	7.07	0.126103	0.0294638
TR22161	1	75.04	1	0.0295159
TR23275	1	12.83	10.95	0.0295421
TR32104	1	4.22	0.0704722	0.0296121
TR18162	1	8.99	0.0595238	0.0297796
TR28844	7.70077	2.30989	0.0458825	0.0298597
TR21321	1	1	1	0.0298775
TR18659	4.01	3.48	0.247824	0.0298954
TR33733	201.49	59.401	0.0250527	0.0299101
TR19446	1	1	1.44801	0.03
TR17288	21.28	25.42	0.165573	0.0300391
TR30453	2.3416	8.09108	0.0636198	0.0300517
TR16590	10.5215	25.4143	0.0612604	0.0301649
TR1426	6.37044	23.1866	0.0280269	0.0301659
TR6159	1.09	7.5	0.0792393	0.0301932
TR20192	9.81111	12.0857	0.0483013	0.0302423
TR3311	19.69	9.43	5.75	0.0302755
TR516	1	1	0.0972763	0.0302847
TR44126	6.33243	6.00392	0.250611	0.0303294
TR6557	0.0956023	0.444444	0.0539084	0.0303951
TR1734	23.65	17.61	0.0379795	0.0304044
TR41414	1	1	0.165363	0.0304414
TR21510	6.21325	0.743213	1	0.0304599
TR27063	1.65189	0.0093932	1	0.0304785
TR1469	1	4.89958	0.0254388	0.0305938
TR24483	1.40796	2.44602	0.073582	0.0306212
TR4676	4.40845	28.54	0.0546747	0.0306373
TR4161	1	5.09	0.0269324	0.030656
TR41690	10.66	11.575	0.165703	0.0306654
TR2814	110.71	183.93	0.00274108	0.0306668
TR23633	8.42889	7.33982	0.00713391	0.0306682
TR24115	1	3.39	0.065703	0.0306937
TR20293	2.56941	14.4205	0.118158	0.0307089
TR11308	0.9438	1.67989	0.275434	0.0307721
TR32601	49.5186	150.91	0.0029543	0.0307771
TR24354	1	37.97	0.0394022	0.0307846
TR32363	4.412	5.00643	0.0465333	0.0308282
TR14891	2.89076	7.64799	0.0676289	0.0309257
TR34046	6.61137	2.02073	0.207068	0.030931
TR19662	11.34	0.989655	0.148588	0.0310463
TR19891	11.34	0.989655	0.148588	0.0310463
TR19898	11.34	0.989655	0.148588	0.0310463
TR20136	1	1	1	0.0310559
TR1616	2.2	8.08468	0.0259403	0.0311429
TR5594	9.89667	32.3468	0.0389105	0.0311429
TR2983	22.94	73.2	0.0374251	0.0312012
TR597	2.15319	2.46619	0.455963	0.0312356
TR19928	1.65181	6.68918	0.0608824	0.0312925
TR5075	2.20433	7.96	0.413214	0.0313775
TR11757	1.31109	1.29921	0.196906	0.0313947
TR23618	1	0.140252	0.700917	0.0314169
TR43282	3.29966	1.15479	0.827044	0.0314564
TR30068	31.5	24.87	0.0199203	0.0314762
TR34661	2.75145	5.48168	0.37592	0.0314861
TR23390	1	27.93	0.0355872	0.0317058
TR28289	14.85	136.86	0.00402139	0.0319425
TR2310	1	8.31	0.0395257	0.0320205
TR34619	6.73	4.61538	0.103488	0.032041
TR43399	2.83194	3.79525	0.0477365	0.0320466
TR18961	1	2.76	0.0537924	0.0322997
TR179	1	3.58	3.26	0.0323206
TR6465	43.32	16.47	0.0132837	0.0323625
TR4887	23.7177	66.8293	0.0216912	0.0324923
TR22421	2.97399	11.9427	0.150381	0.0326392
TR2856	63.06	129.29	0.0177148	0.0326584
TR36460	29.59	79.95	0.0285376	0.0326771
TR18755	9.91484	14.1444	0.0290531	0.0326822
TR44204	18.7178	25.4	0.0570076	0.0326822
TR29325	4.68022	5.54273	0.00675539	0.0326925
TR29302	5.50993	20.8	0.0293945	0.0326939
TR1095	1	34.76	0.0429185	0.0327011
TR12236	5.05382	4.20987	0.0410049	0.0327242
TR2867	11.8012	43.0812	0.0576968	0.0327562
TR2488	5.6	22.9152	0.018315	0.0327761
TR3337	1.10241	5.19636	0.0244141	0.0327761
TR1499	0.02	286.33	0.00257486	0.0328084
TR12060	2.93452	5.39209	0.085583	0.0328148
TR11564	5.34578	4.63609	0.41317	0.0328385
TR33693	1.99	3.45333	0.310323	0.0328731
TR24141	1	1	1	0.0328839
TR23506	1	1	1	0.0328947
TR22533	1.52	5.77193	0.122	0.0329016
TR27255	1	12.32	18.25	0.0329056
TR19724	1.39697	0.0499002	0.143885	0.0330579
TR16985	0.542147	5.68893	0.134048	0.0331126
TR26186	37.8387	45.4278	0.00182238	0.0332821
TR1744	28.8499	44.6506	0.026704	0.0333045
TR36242	9.97508	7.69616	0.0608702	0.0334211
TR4910	30.11	138.22	0.0183621	0.0334448
TR18019	3.05492	3.75887	0.0655245	0.0335262
TR17414	1	1	1	0.0336134
TR459	1	7.09	1	0.0336247
TR5765	6.3614	42.44	0.0283843	0.033643
TR1376	6.26892	21.116	0.011748	0.0336578
TR25341	1.59	6.07	0.0518672	0.0337041
TR24441	1.46838	1	0.0229305	0.0337216
TR379	222.57	265	0.0151666	0.033734
TR9948	7.05143	9.23851	0.122154	0.0337394
TR19999	402.73	22.0986	0.0262356	0.0337491
TR34899	18.25	79.25	0.0250588	0.0337724
TR883	24.458	52.6663	0.0381321	0.03384
TR24595	12.797	58.4418	0.0361577	0.0338659
TR27538	1	3.69	0.0806452	0.0338868
TR28616	7.08	3.07	0.137881	0.0338868
TR9398	3.30052	1.15674	0.275806	0.0338868
TR22150	4.40888	10.3859	0.35514	0.0338868
TR35523	1	14.75	0.413543	0.0338868
TR35404	4.35325	23.6156	0.0148437	0.0339204
TR14330	11.839	15.0087	0.0670633	0.0341274
TR2475	18.1699	36.0925	0.0024273	0.0341309
TR6468	1.65314	25.3659	0.0459412	0.0341763
TR8103	50.3663	19.9921	0.0367963	0.0342283
TR3991	1	8	0.120723	0.0342466
TR5997	10.0147	29.1055	0.0715482	0.0342619
TR30239	4.58	0.406504	0.33534	0.0343761
TR19021	19.23	32.52	1	0.0344471
TR5489	1.08	4.58	0.0794913	0.0344947
TR3831	1	1	1.19	0.0345066
TR2966	13.6	1.66341	0.134319	0.0346141
TR1765	6.60992	25.5545	0.00461212	0.0346577
TR5550	0.350649	2.35227	0.274336	0.0347305
TR17359	8.25294	8.37322	0.0344565	0.0348123
TR1261	19.7847	13.2815	0.0249563	0.0348379
TR25392	1	1	1	0.0348432
TR5695	16.17	44.93	0.00882068	0.034851
TR4873	74.75	336.76	0.0102016	0.0348933
TR44680	25.47	30.0047	0.0129567	0.0348975
TR37001	2.57012	31.1226	0.300829	0.0349293
TR30632	1.30464	3.42924	0.0749085	0.0349645
TR6596	2.75545	37.56	0.045106	0.0349695
TR20899	11.7469	22.8398	0.0779755	0.0349744
TR2907	1.03666	3.3813	0.49048	0.0350385
TR37187	2.56	4.45	0.117916	0.0350754
TR35959	3.41	10.87	0.064433	0.0351124
TR3004	57.08	4.1449	0.104521	0.0351409
TR25965	10.04	35.39	0.0228363	0.0351865
TR19319	1	1	0.0411015	0.0351865
TR20282	36.9	19.87	0.102484	0.0352201
TR43014	1.10065	5.77255	0.0201898	0.0353482
TR6726	1	6.01	0.0714286	0.0354359
TR29582	4.40684	23.0872	0.103433	0.035461
TR8466	2.72157	3.40411	0.0862281	0.0356391
TR2206	3.30851	40.51	0.0284641	0.0356392
TR1436	2.93429	6.78554	0.045803	0.0356629
TR13490	1.10137	6.98	0.413543	0.035791
TR8561	6.6107	3.2993	0.137863	0.0358309
TR2693	56.65	127.34	0.012837	0.0359712
TR12046	9.9	33.4872	0.0242928	0.036073
TR20522	4.40713	0.989822	0.130631	0.0361019
TR13409	2.06488	58.2374	0.014492	0.0361413
TR38838	0.766699	1.56605	0.127878	0.0361955
TR20580	15.11	67.07	0.0165125	0.0361991
TR18655	6.96	20.92	0.0436491	0.0362976
TR25253	0.0932836	1	1	0.036324
TR2550	20.3608	28.8798	0.0478799	0.0363613
TR28274	1	1	0.0249563	0.0363901
TR22953	4.1165	5.77441	0.413462	0.0364166
TR35357	9.35669	21.7467	0.0481585	0.0364254
TR4976	58.4366	883.32	0.00132052	0.0364807
TR8000	1.25815	6.20577	0.137845	0.0365408
TR8258	2.46	8.54	0.330551	0.0365497
TR28136	18.24	29.24	0.0457457	0.0366166
TR279	7.69697	3.98683	0.133121	0.0366539
TR23923	4.73598	3.87231	0.115667	0.0367904
TR8684	5.03	5.04	1	0.0368324
TR21055	12.65	0.163399	0.112867	0.0369004
TR4394	5.83663	3.85588	0.211151	0.0369901
TR6883	2.28	1	1	0.0371747
TR32434	9.67	8.4	0.0353982	0.0372024
TR25932	2.20571	6.7	0.118206	0.0372717
TR1667	12.85	1	1	0.0373134
TR34614	2.20137	8.35	0.826923	0.0373832
TR19775	12.1031	16.1494	0.0459647	0.0374392
TR34083	2.21776	4.26433	0.414222	0.0374471
TR26774	1.79641	15.4795	0.136082	0.0374953
TR18660	0.0587544	38.65	18.42	0.0376223
TR2337	6.8825	5.22612	0.238757	0.0376743
TR23056	71.45	45.5	0.0195963	0.0377501
TR17356	1	1.2987	1	0.0377929
TR22034	0.361778	1	0.557303	0.0378215
TR20029	4.95219	2.77264	0.12693	0.0378931
TR2817	8.88413	10.5915	0.0548326	0.0379413
TR30788	1	1	1	0.0381098
TR19422	4.58579	11.6094	0.0275055	0.0381253
TR3136	1	0.352113	0.171233	0.0381534
TR30815	0.688207	1.73192	1	0.0381534
TR4074	22.271	23.8759	0.0398433	0.0382244
TR30490	4.03852	28.1149	0.0133097	0.0383019
TR6208	3.43	1	0.15015	0.0384468
TR29087	1.92754	2.8875	0.37614	0.03861
TR34704	0.118483	2.69	0.331126	0.0386698
TR23367	1	1	0.193424	0.0387147
TR1458	1	32.25	0.0553097	0.0387297
TR29048	3.75899	8.18985	0.091076	0.0387349
TR3006	3.74442	12.3186	0.0500566	0.0388075
TR29331	156.69	0.0484731	1	0.0388649
TR6457	9.21	60	0.0278629	0.039032
TR15429	0.0228154	0.00880282	1	0.039032
TR22095	44.02	13.46	0.0766284	0.039093
TR25049	14.4701	19.6642	0.0460916	0.0390994
TR2881	1	1	0.224215	0.0392157
TR4938	0.240385	15.92	0.224215	0.0392157
TR1915	0.505312	1	1.05945	0.0392857
TR1409	10.97	41.29	0.013369	0.0393391
TR15641	0.551205	1.15636	2.95	0.0393391
TR3039	0.436691	0.651749	5.14276	0.0393391
TR34535	2.20652	5.75817	1.65152	0.0393701
TR15966	9.92771	13.8978	0.081803	0.0394011
TR25109	1	1	1	0.0394945
TR2921	15.3659	53.892	0.0336845	0.0395197
TR23659	9.46429	25.5332	0.0614098	0.0396068
TR4428	205.44	1	0.931587	0.0396511
TR24179	114.94	46.8157	0.0128555	0.0397173
TR28336	10.24	35.56	0.0308261	0.0398076
TR37764	15.1935	19.1757	0.0202861	0.0399071
TR10084	6.31333	2.11852	0.262533	0.0401123
TR11891	14.36	25.15	0.0408998	0.0401445
TR24359	1	7.78	0.229358	0.0401445
TR4846	1	6.92937	0.0239234	0.0402091
TR36359	1.1	2.54	0.275652	0.0402219
TR37535	3.305	12.6837	0.0424032	0.0402409
TR29201	1.83533	2.86183	0.01924	0.0402802
TR35876	6.51	8.07551	0.012133	0.0402856
TR5933	92.3551	102.17	0.0259103	0.0402884
TR10995	1	1	1	0.040404
TR20941	4.84375	6.0027	0.183921	0.0405022
TR12053	8.26836	6.41197	0.470529	0.040625
TR214	4.42	23.02	0.116144	0.0407
TR18742	1.46844	9.40825	0.180819	0.040705
TR3476	28.6406	32.3472	0.137864	0.0407997
TR24478	15.94	25.9407	0.0787293	0.0409975
TR18201	1.09912	21.69	0.0708328	0.0410526
TR2916	101.65	22.5781	0.217929	0.0410669
TR32998	0.3003	1	0.04995	0.0410678
TR1834	6.6	1	1	0.0410846
TR19545	1	0.771341	1.10353	0.0410846
TR19390	1	39.52	25.85	0.0412201
TR1459	41.2556	79.2871	0.0147169	0.0413538
TR14190	0.0233754	20.9	91.48	0.0413565
TR25334	17.77	78.87	0.017001	0.0413806
TR34099	58.1923	15.1289	0.0832982	0.0413961
TR16904	13.1138	9.15329	0.0717035	0.0414344
TR10479	1	22.44	1	0.0414938
TR24376	1	1	1	0.0415628
TR11742	0.931806	1.05295	0.0657506	0.0417711
TR32758	0.733333	2.3096	0.0512295	0.0417922
TR28042	12.9	1.15789	0.0340948	0.041806
TR8582	2.49	11.5668	0.0172606	0.0418062
TR23877	0.423464	10.53	1.16482	0.0418235
TR3135	16.4869	25.4462	0.0427164	0.041849
TR12649	6.15	17.58	0.047259	0.0420168
TR28292	3.58	14.27	0.28673	0.042123
TR1384	2.01364	0.388679	0.539271	0.0421585
TR23467	18.7097	1	1	0.0421941
TR9983	0.920223	24.7354	0.0184809	0.0422833
TR44262	7.70877	16.9378	0.133357	0.0423836
TR36276	3.39	0.392157	0.0757002	0.0424268
TR2229	1.6528	0.924043	0.826951	0.0424448
TR31880	21.3815	53.5835	0.0195551	0.0427045
TR20455	3.08397	4.61972	0.142536	0.04273
TR23810	2.36468	6.1237	0.0633978	0.0428544
TR11818	0.0159974	0.00998004	2.06421	0.0429
TR37015	1	4.85	0.0613497	0.0429738
TR1192	4.73	31.89	0.15123	0.0429946
TR1443	2.2438	32.26	0.0152905	0.0430155
TR16118	2.20185	0.384697	0.103353	0.0430849
TR17609	18.7407	6.59923	0.0677372	0.0430878
TR6520	1	1	0.110865	0.043122
TR14193	1.65289	1.15569	0.0280112	0.0431593
TR24452	39.83	1.91275	1.26057	0.0431913
TR22731	0.265252	1	0.246914	0.0432713
TR24052	1.10093	1.24485	0.150415	0.0434594
TR34743	2.46098	10.7374	0.121551	0.0434688
TR42784	0.825737	1.69377	0.220795	0.0435238
TR37494	4.49	0.770751	0.551829	0.0435247
TR19813	0.757576	6.9	0.137324	0.0435855
TR25298	79.55	30.6502	0.0126856	0.0436054
TR3392	14.02	36.52	0.124052	0.0436177
TR23515	25.06	1.006	1	0.04363
TR26493	1	1	0.021978	0.0436491
TR3726	1	1	1	0.0436491
TR27084	1.10363	4.61875	0.165058	0.043662
TR7587	6.88174	12.1083	0.496089	0.0436767
TR30091	6.05839	3.46256	0.0358038	0.0436855
TR25280	0.0637349	22.06	0.0484731	0.0437063
TR26072	3.05966	0.769577	0.293052	0.0438212
TR18591	1.0992	0.323625	1	0.0438212
TR8940	1.65166	3.14	0.0859636	0.043889
TR15612	1.10084	1	0.0626566	0.0438982
TR28397	10.88	54.33	0.0551082	0.0440723
TR24525	4.08	1	1	0.0440917
TR4436	1	1	0.000173408	0.0442328
TR2782	0.113122	1	1	0.0443459
TR19955	5.50543	2.88834	0.0253421	0.0443853
TR1141	27.2236	56.17	0.0814815	0.0446676
TR1424	1	1	1	0.0446828
TR24564	22.97	9.80347	0.0751727	0.0447227
TR1720	28.13	80.26	0.00851716	0.0447427
TR3600	4.52168	2.76645	0.379275	0.0447628
TR41094	1.61655	1.03047	0.272693	0.0448833
TR18666	1.75	12.96	0.0657705	0.0449236
TR25915	7.86	7.62712	0.413306	0.045045
TR1633	1	48.46	0.00831048	0.045106
TR2870	1.3801	5.14077	0.017343	0.045106
TR25598	1	36.08	0.0263574	0.045106
TR34483	34.87	46.8	0.0249128	0.0453721
TR29778	1	1	1	0.0454133
TR32320	92.54	19.6292	0.0212029	0.0454679
TR40899	2.30251	15.3024	0.0441069	0.0454866
TR36185	9.46	9.59	0.413681	0.0455996
TR39671	30.41	37.9765	0.0276243	0.0456204
TR12790	6.3325	8.23838	0.0513919	0.0456792
TR42964	0.394521	0.569921	1.49626	0.0457291
TR27227	0.810349	5.54085	0.088683	0.0457363
TR41345	1	1.15385	0.0914913	0.0457666
TR43818	6.46659	9.95401	0.0744754	0.0457942
TR9890	1	2.73	0.0934579	0.0458085
TR4401	3.48105	0.87788	0.721932	0.0458295
TR15010	2.11328	2.16	0.748815	0.0458505
TR36405	3.91	6.78	0.0328623	0.0460405
TR41467	4.4	3.46259	0.413929	0.0460405
TR466	3.40285	6.78902	0.0479304	0.0460792
TR7740	1	1	0.222295	0.0461467
TR19377	0.180832	1	1	0.0462321
TR1390	1	2.31271	0.0883392	0.0464037
TR20222	1.08091	5.84524	0.326819	0.0465956
TR3780	8.10013	19.8608	0.0791166	0.0466209
TR3781	8.10013	19.8608	0.0791166	0.0466209
TR20477	0.393701	39.03	2.57799	0.0466636
TR636	20.02	0.21692	0.0512821	0.0467071
TR41469	3.80417	14.245	0.050106	0.0467135
TR32009	2.56945	2.55692	0.192939	0.0468384
TR24336	11.8692	16.062	0.0728917	0.0470255
TR20757	9.36122	12.5842	0.0686119	0.0470899
TR22970	1	3.31	0.269542	0.0471476
TR33751	1	2.21044	0.673199	0.0471476
TR5200	2.17	1.89	0.0674309	0.0472367
TR28238	1	7.93	0.0281294	0.0472813
TR38779	0.0772201	1.87451	8.31982	0.0473709
TR38771	2.84	3.45794	0.0823699	0.0474217
TR2673	6.2	3.46781	0.0473261	0.0474583
TR42388	13.2243	5.77569	0.105595	0.0474958
TR34572	9.41	6.13	0.14556	0.0475132
TR20717	19.0829	11.7815	0.00552059	0.0475253
TR18511	1	1	0.206658	0.0475276
TR8987	0.550388	11.575	0.472652	0.0475314
TR19323	0.275482	5.77409	0.826979	0.0475413
TR7212	141.57	280.56	0.0129055	0.0475504
TR37185	11.03	25.4352	0.0751907	0.0475827
TR43860	0.825933	3.46	0.496689	0.0476592
TR5962	6.83	9.88	0.0322165	0.0476738
TR15089	0.550562	1.7	0.0486753	0.0476826
TR13533	0.734393	0.578189	0.206349	0.0477153
TR20439	1.71928	349.78	0.0235096	0.0477827
TR2371	1	1	0.136612	0.0478698
TR1292	7.51	3.26	0.273224	0.0478698
TR33214	1	6.52	0.825137	0.0478698
TR27843	5.46437	0.970341	3.65758	0.0478992
TR1739	1	0.0212158	4.54	0.0480307
TR14675	0.632727	1.68679	0.0675676	0.0480538
TR9379	1	0.858289	0.0829876	0.0480591
TR30452	0.555556	1	1	0.0481232
TR40502	1	5.19	0.171821	0.0481696
TR38549	4.70627	6.68858	0.0766488	0.0481838
TR32050	1.30207	2.95262	9.01	0.0482393
TR23028	1.01342	1.2814	0.17762	0.0485201
TR28637	7.4	1	0.138889	0.0486145
TR11494	2.95	1	0.116009	0.0487567
TR3484	7.62451	13.0395	0.0833071	0.0487933
TR17158	1	1	0.414226	0.048852
TR41530	14.71	20.43	0.116414	0.0488998
TR22489	1.72374	2.03646	0.0463607	0.0489237
TR5653	1	1.99	0.200811	0.0489476
TR15200	4.49412	125.31	0.217205	0.0491403
TR34627	14.4229	13.0959	0.0440596	0.0491709
TR1423	1	57.82	0.0149903	0.0493583
TR1584	1	12.66	0.0704722	0.0493583
TR20809	13.9351	15.7862	0.148276	0.0493591
TR11997	4.89726	123.66	0.114881	0.0494036
TR28364	3.29252	2.69505	0.0530223	0.049505
TR33868	9.67	8.4	0.106157	0.0496032
TR20830	1	0.17	0.0254453	0.0497265
TR22892	15.6	2.86904	0.100959	0.049765
TR44810	1.42686	5.32544	0.0724128	0.0497717
TR6768	4.95082	6.69572	0.0516351	0.0498061
TR32345	20.01	4.32973	0.183865	0.0498074
TR43728	7.1	1.74667	0.858496	0.0501505
TR28112	8.71125	43.5029	0.0446211	0.050158
TR32622	8.80308	1.73234	0.103337	0.0502765
TR29910	0.366718	0.27933	0.827586	0.0503271
TR37359	5.51389	1.15442	1.65302	0.0503271
TR41524	1	1	2.31	0.0503271
TR35796	1	3.47664	0.413669	0.0503778
TR3729	1	13.02	0.173349	0.0504854
TR26194	6.72	97.47	0.0149642	0.0505306
TR30157	1.1039	2.17742	0.289958	0.0505916
TR30637	12.4754	10.971	0.11609	0.0506039
TR14789	10.2791	24.7456	0.114359	0.0506247
TR41178	2.48395	1.73113	0.386012	0.050626
TR39522	1.1028	1.5401	0.137881	0.050813
TR13011	0.572133	2.21844	0.27145	0.0508475
TR5589	9.0455	20.0353	0.129941	0.0508536
TR2759	31.58	13.8577	0.0751201	0.0508767
TR26958	1	1	0.364964	0.0511247
TR36121	1	0.577652	2.83	0.0511771
TR23051	1.76	5.02033	0.00790139	0.051205
TR17944	7.70838	16.7341	0.0789448	0.0512294
TR1772	42.7226	76.0018	0.0264641	0.051294
TR27213	24.8906	1.90502	0.10418	0.0513176
TR25025	11.5346	20.8677	0.0639352	0.0513857
TR42081	4.40551	12.15	0.0917618	0.0514139
TR12176	41.2101	28.0062	0.0284063	0.0514919
TR1363	18.193	26.7157	0.0427356	0.0515025
TR1113	149.18	30.65	1	0.0515996
TR6228	0.420168	4.70414	4.1	0.0516262
TR42270	4.3981	5.77077	0.236559	0.0516796
TR17699	0.238095	1.15517	1.24016	0.0518135
TR36809	0.396825	5.76555	1.0333	0.0518403
TR1801	3.30638	8.59176	0.0351124	0.0520021
TR4179	24.89	45.64	0.0591198	0.0520021
TR600	5.25	2.12724	0.0599002	0.0521087
TR21112	1.6507	1.15942	0.371747	0.0521376
TR4288	0.0654022	0.117786	1.30845	0.0521597
TR32194	1	5.78919	0.0346981	0.052217
TR44460	0.699301	6.82	0.183866	0.0522217
TR4508	3.30476	5.77586	0.354246	0.0522226
TR14798	6.5	21.16	0.0517378	0.0522355
TR28842	2.20323	8.07393	0.14594	0.0522435
TR3571	9.59	1	1	0.0522466
TR43721	7.09	8.62	0.225296	0.052271
TR18595	0.880518	0.577778	0.117993	0.0522876
TR18153	3.30422	8.07993	0.206861	0.0522876
TR14235	1	5.55	0.0552167	0.0522942
TR35797	1.24	1.15054	0.620332	0.0522952
TR42731	0.550459	0.369004	0.2849	0.0522954
TR15298	4.03941	11.5383	0.179782	0.0522964
TR2252	4.58	3.46087	0.103303	0.0523013
TR4878	1.92714	8.66344	0.236348	0.0523013
TR21405	1	1	1	0.0523013
TR4193	47.01	15.011	0.245005	0.0523019
TR18164	63.7	140.8	0.0580995	0.0523111
TR8739	0.550643	1.99459	0.340589	0.0523124
TR21551	2.33896	1.83964	0.103367	0.0523194
TR36696	52.78	22.92	0.0444642	0.0523218
TR29630	3.296	6.95146	0.172274	0.052356
TR25454	2.27	3.93	0.0755287	0.052381
TR28820	62.59	130.46	0.0068348	0.0523897
TR37350	14.79	9.2327	0.12412	0.0523988
TR23035	0.550562	10.4364	0.04995	0.0523996
TR33915	1.30816	6.79	1.07351	0.0524109
TR21248	34.2249	35.1761	0.0539238	0.0525291
TR4488	1	1	1	0.0525486
TR9118	1.34384	0.979772	1.42437	0.0525762
TR20506	1	5.20175	0.0410172	0.0526593
TR22736	1	1	1	0.0527628
TR4477	8.81796	67.05	0.225442	0.0527983
TR4597	1.95407	7.81107	0.190433	0.0529503
TR34188	1	15.7	0.0757002	0.0530223
TR6344	1	7.77	0.194175	0.0530223
TR21554	4.52	3.93	7.28	0.0530223
TR32306	3.85484	2.61521	0.577228	0.0530934
TR2113	6.62252	2.97035	0.341594	0.0531822
TR14785	16.27	12.6	2.11068	0.0532198
TR20110	0.871628	3.34246	0.292395	0.0533417
TR14344	129.83	76.5612	0.0128205	0.0534826
TR42892	2.37098	5.21447	0.129382	0.0535034
TR1471	81.77	11.556	0.114088	0.0536727
TR21085	0.35986	0.586797	1.58366	0.0537634
TR31166	7.7585	18.5448	0.096417	0.0538672
TR7964	2.12149	2.21437	0.373699	0.05401
TR4883	23.1607	27.7153	0.019201	0.0540758
TR17796	17.8806	17.8077	0.0521658	0.0541024
TR40451	1	0.77036	10.7	0.0541419
TR20585	2.49894	3.75933	0.116244	0.0542227
TR38371	3.97	3.45	0.258398	0.0542888
TR14778	16.5159	16.7509	0.0603158	0.0543473
TR4615	1	1	0.021173	0.0543774
TR12993	15.4213	11.3147	0.0424152	0.0544807
TR124	2.2	3.82	0.0933707	0.0544959
TR2819	2.64	2.30982	0.103599	0.0544959
TR8679	6.6	7.64	0.110177	0.0544959
TR30620	1.65275	5.77419	0.413686	0.0544959
TR40668	7.9	2.30808	0.097561	0.0546448
TR24325	1	1	0.0441696	0.0547645
TR14276	0.33463	25.17	19.52	0.0548847
TR28385	0.242424	0.461042	1.99866	0.0549149
TR1542	3.82334	8.76196	0.146318	0.0549678
TR43637	1.10067	6.37805	0.0520095	0.055002
TR29194	8.72	7.57	0.0588928	0.0550055
TR1679	504.04	10.3696	0.0729708	0.0550235
TR695	4.03862	4.74696	0.153144	0.0550647
TR16508	1	1	1	0.0550661
TR18664	64.0089	44.1243	0.0607586	0.055071
TR40778	1	2.30081	0.104932	0.0551572
TR8225	1	0.769755	0.105152	0.0552486
TR21246	0.129534	1.04943	1	0.0552486
TR13601	40.5227	1	15.41	0.0552792
TR9772	3.29167	3.45	0.135557	0.0553964
TR29162	0.265625	0.473866	8.75	0.0555247
TR28412	5.82	13.85	0.0444642	0.0556483
TR35566	1.83491	7.74227	0.0417711	0.0556522
TR3721	5.50704	18.68	0.0795545	0.0557414
TR24644	10.5358	56.8365	0.11646	0.0559636
TR28227	1	5.58	0.159744	0.055991
TR4629	1.1013	2.31036	0.171072	0.0560795
TR38880	3.48551	26.6165	0.225441	0.0560951
TR738	2.58105	5.06391	0.136611	0.0561637
TR41026	1	1.15625	0.401606	0.0562746
TR11674	0.393048	1.15767	0.454258	0.0562931
TR43140	1	8.29	0.0645578	0.0565291
TR39099	3.18	1.73431	0.16129	0.0565291
TR33458	11.014	33.478	0.0403602	0.0565579
TR26436	1.59	13.79	0.0924214	0.0566251
TR3534	1	0.420168	0.0809717	0.0567215
TR36822	5.07	6.93701	0.206815	0.0567215
TR27052	25.33	2.30608	0.413863	0.0567215
TR23263	1.11627	0.838534	0.0370096	0.0568828
TR1732	1	49.4	0.0649773	0.0568828
TR21846	1	1	148.7	0.0569152
TR5099	7.51	4.76061	0.0798784	0.0569166
TR10175	3.31496	1.22	1.64964	0.0569476
TR8072	4.45111	8.03871	0.078715	0.0570479
TR36796	9.45	0.578059	1.65147	0.0570776
TR351	10.99	15	0.059453	0.0572738
TR26797	1.58812	0.485333	0.138784	0.0573394
TR28241	0.176056	0.0708215	1.24036	0.0574383
TR19060	12.9222	11.0248	0.0557559	0.0575352
TR7675	1	1	1	0.0575374
TR25261	0.242131	2.72	0.68856	0.0575705
TR20684	6.875	3.60437	0.0930827	0.0575875
TR24825	0.550885	1.15508	0.207216	0.0577367
TR37954	0.617284	1.14925	0.578035	0.0577701
TR2412	1	1	8.31	0.0578369
TR29502	29	38.0577	0.0323206	0.0578704
TR43685	1.65139	0.240964	2.47407	0.0578704
TR9430	1.4685	1.3856	1.0335	0.0579374
TR24820	1	1	1.10256	0.0579374
TR40019	1.65278	8.09396	0.225776	0.057971
TR37619	4.39896	1.38596	0.661509	0.0579819
TR37861	3.30769	0.384901	0.10351	0.0579839
TR18087	63.55	64.61	0.0871688	0.0580046
TR39298	1	8.08	0.110375	0.0580046
TR2534	6.61922	6.93133	0.206625	0.0580046
TR32564	2.19718	6.1	0.165789	0.0580205
TR39393	2.21154	1.7341	0.103795	0.0580264
TR44654	7.05	2.88868	0.826783	0.0580367
TR24580	7.71111	36.59	0.0138102	0.0580383
TR37586	1.51411	4.96684	0.0807548	0.0581074
TR24011	8.81175	35.2012	0.192996	0.0581118
TR29731	12.1105	63.23	0.206773	0.0581211
TR675	14.3273	6.02603	0.0523165	0.0581255
TR4524	8.12209	13.9717	0.0206733	0.0581293
TR803	1.64	1.42	0.209205	0.0581339
TR12554	3.3042	56.557	0.0272594	0.0581395
TR43061	4.40196	2.02073	0.41311	0.0581395
TR37568	7.70886	23.0794	0.0172126	0.0581481
TR4372	5.50638	6.92962	0.0308737	0.0581549
TR4272	2.2	2.5022	0.194605	0.0581549
TR4598	14.8565	68.2176	0.0229757	0.0581558
TR39248	0.880952	2.6953	0.103335	0.0581563
TR2982	35.2186	76.1905	0.041381	0.0581653
TR37334	1.10256	1.15464	0.793651	0.0581683
TR1706	93.94	253.32	0.0106496	0.0581734
TR29329	107.12	17.89	0.0311526	0.0581734
TR4503	1	8.08065	0.0498504	0.0581734
TR32264	1.65225	2.30924	1.10238	0.0581845
TR7194	4.6496	7.96061	0.0681206	0.058216
TR26766	11.896	19.2726	0.0568109	0.0582622
TR9460	0.771243	2.48095	0.160728	0.0582727
TR14854	9.97	0.862808	0.564885	0.0582751
TR37362	14.2632	2.02073	0.159151	0.0582822
TR7228	2.47	0.540541	1.24167	0.0583431
TR28138	30.8	98.98	0.0144928	0.0583771
TR4049	7.5389	14.7817	0.112034	0.0585876
TR20305	0.273224	5.06	8	0.0589275
TR4844	15.66	3.22545	0.372346	0.0590667
TR30966	1	0.396825	0.255102	0.0592066
TR34228	4.84798	38.0504	0.0700518	0.0594869
TR24754	0.00115122	1	0.718402	0.0595311
TR20827	137.26	8.66073	0.159338	0.0595679
TR12651	22.145	16.3784	0.037517	0.0595829
TR18740	16.07	1	1	0.0596659
TR38395	9.91525	8.47782	0.0688748	0.059744
TR36880	9.01	23.48	0.0262881	0.0598444
TR2091	35.2	44.81	0.010791	0.0598585
TR3978	10.2642	13.1359	0.101283	0.0600369
TR20635	1	0.923244	0.151506	0.0602773
TR32576	74.52	24.8421	0.0346939	0.0602921
TR15060	1	1	1	0.0603865
TR8573	5.32977	11.2011	0.107767	0.0604647
TR6098	12.5447	22.688	0.0649209	0.0604698
TR19500	7.27292	9.05229	0.0589451	0.0605208
TR40839	13.86	6.92617	0.165803	0.0605327
TR6268	23.16	3.33013	0.766029	0.0605327
TR3789	30.3	1	0.0441891	0.0606061
TR20725	2.40758	2.31646	5.24733	0.0606796
TR2913	16.3027	10.8261	0.117603	0.060763
TR33813	3.4608	6.19434	0.230473	0.0609545
TR36658	6.02	3.378	0.0459726	0.0610338
TR13616	9.19524	14.9205	0.0894408	0.0610928
TR34635	3.2034	8.95062	0.092751	0.0611436
TR2930	6.09251	2.46116	0.000642037	0.0611755
TR12566	8.78107	123.6	0.0947195	0.0612513
TR2532	2.93	5.09	0.0583431	0.0613121
TR43002	8.8	12.73	0.175131	0.0613121
TR18700	1.65176	12.2	0.0548246	0.0614251
TR6415	1	1	0.146199	0.0614251
TR18262	0.367201	1.54037	0.49651	0.0615053
TR17826	9.91189	9.23635	0.143878	0.0615666
TR6084	6.46	4.81034	0.620872	0.0617381
TR4317	1	50.02	0.0602773	0.0618429
TR17830	5.8	3.47586	0.0758725	0.0619963
TR42978	2.9	0.385321	0.0917323	0.0620732
TR1673	5.70129	5.46346	0.0577943	0.0621257
TR25475	0.365714	0.259067	2.07	0.0621891
TR2710	14.44	12.54	0.17762	0.0622278
TR39975	3.87179	7.9058	0.0913462	0.0622665
TR21247	1	1.15571	1	0.0623441
TR29391	0.169458	0.432987	2.48396	0.0623441
TR23109	3.56917	50.07	0.140815	0.0623925
TR6332	2.42387	2.93708	0.279953	0.0624933
TR15043	4.11394	6.05395	0.0412183	0.0624937
TR34229	1.10163	0.865741	0.206881	0.0626174
TR30657	1	1	1	0.0626174
TR24370	38.52	16.73	6.17	0.0626174
TR40794	2.74832	4.62602	0.275574	0.0626959
TR39247	0.826019	2.77273	0.275526	0.0627355
TR13489	3.30249	12.3138	0.0992825	0.0627462
TR2846	7.63	3.31	0.0897666	0.0628536
TR17415	2.6541	1.92015	0.269256	0.0628655
TR33202	3.8	2.30769	0.413514	0.0630915
TR1252	1	1	1	0.0630915
TR21174	1	1	1	0.0630915
TR32376	7.6	19.8	1	0.0630915
TR192	0.60241	5.48	1	0.0631712
TR34336	4.03876	3.92884	0.13764	0.0632511
TR29284	3.84879	12.9119	0.174799	0.0633005
TR33226	1	3.29	0.135685	0.0633312
TR19965	1.15472	12.88	0.79258	0.0633971
TR32668	4.7234	5.19853	0.206717	0.0634205
TR37462	0.121507	1.15565	0.151057	0.0634921
TR17522	2.16326	3.43471	0.259913	0.0635275
TR35473	1	6.85	0.0429738	0.0636943
TR24686	4.95308	12.1234	0.15317	0.0638553
TR9382	1	5.21	4.84	0.063857
TR7753	0.390625	12.22	0.121655	0.0638978
TR3738	4.72886	25.4085	0.159891	0.0639513
TR4450	9.79727	9.53431	0.070426	0.0640052
TR27549	9.54013	32.351	0.0765727	0.0641651
TR11779	1	0.148368	0.487508	0.0642261
TR20923	0.0351247	0.288471	10.82	0.0642261
TR20922	1	5.83	10.82	0.0642261
TR4075	17.4607	13.8595	0.0540473	0.064241
TR29900	1	19.33	1	0.0642674
TR41034	2.20414	3.24	1	0.0643087
TR21393	8.1284	6.27644	0.0666705	0.0643816
TR10765	1	1	1	0.0643915
TR15949	1	1	1	0.064433
TR514	18.8759	17.7445	0.0479433	0.0645003
TR35348	17.1118	13.9765	0.105752	0.0645147
TR4603	7.19793	780.54	0.0103072	0.064551
TR18743	1.49165	0.565916	3.56287	0.0645578
TR8804	1	0.206612	0.0237756	0.0648088
TR2821	22.19	54.61	0.0462749	0.0648088
TR25646	1	1	1	0.0648088
TR41911	1	2.30935	1.65556	0.0648088
TR24190	1	22.77	1	0.0648929
TR20785	0.344828	0.137931	7.26	0.0649079
TR35981	1	0.579646	0.414107	0.0651135
TR29268	4.40519	45.51	0.0286369	0.065189
TR43936	2.75573	1.15337	1.65403	0.0651993
TR22683	0.0284657	1.55595	11.98	0.0652174
TR21484	2.62721	82.19	1.30957	0.0652316
TR24237	1.10043	1.15484	0.827092	0.0652477
TR41853	0.232558	0.865358	0.827736	0.0652504
TR9426	1	5.31	1.64	0.0652557
TR1525	18.35	19.13	0.13986	0.0653168
TR15800	2.20879	1.84901	1.6544	0.0653244
TR2970	2.20204	2.69294	0.275381	0.0653333
TR519	1.90196	1.81954	0.275571	0.0653365
TR28978	8.44768	9.24017	0.0826275	0.0653512
TR33948	25.53	4.04167	0.032175	0.0653521
TR2616	17.0615	157.087	0.0243234	0.0653851
TR1641	33.34	18.9785	0.248468	0.0654122
TR41498	13.2102	2.69508	0.0516727	0.0654292
TR4843	70.76	23.6573	0.186776	0.0654384
TR40812	8.32	3.46523	0.0750336	0.0654569
TR27882	15.45	6.34839	0.0302115	0.0654641
TR15293	21.14	2.30969	0.70916	0.0654818
TR19119	1	1	0.236203	0.0654879
TR43382	8.8118	8.65763	0.0318228	0.0655663
TR3837	1	6.35	0.103627	0.0655738
TR4492	613.34	1.2079	0.197282	0.0655759
TR38423	0.547414	0.231733	0.830645	0.0655853
TR7539	7.29	6.33	0.0938967	0.0657895
TR40340	10.93	15.82	0.0938967	0.0657895
TR29044	2.29821	3.0649	0.151177	0.0660203
TR1614	14.52	1	0.0942507	0.0660502
TR21080	0.632911	0.304878	0.381679	0.0660502
TR23	1	4.72	0.413598	0.0661813
TR2516	10.1556	19.1475	0.0631256	0.0661931
TR15585	3.12957	6.18599	0.136949	0.0662156
TR11525	8.99824	13.4668	0.0735491	0.0662488
TR27471	6.85	0.509356	0.93617	0.0664011
TR19996	0.507614	4.6135	0.165085	0.0664452
TR4717	1	0.492611	1	0.0664894
TR13261	5.59182	6.11445	0.107332	0.0665025
TR23987	8.39	1	1	0.0665779
TR36840	1	2.31188	0.414122	0.0668449
TR39391	1	0.165289	1	0.0670241
TR18513	1	6.21	1	0.0670241
TR17695	3.30154	1	2.88	0.0670241
TR25851	5.3832	8.91019	0.0878398	0.0670739
TR4384	9.37	54.3068	0.0533239	0.0674725
TR44008	2.13	1.15625	0.120337	0.0674764
TR29414	6.04714	21.9024	0.0318017	0.0674908
TR19680	1	1	1	0.0676133
TR23197	15.69	1.43137	13.6494	0.067659
TR30477	2.81391	3.34924	0.216575	0.067672
TR43387	5.7002	4.21837	0.116669	0.0676786
TR4487	9.45	13.8	0.0576533	0.0678458
TR21601	1883.56	5.1371	0.109958	0.0678633
TR3279	1	8.08543	0.129366	0.0679348
TR6483	1	3.06	0.827988	0.0680272
TR8143	3.53	1.53	1	0.0680272
TR31076	1	1	1	0.0681199
TR22840	0.141844	3.55	1	0.0682128
TR6469	57.06	23.1035	0.156849	0.0682513
TR2997	1	1	1	0.0682594
TR19287	19.08	8.70572	0.129423	0.0682715
TR27413	1	1	0.390625	0.068306
TR37129	1.10042	1.15657	2.12	0.068306
TR34104	2.27765	2.61452	0.276425	0.0683853
TR20846	1	1	1	0.0684932
TR25228	1	1	1	0.0684932
TR40982	1	1	1	0.0684932
TR18213	1	3.03	0.065445	0.0687285
TR40919	2.20417	2.08048	0.159104	0.0688027
TR14849	15.135	55.3867	0.107842	0.0688597
TR13952	1.10143	5.78161	0.275726	0.0690131
TR20831	5.87333	12.1282	0.172309	0.0690227
TR41044	1	1	0.827893	0.0692521
TR1521	13.9788	5.25267	0.103191	0.0692901
TR1925	0.660588	6.35168	0.35449	0.0696649
TR43234	4.39691	7.41	0.0401284	0.0697099
TR38285	4.96507	3.9594	0.300739	0.0697115
TR39651	1	1.73333	0.413152	0.0697255
TR26703	3.08288	2.32134	0.289383	0.0697581
TR2046	1.89187	1.86742	0.0262574	0.069759
TR43875	27.5249	3.03086	0.092158	0.0697786
TR7436	1.37775	6.92053	0.930218	0.0698231
TR3663	5.94	5.91211	0.17823	0.0698935
TR25273	7.06961	8.65962	0.247567	0.0699109
TR38306	0.0998004	1	4.72	0.07
TR17997	4.82942	15.9588	0.112229	0.0700652
TR18657	11.85	19.37	0.0690608	0.0700771
TR40914	3.30472	8.125	0.276	0.0700771
TR25497	112.44	7.24935	0.055501	0.0700772
TR26059	0.399836	2.05257	0.0271223	0.0700948
TR17185	2.50337	5.2418	0.111725	0.0700974
TR18536	31.9468	9.23397	0.058087	0.0701184
TR5098	1.58371	6.10666	0.171692	0.0701508
TR39150	1.49669	4.192	0.817391	0.0702479
TR42184	0.215517	1.15625	0.330924	0.0703235
TR28732	1.98168	5.51947	0.291754	0.0703874
TR21051	1	1	0.10661	0.0705219
TR7058	13.6041	32.5218	0.0388938	0.0705335
TR20713	14.3382	53.7982	0.00879972	0.0706496
TR845	2.33211	4.33001	0.0650364	0.070701
TR44718	2.2013	0.769935	0.827273	0.0707214
TR19201	1.92123	13.77	2.67365	0.0707214
TR20065	5.06811	2.92452	0.148642	0.070808
TR13008	1	1	0.117851	0.0708215
TR19528	1	1	1	0.0711238
TR2460	6.41029	12.5369	0.103687	0.0712245
TR25130	1.06615	2.88866	0.0770524	0.0712481
TR13933	3.04905	3.27805	0.186078	0.0713286
TR39537	2.2	1	0.102041	0.0714286
TR38923	6.71	5.83	0.152905	0.0714286
TR35210	3.36	1	0.30581	0.0714286
TR23242	2.5605	9.81717	0.147961	0.0714556
TR10583	36.14	1	1	0.0714796
TR18731	2.87	5.25	4.62	0.0716332
TR33840	3.34	1	0.206447	0.0716846
TR11951	2.08	3.06	0.242052	0.0716846
TR11941	2.48	9.62	0.0742942	0.0718907
TR9153	1	1	0.116009	0.0718907
TR32243	2.19453	1	1	0.0718907
TR7998	1	1.73253	0.275154	0.0719424
TR21390	0.232019	1	1	0.0719424
TR3990	1	0.143678	1.38889	0.0719424
TR13968	0.442478	2.52406	0.414433	0.0719942
TR1565	19.863	39.7885	0.0413481	0.0721322
TR31222	5.77984	2.82252	0.108798	0.0721395
TR44586	27.64	2.02166	0.354299	0.0721497
TR7441	3.31	1	0.103413	0.0724113
TR21933	1	15.95	1	0.0724113
TR40489	0.444444	2.31183	3.99	0.0725689
TR25098	8.59444	3.46309	0.496373	0.0726216
TR28759	2.38416	2.2781	0.33311	0.0726519
TR1583	6.23995	25.4216	0.0771782	0.0726533
TR26916	3.02837	2.57914	0.206748	0.0726631
TR23722	1	1	0.15625	0.0729395
TR3255	4.39799	1.15587	2.65	0.0729395
TR9533	1.97	1.54054	0.827676	0.073046
TR38860	0.550336	0.722403	0.137931	0.0731529
TR39343	2.20374	0.769752	1.10279	0.0732064
TR2830	4.77202	15.0092	0.0882096	0.0732545
TR4057	7.36	12.78	0.0418585	0.0732601
TR37240	1	0.543478	0.828452	0.0732601
TR1501	5.13956	17.9761	0.034746	0.0734382
TR35317	5.50877	10.1102	0.327046	0.0734609
TR14701	4.94519	8.51438	0.0794759	0.0737489
TR6196	1.5	1	0.215054	0.0739796
TR32523	0.226757	25.31	0.0422654	0.0740192
TR8435	0.226757	1	0.0681663	0.0740192
TR25810	2.43	1	0.421941	0.0740192
TR26966	1	1	1	0.0740192
TR20678	0.0887311	0.146843	0.123001	0.0740741
TR26420	0.275128	0.385195	0.661587	0.074129
TR44026	4.13	1.42138	1	0.074129
TR15938	1	1	0.423729	0.074184
TR23963	1.52168	2.84922	1.18102	0.0743122
TR3024	25.1	6.24	0.0796813	0.0744048
TR19058	3.30034	3.47107	0.207171	0.0744048
TR10550	1	1	14.77	0.0744602
TR12783	1	1	1	0.0745156
TR18227	3.03	0.494987	0.55079	0.0745257
TR40956	6.08	0.461942	3.31472	0.0745436
TR8861	0.551007	0.769978	1.6525	0.0746306
TR38370	8.25833	6.54698	0.413364	0.0746501
TR9532	0.275116	1.15423	1.03386	0.0746613
TR2104	5.50794	3.46849	1.65433	0.0746616
TR25545	5.13924	8.08466	0.318039	0.0746696
TR40295	2.3	1.54054	0.137803	0.0746869
TR9883	1.46763	0.659734	0.620219	0.0746875
TR32543	33.0118	58.8957	0.00778574	0.0746979
TR4963	15.64	21.12	0.0537346	0.0747092
TR8216	1.54	1.15517	0.275556	0.0747165
TR824	1	0.987709	4.8	0.0747196
TR36285	1.98095	3.29774	0.0752145	0.0747222
TR1803	11.05	9.6	0.0928505	0.0747351
TR2953	1	0.276243	0.213675	0.0747384
TR41502	32.2898	35.7856	0.0919033	0.0747406
TR1657	107.97	14.2436	0.0918591	0.0747428
TR5596	2.98011	3.01062	0.0303595	0.0747439
TR36105	2.19774	2.18237	0.0954121	0.0747491
TR44684	9.46	4.61517	0.0916988	0.0747501
TR12294	0.963762	1.25991	0.114062	0.0747518
TR8709	30.826	26.5793	0.0171733	0.0747615
TR42614	3.3	2.69521	0.459792	0.0747664
TR42167	1	18.96	0.109649	0.0747694
TR28687	1.58	5.76471	0.11792	0.0747724
TR6372	43.88	42.88	0.0787879	0.0747909
TR2796	13.6	9.45	0.125786	0.0748017
TR36777	0.170358	0.154321	0.550794	0.0748332
TR38658	2.20354	11.5786	0.0970246	0.0748349
TR44605	0.551643	3.07736	0.413567	0.0748359
TR601	10.9674	23.65	0.0598802	0.0748473
TR4482	1.10026	7.44	0.0799361	0.074856
TR38252	1.10019	0.770167	0.414118	0.0748588
TR12603	5.27	7.63	0.0649773	0.0748976
TR20131	1	1	1	0.0749064
TR39268	0.826004	1.15473	0.827094	0.0749197
TR323	2.20312	6.93396	0.459175	0.0750182
TR27636	19.97	1	0.0270856	0.0751315
TR26264	4.79	1	0.214592	0.0751315
TR20560	1	1	1.93	0.0751315
TR4441	0.17301	0.209205	0.825806	0.075358
TR16230	4.56221	12.4233	0.121767	0.0754069
TR85	0.132802	6.4	0.0865052	0.0754148
TR13191	1	1	0.215517	0.0754717
TR18351	9.53	1.15642	2.06681	0.0754717
TR43086	0.550347	2.30818	0.496114	0.075643
TR25124	158.56	221.36	0.0204918	0.0757002
TR39507	0.550523	1.15126	0.162338	0.0758725
TR1414	0.550523	20.58	0.206822	0.0758725
TR40224	1	16.47	0.82697	0.0758725
TR28492	1	10.96	0.081367	0.0759878
TR38998	6.3	1	0.276087	0.0761035
TR28817	8.78094	9.76719	0.0885216	0.076188
TR11578	2.88007	3.6297	0.275696	0.0765715
TR5136	2.93804	2.8859	0.111777	0.0765796
TR32279	4.69	4.08	0.0728863	0.0766284
TR34636	14.08	4.08	1.37828	0.0766284
TR18986	1	1	3.78	0.0766284
TR18570	5.37871	9.15932	0.131856	0.0767316
TR14605	2.34	1.15341	1.89	0.0768049
TR38132	4.68	5.78632	0.219298	0.076864
TR39617	0.353357	0.769886	2.48026	0.076864
TR10932	0.917808	1.92441	0.354444	0.0768999
TR4386	1	19.49	24.11	0.0769231
TR42477	5.4977	3.28897	0.172745	0.0769389
TR2499	8.48544	11.8617	0.122934	0.0769539
TR1735	11.68	18.26	0.21978	0.0769823
TR6353	1	14.76	1	0.0770416
TR29798	1	19.42	12.42	0.0770416
TR24040	0.549476	0.561798	0.307915	0.0770955
TR31336	0.166113	0.73	0.333333	0.0771605
TR30191	7.05521	10.61	0.0479386	0.0772201
TR30582	1	5.72	1	0.0772201
TR41916	1.1032	1	0.827815	0.0773395
TR7872	1	1	1	0.0773395
TR20814	6.48563	0.038373	0.0907537	0.077463
TR35676	0.41226	3.85271	0.247982	0.0774959
TR13099	15.1964	17.8157	0.0785693	0.0774971
TR6685	7.82923	10.7267	0.106132	0.0775035
TR108	0.396092	0.0760456	0.712644	0.0775795
TR27904	0.114416	1.51176	9.34328	0.0776398
TR19572	1	1	1	0.0777001
TR836	3.08	0.431034	0.333333	0.077821
TR44253	3.28846	4.43573	0.536072	0.0779805
TR2686	1	5.33	0.0668896	0.078064
TR6021	1.10811	0.444444	1.14094	0.078125
TR2897	1	1	0.11919	0.0782473
TR43374	3.66933	10.3815	0.206704	0.0782473
TR36349	1.4734	2.64318	0.763255	0.0783245
TR16937	1.64215	0.283981	2.44906	0.0783699
TR13153	7.48136	14.2065	0.0813014	0.0784067
TR24831	152.32	176.38	0.0459292	0.0784458
TR44490	1.57294	1.23169	0.291684	0.0785214
TR33224	1.04878	10.9696	0.2066	0.0785407
TR19165	0.734055	1	0.16835	0.0785546
TR19524	0.82767	5.92	0.0822368	0.0791766
TR18471	2.42358	5.76608	0.310301	0.0791766
TR4569	3.91586	4.88135	0.0925494	0.0793355
TR188	1	1	0.116822	0.0794913
TR9682	6.8	1.27578	0.176367	0.0794913
TR33346	1	1	1	0.0797448
TR39742	1.10052	8.75	0.163343	0.0797842
TR28761	1	1.39731	0.15873	0.0798085
TR13468	2.75654	1.79092	0.496246	0.0798876
TR21026	1	0.0985222	0.114025	0.0799361
TR37832	2.24	3.9	0.228833	0.0801282
TR37473	2.20098	0.231043	0.275915	0.0801282
TR43799	4.49	0.770751	0.828375	0.0801282
TR27393	14.3086	13.38	0.0280584	0.0804367
TR23829	5.50726	16.1711	0.130613	0.0804598
TR40946	3.85335	20.7641	0.177237	0.0805211
TR33504	9.92105	2.50189	0.039353	0.080566
TR35622	0.826879	1.15385	0.354369	0.0805861
TR9874	4.46	11.62	0.076746	0.0806452
TR40115	7.18975	13.3691	0.076794	0.0806716
TR4195	4.66006	7.94938	0.0946812	0.080879
TR29291	3.54847	3.09499	0.169158	0.0809753
TR4014	22.19	61.67	0.0330469	0.0810373
TR34178	1	3.85	0.115607	0.0810373
TR8648	8.88	1.15269	0.231481	0.0810373
TR1060	1	1	0.116009	0.0812348
TR36756	1.0995	2.30539	1	0.0812348
TR42329	9.30066	25.9778	0.0818127	0.0813896
TR30974	11.53	15.1987	0.0582191	0.08142
TR20682	9.3984	20.7438	0.0580088	0.0814218
TR37965	2.20625	1.92714	0.550388	0.0814332
TR33	0.0709723	2.44476	0.874131	0.0814332
TR4340	24.31	12.8048	0.033761	0.0814996
TR39249	5.73491	6.46624	0.127529	0.0816963
TR5123	0.507614	1	3.5	0.0817193
TR11875	1	6.11	0.145985	0.0817661
TR36429	0.37594	7.64	0.175131	0.0817661
TR38517	1.61189	0.42735	4.14	0.0817661
TR36247	2.92	5.08	0.058548	0.0820345
TR39054	5.4516	5.88578	0.121286	0.0820487
TR5609	4.38	22.82	0.0335008	0.0821018
TR20218	4.38	3.96364	0.220763	0.0821018
TR20225	4.38	3.96364	0.220763	0.0821018
TR17976	0.251256	1.9	0.234742	0.0821018
TR3124	34.71	28.93	6.02143	0.082114
TR18914	4.45278	5.7555	0.139478	0.082193
TR2492	5.67539	8.46782	0.0954139	0.0821995
TR39285	3.08253	2.91078	0.574713	0.082435
TR44561	4.95495	6	0.130819	0.0825764
TR233	7.22	20.8571	0.10691	0.0825864
TR39976	1.10317	1.15553	0.662242	0.0826087
TR35403	3.85015	4.3044	0.157608	0.0826748
TR26199	2.75475	35.23	0.118198	0.082713
TR1462	0.190114	2.52	2.33	0.082713
TR25358	2.20305	0.577778	2.06864	0.08285
TR21944	6.60682	10.1833	0.105581	0.0830009
TR3069	1	68.83	1	0.0831255
TR17459	6.91	1.5	0.296736	0.0832639
TR7282	4.03	14.02	0.40448	0.0832639
TR2943	23.2832	15.2744	0.0822275	0.083336
TR36838	1.10204	0.57716	1	0.0834028
TR2980	1	22.45	0.0446828	0.0834725
TR16536	4.3	2.31269	1	0.083612
TR28161	1	1	1	0.083682
TR18033	0.826159	3.79338	0.290672	0.0838725
TR33780	4.96104	48.67	0.0906079	0.0840959
TR20530	2.2017	17.92	0.0175593	0.0841289
TR17636	1.39625	0.170648	0.133156	0.0841751
TR2586	1	7.41	0.0802568	0.084317
TR1139	8.53	29.62	0.103251	0.084317
TR18642	0.733219	1.15625	0.120337	0.084317
TR34417	4.26	11.11	1	0.084317
TR2442	1	1	1.23947	0.084317
TR39411	2.33555	6.00505	0.393162	0.084408
TR182	1	1	1	0.0844595
TR18120	1	1.85	0.0804505	0.0845309
TR34438	1.7	0.195312	0.296537	0.0845309
TR7227	4.20738	3.46452	0.179788	0.084624
TR4834	12.74	47.93	0.0403063	0.084674
TR19725	1	0.156495	1	0.084674
TR39288	0.074129	1	6.84	0.084674
TR19708	1.97	1.97906	1	0.0847458
TR37966	4.89	3.74444	0.095057	0.0847598
TR1342	2.31258	1.91989	0.337545	0.08495
TR4314	21.7371	71.5416	0.0545445	0.0850487
TR3491	1	1	1	0.0851064
TR1455	4.23	11.01	1	0.0851064
TR31693	0.0809717	0.0698324	5.91	0.0852476
TR24749	1.28501	3.4641	0.402247	0.0853888
TR35337	0.37	1.32492	1	0.0853933
TR25000	8.42	0.778488	0.0406339	0.0854701
TR8164	3.85602	4.04265	0.0918948	0.0854701
TR39853	2.65605	5.99615	0.134461	0.0855375
TR42524	4.40476	8.5471	0.169663	0.0855936
TR28463	8.4	13.0633	0.13245	0.0856164
TR2316	1.1712	1.84788	0.569638	0.0856566
TR43152	1	2.43	0.412844	0.0856898
TR42246	1	1	2.08	0.0856898
TR35738	1.10059	3.4619	0.0613497	0.0859107
TR6607	0.549342	0.824263	0.613497	0.0859107
TR36549	1	2.30952	1.65074	0.0859107
TR4578	11.0888	13.3349	0.0251086	0.0859709
TR29020	0.826087	0.577389	3.33962	0.0860886
TR26090	1	1	0.123001	0.0862069
TR30869	1	7.25	0.184502	0.0862069
TR10165	4.17	1	1	0.0862069
TR19506	1	5.44	1.24138	0.0862069
TR19881	1.10026	0.770457	3.36	0.0862069
TR5000	6.87066	11.7333	0.0910835	0.0866994
TR1317	1	0.57619	1.65441	0.0867698
TR33502	13.79	4.79	0.371747	0.086881
TR27493	1	1	1	0.086881
TR39652	4.39884	0.576923	0.0899281	0.0869018
TR37214	13.2304	5.77622	0.310223	0.0869565
TR20022	4.40252	1.73384	0.0838223	0.0869863
TR40729	2.20098	1.5415	0.152439	0.0870262
TR25143	9.8797	10.14	0.206684	0.0870279
TR27119	6.93	0.115875	1	0.0870322
TR19818	1.10116	1.15331	0.269542	0.0870522
TR5420	23.47	10.3938	0.330709	0.0870787
TR42866	3.02791	1.92509	0.275796	0.0870886
TR28991	5.51462	6.55	0.13624	0.0870947
TR20628	7.71311	22.6503	0.236372	0.087096
TR15892	21.75	14.9695	0.0413126	0.0871003
TR4435	9.41	8.17	0.218341	0.0871116
TR35409	1.37658	12.09	0.0375436	0.0871212
TR44709	4.40514	29.75	0.300735	0.0871239
TR2356	1	3.75	0.0792393	0.0871254
TR43748	2.57084	0.962825	0.826399	0.0871314
TR4777	18.78	10.4078	0.0688084	0.0871369
TR37783	3.02806	3.6933	0.300776	0.0871663
TR42079	15.4125	12.4127	0.179765	0.0871686
TR3753	3.85608	32.24	0.229682	0.0871718
TR9538	6.6083	4.99135	0.156591	0.087195
TR9971	2.19424	1.15468	0.165545	0.0871956
TR29245	3.42604	13.0679	0.0873977	0.0871984
TR39072	12.9384	11.7815	0.242047	0.0872049
TR32421	2.2	0.865927	7.97	0.0872093
TR38932	1	1	0.252525	0.0872127
TR8518	23.91	6.93322	0.413447	0.087218
TR15414	2.20379	2.02073	0.620204	0.0872218
TR8024	8.80682	4.04117	0.183746	0.0872255
TR39660	0.561798	1	0.825065	0.0872483
TR786	2.19886	5.05	1.56	0.0872525
TR25656	0.26738	1	1.65586	0.08726
TR42291	0.355872	1.15484	0.275748	0.087277
TR31293	0.549603	1.15311	0.20629	0.0872947
TR42077	8.57	5.76744	0.275779	0.0873216
TR38663	0.827381	2.311	0.078628	0.0873221
TR39192	6.64	4.616	0.103093	0.0873331
TR37249	6.61202	2.30263	0.826531	0.087344
TR36909	17.7	10.964	0.165623	0.0873629
TR32560	8.27	0.5776	0.124224	0.0874096
TR36161	3.30719	5.76378	0.551724	0.08742
TR26373	7.38662	34.47	0.445328	0.0874888
TR35602	2.20968	2.31068	0.61985	0.0874891
TR37692	1	0.250627	1.65891	0.0876242
TR42269	0.242718	1.73099	0.24774	0.0876452
TR26859	3.17148	4.46901	0.0603237	0.0877846
TR42096	2.04	1.77	0.414573	0.0880282
TR5829	0.568421	6.36571	0.400284	0.0880452
TR26053	31.27	5.89445	0.026062	0.0881434
TR31134	10.85	3.06597	0.107319	0.0884173
TR2364	7.56527	8.31501	0.175131	0.0884891
TR12964	4.95593	0.824561	0.413112	0.0884956
TR20597	0.315708	0.0570451	0.41314	0.088574
TR26975	3.39	1	1	0.0887311
TR25231	1.10054	0.0820345	1.65316	0.0887311
TR17117	7.20805	8.24456	0.126432	0.0887987
TR20055	12.65	16.83	0.491646	0.0888193
TR18026	5.3227	5.90674	0.170972	0.0888256
TR7081	0.273224	3.5	0.413486	0.0891266
TR27524	1	3.27541	0.14556	0.0892061
TR4634	6.99384	7.40488	0.103365	0.0892297
TR9014	0.182482	0.770925	0.413265	0.0892857
TR1795	0.44043	0.339577	0.465282	0.0892968
TR22294	3.8912	9.23763	0.0981324	0.0893349
TR40924	18.14	12.0352	0.26482	0.0894166
TR4768	1.66408	3.41786	0.129042	0.0894542
TR27753	1	15.7	0.0487567	0.0895255
TR20100	1	4.62252	2.48338	0.0895255
TR12178	1	1	3.24	0.0895255
TR4	0.99127	2.85687	0.206748	0.0896653
TR1282	0.786228	2.3113	0.340568	0.0896885
TR4382	1	3.48	0.25641	0.0898473
TR40322	1	1	1	0.0898473
TR41330	4	3.48	1	0.0898473
TR35739	1	6.95	2.15	0.0898473
TR15968	2.5582	0.912226	0.896952	0.0900431
TR20592	5.00753	165.56	0.00545613	0.09005
TR44154	5.0655	14.9868	0.0992467	0.0902274
TR20261	1	6.92	1	0.0902527
TR27204	1.0101	0.35461	2.92	0.0902527
TR29220	3.19	5.53	0.103143	0.0903342
TR1819	0.157437	3.45	1.64948	0.0904159
TR23231	0.550624	0.0837521	0.129366	0.0905797
TR23402	1	1	0.194175	0.0905797
TR34667	1	2.3	0.387597	0.0905797
TR2632	3.25376	2.83882	0.106934	0.0906147
TR26088	1.10099	1.95481	0.322784	0.0906702
TR2140	2.45615	3.55068	0.258235	0.0907136
TR4315	1	17.29	2.19	0.0907424
TR25233	155.72	13.8583	0.0661593	0.0909733
TR35684	160.39	20.0587	0.0210715	0.0909834
TR17680	1	3.05	1	0.0909918
TR37367	10.4721	25.4382	0.0394058	0.091041
TR24533	16.339	0.0154345	0.212726	0.091163
TR12175	8.32486	22.0004	0.0263645	0.0911905
TR3512	0.54	1.21	0.490196	0.0912409
TR16852	5.70056	2.57805	0.245333	0.0913706
TR2926	1	4.85	0.168634	0.0915751
TR18580	3.92	10.22	0.08726	0.091659
TR37507	1.68	0.136799	2.49269	0.0916808
TR17766	2.0898	0.581778	0.274494	0.0917453
TR3848	3.39	1.15294	0.561798	0.0919776
TR28802	0.537634	0.166945	3.18	0.0919963
TR20674	2.94378	4.20757	0.321493	0.0921633
TR6165	1	1	0.0970696	0.0921659
TR40879	8.82014	3.00521	0.36756	0.0921888
TR31947	0.157344	0.38485	0.636166	0.0922943
TR1591	69.52	16.1655	0.0486748	0.0923818
TR20139	2.20397	10.14	0.825858	0.0924214
TR41475	3.89	3.38	3.13	0.0924214
TR23859	1	27.03	18.58	0.0924214
TR27248	10	6.89	0.0789396	0.0925926
TR8068	1	57.21	0.0751626	0.0927644
TR34544	0.549716	3.37	0.265252	0.0927644
TR34312	5.94162	2.39535	0.237758	0.0927673
TR34837	2.33246	3.03684	0.172267	0.0930081
TR34339	28.5513	18.4814	0.103393	0.0930124
TR19273	1	1	1	0.0930233
TR10237	1.93558	1.66446	0.107525	0.0933531
TR1749	8.53611	16.8887	0.149144	0.0933776
TR13264	5.87317	11.8828	0.0537246	0.0933852
TR27049	2.40783	10.4418	0.171831	0.0934003
TR28603	1.10125	1.84745	0.132341	0.0934085
TR243	1.32165	2.96895	0.263174	0.0934151
TR25909	2.26335	7.41035	0.108217	0.093433
TR29193	8.49	1	0.146413	0.0935454
TR28767	1	3.34	0.177936	0.0935454
TR44693	4.54	8.36	0.737903	0.0937207
TR20292	1	1.56579	0.21618	0.0938967
TR1672	11.8079	9.23877	0.175137	0.0939292
TR958	16.82	1	0.0198926	0.0940734
TR34477	1	1	1	0.0944287
TR30954	9.27901	11.4284	0.0851196	0.0944372
TR25095	0.763359	1.18898	1.29964	0.094697
TR22009	54.98	1	1	0.0947867
TR19214	0.565724	1.30702	0.0994036	0.0948091
TR9804	1	1	0.825444	0.0948767
TR34834	5.22373	10.7164	0.094256	0.0949075
TR35476	0.856997	0.961183	1.86081	0.0949782
TR36111	2.20204	7.03	0.206946	0.0950073
TR43733	6.16867	22.5212	0.0774967	0.0950536
TR27960	0.661027	7.3887	0.1181	0.0950787
TR37453	14.2886	1.92477	0.0612842	0.0950972
TR34830	1.10366	15.7	0.0473261	0.0951003
TR32525	0.978926	2.36462	0.210033	0.0951082
TR15657	70.33	8.24789	0.0403666	0.0951172
TR17465	6.94734	4.64934	0.106722	0.0951234
TR44392	1.65274	0.962185	0.11822	0.0951643
TR14387	1.32051	1.6169	0.145827	0.0951886
TR4318	10.9967	40.24	0.236154	0.0952005
TR19194	7.22561	9.94544	0.08268	0.0952251
TR35771	4.18846	2.41456	0.45114	0.0952653
TR24856	14.81	2.69065	0.22552	0.0953137
TR4017	3.77	1	0.13624	0.0954198
TR40436	11.31	2.30634	1.03336	0.0954198
TR5940	4.19283	5.41131	0.105484	0.0954338
TR26585	0.75498	2.07317	0.170068	0.0954821
TR6094	1	1	0.125628	0.0957854
[truncated: 17,236 more rows]

## Sheet: Sheet2
Upregulate
Upregulate
	Salt_6h	Salt_12h	Salt_24h	Salt_48h	common	total
2-5 fold	2884	2917	3085	3031	8	11917
5-20 fold	1664	1798	1604	2116	0	5898
20-50 fold	409	470	294	521	0	1512
>50 fold	365	510	133	404	1	1101	TR2184|c0_g1_i2184
Downregulated
	Salt_6h	Salt_12h	Salt_24h	Salt_48h	Common	total
2-5 fold	2327	2830	2931	2687	387	10775
5-20 fold	1088	1567	1804	2050	1	5250	TR20678|c0_g1_i20678
20-50 fold	154	245	540	597	0	1349
>50 fold	67	109	525	592	1	761	TR2158|c0_g1_i2158
	3636	4751	5800	5926
Upregulation	Downregulation
≥5 fold (common in all stages)	≥5 fold (common in all stages)
TR24835|c0_g1_i24835	TR20678|c0_g1_i20678
TR2184|c0_g1_i2184	TR2158|c0_g1_i2158
TR3125|c0_g1_i3125
TR24194|c0_g1_i24194
TR22177|c0_g1_i22177

## Sheet: Graph
Upregulated											Downregulated
	Salt_6h	Salt_12h	Salt_24h	Salt_48h								Salt_6h	Salt_12h	Salt_24h	Salt_48h
2 - <5	2884	2917	3085	3031							2-5 fold	2327	2830	2931	2687
5 - <20	1664	1798	1604	2116							5-20 fold	1088	1567	1804	2050
20 - <50	409	470	294	521							20-50 fold	154	245	540	597
≥50	365	510	134	404							>50 fold	67	109	525	592
	2 - <5	5 - <20	20 - <50	≥50
D_1h	1150	332	38	41
D_6h	1512	441	93	105
H_1h	1626	885	283	347
H_6h	2510	961	189	188
HD_1h	1817	1054	306	374
HD_6h	2570	1044	197	200

## Sheet: 2_5_fold_change_id
Up-regulated ≥2 Fold						Downregulated ≥2 Fold						Upregulated ≥5 Fold					Downregulated ≥5 Fold
Salt_6h	Salt_12h	Salt_24h	Salt_48h			Salt_6h	Salt_12h	Salt_24h	Salt_48h			Salt_6h	Salt_12h	Salt_24h	Salt_48h		Salt_6h	Salt_12h	Salt_24h	Salt_48h
5322	5695	5117	6072			3636	4751	5800	5926			2438	2778	2032	3041		1309	1921	2869	3239
TR37733|c0_g1_i37733	TR15081|c0_g1_i15081	TR3936|c0_g1_i3936	TR16974|c0_g1_i16974			TR17524|c0_g1_i17524	TR25005|c0_g1_i25005	TR2912|c0_g1_i2912	TR1229|c0_g1_i1229			TR20592|c0_g1_i20592	TR5235|c0_g1_i5235	TR3916|c0_g1_i3916	TR15309|c0_g1_i15309		TR17524|c0_g1_i17524	TR25005|c0_g1_i25005	TR2912|c0_g1_i2912	TR1229|c0_g1_i1229
TR3185|c0_g1_i3185	TR26291|c0_g1_i26291	TR13784|c0_g1_i13784	TR31721|c0_g1_i31721			TR21402|c0_g1_i21402	TR19792|c0_g1_i19792	TR4564|c0_g1_i4564	TR1408|c0_g1_i1408			TR3507|c0_g1_i3507	TR21039|c0_g1_i21039	TR37634|c0_g1_i37634	TR16570|c0_g1_i16570		TR21402|c0_g1_i21402	TR19792|c0_g1_i19792	TR4564|c0_g1_i4564	TR1408|c0_g1_i1408
TR44361|c0_g1_i44361	TR14809|c0_g1_i14809	TR27795|c0_g1_i27795	TR29348|c0_g1_i29348			TR24754|c0_g1_i24754	TR3959|c0_g1_i3959	TR1370|c0_g1_i1370	TR2912|c0_g1_i2912			TR7105|c0_g1_i7105	TR1475|c0_g1_i1475	TR38365|c0_g1_i38365	TR43339|c0_g1_i43339		TR24754|c0_g1_i24754	TR3959|c0_g1_i3959	TR1370|c0_g1_i1370	TR2912|c0_g1_i2912
TR7555|c0_g1_i7555	TR18403|c0_g1_i18403	TR17697|c0_g1_i17697	TR3502|c0_g1_i3502			TR3070|c0_g1_i3070	TR22397|c0_g1_i22397	TR4385|c0_g1_i4385	TR2906|c0_g1_i2906			TR5211|c0_g1_i5211	TR35539|c0_g1_i35539	TR17363|c0_g1_i17363	TR37440|c0_g1_i37440		TR3070|c0_g1_i3070	TR22397|c0_g1_i22397	TR4385|c0_g1_i4385	TR2906|c0_g1_i2906
TR39753|c0_g1_i39753	TR18678|c0_g1_i18678	TR440|c0_g1_i440	TR6406|c0_g1_i6406			TR4392|c0_g1_i4392	TR5273|c0_g1_i5273	TR1229|c0_g1_i1229	TR1370|c0_g1_i1370			TR19952|c0_g1_i19952	TR20015|c0_g1_i20015	TR13795|c0_g1_i13795	TR9167|c0_g1_i9167		TR4392|c0_g1_i4392	TR5273|c0_g1_i5273	TR1229|c0_g1_i1229	TR1370|c0_g1_i1370
TR26007|c0_g1_i26007	TR1334|c0_g1_i1334	TR39008|c0_g1_i39008	TR35459|c0_g1_i35459			TR12164|c0_g1_i12164	TR29835|c0_g1_i29835	TR4051|c0_g1_i4051	TR2805|c0_g1_i2805			TR8684|c0_g1_i8684	TR22727|c0_g1_i22727	TR5627|c0_g1_i5627	TR32163|c0_g1_i32163		TR12164|c0_g1_i12164	TR29835|c0_g1_i29835	TR4051|c0_g1_i4051	TR2805|c0_g1_i2805
TR35322|c0_g1_i35322	TR35342|c0_g1_i35342	TR44479|c0_g1_i44479	TR461|c0_g1_i461			TR22984|c0_g1_i22984	TR15079|c0_g1_i15079	TR4436|c0_g1_i4436	TR4395|c0_g1_i4395			TR14492|c0_g1_i14492	TR32363|c0_g1_i32363	TR20860|c0_g1_i20860	TR21368|c0_g1_i21368		TR22984|c0_g1_i22984	TR15079|c0_g1_i15079	TR4436|c0_g1_i4436	TR4395|c0_g1_i4395
TR26848|c0_g1_i26848	TR25007|c0_g1_i25007	TR36479|c0_g1_i36479	TR42627|c0_g1_i42627			TR19685|c0_g1_i19685	TR33664|c0_g1_i33664	TR28500|c0_g1_i28500	TR2806|c0_g1_i2806			TR10076|c0_g1_i10076	TR31385|c0_g1_i31385	TR14086|c0_g1_i14086	TR21269|c0_g1_i21269		TR19685|c0_g1_i19685	TR33664|c0_g1_i33664	TR28500|c0_g1_i28500	TR2806|c0_g1_i2806
TR25074|c0_g1_i25074	TR23608|c0_g1_i23608	TR42612|c0_g1_i42612	TR28913|c0_g1_i28913			TR4491|c0_g1_i4491	TR5960|c0_g1_i5960	TR26784|c0_g1_i26784	TR19332|c0_g1_i19332			TR35258|c0_g1_i35258	TR40776|c0_g1_i40776	TR16855|c0_g1_i16855	TR239|c0_g1_i239		TR4491|c0_g1_i4491	TR5960|c0_g1_i5960	TR26784|c0_g1_i26784	TR19332|c0_g1_i19332
TR37464|c0_g1_i37464	TR17497|c0_g1_i17497	TR35378|c0_g1_i35378	TR18612|c0_g1_i18612			TR3462|c0_g1_i3462	TR13711|c0_g1_i13711	TR24253|c0_g1_i24253	TR4051|c0_g1_i4051			TR18685|c0_g1_i18685	TR36491|c0_g1_i36491	TR29948|c0_g1_i29948	TR37409|c0_g1_i37409		TR3462|c0_g1_i3462	TR13711|c0_g1_i13711	TR24253|c0_g1_i24253	TR4051|c0_g1_i4051
TR13306|c0_g1_i13306	TR739|c0_g1_i739	TR12753|c0_g1_i12753	TR24523|c0_g1_i24523			TR22397|c0_g1_i22397	TR2256|c0_g1_i2256	TR4046|c0_g1_i4046	TR25237|c0_g1_i25237			TR19396|c0_g1_i19396	TR13074|c0_g1_i13074	TR36057|c0_g1_i36057	TR37425|c0_g1_i37425		TR22397|c0_g1_i22397	TR2256|c0_g1_i2256	TR4046|c0_g1_i4046	TR25237|c0_g1_i25237
TR27771|c0_g1_i27771	TR26293|c0_g1_i26293	TR25798|c0_g1_i25798	TR4309|c0_g1_i4309			TR5273|c0_g1_i5273	TR23614|c0_g1_i23614	TR2646|c0_g1_i2646	TR26784|c0_g1_i26784			TR5943|c0_g1_i5943	TR29511|c0_g1_i29511	TR19082|c0_g1_i19082	TR27229|c0_g1_i27229		TR5273|c0_g1_i5273	TR23614|c0_g1_i23614	TR2646|c0_g1_i2646	TR26784|c0_g1_i26784
TR3306|c0_g1_i3306	TR14377|c0_g1_i14377	TR17237|c0_g1_i17237	TR13029|c0_g1_i13029			TR1681|c0_g1_i1681	TR2905|c0_g1_i2905	TR4604|c0_g1_i4604	TR2496|c0_g1_i2496			TR12236|c0_g1_i12236	TR23051|c0_g1_i23051	TR22354|c0_g1_i22354	TR2108|c0_g1_i2108		TR1681|c0_g1_i1681	TR2905|c0_g1_i2905	TR4604|c0_g1_i4604	TR2496|c0_g1_i2496
TR31399|c0_g1_i31399	TR12963|c0_g1_i12963	TR38141|c0_g1_i38141	TR23606|c0_g1_i23606			TR26346|c0_g1_i26346	TR23628|c0_g1_i23628	TR2386|c0_g1_i2386	TR18005|c0_g1_i18005			TR6169|c0_g1_i6169	TR8684|c0_g1_i8684	TR3012|c0_g1_i3012	TR32336|c0_g1_i32336		TR26346|c0_g1_i26346	TR23628|c0_g1_i23628	TR2386|c0_g1_i2386	TR18005|c0_g1_i18005
TR29205|c0_g1_i29205	TR11628|c0_g1_i11628	TR9827|c0_g1_i9827	TR38787|c0_g1_i38787			TR16611|c0_g1_i16611	TR13742|c0_g1_i13742	TR4429|c0_g1_i4429	TR6831|c0_g1_i6831			TR28360|c0_g1_i28360	TR44809|c0_g1_i44809	TR15909|c0_g1_i15909	TR26250|c0_g1_i26250		TR16611|c0_g1_i16611	TR13742|c0_g1_i13742	TR4429|c0_g1_i4429	TR6831|c0_g1_i6831
TR5149|c0_g1_i5149	TR44753|c0_g1_i44753	TR5599|c0_g1_i5599	TR11432|c0_g1_i11432			TR25904|c0_g1_i25904	TR13870|c0_g1_i13870	TR2496|c0_g1_i2496	TR4162|c0_g1_i4162			TR44154|c0_g1_i44154	TR786|c0_g1_i786	TR1283|c0_g1_i1283	TR27645|c0_g1_i27645		TR25904|c0_g1_i25904	TR13870|c0_g1_i13870	TR2496|c0_g1_i2496	TR4162|c0_g1_i4162
TR29368|c0_g1_i29368	TR21432|c0_g1_i21432	TR16977|c0_g1_i16977	TR16651|c0_g1_i16651			TR21995|c0_g1_i21995	TR25904|c0_g1_i25904	TR1057|c0_g1_i1057	TR1122|c0_g1_i1122			TR1621|c0_g1_i1621	TR28594|c0_g1_i28594	TR3654|c0_g1_i3654	TR42166|c0_g1_i42166		TR21995|c0_g1_i21995	TR25904|c0_g1_i25904	TR1057|c0_g1_i1057	TR1122|c0_g1_i1122
TR41299|c0_g1_i41299	TR21182|c0_g1_i21182	TR39870|c0_g1_i39870	TR25105|c0_g1_i25105			TR10363|c0_g1_i10363	TR13948|c0_g1_i13948	TR1482|c0_g1_i1482	TR1123|c0_g1_i1123			TR3691|c0_g1_i3691	TR29522|c0_g1_i29522	TR7995|c0_g1_i7995	TR25295|c0_g1_i25295		TR10363|c0_g1_i10363	TR13948|c0_g1_i13948	TR1482|c0_g1_i1482	TR1123|c0_g1_i1123
TR4185|c0_g1_i4185	TR22052|c0_g1_i22052	TR344|c0_g1_i344	TR43606|c0_g1_i43606			TR21185|c0_g1_i21185	TR24412|c0_g1_i24412	TR1122|c0_g1_i1122	TR22719|c0_g1_i22719			TR12457|c0_g1_i12457	TR22638|c0_g1_i22638	TR31798|c0_g1_i31798	TR12470|c0_g1_i12470		TR21185|c0_g1_i21185	TR24412|c0_g1_i24412	TR1122|c0_g1_i1122	TR22719|c0_g1_i22719
TR25584|c0_g1_i25584	TR22060|c0_g1_i22060	TR17000|c0_g1_i17000	TR17394|c0_g1_i17394			TR1306|c0_g1_i1306	TR26299|c0_g1_i26299	TR1123|c0_g1_i1123	TR2776|c0_g1_i2776			TR20065|c0_g1_i20065	TR6174|c0_g1_i6174	TR22821|c0_g1_i22821	TR36973|c0_g1_i36973		TR1306|c0_g1_i1306	TR26299|c0_g1_i26299	TR1123|c0_g1_i1123	TR2776|c0_g1_i2776
TR1384|c0_g1_i1384	TR24757|c0_g1_i24757	TR575|c0_g1_i575	TR13861|c0_g1_i13861			TR29666|c0_g1_i29666	TR19231|c0_g1_i19231	TR1710|c0_g1_i1710	TR1495|c0_g1_i1495			TR36822|c0_g1_i36822	TR28493|c0_g1_i28493	TR39684|c0_g1_i39684	TR26813|c0_g1_i26813		TR29666|c0_g1_i29666	TR19231|c0_g1_i19231	TR1710|c0_g1_i1710	TR1495|c0_g1_i1495
TR1314|c0_g1_i1314	TR41666|c0_g1_i41666	TR7709|c0_g1_i7709	TR7453|c0_g1_i7453			TR61|c0_g1_i61	TR22830|c0_g1_i22830	TR2773|c0_g1_i2773	TR4539|c0_g1_i4539			TR39282|c0_g1_i39282	TR20305|c0_g1_i20305	TR27023|c0_g1_i27023	TR26847|c0_g1_i26847		TR61|c0_g1_i61	TR22830|c0_g1_i22830	TR2773|c0_g1_i2773	TR4539|c0_g1_i4539
TR36598|c0_g1_i36598	TR30129|c0_g1_i30129	TR30612|c0_g1_i30612	TR25790|c0_g1_i25790			TR22550|c0_g1_i22550	TR15074|c0_g1_i15074	TR2776|c0_g1_i2776	TR4107|c0_g1_i4107			TR44439|c0_g1_i44439	TR10900|c0_g1_i10900	TR17725|c0_g1_i17725	TR30935|c0_g1_i30935		TR22550|c0_g1_i22550	TR15074|c0_g1_i15074	TR2776|c0_g1_i2776	TR4107|c0_g1_i4107
TR21168|c0_g1_i21168	TR14301|c0_g1_i14301	TR109|c0_g1_i109	TR40446|c0_g1_i40446			TR21176|c0_g1_i21176	TR22550|c0_g1_i22550	TR1624|c0_g1_i1624	TR1710|c0_g1_i1710			TR40903|c0_g1_i40903	TR738|c0_g1_i738	TR21425|c0_g1_i21425	TR17238|c0_g1_i17238		TR21176|c0_g1_i21176	TR22550|c0_g1_i22550	TR1624|c0_g1_i1624	TR1710|c0_g1_i1710
TR2740|c0_g1_i2740	TR20742|c0_g1_i20742	TR38147|c0_g1_i38147	TR17523|c0_g1_i17523			TR25840|c0_g1_i25840	TR25237|c0_g1_i25237	TR2978|c0_g1_i2978	TR2646|c0_g1_i2646			TR16492|c0_g1_i16492	TR33819|c0_g1_i33819	TR39619|c0_g1_i39619	TR11766|c0_g1_i11766		TR25840|c0_g1_i25840	TR25237|c0_g1_i25237	TR2978|c0_g1_i2978	TR2646|c0_g1_i2646
TR291|c0_g1_i291	TR16593|c0_g1_i16593	TR29374|c0_g1_i29374	TR20815|c0_g1_i20815			TR25373|c0_g1_i25373	TR22381|c0_g1_i22381	TR2587|c0_g1_i2587	TR2773|c0_g1_i2773			TR4521|c0_g1_i4521	TR17310|c0_g1_i17310	TR24181|c0_g1_i24181	TR14176|c0_g1_i14176		TR25373|c0_g1_i25373	TR22381|c0_g1_i22381	TR2587|c0_g1_i2587	TR2773|c0_g1_i2773
TR42878|c0_g1_i42878	TR37671|c0_g1_i37671	TR44174|c0_g1_i44174	TR15040|c0_g1_i15040			TR14148|c0_g1_i14148	TR22761|c0_g1_i22761	TR18005|c0_g1_i18005	TR793|c0_g1_i793			TR1287|c0_g1_i1287	TR36247|c0_g1_i36247	TR399|c0_g1_i399	TR7900|c0_g1_i7900		TR14148|c0_g1_i14148	TR22761|c0_g1_i22761	TR18005|c0_g1_i18005	TR793|c0_g1_i793
TR22119|c0_g1_i22119	TR39879|c0_g1_i39879	TR42626|c0_g1_i42626	TR6653|c0_g1_i6653			TR25870|c0_g1_i25870	TR21736|c0_g1_i21736	TR2683|c0_g1_i2683	TR32267|c0_g1_i32267			TR16641|c0_g1_i16641	TR40449|c0_g1_i40449	TR33204|c0_g1_i33204	TR13725|c0_g1_i13725		TR25870|c0_g1_i25870	TR21736|c0_g1_i21736	TR2683|c0_g1_i2683	TR32267|c0_g1_i32267
TR35511|c0_g1_i35511	TR41992|c0_g1_i41992	TR25199|c0_g1_i25199	TR21069|c0_g1_i21069			TR22701|c0_g1_i22701	TR4345|c0_g1_i4345	TR5124|c0_g1_i5124	TR1638|c0_g1_i1638			TR14403|c0_g1_i14403	TR23228|c0_g1_i23228	TR19105|c0_g1_i19105	TR14720|c0_g1_i14720		TR22701|c0_g1_i22701	TR4345|c0_g1_i4345	TR5124|c0_g1_i5124	TR1638|c0_g1_i1638
TR22262|c0_g1_i22262	TR10177|c0_g1_i10177	TR15314|c0_g1_i15314	TR3253|c0_g1_i3253			TR17624|c0_g1_i17624	TR22148|c0_g1_i22148	TR2930|c0_g1_i2930	TR1624|c0_g1_i1624			TR32042|c0_g1_i32042	TR22615|c0_g1_i22615	TR39766|c0_g1_i39766	TR39958|c0_g1_i39958		TR17624|c0_g1_i17624	TR22148|c0_g1_i22148	TR2930|c0_g1_i2930	TR1624|c0_g1_i1624
TR24460|c0_g1_i24460	TR18100|c0_g1_i18100	TR25386|c0_g1_i25386	TR1862|c0_g1_i1862			TR21029|c0_g1_i21029	TR3304|c0_g1_i3304	TR793|c0_g1_i793	TR3111|c0_g1_i3111			TR13454|c0_g1_i13454	TR40276|c0_g1_i40276	TR41432|c0_g1_i41432	TR33675|c0_g1_i33675		TR21029|c0_g1_i21029	TR3304|c0_g1_i3304	TR793|c0_g1_i793	TR3111|c0_g1_i3111
TR16666|c0_g1_i16666	TR41808|c0_g1_i41808	TR35205|c0_g1_i35205	TR20763|c0_g1_i20763			TR33729|c0_g1_i33729	TR10334|c0_g1_i10334	TR3430|c0_g1_i3430	TR31548|c0_g1_i31548			TR4623|c0_g1_i4623	TR4161|c0_g1_i4161	TR3039|c0_g1_i3039	TR28229|c0_g1_i28229		TR33729|c0_g1_i33729	TR10334|c0_g1_i10334	TR3430|c0_g1_i3430	TR31548|c0_g1_i31548
TR35662|c0_g1_i35662	TR28208|c0_g1_i28208	TR12012|c0_g1_i12012	TR29046|c0_g1_i29046			TR9242|c0_g1_i9242	TR17884|c0_g1_i17884	TR12541|c0_g1_i12541	TR4527|c0_g1_i4527			TR7692|c0_g1_i7692	TR2532|c0_g1_i2532	TR2751|c0_g1_i2751	TR43308|c0_g1_i43308		TR9242|c0_g1_i9242	TR17884|c0_g1_i17884	TR12541|c0_g1_i12541	TR4527|c0_g1_i4527
TR35645|c0_g1_i35645	TR44228|c0_g1_i44228	TR7204|c0_g1_i7204	TR6679|c0_g1_i6679			TR19555|c0_g1_i19555	TR17840|c0_g1_i17840	TR1494|c0_g1_i1494	TR4728|c0_g1_i4728			TR25895|c0_g1_i25895	TR14935|c0_g1_i14935	TR6201|c0_g1_i6201	TR10035|c0_g1_i10035		TR19555|c0_g1_i19555	TR17840|c0_g1_i17840	TR1494|c0_g1_i1494	TR4728|c0_g1_i4728
TR37318|c0_g1_i37318	TR24268|c0_g1_i24268	TR26607|c0_g1_i26607	TR40086|c0_g1_i40086			TR18892|c0_g1_i18892	TR15429|c0_g1_i15429	TR2644|c0_g1_i2644	TR2967|c0_g1_i2967			TR25545|c0_g1_i25545	TR32042|c0_g1_i32042	TR26128|c0_g1_i26128	TR242|c0_g1_i242		TR18892|c0_g1_i18892	TR15429|c0_g1_i15429	TR2644|c0_g1_i2644	TR2967|c0_g1_i2967
TR30228|c0_g1_i30228	TR44165|c0_g1_i44165	TR10342|c0_g1_i10342	TR17213|c0_g1_i17213			TR7704|c0_g1_i7704	TR22749|c0_g1_i22749	TR4539|c0_g1_i4539	TR4385|c0_g1_i4385			TR18723|c0_g1_i18723	TR42952|c0_g1_i42952	TR5769|c0_g1_i5769	TR12559|c0_g1_i12559		TR7704|c0_g1_i7704	TR22749|c0_g1_i22749	TR4539|c0_g1_i4539	TR4385|c0_g1_i4385
TR31116|c0_g1_i31116	TR39123|c0_g1_i39123	TR43345|c0_g1_i43345	TR15328|c0_g1_i15328			TR10413|c0_g1_i10413	TR23135|c0_g1_i23135	TR3111|c0_g1_i3111	TR5276|c0_g1_i5276			TR12893|c0_g1_i12893	TR27801|c0_g1_i27801	TR41245|c0_g1_i41245	TR14007|c0_g1_i14007		TR10413|c0_g1_i10413	TR23135|c0_g1_i23135	TR3111|c0_g1_i3111	TR5276|c0_g1_i5276
TR22213|c0_g1_i22213	TR17091|c0_g1_i17091	TR26695|c0_g1_i26695	TR9541|c0_g1_i9541			TR21462|c0_g1_i21462	TR31399|c0_g1_i31399	TR2385|c0_g1_i2385	TR1494|c0_g1_i1494			TR1501|c0_g1_i1501	TR23735|c0_g1_i23735	TR15382|c0_g1_i15382	TR44532|c0_g1_i44532		TR21462|c0_g1_i21462	TR31399|c0_g1_i31399	TR2385|c0_g1_i2385	TR1494|c0_g1_i1494
TR40762|c0_g1_i40762	TR27704|c0_g1_i27704	TR31085|c0_g1_i31085	TR13020|c0_g1_i13020			TR26299|c0_g1_i26299	TR10413|c0_g1_i10413	TR4043|c0_g1_i4043	TR2378|c0_g1_i2378			TR1307|c0_g1_i1307	TR43485|c0_g1_i43485	TR36206|c0_g1_i36206	TR8397|c0_g1_i8397		TR26299|c0_g1_i26299	TR10413|c0_g1_i10413	TR4043|c0_g1_i4043	TR2378|c0_g1_i2378
TR33348|c0_g1_i33348	TR15414|c0_g1_i15414	TR2735|c0_g1_i2735	TR111|c0_g1_i111			TR24177|c0_g1_i24177	TR27063|c0_g1_i27063	TR1643|c0_g1_i1643	TR2587|c0_g1_i2587			TR44497|c0_g1_i44497	TR7916|c0_g1_i7916	TR15632|c0_g1_i15632	TR12350|c0_g1_i12350		TR24177|c0_g1_i24177	TR27063|c0_g1_i27063	TR1643|c0_g1_i1643	TR2587|c0_g1_i2587
TR15764|c0_g1_i15764	TR34046|c0_g1_i34046	TR4661|c0_g1_i4661	TR9324|c0_g1_i9324			TR23267|c0_g1_i23267	TR14563|c0_g1_i14563	TR5134|c0_g1_i5134	TR1369|c0_g1_i1369			TR35810|c0_g1_i35810	TR21601|c0_g1_i21601	TR30935|c0_g1_i30935	TR43062|c0_g1_i43062		TR23267|c0_g1_i23267	TR14563|c0_g1_i14563	TR5134|c0_g1_i5134	TR1369|c0_g1_i1369
TR25100|c0_g1_i25100	TR43061|c0_g1_i43061	TR28582|c0_g1_i28582	TR38472|c0_g1_i38472			TR27729|c0_g1_i27729	TR24659|c0_g1_i24659	TR32267|c0_g1_i32267	TR21058|c0_g1_i21058			TR43510|c0_g1_i43510	TR2870|c0_g1_i2870	TR36261|c0_g1_i36261	TR14713|c0_g1_i14713		TR27729|c0_g1_i27729	TR24659|c0_g1_i24659	TR32267|c0_g1_i32267	TR21058|c0_g1_i21058
TR37345|c0_g1_i37345	TR37362|c0_g1_i37362	TR3151|c0_g1_i3151	TR24466|c0_g1_i24466			TR3276|c0_g1_i3276	TR15729|c0_g1_i15729	TR4728|c0_g1_i4728	TR1695|c0_g1_i1695			TR25161|c0_g1_i25161	TR21381|c0_g1_i21381	TR42489|c0_g1_i42489	TR1931|c0_g1_i1931		TR3276|c0_g1_i3276	TR15729|c0_g1_i15729	TR4728|c0_g1_i4728	TR1695|c0_g1_i1695
TR27909|c0_g1_i27909	TR38486|c0_g1_i38486	TR28502|c0_g1_i28502	TR27773|c0_g1_i27773			TR558|c0_g1_i558	TR18892|c0_g1_i18892	TR2382|c0_g1_i2382	TR2902|c0_g1_i2902			TR6057|c0_g1_i6057	TR18704|c0_g1_i18704	TR25696|c0_g1_i25696	TR3876|c0_g1_i3876		TR558|c0_g1_i558	TR18892|c0_g1_i18892	TR2382|c0_g1_i2382	TR2902|c0_g1_i2902
TR29139|c0_g1_i29139	TR26080|c0_g1_i26080	TR26858|c0_g1_i26858	TR18248|c0_g1_i18248			TR8350|c0_g1_i8350	TR11818|c0_g1_i11818	TR21304|c0_g1_i21304	TR2683|c0_g1_i2683			TR4295|c0_g1_i4295	TR18620|c0_g1_i18620	TR43333|c0_g1_i43333	TR30101|c0_g1_i30101		TR8350|c0_g1_i8350	TR11818|c0_g1_i11818	TR21304|c0_g1_i21304	TR2683|c0_g1_i2683
TR40084|c0_g1_i40084	TR41247|c0_g1_i41247	TR11617|c0_g1_i11617	TR41221|c0_g1_i41221			TR23041|c0_g1_i23041	TR1145|c0_g1_i1145	TR2967|c0_g1_i2967	TR4253|c0_g1_i4253			TR7991|c0_g1_i7991	TR22310|c0_g1_i22310	TR23239|c0_g1_i23239	TR36741|c0_g1_i36741		TR23041|c0_g1_i23041	TR1145|c0_g1_i1145	TR2967|c0_g1_i2967	TR4253|c0_g1_i4253
TR38850|c0_g1_i38850	TR27479|c0_g1_i27479	TR28507|c0_g1_i28507	TR40026|c0_g1_i40026			TR27318|c0_g1_i27318	TR3072|c0_g1_i3072	TR4045|c0_g1_i4045	TR1371|c0_g1_i1371			TR37645|c0_g1_i37645	TR17629|c0_g1_i17629	TR5121|c0_g1_i5121	TR40932|c0_g1_i40932		TR27318|c0_g1_i27318	TR3072|c0_g1_i3072	TR4045|c0_g1_i4045	TR1371|c0_g1_i1371
TR39305|c0_g1_i39305	TR6350|c0_g1_i6350	TR14858|c0_g1_i14858	TR35733|c0_g1_i35733			TR1548|c0_g1_i1548	TR19302|c0_g1_i19302	TR1495|c0_g1_i1495	TR9625|c0_g1_i9625			TR15354|c0_g1_i15354	TR24871|c0_g1_i24871	TR33736|c0_g1_i33736	TR5107|c0_g1_i5107		TR1548|c0_g1_i1548	TR19302|c0_g1_i19302	TR1495|c0_g1_i1495	TR9625|c0_g1_i9625
TR19801|c0_g1_i19801	TR28952|c0_g1_i28952	TR29237|c0_g1_i29237	TR30833|c0_g1_i30833			TR12545|c0_g1_i12545	TR17474|c0_g1_i17474	TR1408|c0_g1_i1408	TR2804|c0_g1_i2804			TR5960|c0_g1_i5960	TR35787|c0_g1_i35787	TR36738|c0_g1_i36738	TR20470|c0_g1_i20470		TR12545|c0_g1_i12545	TR17474|c0_g1_i17474	TR1408|c0_g1_i1408	TR2804|c0_g1_i2804
TR36396|c0_g1_i36396	TR22878|c0_g1_i22878	TR20267|c0_g1_i20267	TR42441|c0_g1_i42441			TR31732|c0_g1_i31732	TR26314|c0_g1_i26314	TR1272|c0_g1_i1272	TR3996|c0_g1_i3996			TR4635|c0_g1_i4635	TR4970|c0_g1_i4970	TR13207|c0_g1_i13207	TR17733|c0_g1_i17733		TR31732|c0_g1_i31732	TR26314|c0_g1_i26314	TR1272|c0_g1_i1272	TR3996|c0_g1_i3996
TR21287|c0_g1_i21287	TR25128|c0_g1_i25128	TR40161|c0_g1_i40161	TR1071|c0_g1_i1071			TR11818|c0_g1_i11818	TR21747|c0_g1_i21747	TR1695|c0_g1_i1695	TR2594|c0_g1_i2594			TR14616|c0_g1_i14616	TR15435|c0_g1_i15435	TR10106|c0_g1_i10106	TR25858|c0_g1_i25858		TR11818|c0_g1_i11818	TR21747|c0_g1_i21747	TR1695|c0_g1_i1695	TR2594|c0_g1_i2594
TR18893|c0_g1_i18893	TR579|c0_g1_i579	TR40024|c0_g1_i40024	TR321|c0_g1_i321			TR12578|c0_g1_i12578	TR3070|c0_g1_i3070	TR1369|c0_g1_i1369	TR2644|c0_g1_i2644			TR22253|c0_g1_i22253	TR30925|c0_g1_i30925	TR34968|c0_g1_i34968	TR23136|c0_g1_i23136		TR12578|c0_g1_i12578	TR3070|c0_g1_i3070	TR1369|c0_g1_i1369	TR2644|c0_g1_i2644
TR24010|c0_g1_i24010	TR42652|c0_g1_i42652	TR1611|c0_g1_i1611	TR29106|c0_g1_i29106			TR24157|c0_g1_i24157	TR21873|c0_g1_i21873	TR2728|c0_g1_i2728	TR24363|c0_g1_i24363			TR4484|c0_g1_i4484	TR37763|c0_g1_i37763	TR43816|c0_g1_i43816	TR13163|c0_g1_i13163		TR24157|c0_g1_i24157	TR21873|c0_g1_i21873	TR2728|c0_g1_i2728	TR24363|c0_g1_i24363
TR15606|c0_g1_i15606	TR8481|c0_g1_i8481	TR9737|c0_g1_i9737	TR8489|c0_g1_i8489			TR11616|c0_g1_i11616	TR22061|c0_g1_i22061	TR22427|c0_g1_i22427	TR29239|c0_g1_i29239			TR4625|c0_g1_i4625	TR39929|c0_g1_i39929	TR35798|c0_g1_i35798	TR3901|c0_g1_i3901		TR11616|c0_g1_i11616	TR22061|c0_g1_i22061	TR22427|c0_g1_i22427	TR29239|c0_g1_i29239
TR33896|c0_g1_i33896	TR30578|c0_g1_i30578	TR3647|c0_g1_i3647	TR13770|c0_g1_i13770			TR8119|c0_g1_i8119	TR27309|c0_g1_i27309	TR24363|c0_g1_i24363	TR2978|c0_g1_i2978			TR24692|c0_g1_i24692	TR20449|c0_g1_i20449	TR21958|c0_g1_i21958	TR3788|c0_g1_i3788		TR8119|c0_g1_i8119	TR27309|c0_g1_i27309	TR24363|c0_g1_i24363	TR2978|c0_g1_i2978
TR9867|c0_g1_i9867	TR36521|c0_g1_i36521	TR19578|c0_g1_i19578	TR15133|c0_g1_i15133			TR2961|c0_g1_i2961	TR23970|c0_g1_i23970	TR32292|c0_g1_i32292	TR5134|c0_g1_i5134			TR28488|c0_g1_i28488	TR35849|c0_g1_i35849	TR38921|c0_g1_i38921	TR36201|c0_g1_i36201		TR2961|c0_g1_i2961	TR23970|c0_g1_i23970	TR32292|c0_g1_i32292	TR5134|c0_g1_i5134
TR40116|c0_g1_i40116	TR8379|c0_g1_i8379	TR29108|c0_g1_i29108	TR208|c0_g1_i208			TR19272|c0_g1_i19272	TR19790|c0_g1_i19790	TR29239|c0_g1_i29239	TR19312|c0_g1_i19312			TR34834|c0_g1_i34834	TR35247|c0_g1_i35247	TR20725|c0_g1_i20725	TR1930|c0_g1_i1930		TR19272|c0_g1_i19272	TR19790|c0_g1_i19790	TR29239|c0_g1_i29239	TR19312|c0_g1_i19312
TR11544|c0_g1_i11544	TR15305|c0_g1_i15305	TR21771|c0_g1_i21771	TR99|c0_g1_i99			TR4278|c0_g1_i4278	TR43500|c0_g1_i43500	TR1696|c0_g1_i1696	TR4458|c0_g1_i4458			TR17207|c0_g1_i17207	TR40290|c0_g1_i40290	TR17747|c0_g1_i17747	TR24845|c0_g1_i24845		TR4278|c0_g1_i4278	TR43500|c0_g1_i43500	TR1696|c0_g1_i1696	TR4458|c0_g1_i4458
TR38563|c0_g1_i38563	TR14510|c0_g1_i14510	TR17539|c0_g1_i17539	TR25871|c0_g1_i25871			TR30425|c0_g1_i30425	TR14259|c0_g1_i14259	TR4418|c0_g1_i4418	TR4418|c0_g1_i4418			TR24014|c0_g1_i24014	TR18836|c0_g1_i18836	TR11524|c0_g1_i11524	TR21614|c0_g1_i21614		TR30425|c0_g1_i30425	TR14259|c0_g1_i14259	TR4418|c0_g1_i4418	TR4418|c0_g1_i4418
TR25952|c0_g1_i25952	TR43017|c0_g1_i43017	TR201|c0_g1_i201	TR9192|c0_g1_i9192			TR22762|c0_g1_i22762	TR17524|c0_g1_i17524	TR2869|c0_g1_i2869	TR35570|c0_g1_i35570			TR43501|c0_g1_i43501	TR40502|c0_g1_i40502	TR24514|c0_g1_i24514	TR20711|c0_g1_i20711		TR22762|c0_g1_i22762	TR17524|c0_g1_i17524	TR2869|c0_g1_i2869	TR35570|c0_g1_i35570
TR1171|c0_g1_i1171	TR37998|c0_g1_i37998	TR39915|c0_g1_i39915	TR30957|c0_g1_i30957			TR2158|c0_g1_i2158	TR21526|c0_g1_i21526	TR40097|c0_g1_i40097	TR29901|c0_g1_i29901			TR6278|c0_g1_i6278	TR36615|c0_g1_i36615	TR15176|c0_g1_i15176	TR22984|c0_g1_i22984		TR2158|c0_g1_i2158	TR21526|c0_g1_i21526	TR40097|c0_g1_i40097	TR29901|c0_g1_i29901
TR19542|c0_g1_i19542	TR1325|c0_g1_i1325	TR6223|c0_g1_i6223	TR5175|c0_g1_i5175			TR19238|c0_g1_i19238	TR30852|c0_g1_i30852	TR4976|c0_g1_i4976	TR4626|c0_g1_i4626			TR40584|c0_g1_i40584	TR25267|c0_g1_i25267	TR33879|c0_g1_i33879	TR36212|c0_g1_i36212		TR19238|c0_g1_i19238	TR30852|c0_g1_i30852	TR4976|c0_g1_i4976	TR4626|c0_g1_i4626
TR22498|c0_g1_i22498	TR4105|c0_g1_i4105	TR3772|c0_g1_i3772	TR28249|c0_g1_i28249			TR39405|c0_g1_i39405	TR44547|c0_g1_i44547	TR2671|c0_g1_i2671	TR4541|c0_g1_i4541			TR17178|c0_g1_i17178	TR4540|c0_g1_i4540	TR31372|c0_g1_i31372	TR37224|c0_g1_i37224		TR39405|c0_g1_i39405	TR44547|c0_g1_i44547	TR2671|c0_g1_i2671	TR4541|c0_g1_i4541
TR35429|c0_g1_i35429	TR8918|c0_g1_i8918	TR29348|c0_g1_i29348	TR15015|c0_g1_i15015			TR30982|c0_g1_i30982	TR22623|c0_g1_i22623	TR2688|c0_g1_i2688	TR2728|c0_g1_i2728			TR600|c0_g1_i600	TR27780|c0_g1_i27780	TR15461|c0_g1_i15461	TR36563|c0_g1_i36563		TR30982|c0_g1_i30982	TR22623|c0_g1_i22623	TR2688|c0_g1_i2688	TR2728|c0_g1_i2728
TR2287|c0_g1_i2287	TR31114|c0_g1_i31114	TR17986|c0_g1_i17986	TR25666|c0_g1_i25666			TR13870|c0_g1_i13870	TR2158|c0_g1_i2158	TR23060|c0_g1_i23060	TR24842|c0_g1_i24842			TR2927|c0_g1_i2927	TR40096|c0_g1_i40096	TR21318|c0_g1_i21318	TR9982|c0_g1_i9982		TR13870|c0_g1_i13870	TR2158|c0_g1_i2158	TR23060|c0_g1_i23060	TR24842|c0_g1_i24842
TR33327|c0_g1_i33327	TR11008|c0_g1_i11008	TR28855|c0_g1_i28855	TR2101|c0_g1_i2101			TR32102|c0_g1_i32102	TR3605|c0_g1_i3605	TR2895|c0_g1_i2895	TR24811|c0_g1_i24811			TR1721|c0_g1_i1721	TR42986|c0_g1_i42986	TR15489|c0_g1_i15489	TR6817|c0_g1_i6817		TR32102|c0_g1_i32102	TR3605|c0_g1_i3605	TR2895|c0_g1_i2895	TR24811|c0_g1_i24811
TR17213|c0_g1_i17213	TR3820|c0_g1_i3820	TR6742|c0_g1_i6742	TR7223|c0_g1_i7223			TR26192|c0_g1_i26192	TR14264|c0_g1_i14264	TR1371|c0_g1_i1371	TR2563|c0_g1_i2563			TR297|c0_g1_i297	TR44497|c0_g1_i44497	TR649|c0_g1_i649	TR34362|c0_g1_i34362		TR26192|c0_g1_i26192	TR14264|c0_g1_i14264	TR1371|c0_g1_i1371	TR2563|c0_g1_i2563
TR14876|c0_g1_i14876	TR13713|c0_g1_i13713	TR14138|c0_g1_i14138	TR5717|c0_g1_i5717			TR1499|c0_g1_i1499	TR25870|c0_g1_i25870	TR3996|c0_g1_i3996	TR1413|c0_g1_i1413			TR12603|c0_g1_i12603	TR33725|c0_g1_i33725	TR14667|c0_g1_i14667	TR39928|c0_g1_i39928		TR1499|c0_g1_i1499	TR25870|c0_g1_i25870	TR3996|c0_g1_i3996	TR1413|c0_g1_i1413
TR33775|c0_g1_i33775	TR44586|c0_g1_i44586	TR41946|c0_g1_i41946	TR38896|c0_g1_i38896			TR4216|c0_g1_i4216	TR21126|c0_g1_i21126	TR2806|c0_g1_i2806	TR24202|c0_g1_i24202			TR2038|c0_g1_i2038	TR28089|c0_g1_i28089	TR16664|c0_g1_i16664	TR17527|c0_g1_i17527		TR4216|c0_g1_i4216	TR21126|c0_g1_i21126	TR2806|c0_g1_i2806	TR24202|c0_g1_i24202
TR12202|c0_g1_i12202	TR40672|c0_g1_i40672	TR27730|c0_g1_i27730	TR20284|c0_g1_i20284			TR3987|c0_g1_i3987	TR2387|c0_g1_i2387	TR4211|c0_g1_i4211	TR4210|c0_g1_i4210			TR22394|c0_g1_i22394	TR14502|c0_g1_i14502	TR22509|c0_g1_i22509	TR10956|c0_g1_i10956		TR3987|c0_g1_i3987	TR2387|c0_g1_i2387	TR4211|c0_g1_i4211	TR4210|c0_g1_i4210
TR15311|c0_g1_i15311	TR14670|c0_g1_i14670	TR21445|c0_g1_i21445	TR33848|c0_g1_i33848			TR3315|c0_g1_i3315	TR14256|c0_g1_i14256	TR24852|c0_g1_i24852	TR2688|c0_g1_i2688			TR35290|c0_g1_i35290	TR2862|c0_g1_i2862	TR11906|c0_g1_i11906	TR4831|c0_g1_i4831		TR3315|c0_g1_i3315	TR14256|c0_g1_i14256	TR24852|c0_g1_i24852	TR2688|c0_g1_i2688
TR23832|c0_g1_i23832	TR17029|c0_g1_i17029	TR29436|c0_g1_i29436	TR21672|c0_g1_i21672			TR20985|c0_g1_i20985	TR8119|c0_g1_i8119	TR26813|c0_g1_i26813	TR1831|c0_g1_i1831			TR41008|c0_g1_i41008	TR949|c0_g1_i949	TR17345|c0_g1_i17345	TR18372|c0_g1_i18372		TR20985|c0_g1_i20985	TR8119|c0_g1_i8119	TR26813|c0_g1_i26813	TR1831|c0_g1_i1831
TR15552|c0_g1_i15552	TR26000|c0_g1_i26000	TR15712|c0_g1_i15712	TR15356|c0_g1_i15356			TR5160|c0_g1_i5160	TR33521|c0_g1_i33521	TR26847|c0_g1_i26847	TR21304|c0_g1_i21304			TR25723|c0_g1_i25723	TR3337|c0_g1_i3337	TR7087|c0_g1_i7087	TR15809|c0_g1_i15809		TR5160|c0_g1_i5160	TR33521|c0_g1_i33521	TR26847|c0_g1_i26847	TR21304|c0_g1_i21304
TR17906|c0_g1_i17906	TR5655|c0_g1_i5655	TR42727|c0_g1_i42727	TR4302|c0_g1_i4302			TR14204|c0_g1_i14204	TR3987|c0_g1_i3987	TR25494|c0_g1_i25494	TR1643|c0_g1_i1643			TR14337|c0_g1_i14337	TR15574|c0_g1_i15574	TR1576|c0_g1_i1576	TR5168|c0_g1_i5168		TR14204|c0_g1_i14204	TR3987|c0_g1_i3987	TR25494|c0_g1_i25494	TR1643|c0_g1_i1643
TR42096|c0_g1_i42096	TR43563|c0_g1_i43563	TR21397|c0_g1_i21397	TR10854|c0_g1_i10854			TR13742|c0_g1_i13742	TR3034|c0_g1_i3034	TR21581|c0_g1_i21581	TR21581|c0_g1_i21581			TR3912|c0_g1_i3912	TR36381|c0_g1_i36381	TR21767|c0_g1_i21767	TR30184|c0_g1_i30184		TR13742|c0_g1_i13742	TR3034|c0_g1_i3034	TR21581|c0_g1_i21581	TR21581|c0_g1_i21581
TR29627|c0_g1_i29627	TR40068|c0_g1_i40068	TR15689|c0_g1_i15689	TR24861|c0_g1_i24861			TR31962|c0_g1_i31962	TR31408|c0_g1_i31408	TR28561|c0_g1_i28561	TR4172|c0_g1_i4172			TR40432|c0_g1_i40432	TR20847|c0_g1_i20847	TR21758|c0_g1_i21758	TR30345|c0_g1_i30345		TR31962|c0_g1_i31962	TR31408|c0_g1_i31408	TR28561|c0_g1_i28561	TR4172|c0_g1_i4172
TR9519|c0_g1_i9519	TR19972|c0_g1_i19972	TR3514|c0_g1_i3514	TR21146|c0_g1_i21146			TR23957|c0_g1_i23957	TR19555|c0_g1_i19555	TR11696|c0_g1_i11696	TR2583|c0_g1_i2583			TR26497|c0_g1_i26497	TR42800|c0_g1_i42800	TR15743|c0_g1_i15743	TR40377|c0_g1_i40377		TR23957|c0_g1_i23957	TR19555|c0_g1_i19555	TR11696|c0_g1_i11696	TR2583|c0_g1_i2583
TR34387|c0_g1_i34387	TR35556|c0_g1_i35556	TR476|c0_g1_i476	TR38145|c0_g1_i38145			TR36191|c0_g1_i36191	TR4277|c0_g1_i4277	TR30575|c0_g1_i30575	TR4264|c0_g1_i4264			TR866|c0_g1_i866	TR12010|c0_g1_i12010	TR37319|c0_g1_i37319	TR14028|c0_g1_i14028		TR36191|c0_g1_i36191	TR4277|c0_g1_i4277	TR30575|c0_g1_i30575	TR4264|c0_g1_i4264
TR42904|c0_g1_i42904	TR27587|c0_g1_i27587	TR7792|c0_g1_i7792	TR14078|c0_g1_i14078			TR1771|c0_g1_i1771	TR34789|c0_g1_i34789	TR6426|c0_g1_i6426	TR4557|c0_g1_i4557			TR18754|c0_g1_i18754	TR386|c0_g1_i386	TR43679|c0_g1_i43679	TR16957|c0_g1_i16957		TR1771|c0_g1_i1771	TR34789|c0_g1_i34789	TR6426|c0_g1_i6426	TR4557|c0_g1_i4557
TR26141|c0_g1_i26141	TR32319|c0_g1_i32319	TR36483|c0_g1_i36483	TR1950|c0_g1_i1950			TR22148|c0_g1_i22148	TR20985|c0_g1_i20985	TR2594|c0_g1_i2594	TR4604|c0_g1_i4604			TR18026|c0_g1_i18026	TR32668|c0_g1_i32668	TR24555|c0_g1_i24555	TR42874|c0_g1_i42874		TR22148|c0_g1_i22148	TR20985|c0_g1_i20985	TR2594|c0_g1_i2594	TR4604|c0_g1_i4604
TR25326|c0_g1_i25326	TR8636|c0_g1_i8636	TR21625|c0_g1_i21625	TR5961|c0_g1_i5961			TR28578|c0_g1_i28578	TR24533|c0_g1_i24533	TR4541|c0_g1_i4541	TR1500|c0_g1_i1500			TR37774|c0_g1_i37774	TR8244|c0_g1_i8244	TR38327|c0_g1_i38327	TR37211|c0_g1_i37211		TR28578|c0_g1_i28578	TR24533|c0_g1_i24533	TR4541|c0_g1_i4541	TR1500|c0_g1_i1500
TR16272|c0_g1_i16272	TR19977|c0_g1_i19977	TR23953|c0_g1_i23953	TR10091|c0_g1_i10091			TR1613|c0_g1_i1613	TR4001|c0_g1_i4001	TR20182|c0_g1_i20182	TR24033|c0_g1_i24033			TR34996|c0_g1_i34996	TR21930|c0_g1_i21930	TR39545|c0_g1_i39545	TR22159|c0_g1_i22159		TR1613|c0_g1_i1613	TR4001|c0_g1_i4001	TR20182|c0_g1_i20182	TR24033|c0_g1_i24033
TR17339|c0_g1_i17339	TR27842|c0_g1_i27842	TR16821|c0_g1_i16821	TR28429|c0_g1_i28429			TR15429|c0_g1_i15429	TR24906|c0_g1_i24906	TR26186|c0_g1_i26186	TR5124|c0_g1_i5124			TR8573|c0_g1_i8573	TR1836|c0_g1_i1836	TR20680|c0_g1_i20680	TR33804|c0_g1_i33804		TR15429|c0_g1_i15429	TR24906|c0_g1_i24906	TR26186|c0_g1_i26186	TR5124|c0_g1_i5124
TR40521|c0_g1_i40521	TR6188|c0_g1_i6188	TR15191|c0_g1_i15191	TR17002|c0_g1_i17002			TR20493|c0_g1_i20493	TR1770|c0_g1_i1770	TR1143|c0_g1_i1143	TR1057|c0_g1_i1057			TR15758|c0_g1_i15758	TR17607|c0_g1_i17607	TR15257|c0_g1_i15257	TR43894|c0_g1_i43894		TR20493|c0_g1_i20493	TR1770|c0_g1_i1770	TR1143|c0_g1_i1143	TR1057|c0_g1_i1057
TR19314|c0_g1_i19314	TR21993|c0_g1_i21993	TR1337|c0_g1_i1337	TR34240|c0_g1_i34240			TR6541|c0_g1_i6541	TR2049|c0_g1_i2049	TR1666|c0_g1_i1666	TR8313|c0_g1_i8313			TR26852|c0_g1_i26852	TR20506|c0_g1_i20506	TR537|c0_g1_i537	TR27656|c0_g1_i27656		TR6541|c0_g1_i6541	TR2049|c0_g1_i2049	TR1666|c0_g1_i1666	TR8313|c0_g1_i8313
TR34739|c0_g1_i34739	TR31152|c0_g1_i31152	TR14236|c0_g1_i14236	TR34044|c0_g1_i34044			TR28459|c0_g1_i28459	TR21134|c0_g1_i21134	TR18733|c0_g1_i18733	TR15046|c0_g1_i15046			TR21460|c0_g1_i21460	TR16086|c0_g1_i16086	TR809|c0_g1_i809	TR39026|c0_g1_i39026		TR28459|c0_g1_i28459	TR21134|c0_g1_i21134	TR18733|c0_g1_i18733	TR15046|c0_g1_i15046
TR42929|c0_g1_i42929	TR28202|c0_g1_i28202	TR14460|c0_g1_i14460	TR34050|c0_g1_i34050			TR39987|c0_g1_i39987	TR12434|c0_g1_i12434	TR24650|c0_g1_i24650	TR6522|c0_g1_i6522			TR37951|c0_g1_i37951	TR44055|c0_g1_i44055	TR26662|c0_g1_i26662	TR35824|c0_g1_i35824		TR39987|c0_g1_i39987	TR12434|c0_g1_i12434	TR24650|c0_g1_i24650	TR6522|c0_g1_i6522
TR19838|c0_g1_i19838	TR19491|c0_g1_i19491	TR6886|c0_g1_i6886	TR13726|c0_g1_i13726			TR14190|c0_g1_i14190	TR3736|c0_g1_i3736	TR21779|c0_g1_i21779	TR27655|c0_g1_i27655			TR11564|c0_g1_i11564	TR20531|c0_g1_i20531	TR27489|c0_g1_i27489	TR12761|c0_g1_i12761		TR14190|c0_g1_i14190	TR3736|c0_g1_i3736	TR21779|c0_g1_i21779	TR27655|c0_g1_i27655
TR28700|c0_g1_i28700	TR29916|c0_g1_i29916	TR39839|c0_g1_i39839	TR31793|c0_g1_i31793			TR2238|c0_g1_i2238	TR26108|c0_g1_i26108	TR4415|c0_g1_i4415	TR26232|c0_g1_i26232			TR14485|c0_g1_i14485	TR17365|c0_g1_i17365	TR25594|c0_g1_i25594	TR15764|c0_g1_i15764		TR2238|c0_g1_i2238	TR26108|c0_g1_i26108	TR4415|c0_g1_i4415	TR26232|c0_g1_i26232
TR2681|c0_g1_i2681	TR8470|c0_g1_i8470	TR5952|c0_g1_i5952	TR7309|c0_g1_i7309			TR3858|c0_g1_i3858	TR4244|c0_g1_i4244	TR29901|c0_g1_i29901	TR24803|c0_g1_i24803			TR32023|c0_g1_i32023	TR35427|c0_g1_i35427	TR28913|c0_g1_i28913	TR39865|c0_g1_i39865		TR3858|c0_g1_i3858	TR4244|c0_g1_i4244	TR29901|c0_g1_i29901	TR24803|c0_g1_i24803
TR2850|c0_g1_i2850	TR220|c0_g1_i220	TR5812|c0_g1_i5812	TR10160|c0_g1_i10160			TR10717|c0_g1_i10717	TR13996|c0_g1_i13996	TR23000|c0_g1_i23000	TR4046|c0_g1_i4046			TR29522|c0_g1_i29522	TR4445|c0_g1_i4445	TR4657|c0_g1_i4657	TR25463|c0_g1_i25463		TR10717|c0_g1_i10717	TR13996|c0_g1_i13996	TR23000|c0_g1_i23000	TR4046|c0_g1_i4046
TR6553|c0_g1_i6553	TR19820|c0_g1_i19820	TR28929|c0_g1_i28929	TR12852|c0_g1_i12852			TR33831|c0_g1_i33831	TR569|c0_g1_i569	TR4253|c0_g1_i4253	TR1924|c0_g1_i1924			TR44559|c0_g1_i44559	TR9382|c0_g1_i9382	TR15840|c0_g1_i15840	TR28279|c0_g1_i28279		TR33831|c0_g1_i33831	TR569|c0_g1_i569	TR4253|c0_g1_i4253	TR1924|c0_g1_i1924
TR30872|c0_g1_i30872	TR19466|c0_g1_i19466	TR27845|c0_g1_i27845	TR35812|c0_g1_i35812			TR33664|c0_g1_i33664	TR1914|c0_g1_i1914	TR9625|c0_g1_i9625	TR945|c0_g1_i945			TR21382|c0_g1_i21382	TR4484|c0_g1_i4484	TR607|c0_g1_i607	TR43301|c0_g1_i43301		TR33664|c0_g1_i33664	TR1914|c0_g1_i1914	TR9625|c0_g1_i9625	TR945|c0_g1_i945
TR13769|c0_g1_i13769	TR22489|c0_g1_i22489	TR1273|c0_g1_i1273	TR29145|c0_g1_i29145			TR9993|c0_g1_i9993	TR13789|c0_g1_i13789	TR26418|c0_g1_i26418	TR23000|c0_g1_i23000			TR26081|c0_g1_i26081	TR42892|c0_g1_i42892	TR19627|c0_g1_i19627	TR21398|c0_g1_i21398		TR9993|c0_g1_i9993	TR13789|c0_g1_i13789	TR26418|c0_g1_i26418	TR23000|c0_g1_i23000
TR28649|c0_g1_i28649	TR29266|c0_g1_i29266	TR35743|c0_g1_i35743	TR43752|c0_g1_i43752			TR15798|c0_g1_i15798	TR10295|c0_g1_i10295	TR16607|c0_g1_i16607	TR18733|c0_g1_i18733			TR42338|c0_g1_i42338	TR19399|c0_g1_i19399	TR8310|c0_g1_i8310	TR27841|c0_g1_i27841		TR15798|c0_g1_i15798	TR10295|c0_g1_i10295	TR16607|c0_g1_i16607	TR18733|c0_g1_i18733
TR1325|c0_g1_i1325	TR8410|c0_g1_i8410	TR27838|c0_g1_i27838	TR40025|c0_g1_i40025			TR912|c0_g1_i912	TR23824|c0_g1_i23824	TR35570|c0_g1_i35570	TR20351|c0_g1_i20351			TR39710|c0_g1_i39710	TR19717|c0_g1_i19717	TR9923|c0_g1_i9923	TR14722|c0_g1_i14722		TR912|c0_g1_i912	TR23824|c0_g1_i23824	TR35570|c0_g1_i35570	TR20351|c0_g1_i20351
TR14957|c0_g1_i14957	TR21037|c0_g1_i21037	TR20808|c0_g1_i20808	TR44623|c0_g1_i44623			TR19759|c0_g1_i19759	TR1835|c0_g1_i1835	TR2902|c0_g1_i2902	TR2353|c0_g1_i2353			TR18570|c0_g1_i18570	TR36856|c0_g1_i36856	TR44350|c0_g1_i44350	TR36214|c0_g1_i36214		TR19759|c0_g1_i19759	TR1835|c0_g1_i1835	TR2902|c0_g1_i2902	TR2353|c0_g1_i2353
TR14333|c0_g1_i14333	TR265|c0_g1_i265	TR25477|c0_g1_i25477	TR5131|c0_g1_i5131			TR22582|c0_g1_i22582	TR34808|c0_g1_i34808	TR20852|c0_g1_i20852	TR1569|c0_g1_i1569			TR37087|c0_g1_i37087	TR2337|c0_g1_i2337	TR7241|c0_g1_i7241	TR89|c0_g1_i89		TR22582|c0_g1_i22582	TR34808|c0_g1_i34808	TR20852|c0_g1_i20852	TR1569|c0_g1_i1569
TR18614|c0_g1_i18614	TR1776|c0_g1_i1776	TR43032|c0_g1_i43032	TR24263|c0_g1_i24263			TR2139|c0_g1_i2139	TR4296|c0_g1_i4296	TR24803|c0_g1_i24803	TR8463|c0_g1_i8463			TR8038|c0_g1_i8038	TR13356|c0_g1_i13356	TR43658|c0_g1_i43658	TR1885|c0_g1_i1885		TR2139|c0_g1_i2139	TR4296|c0_g1_i4296	TR24803|c0_g1_i24803	TR8463|c0_g1_i8463
TR25316|c0_g1_i25316	TR20935|c0_g1_i20935	TR8284|c0_g1_i8284	TR12978|c0_g1_i12978			TR31850|c0_g1_i31850	TR16183|c0_g1_i16183	TR3049|c0_g1_i3049	TR4346|c0_g1_i4346			TR777|c0_g1_i777	TR17185|c0_g1_i17185	TR38581|c0_g1_i38581	TR24356|c0_g1_i24356		TR31850|c0_g1_i31850	TR16183|c0_g1_i16183	TR3049|c0_g1_i3049	TR4346|c0_g1_i4346
TR26645|c0_g1_i26645	TR5794|c0_g1_i5794	TR17204|c0_g1_i17204	TR36921|c0_g1_i36921			TR21116|c0_g1_i21116	TR21271|c0_g1_i21271	TR307|c0_g1_i307	TR4043|c0_g1_i4043			TR25851|c0_g1_i25851	TR29204|c0_g1_i29204	TR4237|c0_g1_i4237	TR9774|c0_g1_i9774		TR21116|c0_g1_i21116	TR21271|c0_g1_i21271	TR307|c0_g1_i307	TR4043|c0_g1_i4043
TR30946|c0_g1_i30946	TR28611|c0_g1_i28611	TR11818|c0_g1_i11818	TR28202|c0_g1_i28202			TR20924|c0_g1_i20924	TR25150|c0_g1_i25150	TR3066|c0_g1_i3066	TR1360|c0_g1_i1360			TR17183|c0_g1_i17183	TR18731|c0_g1_i18731	TR35754|c0_g1_i35754	TR15202|c0_g1_i15202		TR20924|c0_g1_i20924	TR25150|c0_g1_i25150	TR3066|c0_g1_i3066	TR1360|c0_g1_i1360
TR18678|c0_g1_i18678	TR527|c0_g1_i527	TR41088|c0_g1_i41088	TR276|c0_g1_i276			TR25795|c0_g1_i25795	TR14347|c0_g1_i14347	TR26232|c0_g1_i26232	TR20772|c0_g1_i20772			TR2443|c0_g1_i2443	TR34630|c0_g1_i34630	TR33521|c0_g1_i33521	TR5686|c0_g1_i5686		TR25795|c0_g1_i25795	TR14347|c0_g1_i14347	TR26232|c0_g1_i26232	TR20772|c0_g1_i20772
TR22356|c0_g1_i22356	TR35439|c0_g1_i35439	TR2467|c0_g1_i2467	TR13979|c0_g1_i13979			TR1377|c0_g1_i1377	TR28999|c0_g1_i28999	TR4107|c0_g1_i4107	TR4564|c0_g1_i4564			TR24588|c0_g1_i24588	TR1521|c0_g1_i1521	TR42501|c0_g1_i42501	TR23832|c0_g1_i23832		TR1377|c0_g1_i1377	TR28999|c0_g1_i28999	TR4107|c0_g1_i4107	TR4564|c0_g1_i4564
TR17290|c0_g1_i17290	TR14267|c0_g1_i14267	TR44146|c0_g1_i44146	TR27050|c0_g1_i27050			TR23142|c0_g1_i23142	TR22688|c0_g1_i22688	TR30495|c0_g1_i30495	TR9356|c0_g1_i9356			TR44763|c0_g1_i44763	TR33966|c0_g1_i33966	TR17336|c0_g1_i17336	TR33318|c0_g1_i33318		TR23142|c0_g1_i23142	TR22688|c0_g1_i22688	TR30495|c0_g1_i30495	TR9356|c0_g1_i9356
TR17292|c0_g1_i17292	TR8720|c0_g1_i8720	TR27059|c0_g1_i27059	TR20840|c0_g1_i20840			TR14480|c0_g1_i14480	TR22332|c0_g1_i22332	TR30501|c0_g1_i30501	TR1412|c0_g1_i1412			TR2154|c0_g1_i2154	TR8081|c0_g1_i8081	TR41197|c0_g1_i41197	TR39935|c0_g1_i39935		TR14480|c0_g1_i14480	TR22332|c0_g1_i22332	TR30501|c0_g1_i30501	TR1412|c0_g1_i1412
TR17260|c0_g1_i17260	TR35596|c0_g1_i35596	TR39681|c0_g1_i39681	TR24982|c0_g1_i24982			TR21781|c0_g1_i21781	TR27095|c0_g1_i27095	TR2290|c0_g1_i2290	TR2707|c0_g1_i2707			TR32438|c0_g1_i32438	TR37710|c0_g1_i37710	TR834|c0_g1_i834	TR23589|c0_g1_i23589		TR21781|c0_g1_i21781	TR27095|c0_g1_i27095	TR2290|c0_g1_i2290	TR2707|c0_g1_i2707
TR22587|c0_g1_i22587	TR30645|c0_g1_i30645	TR38061|c0_g1_i38061	TR20698|c0_g1_i20698			TR42959|c0_g1_i42959	TR24755|c0_g1_i24755	TR2475|c0_g1_i2475	TR2869|c0_g1_i2869			TR32497|c0_g1_i32497	TR25108|c0_g1_i25108	TR17492|c0_g1_i17492	TR30458|c0_g1_i30458		TR42959|c0_g1_i42959	TR24755|c0_g1_i24755	TR2475|c0_g1_i2475	TR2869|c0_g1_i2869
TR21032|c0_g1_i21032	TR30651|c0_g1_i30651	TR26308|c0_g1_i26308	TR29433|c0_g1_i29433			TR25596|c0_g1_i25596	TR19540|c0_g1_i19540	TR2667|c0_g1_i2667	TR43346|c0_g1_i43346			TR23779|c0_g1_i23779	TR42414|c0_g1_i42414	TR17546|c0_g1_i17546	TR31747|c0_g1_i31747		TR25596|c0_g1_i25596	TR19540|c0_g1_i19540	TR2667|c0_g1_i2667	TR43346|c0_g1_i43346
TR23790|c0_g1_i23790	TR5115|c0_g1_i5115	TR37562|c0_g1_i37562	TR41289|c0_g1_i41289			TR42016|c0_g1_i42016	TR31732|c0_g1_i31732	TR4626|c0_g1_i4626	TR1763|c0_g1_i1763			TR30634|c0_g1_i30634	TR23729|c0_g1_i23729	TR14882|c0_g1_i14882	TR22952|c0_g1_i22952		TR42016|c0_g1_i42016	TR31732|c0_g1_i31732	TR4626|c0_g1_i4626	TR1763|c0_g1_i1763
TR11189|c0_g1_i11189	TR37587|c0_g1_i37587	TR14968|c0_g1_i14968	TR39418|c0_g1_i39418			TR3790|c0_g1_i3790	TR2139|c0_g1_i2139	TR1413|c0_g1_i1413	TR25494|c0_g1_i25494			TR4654|c0_g1_i4654	TR17263|c0_g1_i17263	TR41847|c0_g1_i41847	TR44279|c0_g1_i44279		TR3790|c0_g1_i3790	TR2139|c0_g1_i2139	TR1413|c0_g1_i1413	TR25494|c0_g1_i25494
TR17176|c0_g1_i17176	TR42888|c0_g1_i42888	TR21797|c0_g1_i21797	TR43631|c0_g1_i43631			TR22683|c0_g1_i22683	TR10099|c0_g1_i10099	TR44317|c0_g1_i44317	TR32292|c0_g1_i32292			TR3735|c0_g1_i3735	TR4654|c0_g1_i4654	TR29128|c0_g1_i29128	TR25761|c0_g1_i25761		TR22683|c0_g1_i22683	TR10099|c0_g1_i10099	TR44317|c0_g1_i44317	TR32292|c0_g1_i32292
TR12957|c0_g1_i12957	TR13777|c0_g1_i13777	TR17143|c0_g1_i17143	TR22160|c0_g1_i22160			TR633|c0_g1_i633	TR24769|c0_g1_i24769	TR1508|c0_g1_i1508	TR2379|c0_g1_i2379			TR1294|c0_g1_i1294	TR14014|c0_g1_i14014	TR38928|c0_g1_i38928	TR17829|c0_g1_i17829		TR633|c0_g1_i633	TR24769|c0_g1_i24769	TR1508|c0_g1_i1508	TR2379|c0_g1_i2379
TR6776|c0_g1_i6776	TR39952|c0_g1_i39952	TR24366|c0_g1_i24366	TR39333|c0_g1_i39333			TR24278|c0_g1_i24278	TR24290|c0_g1_i24290	TR32296|c0_g1_i32296	TR4045|c0_g1_i4045			TR39054|c0_g1_i39054	TR26334|c0_g1_i26334	TR44358|c0_g1_i44358	TR33655|c0_g1_i33655		TR24278|c0_g1_i24278	TR24290|c0_g1_i24290	TR32296|c0_g1_i32296	TR4045|c0_g1_i4045
TR7435|c0_g1_i7435	TR1355|c0_g1_i1355	TR38176|c0_g1_i38176	TR28332|c0_g1_i28332			TR989|c0_g1_i989	TR24147|c0_g1_i24147	TR12326|c0_g1_i12326	TR24086|c0_g1_i24086			TR13873|c0_g1_i13873	TR9426|c0_g1_i9426	TR1157|c0_g1_i1157	TR15493|c0_g1_i15493		TR989|c0_g1_i989	TR24147|c0_g1_i24147	TR12326|c0_g1_i12326	TR24086|c0_g1_i24086
TR37235|c0_g1_i37235	TR6127|c0_g1_i6127	TR24658|c0_g1_i24658	TR39599|c0_g1_i39599			TR3116|c0_g1_i3116	TR3037|c0_g1_i3037	TR4052|c0_g1_i4052	TR26930|c0_g1_i26930			TR27843|c0_g1_i27843	TR7980|c0_g1_i7980	TR10140|c0_g1_i10140	TR28855|c0_g1_i28855		TR3116|c0_g1_i3116	TR3037|c0_g1_i3037	TR4052|c0_g1_i4052	TR26930|c0_g1_i26930
TR16887|c0_g1_i16887	TR31231|c0_g1_i31231	TR36560|c0_g1_i36560	TR17248|c0_g1_i17248			TR22765|c0_g1_i22765	TR1739|c0_g1_i1739	TR1499|c0_g1_i1499	TR2290|c0_g1_i2290			TR4419|c0_g1_i4419	TR18442|c0_g1_i18442	TR14823|c0_g1_i14823	TR3632|c0_g1_i3632		TR22765|c0_g1_i22765	TR1739|c0_g1_i1739	TR1499|c0_g1_i1499	TR2290|c0_g1_i2290
TR42615|c0_g1_i42615	TR18845|c0_g1_i18845	TR16060|c0_g1_i16060	TR39771|c0_g1_i39771			TR16918|c0_g1_i16918	TR33939|c0_g1_i33939	TR34690|c0_g1_i34690	TR1467|c0_g1_i1467			TR8018|c0_g1_i8018	TR41312|c0_g1_i41312	TR21665|c0_g1_i21665	TR40547|c0_g1_i40547		TR16918|c0_g1_i16918	TR33939|c0_g1_i33939	TR34690|c0_g1_i34690	TR1467|c0_g1_i1467
TR33681|c0_g1_i33681	TR4850|c0_g1_i4850	TR28353|c0_g1_i28353	TR38498|c0_g1_i38498			TR1385|c0_g1_i1385	TR2175|c0_g1_i2175	TR21512|c0_g1_i21512	TR41425|c0_g1_i41425			TR30624|c0_g1_i30624	TR14677|c0_g1_i14677	TR21388|c0_g1_i21388	TR23623|c0_g1_i23623		TR1385|c0_g1_i1385	TR2175|c0_g1_i2175	TR21512|c0_g1_i21512	TR41425|c0_g1_i41425
TR27017|c0_g1_i27017	TR29064|c0_g1_i29064	TR35341|c0_g1_i35341	TR39404|c0_g1_i39404			TR20782|c0_g1_i20782	TR44012|c0_g1_i44012	TR24971|c0_g1_i24971	TR24919|c0_g1_i24919			TR677|c0_g1_i677	TR6054|c0_g1_i6054	TR8430|c0_g1_i8430	TR40529|c0_g1_i40529		TR20782|c0_g1_i20782	TR44012|c0_g1_i44012	TR24971|c0_g1_i24971	TR24919|c0_g1_i24919
TR13409|c0_g1_i13409	TR26059|c0_g1_i26059	TR40418|c0_g1_i40418	TR43009|c0_g1_i43009			TR13563|c0_g1_i13563	TR20519|c0_g1_i20519	TR1629|c0_g1_i1629	TR1490|c0_g1_i1490			TR39760|c0_g1_i39760	TR31120|c0_g1_i31120	TR26281|c0_g1_i26281	TR18147|c0_g1_i18147		TR13563|c0_g1_i13563	TR20519|c0_g1_i20519	TR1629|c0_g1_i1629	TR1490|c0_g1_i1490
TR31188|c0_g1_i31188	TR29970|c0_g1_i29970	TR42328|c0_g1_i42328	TR15300|c0_g1_i15300			TR29503|c0_g1_i29503	TR5096|c0_g1_i5096	TR25603|c0_g1_i25603	TR6426|c0_g1_i6426			TR19529|c0_g1_i19529	TR1148|c0_g1_i1148	TR23016|c0_g1_i23016	TR28787|c0_g1_i28787		TR29503|c0_g1_i29503	TR5096|c0_g1_i5096	TR25603|c0_g1_i25603	TR6426|c0_g1_i6426
TR6044|c0_g1_i6044	TR17469|c0_g1_i17469	TR18351|c0_g1_i18351	TR5853|c0_g1_i5853			TR23391|c0_g1_i23391	TR988|c0_g1_i988	TR2814|c0_g1_i2814	TR973|c0_g1_i973			TR44364|c0_g1_i44364	TR20332|c0_g1_i20332	TR35925|c0_g1_i35925	TR16918|c0_g1_i16918		TR23391|c0_g1_i23391	TR988|c0_g1_i988	TR2814|c0_g1_i2814	TR973|c0_g1_i973
TR4334|c0_g1_i4334	TR13183|c0_g1_i13183	TR43210|c0_g1_i43210	TR16929|c0_g1_i16929			TR27515|c0_g1_i27515	TR25373|c0_g1_i25373	TR9735|c0_g1_i9735	TR3834|c0_g1_i3834			TR41903|c0_g1_i41903	TR1422|c0_g1_i1422	TR24000|c0_g1_i24000	TR24605|c0_g1_i24605		TR27515|c0_g1_i27515	TR25373|c0_g1_i25373	TR9735|c0_g1_i9735	TR3834|c0_g1_i3834
TR20031|c0_g1_i20031	TR12155|c0_g1_i12155	TR36695|c0_g1_i36695	TR31129|c0_g1_i31129			TR13384|c0_g1_i13384	TR24177|c0_g1_i24177	TR28597|c0_g1_i28597	TR19369|c0_g1_i19369			TR3860|c0_g1_i3860	TR2648|c0_g1_i2648	TR34453|c0_g1_i34453	TR39211|c0_g1_i39211		TR13384|c0_g1_i13384	TR24177|c0_g1_i24177	TR28597|c0_g1_i28597	TR19369|c0_g1_i19369
TR29301|c0_g1_i29301	TR4073|c0_g1_i4073	TR40715|c0_g1_i40715	TR4233|c0_g1_i4233			TR21698|c0_g1_i21698	TR32234|c0_g1_i32234	TR2158|c0_g1_i2158	TR2158|c0_g1_i2158			TR38043|c0_g1_i38043	TR11503|c0_g1_i11503	TR14448|c0_g1_i14448	TR11832|c0_g1_i11832		TR21698|c0_g1_i21698	TR32234|c0_g1_i32234	TR2158|c0_g1_i2158	TR2158|c0_g1_i2158
TR22517|c0_g1_i22517	TR33964|c0_g1_i33964	TR44373|c0_g1_i44373	TR38124|c0_g1_i38124			TR21511|c0_g1_i21511	TR23391|c0_g1_i23391	TR1430|c0_g1_i1430	TR2920|c0_g1_i2920			TR11618|c0_g1_i11618	TR44810|c0_g1_i44810	TR37875|c0_g1_i37875	TR18434|c0_g1_i18434		TR21511|c0_g1_i21511	TR23391|c0_g1_i23391	TR1430|c0_g1_i1430	TR2920|c0_g1_i2920
TR35484|c0_g1_i35484	TR17315|c0_g1_i17315	TR17514|c0_g1_i17514	TR25705|c0_g1_i25705			TR39836|c0_g1_i39836	TR21823|c0_g1_i21823	TR41425|c0_g1_i41425	TR1629|c0_g1_i1629			TR38532|c0_g1_i38532	TR2686|c0_g1_i2686	TR29447|c0_g1_i29447	TR35619|c0_g1_i35619		TR39836|c0_g1_i39836	TR21823|c0_g1_i21823	TR41425|c0_g1_i41425	TR1629|c0_g1_i1629
TR27069|c0_g1_i27069	TR22825|c0_g1_i22825	TR15834|c0_g1_i15834	TR39252|c0_g1_i39252			TR21134|c0_g1_i21134	TR21914|c0_g1_i21914	TR103|c0_g1_i103	TR2332|c0_g1_i2332			TR14831|c0_g1_i14831	TR28572|c0_g1_i28572	TR14068|c0_g1_i14068	TR30684|c0_g1_i30684		TR21134|c0_g1_i21134	TR21914|c0_g1_i21914	TR103|c0_g1_i103	TR2332|c0_g1_i2332
TR12797|c0_g1_i12797	TR28348|c0_g1_i28348	TR21337|c0_g1_i21337	TR20756|c0_g1_i20756			TR20507|c0_g1_i20507	TR9402|c0_g1_i9402	TR29036|c0_g1_i29036	TR24940|c0_g1_i24940			TR43329|c0_g1_i43329	TR39370|c0_g1_i39370	TR645|c0_g1_i645	TR30718|c0_g1_i30718		TR20507|c0_g1_i20507	TR9402|c0_g1_i9402	TR29036|c0_g1_i29036	TR24940|c0_g1_i24940
TR22002|c0_g1_i22002	TR24487|c0_g1_i24487	TR28384|c0_g1_i28384	TR18573|c0_g1_i18573			TR31861|c0_g1_i31861	TR25787|c0_g1_i25787	TR28237|c0_g1_i28237	TR39793|c0_g1_i39793			TR4922|c0_g1_i4922	TR25665|c0_g1_i25665	TR2654|c0_g1_i2654	TR43482|c0_g1_i43482		TR31861|c0_g1_i31861	TR25787|c0_g1_i25787	TR28237|c0_g1_i28237	TR39793|c0_g1_i39793
TR92|c0_g1_i92	TR3028|c0_g1_i3028	TR44255|c0_g1_i44255	TR19391|c0_g1_i19391			TR3211|c0_g1_i3211	TR5112|c0_g1_i5112	TR28073|c0_g1_i28073	TR24253|c0_g1_i24253			TR33445|c0_g1_i33445	TR33969|c0_g1_i33969	TR27787|c0_g1_i27787	TR197|c0_g1_i197		TR3211|c0_g1_i3211	TR5112|c0_g1_i5112	TR28073|c0_g1_i28073	TR24253|c0_g1_i24253
TR3000|c0_g1_i3000	TR2839|c0_g1_i2839	TR20557|c0_g1_i20557	TR4793|c0_g1_i4793			TR2032|c0_g1_i2032	TR2421|c0_g1_i2421	TR1490|c0_g1_i1490	TR2786|c0_g1_i2786			TR33195|c0_g1_i33195	TR20145|c0_g1_i20145	TR20621|c0_g1_i20621	TR36117|c0_g1_i36117		TR2032|c0_g1_i2032	TR2421|c0_g1_i2421	TR1490|c0_g1_i1490	TR2786|c0_g1_i2786
TR41296|c0_g1_i41296	TR43656|c0_g1_i43656	TR42564|c0_g1_i42564	TR20971|c0_g1_i20971			TR1313|c0_g1_i1313	TR24467|c0_g1_i24467	TR32601|c0_g1_i32601	TR307|c0_g1_i307			TR37617|c0_g1_i37617	TR24492|c0_g1_i24492	TR2292|c0_g1_i2292	TR41343|c0_g1_i41343		TR1313|c0_g1_i1313	TR24467|c0_g1_i24467	TR32601|c0_g1_i32601	TR307|c0_g1_i307
TR32215|c0_g1_i32215	TR24861|c0_g1_i24861	TR34735|c0_g1_i34735	TR39707|c0_g1_i39707			TR40353|c0_g1_i40353	TR3766|c0_g1_i3766	TR4485|c0_g1_i4485	TR2986|c0_g1_i2986			TR42477|c0_g1_i42477	TR33914|c0_g1_i33914	TR107|c0_g1_i107	TR19552|c0_g1_i19552		TR40353|c0_g1_i40353	TR3766|c0_g1_i3766	TR4485|c0_g1_i4485	TR2986|c0_g1_i2986
TR11951|c0_g1_i11951	TR12668|c0_g1_i12668	TR39000|c0_g1_i39000	TR377|c0_g1_i377			TR1898|c0_g1_i1898	TR11011|c0_g1_i11011	TR972|c0_g1_i972	TR4625|c0_g1_i4625			TR43422|c0_g1_i43422	TR30938|c0_g1_i30938	TR14898|c0_g1_i14898	TR42775|c0_g1_i42775		TR1898|c0_g1_i1898	TR11011|c0_g1_i11011	TR972|c0_g1_i972	TR4625|c0_g1_i4625
TR34410|c0_g1_i34410	TR43464|c0_g1_i43464	TR42314|c0_g1_i42314	TR42991|c0_g1_i42991			TR24271|c0_g1_i24271	TR10276|c0_g1_i10276	TR1479|c0_g1_i1479	TR37752|c0_g1_i37752			TR43322|c0_g1_i43322	TR20795|c0_g1_i20795	TR20665|c0_g1_i20665	TR17200|c0_g1_i17200		TR24271|c0_g1_i24271	TR10276|c0_g1_i10276	TR1479|c0_g1_i1479	TR37752|c0_g1_i37752
TR39771|c0_g1_i39771	TR12650|c0_g1_i12650	TR35306|c0_g1_i35306	TR42304|c0_g1_i42304			TR3666|c0_g1_i3666	TR28753|c0_g1_i28753	TR22719|c0_g1_i22719	TR20353|c0_g1_i20353			TR43244|c0_g1_i43244	TR10120|c0_g1_i10120	TR5794|c0_g1_i5794	TR43554|c0_g1_i43554		TR3666|c0_g1_i3666	TR28753|c0_g1_i28753	TR22719|c0_g1_i22719	TR20353|c0_g1_i20353
TR28601|c0_g1_i28601	TR7955|c0_g1_i7955	TR28132|c0_g1_i28132	TR36755|c0_g1_i36755			TR26500|c0_g1_i26500	TR33831|c0_g1_i33831	TR24349|c0_g1_i24349	TR4399|c0_g1_i4399			TR43130|c0_g1_i43130	TR33986|c0_g1_i33986	TR29931|c0_g1_i29931	TR14132|c0_g1_i14132		TR26500|c0_g1_i26500	TR33831|c0_g1_i33831	TR24349|c0_g1_i24349	TR4399|c0_g1_i4399
TR16930|c0_g1_i16930	TR17074|c0_g1_i17074	TR3641|c0_g1_i3641	TR18772|c0_g1_i18772			TR14937|c0_g1_i14937	TR38900|c0_g1_i38900	TR25112|c0_g1_i25112	TR1508|c0_g1_i1508			TR36482|c0_g1_i36482	TR17623|c0_g1_i17623	TR6956|c0_g1_i6956	TR44190|c0_g1_i44190		TR14937|c0_g1_i14937	TR38900|c0_g1_i38900	TR25112|c0_g1_i25112	TR1508|c0_g1_i1508
TR18050|c0_g1_i18050	TR33612|c0_g1_i33612	TR24512|c0_g1_i24512	TR17490|c0_g1_i17490			TR29479|c0_g1_i29479	TR22028|c0_g1_i22028	TR4458|c0_g1_i4458	TR4429|c0_g1_i4429			TR16813|c0_g1_i16813	TR36219|c0_g1_i36219	TR40147|c0_g1_i40147	TR10169|c0_g1_i10169		TR29479|c0_g1_i29479	TR22028|c0_g1_i22028	TR4458|c0_g1_i4458	TR4429|c0_g1_i4429
TR4528|c0_g1_i4528	TR32944|c0_g1_i32944	TR38850|c0_g1_i38850	TR1660|c0_g1_i1660			TR9116|c0_g1_i9116	TR37083|c0_g1_i37083	TR1049|c0_g1_i1049	TR33638|c0_g1_i33638			TR15093|c0_g1_i15093	TR40670|c0_g1_i40670	TR8546|c0_g1_i8546	TR36531|c0_g1_i36531		TR9116|c0_g1_i9116	TR37083|c0_g1_i37083	TR1049|c0_g1_i1049	TR33638|c0_g1_i33638
TR26285|c0_g1_i26285	TR19225|c0_g1_i19225	TR3239|c0_g1_i3239	TR1170|c0_g1_i1170			TR23945|c0_g1_i23945	TR30047|c0_g1_i30047	TR2762|c0_g1_i2762	TR43206|c0_g1_i43206			TR42043|c0_g1_i42043	TR35795|c0_g1_i35795	TR14215|c0_g1_i14215	TR15785|c0_g1_i15785		TR23945|c0_g1_i23945	TR30047|c0_g1_i30047	TR2762|c0_g1_i2762	TR43206|c0_g1_i43206
TR18186|c0_g1_i18186	TR11189|c0_g1_i11189	TR43522|c0_g1_i43522	TR35203|c0_g1_i35203			TR20923|c0_g1_i20923	TR23177|c0_g1_i23177	TR28088|c0_g1_i28088	TR28500|c0_g1_i28500			TR25054|c0_g1_i25054	TR2801|c0_g1_i2801	TR13808|c0_g1_i13808	TR40113|c0_g1_i40113		TR20923|c0_g1_i20923	TR23177|c0_g1_i23177	TR28088|c0_g1_i28088	TR28500|c0_g1_i28500
TR7639|c0_g1_i7639	TR4618|c0_g1_i4618	TR28432|c0_g1_i28432	TR37229|c0_g1_i37229			TR33966|c0_g1_i33966	TR6348|c0_g1_i6348	TR4209|c0_g1_i4209	TR34867|c0_g1_i34867			TR35749|c0_g1_i35749	TR31351|c0_g1_i31351	TR38460|c0_g1_i38460	TR644|c0_g1_i644		TR33966|c0_g1_i33966	TR6348|c0_g1_i6348	TR4209|c0_g1_i4209	TR34867|c0_g1_i34867
TR17766|c0_g1_i17766	TR8488|c0_g1_i8488	TR30303|c0_g1_i30303	TR13893|c0_g1_i13893			TR24107|c0_g1_i24107	TR20626|c0_g1_i20626	TR2666|c0_g1_i2666	TR12326|c0_g1_i12326			TR12976|c0_g1_i12976	TR13104|c0_g1_i13104	TR14861|c0_g1_i14861	TR34388|c0_g1_i34388		TR24107|c0_g1_i24107	TR20626|c0_g1_i20626	TR2666|c0_g1_i2666	TR12326|c0_g1_i12326
TR40109|c0_g1_i40109	TR20492|c0_g1_i20492	TR24648|c0_g1_i24648	TR26500|c0_g1_i26500			TR42824|c0_g1_i42824	TR39987|c0_g1_i39987	TR2988|c0_g1_i2988	TR3066|c0_g1_i3066			TR2489|c0_g1_i2489	TR17300|c0_g1_i17300	TR24059|c0_g1_i24059	TR7157|c0_g1_i7157		TR42824|c0_g1_i42824	TR39987|c0_g1_i39987	TR2988|c0_g1_i2988	TR3066|c0_g1_i3066
TR12028|c0_g1_i12028	TR15452|c0_g1_i15452	TR14969|c0_g1_i14969	TR13443|c0_g1_i13443			TR2659|c0_g1_i2659	TR33967|c0_g1_i33967	TR24062|c0_g1_i24062	TR1430|c0_g1_i1430			TR20968|c0_g1_i20968	TR483|c0_g1_i483	TR40943|c0_g1_i40943	TR21383|c0_g1_i21383		TR2659|c0_g1_i2659	TR33967|c0_g1_i33967	TR24062|c0_g1_i24062	TR1430|c0_g1_i1430
TR36080|c0_g1_i36080	TR21199|c0_g1_i21199	TR29223|c0_g1_i29223	TR3637|c0_g1_i3637			TR41385|c0_g1_i41385	TR34762|c0_g1_i34762	TR1058|c0_g1_i1058	TR229|c0_g1_i229			TR14969|c0_g1_i14969	TR7510|c0_g1_i7510	TR17685|c0_g1_i17685	TR969|c0_g1_i969		TR41385|c0_g1_i41385	TR34762|c0_g1_i34762	TR1058|c0_g1_i1058	TR229|c0_g1_i229
TR14656|c0_g1_i14656	TR9296|c0_g1_i9296	TR43443|c0_g1_i43443	TR36240|c0_g1_i36240			TR26409|c0_g1_i26409	TR24076|c0_g1_i24076	TR22747|c0_g1_i22747	TR9250|c0_g1_i9250			TR17120|c0_g1_i17120	TR44407|c0_g1_i44407	TR17238|c0_g1_i17238	TR15517|c0_g1_i15517		TR26409|c0_g1_i26409	TR24076|c0_g1_i24076	TR22747|c0_g1_i22747	TR9250|c0_g1_i9250
TR39003|c0_g1_i39003	TR37|c0_g1_i37	TR11171|c0_g1_i11171	TR2164|c0_g1_i2164			TR25664|c0_g1_i25664	TR24722|c0_g1_i24722	TR2707|c0_g1_i2707	TR2386|c0_g1_i2386			TR36663|c0_g1_i36663	TR40312|c0_g1_i40312	TR28726|c0_g1_i28726	TR38968|c0_g1_i38968		TR25664|c0_g1_i25664	TR24722|c0_g1_i24722	TR2707|c0_g1_i2707	TR2386|c0_g1_i2386
TR30097|c0_g1_i30097	TR28122|c0_g1_i28122	TR39879|c0_g1_i39879	TR26294|c0_g1_i26294			TR19896|c0_g1_i19896	TR20868|c0_g1_i20868	TR16812|c0_g1_i16812	TR27745|c0_g1_i27745			TR12579|c0_g1_i12579	TR8028|c0_g1_i8028	TR806|c0_g1_i806	TR19130|c0_g1_i19130		TR19896|c0_g1_i19896	TR20868|c0_g1_i20868	TR16812|c0_g1_i16812	TR27745|c0_g1_i27745
TR22690|c0_g1_i22690	TR29519|c0_g1_i29519	TR1719|c0_g1_i1719	TR15218|c0_g1_i15218			TR17171|c0_g1_i17171	TR22057|c0_g1_i22057	TR8313|c0_g1_i8313	TR24140|c0_g1_i24140			TR36365|c0_g1_i36365	TR12060|c0_g1_i12060	TR23301|c0_g1_i23301	TR12006|c0_g1_i12006		TR17171|c0_g1_i17171	TR22057|c0_g1_i22057	TR8313|c0_g1_i8313	TR24140|c0_g1_i24140
TR22691|c0_g1_i22691	TR22735|c0_g1_i22735	TR40592|c0_g1_i40592	TR14492|c0_g1_i14492			TR21280|c0_g1_i21280	TR14937|c0_g1_i14937	TR2805|c0_g1_i2805	TR2090|c0_g1_i2090			TR33587|c0_g1_i33587	TR4081|c0_g1_i4081	TR27953|c0_g1_i27953	TR117|c0_g1_i117		TR21280|c0_g1_i21280	TR14937|c0_g1_i14937	TR2805|c0_g1_i2805	TR2090|c0_g1_i2090
TR33700|c0_g1_i33700	TR29066|c0_g1_i29066	TR1284|c0_g1_i1284	TR31161|c0_g1_i31161			TR2960|c0_g1_i2960	TR38917|c0_g1_i38917	TR2379|c0_g1_i2379	TR1482|c0_g1_i1482			TR43039|c0_g1_i43039	TR25682|c0_g1_i25682	TR35580|c0_g1_i35580	TR40009|c0_g1_i40009		TR2960|c0_g1_i2960	TR38917|c0_g1_i38917	TR2379|c0_g1_i2379	TR1482|c0_g1_i1482
TR3146|c0_g1_i3146	TR7165|c0_g1_i7165	TR6884|c0_g1_i6884	TR21617|c0_g1_i21617			TR6859|c0_g1_i6859	TR21519|c0_g1_i21519	TR2986|c0_g1_i2986	TR20858|c0_g1_i20858			TR36885|c0_g1_i36885	TR13990|c0_g1_i13990	TR21188|c0_g1_i21188	TR29894|c0_g1_i29894		TR6859|c0_g1_i6859	TR21519|c0_g1_i21519	TR2986|c0_g1_i2986	TR20858|c0_g1_i20858
TR24921|c0_g1_i24921	TR12028|c0_g1_i12028	TR5878|c0_g1_i5878	TR34259|c0_g1_i34259			TR25608|c0_g1_i25608	TR22449|c0_g1_i22449	TR20399|c0_g1_i20399	TR16607|c0_g1_i16607			TR31033|c0_g1_i31033	TR4313|c0_g1_i4313	TR3311|c0_g1_i3311	TR13124|c0_g1_i13124		TR25608|c0_g1_i25608	TR22449|c0_g1_i22449	TR20399|c0_g1_i20399	TR16607|c0_g1_i16607
TR25665|c0_g1_i25665	TR26585|c0_g1_i26585	TR30|c0_g1_i30	TR29258|c0_g1_i29258			TR15388|c0_g1_i15388	TR32330|c0_g1_i32330	TR11574|c0_g1_i11574	TR2865|c0_g1_i2865			TR180|c0_g1_i180	TR40508|c0_g1_i40508	TR36802|c0_g1_i36802	TR465|c0_g1_i465		TR15388|c0_g1_i15388	TR32330|c0_g1_i32330	TR11574|c0_g1_i11574	TR2865|c0_g1_i2865
TR33706|c0_g1_i33706	TR429|c0_g1_i429	TR23377|c0_g1_i23377	TR6022|c0_g1_i6022			TR20835|c0_g1_i20835	TR38926|c0_g1_i38926	TR229|c0_g1_i229	TR26544|c0_g1_i26544			TR29299|c0_g1_i29299	TR2143|c0_g1_i2143	TR19552|c0_g1_i19552	TR23719|c0_g1_i23719		TR20835|c0_g1_i20835	TR38926|c0_g1_i38926	TR229|c0_g1_i229	TR26544|c0_g1_i26544
TR794|c0_g1_i794	TR11873|c0_g1_i11873	TR12619|c0_g1_i12619	TR9061|c0_g1_i9061			TR23835|c0_g1_i23835	TR21212|c0_g1_i21212	TR13949|c0_g1_i13949	TR20153|c0_g1_i20153			TR31055|c0_g1_i31055	TR5940|c0_g1_i5940	TR38178|c0_g1_i38178	TR39073|c0_g1_i39073		TR23835|c0_g1_i23835	TR21212|c0_g1_i21212	TR13949|c0_g1_i13949	TR20153|c0_g1_i20153
TR41417|c0_g1_i41417	TR1042|c0_g1_i1042	TR8505|c0_g1_i8505	TR13578|c0_g1_i13578			TR20848|c0_g1_i20848	TR21225|c0_g1_i21225	TR23039|c0_g1_i23039	TR4266|c0_g1_i4266			TR6018|c0_g1_i6018	TR40151|c0_g1_i40151	TR43521|c0_g1_i43521	TR21467|c0_g1_i21467		TR20848|c0_g1_i20848	TR21225|c0_g1_i21225	TR23039|c0_g1_i23039	TR4266|c0_g1_i4266
TR4467|c0_g1_i4467	TR11193|c0_g1_i11193	TR25990|c0_g1_i25990	TR25490|c0_g1_i25490			TR23799|c0_g1_i23799	TR558|c0_g1_i558	TR20353|c0_g1_i20353	TR2848|c0_g1_i2848			TR28877|c0_g1_i28877	TR95|c0_g1_i95	TR26009|c0_g1_i26009	TR24806|c0_g1_i24806		TR23799|c0_g1_i23799	TR558|c0_g1_i558	TR20353|c0_g1_i20353	TR2848|c0_g1_i2848
TR9512|c0_g1_i9512	TR25422|c0_g1_i25422	TR25066|c0_g1_i25066	TR43551|c0_g1_i43551			TR659|c0_g1_i659	TR1062|c0_g1_i1062	TR4180|c0_g1_i4180	TR1696|c0_g1_i1696			TR1070|c0_g1_i1070	TR1296|c0_g1_i1296	TR23474|c0_g1_i23474	TR27730|c0_g1_i27730		TR659|c0_g1_i659	TR1062|c0_g1_i1062	TR4180|c0_g1_i4180	TR1696|c0_g1_i1696
TR42880|c0_g1_i42880	TR44167|c0_g1_i44167	TR448|c0_g1_i448	TR1524|c0_g1_i1524			TR2273|c0_g1_i2273	TR15257|c0_g1_i15257	TR1412|c0_g1_i1412	TR1272|c0_g1_i1272			TR19955|c0_g1_i19955	TR19506|c0_g1_i19506	TR44369|c0_g1_i44369	TR12805|c0_g1_i12805		TR2273|c0_g1_i2273	TR15257|c0_g1_i15257	TR1412|c0_g1_i1412	TR1272|c0_g1_i1272
TR40681|c0_g1_i40681	TR15218|c0_g1_i15218	TR33793|c0_g1_i33793	TR29574|c0_g1_i29574			TR22232|c0_g1_i22232	TR42247|c0_g1_i42247	TR1360|c0_g1_i1360	TR28509|c0_g1_i28509			TR5110|c0_g1_i5110	TR21|c0_g1_i21	TR37936|c0_g1_i37936	TR3916|c0_g1_i3916		TR22232|c0_g1_i22232	TR42247|c0_g1_i42247	TR1360|c0_g1_i1360	TR28509|c0_g1_i28509
TR39532|c0_g1_i39532	TR14065|c0_g1_i14065	TR14603|c0_g1_i14603	TR17942|c0_g1_i17942			TR3857|c0_g1_i3857	TR2976|c0_g1_i2976	TR24842|c0_g1_i24842	TR1775|c0_g1_i1775			TR1512|c0_g1_i1512	TR9459|c0_g1_i9459	TR34799|c0_g1_i34799	TR33933|c0_g1_i33933		TR3857|c0_g1_i3857	TR2976|c0_g1_i2976	TR24842|c0_g1_i24842	TR1775|c0_g1_i1775
TR556|c0_g1_i556	TR23684|c0_g1_i23684	TR21647|c0_g1_i21647	TR44300|c0_g1_i44300			TR21621|c0_g1_i21621	TR2524|c0_g1_i2524	TR2954|c0_g1_i2954	TR2129|c0_g1_i2129			TR17383|c0_g1_i17383	TR6471|c0_g1_i6471	TR36499|c0_g1_i36499	TR20175|c0_g1_i20175		TR21621|c0_g1_i21621	TR2524|c0_g1_i2524	TR2954|c0_g1_i2954	TR2129|c0_g1_i2129
TR621|c0_g1_i621	TR4930|c0_g1_i4930	TR40953|c0_g1_i40953	TR28256|c0_g1_i28256			TR24632|c0_g1_i24632	TR29156|c0_g1_i29156	TR28683|c0_g1_i28683	TR2048|c0_g1_i2048			TR25552|c0_g1_i25552	TR20478|c0_g1_i20478	TR14307|c0_g1_i14307	TR2014|c0_g1_i2014		TR24632|c0_g1_i24632	TR29156|c0_g1_i29156	TR28683|c0_g1_i28683	TR2048|c0_g1_i2048
TR24858|c0_g1_i24858	TR44399|c0_g1_i44399	TR35768|c0_g1_i35768	TR41940|c0_g1_i41940			TR43741|c0_g1_i43741	TR20866|c0_g1_i20866	TR4210|c0_g1_i4210	TR1143|c0_g1_i1143			TR35333|c0_g1_i35333	TR3125|c0_g1_i3125	TR30356|c0_g1_i30356	TR8325|c0_g1_i8325		TR43741|c0_g1_i43741	TR20866|c0_g1_i20866	TR4210|c0_g1_i4210	TR1143|c0_g1_i1143
TR11437|c0_g1_i11437	TR32256|c0_g1_i32256	TR28639|c0_g1_i28639	TR28885|c0_g1_i28885			TR3017|c0_g1_i3017	TR2236|c0_g1_i2236	TR2509|c0_g1_i2509	TR4201|c0_g1_i4201			TR4372|c0_g1_i4372	TR18467|c0_g1_i18467	TR37061|c0_g1_i37061	TR18029|c0_g1_i18029		TR3017|c0_g1_i3017	TR2236|c0_g1_i2236	TR2509|c0_g1_i2509	TR4201|c0_g1_i4201
TR31811|c0_g1_i31811	TR41606|c0_g1_i41606	TR17171|c0_g1_i17171	TR424|c0_g1_i424			TR26512|c0_g1_i26512	TR3858|c0_g1_i3858	TR2764|c0_g1_i2764	TR20119|c0_g1_i20119			TR43097|c0_g1_i43097	TR1673|c0_g1_i1673	TR33566|c0_g1_i33566	TR34183|c0_g1_i34183		TR26512|c0_g1_i26512	TR3858|c0_g1_i3858	TR2764|c0_g1_i2764	TR20119|c0_g1_i20119
TR9562|c0_g1_i9562	TR3060|c0_g1_i3060	TR43882|c0_g1_i43882	TR12917|c0_g1_i12917			TR13612|c0_g1_i13612	TR6232|c0_g1_i6232	TR1410|c0_g1_i1410	TR25101|c0_g1_i25101			TR3721|c0_g1_i3721	TR27015|c0_g1_i27015	TR39620|c0_g1_i39620	TR15654|c0_g1_i15654		TR13612|c0_g1_i13612	TR6232|c0_g1_i6232	TR1410|c0_g1_i1410	TR25101|c0_g1_i25101
TR21073|c0_g1_i21073	TR12590|c0_g1_i12590	TR39468|c0_g1_i39468	TR4187|c0_g1_i4187			TR23693|c0_g1_i23693	TR23835|c0_g1_i23835	TR4307|c0_g1_i4307	TR2845|c0_g1_i2845			TR23829|c0_g1_i23829	TR15406|c0_g1_i15406	TR37716|c0_g1_i37716	TR1246|c0_g1_i1246		TR23693|c0_g1_i23693	TR23835|c0_g1_i23835	TR4307|c0_g1_i4307	TR2845|c0_g1_i2845
TR38333|c0_g1_i38333	TR2011|c0_g1_i2011	TR29318|c0_g1_i29318	TR13085|c0_g1_i13085			TR14998|c0_g1_i14998	TR4290|c0_g1_i4290	TR20153|c0_g1_i20153	TR4087|c0_g1_i4087			TR13839|c0_g1_i13839	TR1573|c0_g1_i1573	TR43033|c0_g1_i43033	TR41129|c0_g1_i41129		TR14998|c0_g1_i14998	TR4290|c0_g1_i4290	TR20153|c0_g1_i20153	TR4087|c0_g1_i4087
TR18625|c0_g1_i18625	TR38696|c0_g1_i38696	TR5138|c0_g1_i5138	TR37621|c0_g1_i37621			TR15577|c0_g1_i15577	TR15723|c0_g1_i15723	TR2680|c0_g1_i2680	TR28237|c0_g1_i28237			TR41367|c0_g1_i41367	TR192|c0_g1_i192	TR23519|c0_g1_i23519	TR36291|c0_g1_i36291		TR15577|c0_g1_i15577	TR15723|c0_g1_i15723	TR2680|c0_g1_i2680	TR28237|c0_g1_i28237
TR35571|c0_g1_i35571	TR37503|c0_g1_i37503	TR7238|c0_g1_i7238	TR12113|c0_g1_i12113			TR3772|c0_g1_i3772	TR15709|c0_g1_i15709	TR28289|c0_g1_i28289	TR2382|c0_g1_i2382			TR31358|c0_g1_i31358	TR34661|c0_g1_i34661	TR4371|c0_g1_i4371	TR1046|c0_g1_i1046		TR3772|c0_g1_i3772	TR15709|c0_g1_i15709	TR28289|c0_g1_i28289	TR2382|c0_g1_i2382
TR43283|c0_g1_i43283	TR14516|c0_g1_i14516	TR32035|c0_g1_i32035	TR37347|c0_g1_i37347			TR14264|c0_g1_i14264	TR23138|c0_g1_i23138	TR34867|c0_g1_i34867	TR4483|c0_g1_i4483			TR30914|c0_g1_i30914	TR6751|c0_g1_i6751	TR29557|c0_g1_i29557	TR17980|c0_g1_i17980		TR14264|c0_g1_i14264	TR23138|c0_g1_i23138	TR34867|c0_g1_i34867	TR4483|c0_g1_i4483
TR13147|c0_g1_i13147	TR7193|c0_g1_i7193	TR42016|c0_g1_i42016	TR27054|c0_g1_i27054			TR21611|c0_g1_i21611	TR28973|c0_g1_i28973	TR19179|c0_g1_i19179	TR4058|c0_g1_i4058			TR19311|c0_g1_i19311	TR28360|c0_g1_i28360	TR39597|c0_g1_i39597	TR7089|c0_g1_i7089		TR21611|c0_g1_i21611	TR28973|c0_g1_i28973	TR19179|c0_g1_i19179	TR4058|c0_g1_i4058
TR33187|c0_g1_i33187	TR23908|c0_g1_i23908	TR21617|c0_g1_i21617	TR15099|c0_g1_i15099			TR23822|c0_g1_i23822	TR43741|c0_g1_i43741	TR15046|c0_g1_i15046	TR22928|c0_g1_i22928			TR38400|c0_g1_i38400	TR4521|c0_g1_i4521	TR41341|c0_g1_i41341	TR17025|c0_g1_i17025		TR23822|c0_g1_i23822	TR43741|c0_g1_i43741	TR15046|c0_g1_i15046	TR22928|c0_g1_i22928
TR42799|c0_g1_i42799	TR32737|c0_g1_i32737	TR22259|c0_g1_i22259	TR28459|c0_g1_i28459			TR12962|c0_g1_i12962	TR19668|c0_g1_i19668	TR33638|c0_g1_i33638	TR26483|c0_g1_i26483			TR2104|c0_g1_i2104	TR38524|c0_g1_i38524	TR43304|c0_g1_i43304	TR34469|c0_g1_i34469		TR12962|c0_g1_i12962	TR19668|c0_g1_i19668	TR33638|c0_g1_i33638	TR26483|c0_g1_i26483
TR38640|c0_g1_i38640	TR37791|c0_g1_i37791	TR17012|c0_g1_i17012	TR14072|c0_g1_i14072			TR22513|c0_g1_i22513	TR10687|c0_g1_i10687	TR28200|c0_g1_i28200	TR2987|c0_g1_i2987			TR35317|c0_g1_i35317	TR37646|c0_g1_i37646	TR34911|c0_g1_i34911	TR31380|c0_g1_i31380		TR22513|c0_g1_i22513	TR10687|c0_g1_i10687	TR28200|c0_g1_i28200	TR2987|c0_g1_i2987
TR15010|c0_g1_i15010	TR20851|c0_g1_i20851	TR36670|c0_g1_i36670	TR27750|c0_g1_i27750			TR22020|c0_g1_i22020	TR40605|c0_g1_i40605	TR37752|c0_g1_i37752	TR19293|c0_g1_i19293			TR2669|c0_g1_i2669	TR14624|c0_g1_i14624	TR15330|c0_g1_i15330	TR23171|c0_g1_i23171		TR22020|c0_g1_i22020	TR40605|c0_g1_i40605	TR37752|c0_g1_i37752	TR19293|c0_g1_i19293
TR44022|c0_g1_i44022	TR7073|c0_g1_i7073	TR34236|c0_g1_i34236	TR586|c0_g1_i586			TR23576|c0_g1_i23576	TR13612|c0_g1_i13612	TR381|c0_g1_i381	TR26422|c0_g1_i26422			TR36593|c0_g1_i36593	TR5808|c0_g1_i5808	TR21682|c0_g1_i21682	TR27557|c0_g1_i27557		TR23576|c0_g1_i23576	TR13612|c0_g1_i13612	TR381|c0_g1_i381	TR26422|c0_g1_i26422
TR20174|c0_g1_i20174	TR43761|c0_g1_i43761	TR41669|c0_g1_i41669	TR28712|c0_g1_i28712			TR21212|c0_g1_i21212	TR4215|c0_g1_i4215	TR4498|c0_g1_i4498	TR2590|c0_g1_i2590			TR23667|c0_g1_i23667	TR36139|c0_g1_i36139	TR42229|c0_g1_i42229	TR22062|c0_g1_i22062		TR21212|c0_g1_i21212	TR4215|c0_g1_i4215	TR4498|c0_g1_i4498	TR2590|c0_g1_i2590
TR16841|c0_g1_i16841	TR6765|c0_g1_i6765	TR26459|c0_g1_i26459	TR647|c0_g1_i647			TR21225|c0_g1_i21225	TR42607|c0_g1_i42607	TR1765|c0_g1_i1765	TR42005|c0_g1_i42005			TR24881|c0_g1_i24881	TR4635|c0_g1_i4635	TR15528|c0_g1_i15528	TR15515|c0_g1_i15515		TR21225|c0_g1_i21225	TR42607|c0_g1_i42607	TR1765|c0_g1_i1765	TR42005|c0_g1_i42005
TR3418|c0_g1_i3418	TR6869|c0_g1_i6869	TR39459|c0_g1_i39459	TR33448|c0_g1_i33448			TR28563|c0_g1_i28563	TR19272|c0_g1_i19272	TR2624|c0_g1_i2624	TR26319|c0_g1_i26319			TR41373|c0_g1_i41373	TR27173|c0_g1_i27173	TR7828|c0_g1_i7828	TR1725|c0_g1_i1725		TR28563|c0_g1_i28563	TR19272|c0_g1_i19272	TR2624|c0_g1_i2624	TR26319|c0_g1_i26319
TR4301|c0_g1_i4301	TR15163|c0_g1_i15163	TR16903|c0_g1_i16903	TR11171|c0_g1_i11171			TR2396|c0_g1_i2396	TR19865|c0_g1_i19865	TR4184|c0_g1_i4184	TR2866|c0_g1_i2866			TR35539|c0_g1_i35539	TR35014|c0_g1_i35014	TR36081|c0_g1_i36081	TR39084|c0_g1_i39084		TR2396|c0_g1_i2396	TR19865|c0_g1_i19865	TR4184|c0_g1_i4184	TR2866|c0_g1_i2866
TR36473|c0_g1_i36473	TR27556|c0_g1_i27556	TR25358|c0_g1_i25358	TR621|c0_g1_i621			TR34805|c0_g1_i34805	TR7870|c0_g1_i7870	TR2288|c0_g1_i2288	TR26943|c0_g1_i26943			TR14556|c0_g1_i14556	TR39043|c0_g1_i39043	TR12962|c0_g1_i12962	TR23123|c0_g1_i23123		TR34805|c0_g1_i34805	TR7870|c0_g1_i7870	TR2288|c0_g1_i2288	TR26943|c0_g1_i26943
TR27209|c0_g1_i27209	TR35520|c0_g1_i35520	TR14821|c0_g1_i14821	TR15731|c0_g1_i15731			TR22986|c0_g1_i22986	TR32027|c0_g1_i32027	TR37282|c0_g1_i37282	TR2729|c0_g1_i2729			TR29302|c0_g1_i29302	TR33637|c0_g1_i33637	TR1899|c0_g1_i1899	TR23338|c0_g1_i23338		TR22986|c0_g1_i22986	TR32027|c0_g1_i32027	TR37282|c0_g1_i37282	TR2729|c0_g1_i2729
TR7964|c0_g1_i7964	TR20228|c0_g1_i20228	TR34528|c0_g1_i34528	TR36500|c0_g1_i36500			TR21366|c0_g1_i21366	TR16881|c0_g1_i16881	TR4414|c0_g1_i4414	TR25603|c0_g1_i25603			TR33524|c0_g1_i33524	TR28732|c0_g1_i28732	TR43339|c0_g1_i43339	TR27105|c0_g1_i27105		TR21366|c0_g1_i21366	TR16881|c0_g1_i16881	TR4414|c0_g1_i4414	TR25603|c0_g1_i25603
TR15431|c0_g1_i15431	TR23957|c0_g1_i23957	TR38614|c0_g1_i38614	TR40221|c0_g1_i40221			TR19684|c0_g1_i19684	TR41352|c0_g1_i41352	TR33471|c0_g1_i33471	TR28088|c0_g1_i28088			TR1618|c0_g1_i1618	TR17774|c0_g1_i17774	TR18603|c0_g1_i18603	TR22777|c0_g1_i22777		TR19684|c0_g1_i19684	TR41352|c0_g1_i41352	TR33471|c0_g1_i33471	TR28088|c0_g1_i28088
TR3478|c0_g1_i3478	TR40919|c0_g1_i40919	TR39093|c0_g1_i39093	TR10036|c0_g1_i10036			TR6008|c0_g1_i6008	TR19759|c0_g1_i19759	TR1502|c0_g1_i1502	TR4343|c0_g1_i4343			TR11627|c0_g1_i11627	TR2763|c0_g1_i2763	TR629|c0_g1_i629	TR31367|c0_g1_i31367		TR6008|c0_g1_i6008	TR19759|c0_g1_i19759	TR1502|c0_g1_i1502	TR4343|c0_g1_i4343
TR23366|c0_g1_i23366	TR13869|c0_g1_i13869	TR44252|c0_g1_i44252	TR44194|c0_g1_i44194			TR16341|c0_g1_i16341	TR2748|c0_g1_i2748	TR2845|c0_g1_i2845	TR3952|c0_g1_i3952			TR32046|c0_g1_i32046	TR29220|c0_g1_i29220	TR22167|c0_g1_i22167	TR3804|c0_g1_i3804		TR16341|c0_g1_i16341	TR2748|c0_g1_i2748	TR2845|c0_g1_i2845	TR3952|c0_g1_i3952
TR20926|c0_g1_i20926	TR25295|c0_g1_i25295	TR43696|c0_g1_i43696	TR1709|c0_g1_i1709			TR16505|c0_g1_i16505	TR28049|c0_g1_i28049	TR43346|c0_g1_i43346	TR25551|c0_g1_i25551			TR31218|c0_g1_i31218	TR1731|c0_g1_i1731	TR43293|c0_g1_i43293	TR44319|c0_g1_i44319		TR16505|c0_g1_i16505	TR28049|c0_g1_i28049	TR43346|c0_g1_i43346	TR25551|c0_g1_i25551
TR27006|c0_g1_i27006	TR9797|c0_g1_i9797	TR40816|c0_g1_i40816	TR25113|c0_g1_i25113			TR13406|c0_g1_i13406	TR625|c0_g1_i625	TR19369|c0_g1_i19369	TR19265|c0_g1_i19265			TR34383|c0_g1_i34383	TR3348|c0_g1_i3348	TR43356|c0_g1_i43356	TR23474|c0_g1_i23474		TR13406|c0_g1_i13406	TR625|c0_g1_i625	TR19369|c0_g1_i19369	TR19265|c0_g1_i19265
TR20663|c0_g1_i20663	TR14099|c0_g1_i14099	TR44289|c0_g1_i44289	TR36767|c0_g1_i36767			TR22056|c0_g1_i22056	TR9919|c0_g1_i9919	TR26245|c0_g1_i26245	TR28636|c0_g1_i28636			TR5109|c0_g1_i5109	TR36053|c0_g1_i36053	TR33777|c0_g1_i33777	TR41826|c0_g1_i41826		TR22056|c0_g1_i22056	TR9919|c0_g1_i9919	TR26245|c0_g1_i26245	TR28636|c0_g1_i28636
TR33928|c0_g1_i33928	TR11648|c0_g1_i11648	TR26621|c0_g1_i26621	TR33668|c0_g1_i33668			TR42247|c0_g1_i42247	TR17446|c0_g1_i17446	TR24086|c0_g1_i24086	TR1432|c0_g1_i1432			TR21118|c0_g1_i21118	TR27227|c0_g1_i27227	TR21977|c0_g1_i21977	TR13988|c0_g1_i13988		TR42247|c0_g1_i42247	TR17446|c0_g1_i17446	TR24086|c0_g1_i24086	TR1432|c0_g1_i1432
TR44008|c0_g1_i44008	TR12202|c0_g1_i12202	TR42190|c0_g1_i42190	TR36783|c0_g1_i36783			TR34789|c0_g1_i34789	TR23400|c0_g1_i23400	TR33647|c0_g1_i33647	TR24037|c0_g1_i24037			TR25033|c0_g1_i25033	TR29325|c0_g1_i29325	TR20669|c0_g1_i20669	TR4453|c0_g1_i4453		TR34789|c0_g1_i34789	TR23400|c0_g1_i23400	TR33647|c0_g1_i33647	TR24037|c0_g1_i24037
TR28477|c0_g1_i28477	TR24935|c0_g1_i24935	TR37260|c0_g1_i37260	TR42421|c0_g1_i42421			TR3940|c0_g1_i3940	TR27851|c0_g1_i27851	TR2884|c0_g1_i2884	TR6815|c0_g1_i6815			TR3141|c0_g1_i3141	TR11561|c0_g1_i11561	TR16660|c0_g1_i16660	TR13543|c0_g1_i13543		TR3940|c0_g1_i3940	TR27851|c0_g1_i27851	TR2884|c0_g1_i2884	TR6815|c0_g1_i6815
TR28642|c0_g1_i28642	TR24936|c0_g1_i24936	TR35765|c0_g1_i35765	TR21836|c0_g1_i21836			TR37754|c0_g1_i37754	TR34152|c0_g1_i34152	TR2563|c0_g1_i2563	TR24062|c0_g1_i24062			TR31215|c0_g1_i31215	TR14235|c0_g1_i14235	TR33494|c0_g1_i33494	TR14711|c0_g1_i14711		TR37754|c0_g1_i37754	TR34152|c0_g1_i34152	TR2563|c0_g1_i2563	TR24062|c0_g1_i24062
TR9366|c0_g1_i9366	TR114|c0_g1_i114	TR6237|c0_g1_i6237	TR13754|c0_g1_i13754			TR21004|c0_g1_i21004	TR9987|c0_g1_i9987	TR4041|c0_g1_i4041	TR6569|c0_g1_i6569			TR42197|c0_g1_i42197	TR11805|c0_g1_i11805	TR39999|c0_g1_i39999	TR13474|c0_g1_i13474		TR21004|c0_g1_i21004	TR9987|c0_g1_i9987	TR4041|c0_g1_i4041	TR6569|c0_g1_i6569
TR21465|c0_g1_i21465	TR22546|c0_g1_i22546	TR1914|c0_g1_i1914	TR20800|c0_g1_i20800			TR10228|c0_g1_i10228	TR9317|c0_g1_i9317	TR2378|c0_g1_i2378	TR2960|c0_g1_i2960			TR37359|c0_g1_i37359	TR24565|c0_g1_i24565	TR40103|c0_g1_i40103	TR41230|c0_g1_i41230		TR10228|c0_g1_i10228	TR9317|c0_g1_i9317	TR2378|c0_g1_i2378	TR2960|c0_g1_i2960
TR33826|c0_g1_i33826	TR21996|c0_g1_i21996	TR40524|c0_g1_i40524	TR398|c0_g1_i398			TR1145|c0_g1_i1145	TR3315|c0_g1_i3315	TR2928|c0_g1_i2928	TR12835|c0_g1_i12835			TR35558|c0_g1_i35558	TR24566|c0_g1_i24566	TR960|c0_g1_i960	TR23413|c0_g1_i23413		TR1145|c0_g1_i1145	TR3315|c0_g1_i3315	TR2928|c0_g1_i2928	TR12835|c0_g1_i12835
TR25586|c0_g1_i25586	TR44007|c0_g1_i44007	TR3941|c0_g1_i3941	TR21924|c0_g1_i21924			TR23956|c0_g1_i23956	TR40155|c0_g1_i40155	TR4399|c0_g1_i4399	TR1003|c0_g1_i1003			TR17819|c0_g1_i17819	TR2576|c0_g1_i2576	TR40840|c0_g1_i40840	TR19591|c0_g1_i19591		TR23956|c0_g1_i23956	TR40155|c0_g1_i40155	TR4399|c0_g1_i4399	TR1003|c0_g1_i1003
TR26598|c0_g1_i26598	TR26277|c0_g1_i26277	TR25475|c0_g1_i25475	TR27333|c0_g1_i27333			TR26243|c0_g1_i26243	TR21025|c0_g1_i21025	TR4201|c0_g1_i4201	TR24166|c0_g1_i24166			TR28991|c0_g1_i28991	TR1487|c0_g1_i1487	TR14878|c0_g1_i14878	TR15788|c0_g1_i15788		TR26243|c0_g1_i26243	TR21025|c0_g1_i21025	TR4201|c0_g1_i4201	TR24166|c0_g1_i24166
TR13025|c0_g1_i13025	TR390|c0_g1_i390	TR6842|c0_g1_i6842	TR7638|c0_g1_i7638			TR35589|c0_g1_i35589	TR23041|c0_g1_i23041	TR4610|c0_g1_i4610	TR28200|c0_g1_i28200			TR35683|c0_g1_i35683	TR18232|c0_g1_i18232	TR37069|c0_g1_i37069	TR35056|c0_g1_i35056		TR35589|c0_g1_i35589	TR23041|c0_g1_i23041	TR4610|c0_g1_i4610	TR28200|c0_g1_i28200
TR22144|c0_g1_i22144	TR3898|c0_g1_i3898	TR346|c0_g1_i346	TR9733|c0_g1_i9733			TR14453|c0_g1_i14453	TR13718|c0_g1_i13718	TR26469|c0_g1_i26469	TR8146|c0_g1_i8146			TR36381|c0_g1_i36381	TR5118|c0_g1_i5118	TR13789|c0_g1_i13789	TR8058|c0_g1_i8058		TR14453|c0_g1_i14453	TR13718|c0_g1_i13718	TR26469|c0_g1_i26469	TR8146|c0_g1_i8146
TR14488|c0_g1_i14488	TR14203|c0_g1_i14203	TR25035|c0_g1_i25035	TR6886|c0_g1_i6886			TR35541|c0_g1_i35541	TR2802|c0_g1_i2802	TR4602|c0_g1_i4602	TR1514|c0_g1_i1514			TR37794|c0_g1_i37794	TR28227|c0_g1_i28227	TR42247|c0_g1_i42247	TR42629|c0_g1_i42629		TR35541|c0_g1_i35541	TR2802|c0_g1_i2802	TR4602|c0_g1_i4602	TR1514|c0_g1_i1514
TR8148|c0_g1_i8148	TR38925|c0_g1_i38925	TR36369|c0_g1_i36369	TR26158|c0_g1_i26158			TR26286|c0_g1_i26286	TR1365|c0_g1_i1365	TR27745|c0_g1_i27745	TR37340|c0_g1_i37340			TR33707|c0_g1_i33707	TR24703|c0_g1_i24703	TR40569|c0_g1_i40569	TR21079|c0_g1_i21079		TR26286|c0_g1_i26286	TR1365|c0_g1_i1365	TR27745|c0_g1_i27745	TR37340|c0_g1_i37340
TR43979|c0_g1_i43979	TR8530|c0_g1_i8530	TR41007|c0_g1_i41007	TR44669|c0_g1_i44669			TR4608|c0_g1_i4608	TR21511|c0_g1_i21511	TR6569|c0_g1_i6569	TR4244|c0_g1_i4244			TR13311|c0_g1_i13311	TR43073|c0_g1_i43073	TR16267|c0_g1_i16267	TR36924|c0_g1_i36924		TR4608|c0_g1_i4608	TR21511|c0_g1_i21511	TR6569|c0_g1_i6569	TR4244|c0_g1_i4244
TR5900|c0_g1_i5900	TR9018|c0_g1_i9018	TR38329|c0_g1_i38329	TR13384|c0_g1_i13384			TR17884|c0_g1_i17884	TR20270|c0_g1_i20270	TR24127|c0_g1_i24127	TR2671|c0_g1_i2671			TR41430|c0_g1_i41430	TR15917|c0_g1_i15917	TR11584|c0_g1_i11584	TR84|c0_g1_i84		TR17884|c0_g1_i17884	TR20270|c0_g1_i20270	TR24127|c0_g1_i24127	TR2671|c0_g1_i2671
TR5392|c0_g1_i5392	TR41240|c0_g1_i41240	TR48|c0_g1_i48	TR41366|c0_g1_i41366			TR21186|c0_g1_i21186	TR21351|c0_g1_i21351	TR20829|c0_g1_i20829	TR1479|c0_g1_i1479			TR31846|c0_g1_i31846	TR27952|c0_g1_i27952	TR31965|c0_g1_i31965	TR13486|c0_g1_i13486		TR21186|c0_g1_i21186	TR21351|c0_g1_i21351	TR20829|c0_g1_i20829	TR1479|c0_g1_i1479
TR5427|c0_g1_i5427	TR5095|c0_g1_i5095	TR28593|c0_g1_i28593	TR30211|c0_g1_i30211			TR6156|c0_g1_i6156	TR38845|c0_g1_i38845	TR20592|c0_g1_i20592	TR28060|c0_g1_i28060			TR34698|c0_g1_i34698	TR2596|c0_g1_i2596	TR36755|c0_g1_i36755	TR29108|c0_g1_i29108		TR3584|c0_g1_i3584	TR38845|c0_g1_i38845	TR20592|c0_g1_i20592	TR28060|c0_g1_i28060
TR21182|c0_g1_i21182	TR25755|c0_g1_i25755	TR41194|c0_g1_i41194	TR16860|c0_g1_i16860			TR3584|c0_g1_i3584	TR24937|c0_g1_i24937	TR37676|c0_g1_i37676	TR4560|c0_g1_i4560			TR9672|c0_g1_i9672	TR339|c0_g1_i339	TR44741|c0_g1_i44741	TR38911|c0_g1_i38911		TR6156|c0_g1_i6156	TR24937|c0_g1_i24937	TR37676|c0_g1_i37676	TR4560|c0_g1_i4560
TR27018|c0_g1_i27018	TR19913|c0_g1_i19913	TR21854|c0_g1_i21854	TR8429|c0_g1_i8429			TR21472|c0_g1_i21472	TR26253|c0_g1_i26253	TR20717|c0_g1_i20717	TR28090|c0_g1_i28090			TR35247|c0_g1_i35247	TR3923|c0_g1_i3923	TR33765|c0_g1_i33765	TR17494|c0_g1_i17494		TR21472|c0_g1_i21472	TR26253|c0_g1_i26253	TR20717|c0_g1_i20717	TR28090|c0_g1_i28090
TR16842|c0_g1_i16842	TR12518|c0_g1_i12518	TR37202|c0_g1_i37202	TR27749|c0_g1_i27749			TR10992|c0_g1_i10992	TR4532|c0_g1_i4532	TR28065|c0_g1_i28065	TR24481|c0_g1_i24481			TR40151|c0_g1_i40151	TR12360|c0_g1_i12360	TR12542|c0_g1_i12542	TR20457|c0_g1_i20457		TR10992|c0_g1_i10992	TR4532|c0_g1_i4532	TR28065|c0_g1_i28065	TR24481|c0_g1_i24481
TR28039|c0_g1_i28039	TR28261|c0_g1_i28261	TR38289|c0_g1_i38289	TR40681|c0_g1_i40681			TR22601|c0_g1_i22601	TR21655|c0_g1_i21655	TR28163|c0_g1_i28163	TR2809|c0_g1_i2809			TR33803|c0_g1_i33803	TR39035|c0_g1_i39035	TR42410|c0_g1_i42410	TR14210|c0_g1_i14210		TR22601|c0_g1_i22601	TR21655|c0_g1_i21655	TR28163|c0_g1_i28163	TR2809|c0_g1_i2809
TR22538|c0_g1_i22538	TR29271|c0_g1_i29271	TR31925|c0_g1_i31925	TR32338|c0_g1_i32338			TR19208|c0_g1_i19208	TR20061|c0_g1_i20061	TR26066|c0_g1_i26066	TR3240|c0_g1_i3240			TR25185|c0_g1_i25185	TR28146|c0_g1_i28146	TR42573|c0_g1_i42573	TR357|c0_g1_i357		TR19208|c0_g1_i19208	TR20061|c0_g1_i20061	TR26066|c0_g1_i26066	TR3240|c0_g1_i3240
TR22542|c0_g1_i22542	TR22622|c0_g1_i22622	TR16989|c0_g1_i16989	TR343|c0_g1_i343			TR25518|c0_g1_i25518	TR21505|c0_g1_i21505	TR24098|c0_g1_i24098	TR32716|c0_g1_i32716			TR41684|c0_g1_i41684	TR1722|c0_g1_i1722	TR14844|c0_g1_i14844	TR4345|c0_g1_i4345		TR25518|c0_g1_i25518	TR21505|c0_g1_i21505	TR24098|c0_g1_i24098	TR32716|c0_g1_i32716
TR2988|c0_g1_i2988	TR28318|c0_g1_i28318	TR9657|c0_g1_i9657	TR26851|c0_g1_i26851			TR24421|c0_g1_i24421	TR2273|c0_g1_i2273	TR8463|c0_g1_i8463	TR2876|c0_g1_i2876			TR13261|c0_g1_i13261	TR39980|c0_g1_i39980	TR25959|c0_g1_i25959	TR26607|c0_g1_i26607		TR24421|c0_g1_i24421	TR2273|c0_g1_i2273	TR8463|c0_g1_i8463	TR2876|c0_g1_i2876
TR6970|c0_g1_i6970	TR13767|c0_g1_i13767	TR3506|c0_g1_i3506	TR18402|c0_g1_i18402			TR11521|c0_g1_i11521	TR16328|c0_g1_i16328	TR2989|c0_g1_i2989	TR3830|c0_g1_i3830			TR3573|c0_g1_i3573	TR25433|c0_g1_i25433	TR11519|c0_g1_i11519	TR11611|c0_g1_i11611		TR11521|c0_g1_i11521	TR16328|c0_g1_i16328	TR2989|c0_g1_i2989	TR3830|c0_g1_i3830
TR40052|c0_g1_i40052	TR29751|c0_g1_i29751	TR15643|c0_g1_i15643	TR3242|c0_g1_i3242			TR3605|c0_g1_i3605	TR40353|c0_g1_i40353	TR1775|c0_g1_i1775	TR20266|c0_g1_i20266			TR12995|c0_g1_i12995	TR17357|c0_g1_i17357	TR14242|c0_g1_i14242	TR7242|c0_g1_i7242		TR3605|c0_g1_i3605	TR40353|c0_g1_i40353	TR1775|c0_g1_i1775	TR20266|c0_g1_i20266
TR11628|c0_g1_i11628	TR21317|c0_g1_i21317	TR12543|c0_g1_i12543	TR21983|c0_g1_i21983			TR9919|c0_g1_i9919	TR18827|c0_g1_i18827	TR26943|c0_g1_i26943	TR33241|c0_g1_i33241			TR2488|c0_g1_i2488	TR14851|c0_g1_i14851	TR15525|c0_g1_i15525	TR24296|c0_g1_i24296		TR9919|c0_g1_i9919	TR18827|c0_g1_i18827	TR26943|c0_g1_i26943	TR33241|c0_g1_i33241
TR20867|c0_g1_i20867	TR40925|c0_g1_i40925	TR5157|c0_g1_i5157	TR21441|c0_g1_i21441			TR5106|c0_g1_i5106	TR30971|c0_g1_i30971	TR4087|c0_g1_i4087	TR32296|c0_g1_i32296			TR38297|c0_g1_i38297	TR28777|c0_g1_i28777	TR22579|c0_g1_i22579	TR44529|c0_g1_i44529		TR5106|c0_g1_i5106	TR30971|c0_g1_i30971	TR4087|c0_g1_i4087	TR32296|c0_g1_i32296
TR1464|c0_g1_i1464	TR38972|c0_g1_i38972	TR42246|c0_g1_i42246	TR9370|c0_g1_i9370			TR16|c0_g1_i16	TR12446|c0_g1_i12446	TR2583|c0_g1_i2583	TR24852|c0_g1_i24852			TR37342|c0_g1_i37342	TR10060|c0_g1_i10060	TR28592|c0_g1_i28592	TR14129|c0_g1_i14129		TR16|c0_g1_i16	TR12446|c0_g1_i12446	TR2583|c0_g1_i2583	TR24852|c0_g1_i24852
TR9683|c0_g1_i9683	TR4281|c0_g1_i4281	TR13404|c0_g1_i13404	TR37677|c0_g1_i37677			TR31857|c0_g1_i31857	TR36036|c0_g1_i36036	TR3240|c0_g1_i3240	TR32110|c0_g1_i32110			TR7095|c0_g1_i7095	TR29646|c0_g1_i29646	TR25795|c0_g1_i25795	TR4211|c0_g1_i4211		TR31857|c0_g1_i31857	TR36036|c0_g1_i36036	TR3240|c0_g1_i3240	TR32110|c0_g1_i32110
TR299|c0_g1_i299	TR7535|c0_g1_i7535	TR22170|c0_g1_i22170	TR41488|c0_g1_i41488			TR22247|c0_g1_i22247	TR44350|c0_g1_i44350	TR2919|c0_g1_i2919	TR2935|c0_g1_i2935			TR38545|c0_g1_i38545	TR6018|c0_g1_i6018	TR17828|c0_g1_i17828	TR8189|c0_g1_i8189		TR30579|c0_g1_i30579	TR44350|c0_g1_i44350	TR2919|c0_g1_i2919	TR2935|c0_g1_i2935
TR597|c0_g1_i597	TR28033|c0_g1_i28033	TR13098|c0_g1_i13098	TR28257|c0_g1_i28257			TR30579|c0_g1_i30579	TR29250|c0_g1_i29250	TR30363|c0_g1_i30363	TR1873|c0_g1_i1873			TR8421|c0_g1_i8421	TR43909|c0_g1_i43909	TR35311|c0_g1_i35311	TR26180|c0_g1_i26180		TR22247|c0_g1_i22247	TR29250|c0_g1_i29250	TR30363|c0_g1_i30363	TR1873|c0_g1_i1873
TR39754|c0_g1_i39754	TR18695|c0_g1_i18695	TR40183|c0_g1_i40183	TR27893|c0_g1_i27893			TR2031|c0_g1_i2031	TR28057|c0_g1_i28057	TR2786|c0_g1_i2786	TR1067|c0_g1_i1067			TR40197|c0_g1_i40197	TR27775|c0_g1_i27775	TR19130|c0_g1_i19130	TR15126|c0_g1_i15126		TR2031|c0_g1_i2031	TR28057|c0_g1_i28057	TR2786|c0_g1_i2786	TR1067|c0_g1_i1067
TR40137|c0_g1_i40137	TR34701|c0_g1_i34701	TR17733|c0_g1_i17733	TR31962|c0_g1_i31962			TR35965|c0_g1_i35965	TR4536|c0_g1_i4536	TR3830|c0_g1_i3830	TR1474|c0_g1_i1474			TR3361|c0_g1_i3361	TR2520|c0_g1_i2520	TR14408|c0_g1_i14408	TR25146|c0_g1_i25146		TR35965|c0_g1_i35965	TR4536|c0_g1_i4536	TR3830|c0_g1_i3830	TR1474|c0_g1_i1474
TR18630|c0_g1_i18630	TR7981|c0_g1_i7981	TR23138|c0_g1_i23138	TR37794|c0_g1_i37794			TR30538|c0_g1_i30538	TR24463|c0_g1_i24463	TR2848|c0_g1_i2848	TR43273|c0_g1_i43273			TR4292|c0_g1_i4292	TR16985|c0_g1_i16985	TR2236|c0_g1_i2236	TR11509|c0_g1_i11509		TR30538|c0_g1_i30538	TR24463|c0_g1_i24463	TR2848|c0_g1_i2848	TR43273|c0_g1_i43273
TR5941|c0_g1_i5941	TR15013|c0_g1_i15013	TR274|c0_g1_i274	TR40601|c0_g1_i40601			TR15052|c0_g1_i15052	TR22039|c0_g1_i22039	TR3884|c0_g1_i3884	TR4594|c0_g1_i4594			TR26450|c0_g1_i26450	TR17780|c0_g1_i17780	TR37644|c0_g1_i37644	TR39744|c0_g1_i39744		TR15052|c0_g1_i15052	TR22039|c0_g1_i22039	TR3884|c0_g1_i3884	TR4594|c0_g1_i4594
TR4924|c0_g1_i4924	TR20335|c0_g1_i20335	TR11624|c0_g1_i11624	TR44|c0_g1_i44			TR28240|c0_g1_i28240	TR8350|c0_g1_i8350	TR20880|c0_g1_i20880	TR1498|c0_g1_i1498			TR11741|c0_g1_i11741	TR1640|c0_g1_i1640	TR25743|c0_g1_i25743	TR20571|c0_g1_i20571		TR28240|c0_g1_i28240	TR8350|c0_g1_i8350	TR20880|c0_g1_i20880	TR1498|c0_g1_i1498
TR44299|c0_g1_i44299	TR19959|c0_g1_i19959	TR17295|c0_g1_i17295	TR34522|c0_g1_i34522			TR36726|c0_g1_i36726	TR11658|c0_g1_i11658	TR35324|c0_g1_i35324	TR2128|c0_g1_i2128			TR10060|c0_g1_i10060	TR33485|c0_g1_i33485	TR1796|c0_g1_i1796	TR42538|c0_g1_i42538		TR36726|c0_g1_i36726	TR11658|c0_g1_i11658	TR35324|c0_g1_i35324	TR2128|c0_g1_i2128
TR1607|c0_g1_i1607	TR22866|c0_g1_i22866	TR31731|c0_g1_i31731	TR20887|c0_g1_i20887			TR40155|c0_g1_i40155	TR21705|c0_g1_i21705	TR1472|c0_g1_i1472	TR37267|c0_g1_i37267			TR26375|c0_g1_i26375	TR30582|c0_g1_i30582	TR2577|c0_g1_i2577	TR30803|c0_g1_i30803		TR40155|c0_g1_i40155	TR21705|c0_g1_i21705	TR1472|c0_g1_i1472	TR37267|c0_g1_i37267
TR10291|c0_g1_i10291	TR26375|c0_g1_i26375	TR31303|c0_g1_i31303	TR27150|c0_g1_i27150			TR24076|c0_g1_i24076	TR21132|c0_g1_i21132	TR26348|c0_g1_i26348	TR4191|c0_g1_i4191			TR2492|c0_g1_i2492	TR3008|c0_g1_i3008	TR31693|c0_g1_i31693	TR27690|c0_g1_i27690		TR24076|c0_g1_i24076	TR21132|c0_g1_i21132	TR26348|c0_g1_i26348	TR4191|c0_g1_i4191
TR17522|c0_g1_i17522	TR7268|c0_g1_i7268	TR17618|c0_g1_i17618	TR425|c0_g1_i425			TR21023|c0_g1_i21023	TR22056|c0_g1_i22056	TR24919|c0_g1_i24919	TR4184|c0_g1_i4184			TR2376|c0_g1_i2376	TR38968|c0_g1_i38968	TR33594|c0_g1_i33594	TR13476|c0_g1_i13476		TR21023|c0_g1_i21023	TR22056|c0_g1_i22056	TR24919|c0_g1_i24919	TR4184|c0_g1_i4184
TR4167|c0_g1_i4167	TR22718|c0_g1_i22718	TR17989|c0_g1_i17989	TR27831|c0_g1_i27831			TR5129|c0_g1_i5129	TR19801|c0_g1_i19801	TR4607|c0_g1_i4607	TR2385|c0_g1_i2385			TR37751|c0_g1_i37751	TR4099|c0_g1_i4099	TR14315|c0_g1_i14315	TR30100|c0_g1_i30100		TR5129|c0_g1_i5129	TR19801|c0_g1_i19801	TR4607|c0_g1_i4607	TR2385|c0_g1_i2385
TR102|c0_g1_i102	TR24621|c0_g1_i24621	TR38817|c0_g1_i38817	TR37873|c0_g1_i37873			TR35381|c0_g1_i35381	TR26548|c0_g1_i26548	TR2729|c0_g1_i2729	TR2600|c0_g1_i2600			TR3130|c0_g1_i3130	TR36695|c0_g1_i36695	TR5701|c0_g1_i5701	TR31073|c0_g1_i31073		TR35381|c0_g1_i35381	TR26548|c0_g1_i26548	TR2729|c0_g1_i2729	TR2600|c0_g1_i2600
TR15588|c0_g1_i15588	TR24692|c0_g1_i24692	TR36516|c0_g1_i36516	TR39375|c0_g1_i39375			TR29777|c0_g1_i29777	TR20378|c0_g1_i20378	TR2090|c0_g1_i2090	TR37282|c0_g1_i37282			TR43387|c0_g1_i43387	TR33953|c0_g1_i33953	TR14074|c0_g1_i14074	TR35785|c0_g1_i35785		TR29777|c0_g1_i29777	TR20378|c0_g1_i20378	TR2090|c0_g1_i2090	TR37282|c0_g1_i37282
TR6203|c0_g1_i6203	TR28900|c0_g1_i28900	TR36664|c0_g1_i36664	TR36936|c0_g1_i36936			TR14667|c0_g1_i14667	TR41745|c0_g1_i41745	TR42005|c0_g1_i42005	TR1005|c0_g1_i1005			TR16852|c0_g1_i16852	TR20775|c0_g1_i20775	TR37281|c0_g1_i37281	TR6186|c0_g1_i6186		TR14667|c0_g1_i14667	TR41745|c0_g1_i41745	TR42005|c0_g1_i42005	TR1005|c0_g1_i1005
TR2067|c0_g1_i2067	TR21032|c0_g1_i21032	TR9868|c0_g1_i9868	TR41638|c0_g1_i41638			TR23049|c0_g1_i23049	TR22402|c0_g1_i22402	TR3755|c0_g1_i3755	TR24650|c0_g1_i24650			TR1673|c0_g1_i1673	TR26883|c0_g1_i26883	TR17236|c0_g1_i17236	TR7040|c0_g1_i7040		TR23049|c0_g1_i23049	TR22402|c0_g1_i22402	TR3755|c0_g1_i3755	TR24650|c0_g1_i24650
TR5200|c0_g1_i5200	TR33916|c0_g1_i33916	TR28953|c0_g1_i28953	TR41206|c0_g1_i41206			TR44710|c0_g1_i44710	TR35594|c0_g1_i35594	TR388|c0_g1_i388	TR19179|c0_g1_i19179			TR36664|c0_g1_i36664	TR34154|c0_g1_i34154	TR42780|c0_g1_i42780	TR21425|c0_g1_i21425		TR44710|c0_g1_i44710	TR35594|c0_g1_i35594	TR388|c0_g1_i388	TR19179|c0_g1_i19179
TR27595|c0_g1_i27595	TR611|c0_g1_i611	TR33183|c0_g1_i33183	TR17260|c0_g1_i17260			TR28973|c0_g1_i28973	TR39831|c0_g1_i39831	TR4058|c0_g1_i4058	TR28561|c0_g1_i28561			TR39249|c0_g1_i39249	TR18914|c0_g1_i18914	TR40138|c0_g1_i40138	TR15609|c0_g1_i15609		TR28973|c0_g1_i28973	TR39831|c0_g1_i39831	TR4058|c0_g1_i4058	TR28561|c0_g1_i28561
TR25468|c0_g1_i25468	TR17340|c0_g1_i17340	TR6862|c0_g1_i6862	TR20987|c0_g1_i20987			TR40983|c0_g1_i40983	TR22573|c0_g1_i22573	TR3340|c0_g1_i3340	TR2918|c0_g1_i2918			TR21187|c0_g1_i21187	TR34535|c0_g1_i34535	TR1227|c0_g1_i1227	TR795|c0_g1_i795		TR40983|c0_g1_i40983	TR22573|c0_g1_i22573	TR3340|c0_g1_i3340	TR2918|c0_g1_i2918
TR27806|c0_g1_i27806	TR41922|c0_g1_i41922	TR22497|c0_g1_i22497	TR29163|c0_g1_i29163			TR28461|c0_g1_i28461	TR35902|c0_g1_i35902	TR2920|c0_g1_i2920	TR20852|c0_g1_i20852			TR22636|c0_g1_i22636	TR3152|c0_g1_i3152	TR16689|c0_g1_i16689	TR31842|c0_g1_i31842		TR28461|c0_g1_i28461	TR35902|c0_g1_i35902	TR2920|c0_g1_i2920	TR20852|c0_g1_i20852
TR22890|c0_g1_i22890	TR37639|c0_g1_i37639	TR31842|c0_g1_i31842	TR24813|c0_g1_i24813			TR21154|c0_g1_i21154	TR33553|c0_g1_i33553	TR29325|c0_g1_i29325	TR3884|c0_g1_i3884			TR22647|c0_g1_i22647	TR37115|c0_g1_i37115	TR1528|c0_g1_i1528	TR7775|c0_g1_i7775		TR21154|c0_g1_i21154	TR33553|c0_g1_i33553	TR29325|c0_g1_i29325	TR3884|c0_g1_i3884
TR33459|c0_g1_i33459	TR40818|c0_g1_i40818	TR38736|c0_g1_i38736	TR41955|c0_g1_i41955			TR2209|c0_g1_i2209	TR15091|c0_g1_i15091	TR292|c0_g1_i292	TR21082|c0_g1_i21082			TR31149|c0_g1_i31149	TR15708|c0_g1_i15708	TR40972|c0_g1_i40972	TR29124|c0_g1_i29124		TR2209|c0_g1_i2209	TR15091|c0_g1_i15091	TR292|c0_g1_i292	TR21082|c0_g1_i21082
TR19325|c0_g1_i19325	TR1656|c0_g1_i1656	TR6274|c0_g1_i6274	TR29765|c0_g1_i29765			TR24229|c0_g1_i24229	TR44181|c0_g1_i44181	TR2233|c0_g1_i2233	TR20331|c0_g1_i20331			TR29228|c0_g1_i29228	TR36161|c0_g1_i36161	TR21180|c0_g1_i21180	TR4371|c0_g1_i4371		TR24229|c0_g1_i24229	TR44181|c0_g1_i44181	TR2233|c0_g1_i2233	TR20331|c0_g1_i20331
TR24851|c0_g1_i24851	TR2965|c0_g1_i2965	TR6704|c0_g1_i6704	TR44321|c0_g1_i44321			TR41352|c0_g1_i41352	TR42016|c0_g1_i42016	TR28820|c0_g1_i28820	TR2233|c0_g1_i2233			TR4299|c0_g1_i4299	TR39338|c0_g1_i39338	TR13612|c0_g1_i13612	TR41085|c0_g1_i41085		TR41352|c0_g1_i41352	TR42016|c0_g1_i42016	TR28820|c0_g1_i28820	TR2233|c0_g1_i2233
TR2400|c0_g1_i2400	TR14623|c0_g1_i14623	TR29706|c0_g1_i29706	TR44792|c0_g1_i44792			TR13751|c0_g1_i13751	TR18459|c0_g1_i18459	TR2804|c0_g1_i2804	TR4472|c0_g1_i4472			TR31222|c0_g1_i31222	TR28687|c0_g1_i28687	TR26271|c0_g1_i26271	TR36438|c0_g1_i36438		TR13751|c0_g1_i13751	TR18459|c0_g1_i18459	TR2804|c0_g1_i2804	TR4472|c0_g1_i4472
TR23338|c0_g1_i23338	TR31055|c0_g1_i31055	TR32163|c0_g1_i32163	TR41015|c0_g1_i41015			TR41380|c0_g1_i41380	TR23154|c0_g1_i23154	TR2726|c0_g1_i2726	TR27729|c0_g1_i27729			TR39402|c0_g1_i39402	TR36809|c0_g1_i36809	TR3124|c0_g1_i3124	TR4431|c0_g1_i4431		TR41380|c0_g1_i41380	TR23154|c0_g1_i23154	TR2726|c0_g1_i2726	TR27729|c0_g1_i27729
TR40261|c0_g1_i40261	TR23832|c0_g1_i23832	TR7725|c0_g1_i7725	TR42298|c0_g1_i42298			TR29474|c0_g1_i29474	TR24064|c0_g1_i24064	TR20858|c0_g1_i20858	TR11574|c0_g1_i11574			TR2595|c0_g1_i2595	TR9511|c0_g1_i9511	TR13073|c0_g1_i13073	TR22547|c0_g1_i22547		TR29474|c0_g1_i29474	TR24064|c0_g1_i24064	TR20858|c0_g1_i20858	TR11574|c0_g1_i11574
TR44479|c0_g1_i44479	TR19992|c0_g1_i19992	TR15617|c0_g1_i15617	TR42290|c0_g1_i42290			TR42552|c0_g1_i42552	TR14091|c0_g1_i14091	TR1432|c0_g1_i1432	TR21044|c0_g1_i21044			TR7362|c0_g1_i7362	TR39956|c0_g1_i39956	TR12892|c0_g1_i12892	TR22554|c0_g1_i22554		TR42552|c0_g1_i42552	TR14091|c0_g1_i14091	TR1432|c0_g1_i1432	TR21044|c0_g1_i21044
TR35785|c0_g1_i35785	TR21847|c0_g1_i21847	TR15103|c0_g1_i15103	TR33561|c0_g1_i33561			TR29835|c0_g1_i29835	TR24683|c0_g1_i24683	TR4472|c0_g1_i4472	TR21050|c0_g1_i21050			TR42590|c0_g1_i42590	TR18471|c0_g1_i18471	TR41844|c0_g1_i41844	TR22637|c0_g1_i22637		TR29835|c0_g1_i29835	TR24683|c0_g1_i24683	TR4472|c0_g1_i4472	TR21050|c0_g1_i21050
TR43535|c0_g1_i43535	TR41459|c0_g1_i41459	TR26713|c0_g1_i26713	TR6329|c0_g1_i6329			TR34995|c0_g1_i34995	TR25559|c0_g1_i25559	TR4395|c0_g1_i4395	TR29370|c0_g1_i29370			TR17830|c0_g1_i17830	TR37405|c0_g1_i37405	TR4563|c0_g1_i4563	TR38541|c0_g1_i38541		TR34995|c0_g1_i34995	TR25559|c0_g1_i25559	TR4395|c0_g1_i4395	TR29370|c0_g1_i29370
TR38053|c0_g1_i38053	TR2734|c0_g1_i2734	TR7738|c0_g1_i7738	TR36504|c0_g1_i36504			TR4329|c0_g1_i4329	TR18394|c0_g1_i18394	TR23633|c0_g1_i23633	TR43921|c0_g1_i43921			TR22036|c0_g1_i22036	TR34439|c0_g1_i34439	TR8395|c0_g1_i8395	TR207|c0_g1_i207		TR4329|c0_g1_i4329	TR18394|c0_g1_i18394	TR23633|c0_g1_i23633	TR43921|c0_g1_i43921
TR23474|c0_g1_i23474	TR25035|c0_g1_i25035	TR5799|c0_g1_i5799	TR39755|c0_g1_i39755			TR1937|c0_g1_i1937	TR16681|c0_g1_i16681	TR27|c0_g1_i27	TR18433|c0_g1_i18433			TR1066|c0_g1_i1066	TR42077|c0_g1_i42077	TR5901|c0_g1_i5901	TR17991|c0_g1_i17991		TR1937|c0_g1_i1937	TR16681|c0_g1_i16681	TR27|c0_g1_i27	TR18433|c0_g1_i18433
TR42760|c0_g1_i42760	TR7218|c0_g1_i7218	TR30536|c0_g1_i30536	TR5769|c0_g1_i5769			TR40835|c0_g1_i40835	TR20814|c0_g1_i20814	TR17410|c0_g1_i17410	TR6083|c0_g1_i6083			TR797|c0_g1_i797	TR18319|c0_g1_i18319	TR14631|c0_g1_i14631	TR13976|c0_g1_i13976		TR40835|c0_g1_i40835	TR20814|c0_g1_i20814	TR17410|c0_g1_i17410	TR6083|c0_g1_i6083
TR9971|c0_g1_i9971	TR34357|c0_g1_i34357	TR41839|c0_g1_i41839	TR29173|c0_g1_i29173			TR43770|c0_g1_i43770	TR14480|c0_g1_i14480	TR4162|c0_g1_i4162	TR20398|c0_g1_i20398			TR9300|c0_g1_i9300	TR13888|c0_g1_i13888	TR1904|c0_g1_i1904	TR8476|c0_g1_i8476		TR43770|c0_g1_i43770	TR14480|c0_g1_i14480	TR4162|c0_g1_i4162	TR20398|c0_g1_i20398
TR32243|c0_g1_i32243	TR10084|c0_g1_i10084	TR18761|c0_g1_i18761	TR21971|c0_g1_i21971			TR27029|c0_g1_i27029	TR24544|c0_g1_i24544	TR43296|c0_g1_i43296	TR1647|c0_g1_i1647			TR39624|c0_g1_i39624	TR25054|c0_g1_i25054	TR29165|c0_g1_i29165	TR12936|c0_g1_i12936		TR27029|c0_g1_i27029	TR24544|c0_g1_i24544	TR43296|c0_g1_i43296	TR1647|c0_g1_i1647
TR39446|c0_g1_i39446	TR25930|c0_g1_i25930	TR14785|c0_g1_i14785	TR42564|c0_g1_i42564			TR5086|c0_g1_i5086	TR25812|c0_g1_i25812	TR26733|c0_g1_i26733	TR2765|c0_g1_i2765			TR28412|c0_g1_i28412	TR9208|c0_g1_i9208	TR35911|c0_g1_i35911	TR39436|c0_g1_i39436		TR5086|c0_g1_i5086	TR25812|c0_g1_i25812	TR26733|c0_g1_i26733	TR2765|c0_g1_i2765
TR1190|c0_g1_i1190	TR39350|c0_g1_i39350	TR12563|c0_g1_i12563	TR17419|c0_g1_i17419			TR24000|c0_g1_i24000	TR20835|c0_g1_i20835	TR20331|c0_g1_i20331	TR4415|c0_g1_i4415			TR17966|c0_g1_i17966	TR25304|c0_g1_i25304	TR15502|c0_g1_i15502	TR5126|c0_g1_i5126		TR24000|c0_g1_i24000	TR20835|c0_g1_i20835	TR20331|c0_g1_i20331	TR4415|c0_g1_i4415
TR35725|c0_g1_i35725	TR8268|c0_g1_i8268	TR17347|c0_g1_i17347	TR19047|c0_g1_i19047			TR33939|c0_g1_i33939	TR26239|c0_g1_i26239	TR2770|c0_g1_i2770	TR12541|c0_g1_i12541			TR1120|c0_g1_i1120	TR41451|c0_g1_i41451	TR37874|c0_g1_i37874	TR4165|c0_g1_i4165		TR33939|c0_g1_i33939	TR26239|c0_g1_i26239	TR2770|c0_g1_i2770	TR12541|c0_g1_i12541
TR22288|c0_g1_i22288	TR10879|c0_g1_i10879	TR6109|c0_g1_i6109	TR12627|c0_g1_i12627			TR44552|c0_g1_i44552	TR32044|c0_g1_i32044	TR26481|c0_g1_i26481	TR1728|c0_g1_i1728			TR4394|c0_g1_i4394	TR40364|c0_g1_i40364	TR38484|c0_g1_i38484	TR14375|c0_g1_i14375		TR44552|c0_g1_i44552	TR32044|c0_g1_i32044	TR26481|c0_g1_i26481	TR1728|c0_g1_i1728
TR38364|c0_g1_i38364	TR28401|c0_g1_i28401	TR44481|c0_g1_i44481	TR33238|c0_g1_i33238			TR4803|c0_g1_i4803	TR5206|c0_g1_i5206	TR33858|c0_g1_i33858	TR2624|c0_g1_i2624			TR24110|c0_g1_i24110	TR26158|c0_g1_i26158	TR3301|c0_g1_i3301	TR6207|c0_g1_i6207		TR4803|c0_g1_i4803	TR5206|c0_g1_i5206	TR33858|c0_g1_i33858	TR2624|c0_g1_i2624
TR8504|c0_g1_i8504	TR34723|c0_g1_i34723	TR7475|c0_g1_i7475	TR18217|c0_g1_i18217			TR28654|c0_g1_i28654	TR26494|c0_g1_i26494	TR35344|c0_g1_i35344	TR10542|c0_g1_i10542			TR34772|c0_g1_i34772	TR41620|c0_g1_i41620	TR43682|c0_g1_i43682	TR3116|c0_g1_i3116		TR28654|c0_g1_i28654	TR26494|c0_g1_i26494	TR35344|c0_g1_i35344	TR10542|c0_g1_i10542
TR32564|c0_g1_i32564	TR5629|c0_g1_i5629	TR14342|c0_g1_i14342	TR14813|c0_g1_i14813			TR18564|c0_g1_i18564	TR22324|c0_g1_i22324	TR20119|c0_g1_i20119	TR33858|c0_g1_i33858			TR20582|c0_g1_i20582	TR39017|c0_g1_i39017	TR12967|c0_g1_i12967	TR11589|c0_g1_i11589		TR18564|c0_g1_i18564	TR22324|c0_g1_i22324	TR20119|c0_g1_i20119	TR33858|c0_g1_i33858
TR12937|c0_g1_i12937	TR306|c0_g1_i306	TR10050|c0_g1_i10050	TR21373|c0_g1_i21373			TR30861|c0_g1_i30861	TR26261|c0_g1_i26261	TR1637|c0_g1_i1637	TR11910|c0_g1_i11910			TR19069|c0_g1_i19069	TR41561|c0_g1_i41561	TR12330|c0_g1_i12330	TR17430|c0_g1_i17430		TR30861|c0_g1_i30861	TR26261|c0_g1_i26261	TR1637|c0_g1_i1637	TR11910|c0_g1_i11910
TR36643|c0_g1_i36643	TR600|c0_g1_i600	TR34608|c0_g1_i34608	TR25641|c0_g1_i25641			TR22329|c0_g1_i22329	TR23020|c0_g1_i23020	TR2866|c0_g1_i2866	TR3057|c0_g1_i3057			TR44799|c0_g1_i44799	TR4265|c0_g1_i4265	TR41166|c0_g1_i41166	TR29724|c0_g1_i29724		TR22329|c0_g1_i22329	TR23020|c0_g1_i23020	TR2866|c0_g1_i2866	TR3057|c0_g1_i3057
TR36105|c0_g1_i36105	TR13696|c0_g1_i13696	TR2097|c0_g1_i2097	TR194|c0_g1_i194			TR35911|c0_g1_i35911	TR14826|c0_g1_i14826	TR41035|c0_g1_i41035	TR4498|c0_g1_i4498			TR35220|c0_g1_i35220	TR38459|c0_g1_i38459	TR4238|c0_g1_i4238	TR33909|c0_g1_i33909		TR35911|c0_g1_i35911	TR14826|c0_g1_i14826	TR41035|c0_g1_i41035	TR4498|c0_g1_i4498
TR36686|c0_g1_i36686	TR28693|c0_g1_i28693	TR25207|c0_g1_i25207	TR3584|c0_g1_i3584			TR26156|c0_g1_i26156	TR14916|c0_g1_i14916	TR23917|c0_g1_i23917	TR36710|c0_g1_i36710			TR26225|c0_g1_i26225	TR34715|c0_g1_i34715	TR13971|c0_g1_i13971	TR41685|c0_g1_i41685		TR26156|c0_g1_i26156	TR14916|c0_g1_i14916	TR23917|c0_g1_i23917	TR36710|c0_g1_i36710
TR36947|c0_g1_i36947	TR19685|c0_g1_i19685	TR38785|c0_g1_i38785	TR39396|c0_g1_i39396			TR15053|c0_g1_i15053	TR18564|c0_g1_i18564	TR4454|c0_g1_i4454	TR24349|c0_g1_i24349			TR29015|c0_g1_i29015	TR42270|c0_g1_i42270	TR38421|c0_g1_i38421	TR13781|c0_g1_i13781		TR15053|c0_g1_i15053	TR18564|c0_g1_i18564	TR4454|c0_g1_i4454	TR24349|c0_g1_i24349
TR20769|c0_g1_i20769	TR4779|c0_g1_i4779	TR26667|c0_g1_i26667	TR39123|c0_g1_i39123			TR22654|c0_g1_i22654	TR42011|c0_g1_i42011	TR32543|c0_g1_i32543	TR2060|c0_g1_i2060			TR31279|c0_g1_i31279	TR15039|c0_g1_i15039	TR25473|c0_g1_i25473	TR18761|c0_g1_i18761		TR22654|c0_g1_i22654	TR42011|c0_g1_i42011	TR32543|c0_g1_i32543	TR2060|c0_g1_i2060
TR29374|c0_g1_i29374	TR1512|c0_g1_i1512	TR37129|c0_g1_i37129	TR41216|c0_g1_i41216			TR8450|c0_g1_i8450	TR22716|c0_g1_i22716	TR34634|c0_g1_i34634	TR6758|c0_g1_i6758			TR33248|c0_g1_i33248	TR36109|c0_g1_i36109	TR31695|c0_g1_i31695	TR14073|c0_g1_i14073		TR8450|c0_g1_i8450	TR22716|c0_g1_i22716	TR34634|c0_g1_i34634	TR6758|c0_g1_i6758
TR39589|c0_g1_i39589	TR33896|c0_g1_i33896	TR5730|c0_g1_i5730	TR15449|c0_g1_i15449			TR19118|c0_g1_i19118	TR35462|c0_g1_i35462	TR23051|c0_g1_i23051	TR26469|c0_g1_i26469			TR13264|c0_g1_i13264	TR10567|c0_g1_i10567	TR19107|c0_g1_i19107	TR812|c0_g1_i812		TR19118|c0_g1_i19118	TR35462|c0_g1_i35462	TR23051|c0_g1_i23051	TR26469|c0_g1_i26469
TR35840|c0_g1_i35840	TR7713|c0_g1_i7713	TR38693|c0_g1_i38693	TR4708|c0_g1_i4708			TR38845|c0_g1_i38845	TR24664|c0_g1_i24664	TR1676|c0_g1_i1676	TR24159|c0_g1_i24159			TR20831|c0_g1_i20831	TR25069|c0_g1_i25069	TR17505|c0_g1_i17505	TR22094|c0_g1_i22094		TR38845|c0_g1_i38845	TR24664|c0_g1_i24664	TR1676|c0_g1_i1676	TR24159|c0_g1_i24159
TR29244|c0_g1_i29244	TR35263|c0_g1_i35263	TR15014|c0_g1_i15014	TR44322|c0_g1_i44322			TR18660|c0_g1_i18660	TR27059|c0_g1_i27059	TR4527|c0_g1_i4527	TR1572|c0_g1_i1572			TR13418|c0_g1_i13418	TR18706|c0_g1_i18706	TR14509|c0_g1_i14509	TR13800|c0_g1_i13800		TR18660|c0_g1_i18660	TR27059|c0_g1_i27059	TR4527|c0_g1_i4527	TR1572|c0_g1_i1572
TR39338|c0_g1_i39338	TR17048|c0_g1_i17048	TR36094|c0_g1_i36094	TR35553|c0_g1_i35553			TR20756|c0_g1_i20756	TR19346|c0_g1_i19346	TR19348|c0_g1_i19348	TR2836|c0_g1_i2836			TR4073|c0_g1_i4073	TR22533|c0_g1_i22533	TR21156|c0_g1_i21156	TR23842|c0_g1_i23842		TR20756|c0_g1_i20756	TR19346|c0_g1_i19346	TR19348|c0_g1_i19348	TR2836|c0_g1_i2836
TR36173|c0_g1_i36173	TR36091|c0_g1_i36091	TR34536|c0_g1_i34536	TR13206|c0_g1_i13206			TR1010|c0_g1_i1010	TR14529|c0_g1_i14529	TR6815|c0_g1_i6815	TR6683|c0_g1_i6683			TR39893|c0_g1_i39893	TR42445|c0_g1_i42445	TR20526|c0_g1_i20526	TR18554|c0_g1_i18554		TR1010|c0_g1_i1010	TR14529|c0_g1_i14529	TR6815|c0_g1_i6815	TR6683|c0_g1_i6683
TR30587|c0_g1_i30587	TR23749|c0_g1_i23749	TR29102|c0_g1_i29102	TR27237|c0_g1_i27237			TR33830|c0_g1_i33830	TR8294|c0_g1_i8294	TR23096|c0_g1_i23096	TR26616|c0_g1_i26616			TR13130|c0_g1_i13130	TR40775|c0_g1_i40775	TR13302|c0_g1_i13302	TR15111|c0_g1_i15111		TR33830|c0_g1_i33830	TR8294|c0_g1_i8294	TR23096|c0_g1_i23096	TR26616|c0_g1_i26616
TR39574|c0_g1_i39574	TR25849|c0_g1_i25849	TR29692|c0_g1_i29692	TR10434|c0_g1_i10434			TR1832|c0_g1_i1832	TR37078|c0_g1_i37078	TR2353|c0_g1_i2353	TR37727|c0_g1_i37727			TR2333|c0_g1_i2333	TR43014|c0_g1_i43014	TR24370|c0_g1_i24370	TR35372|c0_g1_i35372		TR1832|c0_g1_i1832	TR37078|c0_g1_i37078	TR2353|c0_g1_i2353	TR37727|c0_g1_i37727
TR786|c0_g1_i786	TR39835|c0_g1_i39835	TR7489|c0_g1_i7489	TR25486|c0_g1_i25486			TR22331|c0_g1_i22331	TR23003|c0_g1_i23003	TR3885|c0_g1_i3885	TR1727|c0_g1_i1727			TR28055|c0_g1_i28055	TR13928|c0_g1_i13928	TR6552|c0_g1_i6552	TR15212|c0_g1_i15212		TR1661|c0_g1_i1661	TR23003|c0_g1_i23003	TR3885|c0_g1_i3885	TR1727|c0_g1_i1727
TR2541|c0_g1_i2541	TR1339|c0_g1_i1339	TR6059|c0_g1_i6059	TR38341|c0_g1_i38341			TR1661|c0_g1_i1661	TR4257|c0_g1_i4257	TR11169|c0_g1_i11169	TR21526|c0_g1_i21526			TR26417|c0_g1_i26417	TR34649|c0_g1_i34649	TR6086|c0_g1_i6086	TR28402|c0_g1_i28402		TR22331|c0_g1_i22331	TR4257|c0_g1_i4257	TR11169|c0_g1_i11169	TR21526|c0_g1_i21526
TR43591|c0_g1_i43591	TR6521|c0_g1_i6521	TR19861|c0_g1_i19861	TR40736|c0_g1_i40736			TR28104|c0_g1_i28104	TR29937|c0_g1_i29937	TR26079|c0_g1_i26079	TR4422|c0_g1_i4422			TR9655|c0_g1_i9655	TR25798|c0_g1_i25798	TR36363|c0_g1_i36363	TR2005|c0_g1_i2005		TR28104|c0_g1_i28104	TR29937|c0_g1_i29937	TR26079|c0_g1_i26079	TR4422|c0_g1_i4422
TR7899|c0_g1_i7899	TR37517|c0_g1_i37517	TR40172|c0_g1_i40172	TR9559|c0_g1_i9559			TR23288|c0_g1_i23288	TR21810|c0_g1_i21810	TR2590|c0_g1_i2590	TR1410|c0_g1_i1410			TR278|c0_g1_i278	TR1921|c0_g1_i1921	TR37121|c0_g1_i37121	TR296|c0_g1_i296		TR23288|c0_g1_i23288	TR21810|c0_g1_i21810	TR2590|c0_g1_i2590	TR1410|c0_g1_i1410
TR7690|c0_g1_i7690	TR35573|c0_g1_i35573	TR41008|c0_g1_i41008	TR7210|c0_g1_i7210			TR22548|c0_g1_i22548	TR19868|c0_g1_i19868	TR4410|c0_g1_i4410	TR24131|c0_g1_i24131			TR24986|c0_g1_i24986	TR39599|c0_g1_i39599	TR10924|c0_g1_i10924	TR12738|c0_g1_i12738		TR22548|c0_g1_i22548	TR19868|c0_g1_i19868	TR4410|c0_g1_i4410	TR24131|c0_g1_i24131
TR17613|c0_g1_i17613	TR22832|c0_g1_i22832	TR40243|c0_g1_i40243	TR18505|c0_g1_i18505			TR42398|c0_g1_i42398	TR29829|c0_g1_i29829	TR24940|c0_g1_i24940	TR4038|c0_g1_i4038			TR3663|c0_g1_i3663	TR25552|c0_g1_i25552	TR15488|c0_g1_i15488	TR39792|c0_g1_i39792		TR42398|c0_g1_i42398	TR29829|c0_g1_i29829	TR24940|c0_g1_i24940	TR4038|c0_g1_i4038
TR8659|c0_g1_i8659	TR23229|c0_g1_i23229	TR13079|c0_g1_i13079	TR28917|c0_g1_i28917			TR21295|c0_g1_i21295	TR23756|c0_g1_i23756	TR1633|c0_g1_i1633	TR26079|c0_g1_i26079			TR34312|c0_g1_i34312	TR37505|c0_g1_i37505	TR28744|c0_g1_i28744	TR8441|c0_g1_i8441		TR21295|c0_g1_i21295	TR23756|c0_g1_i23756	TR1633|c0_g1_i1633	TR26079|c0_g1_i26079
TR43065|c0_g1_i43065	TR28257|c0_g1_i28257	TR5700|c0_g1_i5700	TR8157|c0_g1_i8157			TR8248|c0_g1_i8248	TR22440|c0_g1_i22440	TR43907|c0_g1_i43907	TR3700|c0_g1_i3700			TR11504|c0_g1_i11504	TR2708|c0_g1_i2708	TR36438|c0_g1_i36438	TR18735|c0_g1_i18735		TR8248|c0_g1_i8248	TR22440|c0_g1_i22440	TR43907|c0_g1_i43907	TR3700|c0_g1_i3700
TR42038|c0_g1_i42038	TR4373|c0_g1_i4373	TR41829|c0_g1_i41829	TR3820|c0_g1_i3820			TR43523|c0_g1_i43523	TR3023|c0_g1_i3023	TR26930|c0_g1_i26930	TR44317|c0_g1_i44317			TR23064|c0_g1_i23064	TR10437|c0_g1_i10437	TR787|c0_g1_i787	TR9510|c0_g1_i9510		TR43523|c0_g1_i43523	TR3023|c0_g1_i3023	TR26930|c0_g1_i26930	TR44317|c0_g1_i44317
TR40042|c0_g1_i40042	TR35172|c0_g1_i35172	TR4242|c0_g1_i4242	TR37421|c0_g1_i37421			TR2577|c0_g1_i2577	TR29536|c0_g1_i29536	TR4594|c0_g1_i4594	TR9735|c0_g1_i9735			TR18371|c0_g1_i18371	TR38681|c0_g1_i38681	TR18896|c0_g1_i18896	TR7351|c0_g1_i7351		TR2577|c0_g1_i2577	TR29536|c0_g1_i29536	TR4594|c0_g1_i4594	TR9735|c0_g1_i9735
TR39137|c0_g1_i39137	TR23366|c0_g1_i23366	TR35746|c0_g1_i35746	TR38873|c0_g1_i38873			TR22402|c0_g1_i22402	TR17371|c0_g1_i17371	TR3952|c0_g1_i3952	TR4627|c0_g1_i4627			TR12010|c0_g1_i12010	TR249|c0_g1_i249	TR3593|c0_g1_i3593	TR35986|c0_g1_i35986		TR22402|c0_g1_i22402	TR17371|c0_g1_i17371	TR3952|c0_g1_i3952	TR4627|c0_g1_i4627
TR34476|c0_g1_i34476	TR19047|c0_g1_i19047	TR10901|c0_g1_i10901	TR37510|c0_g1_i37510			TR1878|c0_g1_i1878	TR36128|c0_g1_i36128	TR39793|c0_g1_i39793	TR4970|c0_g1_i4970			TR33718|c0_g1_i33718	TR34732|c0_g1_i34732	TR40395|c0_g1_i40395	TR3882|c0_g1_i3882		TR1878|c0_g1_i1878	TR36128|c0_g1_i36128	TR39793|c0_g1_i39793	TR4970|c0_g1_i4970
TR1616|c0_g1_i1616	TR260|c0_g1_i260	TR13978|c0_g1_i13978	TR40958|c0_g1_i40958			TR29448|c0_g1_i29448	TR33499|c0_g1_i33499	TR1720|c0_g1_i1720	TR1221|c0_g1_i1221			TR1417|c0_g1_i1417	TR41396|c0_g1_i41396	TR43651|c0_g1_i43651	TR17154|c0_g1_i17154		TR29448|c0_g1_i29448	TR33499|c0_g1_i33499	TR1720|c0_g1_i1720	TR1221|c0_g1_i1221
TR4272|c0_g1_i4272	TR9266|c0_g1_i9266	TR30088|c0_g1_i30088	TR12577|c0_g1_i12577			TR12353|c0_g1_i12353	TR14124|c0_g1_i14124	TR4172|c0_g1_i4172	TR3112|c0_g1_i3112			TR36658|c0_g1_i36658	TR19323|c0_g1_i19323	TR14054|c0_g1_i14054	TR36174|c0_g1_i36174		TR44273|c0_g1_i44273	TR14124|c0_g1_i14124	TR4172|c0_g1_i4172	TR3112|c0_g1_i3112
TR32421|c0_g1_i32421	TR38223|c0_g1_i38223	TR39526|c0_g1_i39526	TR36952|c0_g1_i36952			TR44273|c0_g1_i44273	TR41166|c0_g1_i41166	TR20091|c0_g1_i20091	TR23103|c0_g1_i23103			TR33466|c0_g1_i33466	TR30620|c0_g1_i30620	TR32032|c0_g1_i32032	TR42404|c0_g1_i42404		TR12353|c0_g1_i12353	TR41166|c0_g1_i41166	TR20091|c0_g1_i20091	TR23103|c0_g1_i23103
TR42452|c0_g1_i42452	TR32734|c0_g1_i32734	TR3413|c0_g1_i3413	TR3440|c0_g1_i3440			TR30707|c0_g1_i30707	TR870|c0_g1_i870	TR2872|c0_g1_i2872	TR2726|c0_g1_i2726			TR40184|c0_g1_i40184	TR43219|c0_g1_i43219	TR23947|c0_g1_i23947	TR40463|c0_g1_i40463		TR30707|c0_g1_i30707	TR870|c0_g1_i870	TR2872|c0_g1_i2872	TR2726|c0_g1_i2726
TR41490|c0_g1_i41490	TR5592|c0_g1_i5592	TR19962|c0_g1_i19962	TR37010|c0_g1_i37010			TR40739|c0_g1_i40739	TR2188|c0_g1_i2188	TR6383|c0_g1_i6383	TR2667|c0_g1_i2667			TR35811|c0_g1_i35811	TR41662|c0_g1_i41662	TR1312|c0_g1_i1312	TR6966|c0_g1_i6966		TR40739|c0_g1_i40739	TR2188|c0_g1_i2188	TR6383|c0_g1_i6383	TR2667|c0_g1_i2667
TR42121|c0_g1_i42121	TR29398|c0_g1_i29398	TR25570|c0_g1_i25570	TR39737|c0_g1_i39737			TR42758|c0_g1_i42758	TR11439|c0_g1_i11439	TR24166|c0_g1_i24166	TR26143|c0_g1_i26143			TR29414|c0_g1_i29414	TR1254|c0_g1_i1254	TR27191|c0_g1_i27191	TR22722|c0_g1_i22722		TR42758|c0_g1_i42758	TR11439|c0_g1_i11439	TR24166|c0_g1_i24166	TR26143|c0_g1_i26143
TR39333|c0_g1_i39333	TR14748|c0_g1_i14748	TR21363|c0_g1_i21363	TR38017|c0_g1_i38017			TR15427|c0_g1_i15427	TR22720|c0_g1_i22720	TR20713|c0_g1_i20713	TR2675|c0_g1_i2675			TR15470|c0_g1_i15470	TR20113|c0_g1_i20113	TR12208|c0_g1_i12208	TR2388|c0_g1_i2388		TR15427|c0_g1_i15427	TR22720|c0_g1_i22720	TR20713|c0_g1_i20713	TR2675|c0_g1_i2675
TR17843|c0_g1_i17843	TR41289|c0_g1_i41289	TR14006|c0_g1_i14006	TR34485|c0_g1_i34485			TR20850|c0_g1_i20850	TR23485|c0_g1_i23485	TR4600|c0_g1_i4600	TR7671|c0_g1_i7671			TR30222|c0_g1_i30222	TR22953|c0_g1_i22953	TR4881|c0_g1_i4881	TR28829|c0_g1_i28829		TR20850|c0_g1_i20850	TR23485|c0_g1_i23485	TR4600|c0_g1_i4600	TR7671|c0_g1_i7671
TR39447|c0_g1_i39447	TR34043|c0_g1_i34043	TR20759|c0_g1_i20759	TR29944|c0_g1_i29944			TR42366|c0_g1_i42366	TR11769|c0_g1_i11769	TR18883|c0_g1_i18883	TR22426|c0_g1_i22426			TR1953|c0_g1_i1953	TR1936|c0_g1_i1936	TR6505|c0_g1_i6505	TR25041|c0_g1_i25041		TR42366|c0_g1_i42366	TR11769|c0_g1_i11769	TR18883|c0_g1_i18883	TR22426|c0_g1_i22426
TR36698|c0_g1_i36698	TR20354|c0_g1_i20354	TR7414|c0_g1_i7414	TR39115|c0_g1_i39115			TR40759|c0_g1_i40759	TR3216|c0_g1_i3216	TR5695|c0_g1_i5695	TR35614|c0_g1_i35614			TR25606|c0_g1_i25606	TR40828|c0_g1_i40828	TR13871|c0_g1_i13871	TR33209|c0_g1_i33209		TR40759|c0_g1_i40759	TR3216|c0_g1_i3216	TR5695|c0_g1_i5695	TR35614|c0_g1_i35614
TR8729|c0_g1_i8729	TR38558|c0_g1_i38558	TR31900|c0_g1_i31900	TR42510|c0_g1_i42510			TR34381|c0_g1_i34381	TR23161|c0_g1_i23161	TR679|c0_g1_i679	TR43909|c0_g1_i43909			TR40746|c0_g1_i40746	TR2547|c0_g1_i2547	TR22324|c0_g1_i22324	TR21021|c0_g1_i21021		TR34381|c0_g1_i34381	TR23161|c0_g1_i23161	TR679|c0_g1_i679	TR43909|c0_g1_i43909
TR124|c0_g1_i124	TR2647|c0_g1_i2647	TR12026|c0_g1_i12026	TR36925|c0_g1_i36925			TR21271|c0_g1_i21271	TR40547|c0_g1_i40547	TR44221|c0_g1_i44221	TR670|c0_g1_i670			TR12633|c0_g1_i12633	TR39413|c0_g1_i39413	TR42313|c0_g1_i42313	TR28484|c0_g1_i28484		TR21271|c0_g1_i21271	TR40547|c0_g1_i40547	TR44221|c0_g1_i44221	TR670|c0_g1_i670
TR39537|c0_g1_i39537	TR29509|c0_g1_i29509	TR14598|c0_g1_i14598	TR36178|c0_g1_i36178			TR19366|c0_g1_i19366	TR18838|c0_g1_i18838	TR22725|c0_g1_i22725	TR4181|c0_g1_i4181			TR14666|c0_g1_i14666	TR7528|c0_g1_i7528	TR21473|c0_g1_i21473	TR21775|c0_g1_i21775		TR19366|c0_g1_i19366	TR18838|c0_g1_i18838	TR22725|c0_g1_i22725	TR4181|c0_g1_i4181
TR40384|c0_g1_i40384	TR29959|c0_g1_i29959	TR14544|c0_g1_i14544	TR40324|c0_g1_i40324			TR12004|c0_g1_i12004	TR22527|c0_g1_i22527	TR3236|c0_g1_i3236	TR25112|c0_g1_i25112			TR25368|c0_g1_i25368	TR42388|c0_g1_i42388	TR12755|c0_g1_i12755	TR21826|c0_g1_i21826		TR12004|c0_g1_i12004	TR22527|c0_g1_i22527	TR3236|c0_g1_i3236	TR25112|c0_g1_i25112
TR39439|c0_g1_i39439	TR19061|c0_g1_i19061	TR1318|c0_g1_i1318	TR41071|c0_g1_i41071			TR24304|c0_g1_i24304	TR42946|c0_g1_i42946	TR6672|c0_g1_i6672	TR35788|c0_g1_i35788			TR4645|c0_g1_i4645	TR19022|c0_g1_i19022	TR35802|c0_g1_i35802	TR32091|c0_g1_i32091		TR24304|c0_g1_i24304	TR42946|c0_g1_i42946	TR6672|c0_g1_i6672	TR35788|c0_g1_i35788
TR24543|c0_g1_i24543	TR1747|c0_g1_i1747	TR9774|c0_g1_i9774	TR13366|c0_g1_i13366			TR25280|c0_g1_i25280	TR26743|c0_g1_i26743	TR5083|c0_g1_i5083	TR43296|c0_g1_i43296			TR14676|c0_g1_i14676	TR4508|c0_g1_i4508	TR31788|c0_g1_i31788	TR7204|c0_g1_i7204		TR25280|c0_g1_i25280	TR26743|c0_g1_i26743	TR5083|c0_g1_i5083	TR43296|c0_g1_i43296
TR27700|c0_g1_i27700	TR3138|c0_g1_i3138	TR6646|c0_g1_i6646	TR41808|c0_g1_i41808			TR21269|c0_g1_i21269	TR38873|c0_g1_i38873	TR4543|c0_g1_i4543	TR35258|c0_g1_i35258			TR28290|c0_g1_i28290	TR42825|c0_g1_i42825	TR13664|c0_g1_i13664	TR500|c0_g1_i500		TR21269|c0_g1_i21269	TR38873|c0_g1_i38873	TR4543|c0_g1_i4543	TR35258|c0_g1_i35258
TR40735|c0_g1_i40735	TR40187|c0_g1_i40187	TR38623|c0_g1_i38623	TR36336|c0_g1_i36336			TR15605|c0_g1_i15605	TR14615|c0_g1_i14615	TR7991|c0_g1_i7991	TR4050|c0_g1_i4050			TR30091|c0_g1_i30091	TR37214|c0_g1_i37214	TR32022|c0_g1_i32022	TR33636|c0_g1_i33636		TR15605|c0_g1_i15605	TR14615|c0_g1_i14615	TR7991|c0_g1_i7991	TR4050|c0_g1_i4050
TR40775|c0_g1_i40775	TR36223|c0_g1_i36223	TR39919|c0_g1_i39919	TR4374|c0_g1_i4374			TR31768|c0_g1_i31768	TR32023|c0_g1_i32023	TR9356|c0_g1_i9356	TR4606|c0_g1_i4606			TR20266|c0_g1_i20266	TR7550|c0_g1_i7550	TR31224|c0_g1_i31224	TR7488|c0_g1_i7488		TR31768|c0_g1_i31768	TR32023|c0_g1_i32023	TR9356|c0_g1_i9356	TR4606|c0_g1_i4606
TR35667|c0_g1_i35667	TR17320|c0_g1_i17320	TR11008|c0_g1_i11008	TR36286|c0_g1_i36286			TR36364|c0_g1_i36364	TR25955|c0_g1_i25955	TR22382|c0_g1_i22382	TR2961|c0_g1_i2961			TR39139|c0_g1_i39139	TR42432|c0_g1_i42432	TR5788|c0_g1_i5788	TR31328|c0_g1_i31328		TR36364|c0_g1_i36364	TR25955|c0_g1_i25955	TR22382|c0_g1_i22382	TR2961|c0_g1_i2961
TR15665|c0_g1_i15665	TR4391|c0_g1_i4391	TR18641|c0_g1_i18641	TR34233|c0_g1_i34233			TR31106|c0_g1_i31106	TR25510|c0_g1_i25510	TR4625|c0_g1_i4625	TR41479|c0_g1_i41479			TR20138|c0_g1_i20138	TR44218|c0_g1_i44218	TR6453|c0_g1_i6453	TR6013|c0_g1_i6013		TR31106|c0_g1_i31106	TR25510|c0_g1_i25510	TR4625|c0_g1_i4625	TR41479|c0_g1_i41479
TR44601|c0_g1_i44601	TR18103|c0_g1_i18103	TR43724|c0_g1_i43724	TR4198|c0_g1_i4198			TR14630|c0_g1_i14630	TR1937|c0_g1_i1937	TR6083|c0_g1_i6083	TR20990|c0_g1_i20990			TR1001|c0_g1_i1001	TR12937|c0_g1_i12937	TR26261|c0_g1_i26261	TR8144|c0_g1_i8144		TR14630|c0_g1_i14630	TR1937|c0_g1_i1937	TR6083|c0_g1_i6083	TR20990|c0_g1_i20990
TR13173|c0_g1_i13173	TR3185|c0_g1_i3185	TR35739|c0_g1_i35739	TR44407|c0_g1_i44407			TR25520|c0_g1_i25520	TR38453|c0_g1_i38453	TR4191|c0_g1_i4191	TR30818|c0_g1_i30818			TR35440|c0_g1_i35440	TR31191|c0_g1_i31191	TR3710|c0_g1_i3710	TR43340|c0_g1_i43340		TR25520|c0_g1_i25520	TR38453|c0_g1_i38453	TR4191|c0_g1_i4191	TR30818|c0_g1_i30818
TR37091|c0_g1_i37091	TR15010|c0_g1_i15010	TR17485|c0_g1_i17485	TR27626|c0_g1_i27626			TR41283|c0_g1_i41283	TR40526|c0_g1_i40526	TR24159|c0_g1_i24159	TR4041|c0_g1_i4041			TR4076|c0_g1_i4076	TR39137|c0_g1_i39137	TR15709|c0_g1_i15709	TR24060|c0_g1_i24060		TR41283|c0_g1_i41283	TR40526|c0_g1_i40526	TR24159|c0_g1_i24159	TR4041|c0_g1_i4041
TR30929|c0_g1_i30929	TR29263|c0_g1_i29263	TR1644|c0_g1_i1644	TR40397|c0_g1_i40397			TR22246|c0_g1_i22246	TR35678|c0_g1_i35678	TR36344|c0_g1_i36344	TR21697|c0_g1_i21697			TR18020|c0_g1_i18020	TR40344|c0_g1_i40344	TR12316|c0_g1_i12316	TR7151|c0_g1_i7151		TR22246|c0_g1_i22246	TR35678|c0_g1_i35678	TR36344|c0_g1_i36344	TR21697|c0_g1_i21697
TR19005|c0_g1_i19005	TR33348|c0_g1_i33348	TR4534|c0_g1_i4534	TR35596|c0_g1_i35596			TR21195|c0_g1_i21195	TR42959|c0_g1_i42959	TR1400|c0_g1_i1400	TR2493|c0_g1_i2493			TR8064|c0_g1_i8064	TR18995|c0_g1_i18995	TR15404|c0_g1_i15404	TR41749|c0_g1_i41749		TR21195|c0_g1_i21195	TR42959|c0_g1_i42959	TR1400|c0_g1_i1400	TR2493|c0_g1_i2493
TR42874|c0_g1_i42874	TR3347|c0_g1_i3347	TR35292|c0_g1_i35292	TR20557|c0_g1_i20557			TR4288|c0_g1_i4288	TR415|c0_g1_i415	TR19357|c0_g1_i19357	TR12514|c0_g1_i12514			TR22917|c0_g1_i22917	TR13311|c0_g1_i13311	TR21314|c0_g1_i21314	TR35595|c0_g1_i35595		TR4288|c0_g1_i4288	TR415|c0_g1_i415	TR19357|c0_g1_i19357	TR12514|c0_g1_i12514
TR40254|c0_g1_i40254	TR43383|c0_g1_i43383	TR6965|c0_g1_i6965	TR34060|c0_g1_i34060			TR41405|c0_g1_i41405	TR24990|c0_g1_i24990	TR22646|c0_g1_i22646	TR1780|c0_g1_i1780			TR35761|c0_g1_i35761	TR15665|c0_g1_i15665	TR28276|c0_g1_i28276	TR23886|c0_g1_i23886		TR41405|c0_g1_i41405	TR24990|c0_g1_i24990	TR22646|c0_g1_i22646	TR1780|c0_g1_i1780
TR41860|c0_g1_i41860	TR26305|c0_g1_i26305	TR37820|c0_g1_i37820	TR28641|c0_g1_i28641			TR1064|c0_g1_i1064	TR26401|c0_g1_i26401	TR32716|c0_g1_i32716	TR3098|c0_g1_i3098			TR40956|c0_g1_i40956	TR36644|c0_g1_i36644	TR14495|c0_g1_i14495	TR38086|c0_g1_i38086		TR1064|c0_g1_i1064	TR26401|c0_g1_i26401	TR32716|c0_g1_i32716	TR3098|c0_g1_i3098
TR42578|c0_g1_i42578	TR44135|c0_g1_i44135	TR34069|c0_g1_i34069	TR34134|c0_g1_i34134			TR21536|c0_g1_i21536	TR33945|c0_g1_i33945	TR11910|c0_g1_i11910	TR10192|c0_g1_i10192			TR5019|c0_g1_i5019	TR43960|c0_g1_i43960	TR21462|c0_g1_i21462	TR11535|c0_g1_i11535		TR21536|c0_g1_i21536	TR33945|c0_g1_i33945	TR11910|c0_g1_i11910	TR10192|c0_g1_i10192
TR24667|c0_g1_i24667	TR44612|c0_g1_i44612	TR39300|c0_g1_i39300	TR35575|c0_g1_i35575			TR7426|c0_g1_i7426	TR43108|c0_g1_i43108	TR20990|c0_g1_i20990	TR29455|c0_g1_i29455			TR43485|c0_g1_i43485	TR1362|c0_g1_i1362	TR13618|c0_g1_i13618	TR11087|c0_g1_i11087		TR7426|c0_g1_i7426	TR43108|c0_g1_i43108	TR20990|c0_g1_i20990	TR29455|c0_g1_i29455
TR37096|c0_g1_i37096	TR26409|c0_g1_i26409	TR34548|c0_g1_i34548	TR44477|c0_g1_i44477			TR921|c0_g1_i921	TR6651|c0_g1_i6651	TR26483|c0_g1_i26483	TR20204|c0_g1_i20204			TR2930|c0_g1_i2930	TR29181|c0_g1_i29181	TR40111|c0_g1_i40111	TR481|c0_g1_i481		TR921|c0_g1_i921	TR6651|c0_g1_i6651	TR26483|c0_g1_i26483	TR20204|c0_g1_i20204
TR5698|c0_g1_i5698	TR5844|c0_g1_i5844	TR24200|c0_g1_i24200	TR35474|c0_g1_i35474			TR40078|c0_g1_i40078	TR22119|c0_g1_i22119	TR26402|c0_g1_i26402	TR13563|c0_g1_i13563			TR9994|c0_g1_i9994	TR40307|c0_g1_i40307	TR39836|c0_g1_i39836	TR25990|c0_g1_i25990		TR40078|c0_g1_i40078	TR22119|c0_g1_i22119	TR26402|c0_g1_i26402	TR13563|c0_g1_i13563
TR33720|c0_g1_i33720	TR19824|c0_g1_i19824	TR41335|c0_g1_i41335	TR37668|c0_g1_i37668			TR4796|c0_g1_i4796	TR2180|c0_g1_i2180	TR1727|c0_g1_i1727	TR22348|c0_g1_i22348			TR2263|c0_g1_i2263	TR3208|c0_g1_i3208	TR13762|c0_g1_i13762	TR27722|c0_g1_i27722		TR4796|c0_g1_i4796	TR2180|c0_g1_i2180	TR1727|c0_g1_i1727	TR22348|c0_g1_i22348
TR41482|c0_g1_i41482	TR19830|c0_g1_i19830	TR13206|c0_g1_i13206	TR22328|c0_g1_i22328			TR19105|c0_g1_i19105	TR1207|c0_g1_i1207	TR33729|c0_g1_i33729	TR1158|c0_g1_i1158			TR19895|c0_g1_i19895	TR39069|c0_g1_i39069	TR42871|c0_g1_i42871	TR43454|c0_g1_i43454		TR19105|c0_g1_i19105	TR1207|c0_g1_i1207	TR33729|c0_g1_i33729	TR1158|c0_g1_i1158
TR37473|c0_g1_i37473	TR5111|c0_g1_i5111	TR3379|c0_g1_i3379	TR28096|c0_g1_i28096			TR4237|c0_g1_i4237	TR25730|c0_g1_i25730	TR25310|c0_g1_i25310	TR4608|c0_g1_i4608			TR29371|c0_g1_i29371	TR13952|c0_g1_i13952	TR33410|c0_g1_i33410	TR36754|c0_g1_i36754		TR4237|c0_g1_i4237	TR25730|c0_g1_i25730	TR25310|c0_g1_i25310	TR4608|c0_g1_i4608
TR40729|c0_g1_i40729	TR25684|c0_g1_i25684	TR2383|c0_g1_i2383	TR38185|c0_g1_i38185			TR41154|c0_g1_i41154	TR1064|c0_g1_i1064	TR34997|c0_g1_i34997	TR4454|c0_g1_i4454			TR4894|c0_g1_i4894	TR43084|c0_g1_i43084	TR40471|c0_g1_i40471	TR38936|c0_g1_i38936		TR41154|c0_g1_i41154	TR1064|c0_g1_i1064	TR34997|c0_g1_i34997	TR4454|c0_g1_i4454
TR37490|c0_g1_i37490	TR9556|c0_g1_i9556	TR36550|c0_g1_i36550	TR41342|c0_g1_i41342			TR1800|c0_g1_i1800	TR3664|c0_g1_i3664	TR24037|c0_g1_i24037	TR4060|c0_g1_i4060			TR44127|c0_g1_i44127	TR43092|c0_g1_i43092	TR13406|c0_g1_i13406	TR44593|c0_g1_i44593		TR1800|c0_g1_i1800	TR3664|c0_g1_i3664	TR24037|c0_g1_i24037	TR4060|c0_g1_i4060
TR18559|c0_g1_i18559	TR23146|c0_g1_i23146	TR19396|c0_g1_i19396	TR42099|c0_g1_i42099			TR43554|c0_g1_i43554	TR805|c0_g1_i805	TR4200|c0_g1_i4200	TR28073|c0_g1_i28073			TR37629|c0_g1_i37629	TR43533|c0_g1_i43533	TR5717|c0_g1_i5717	TR40959|c0_g1_i40959		TR43554|c0_g1_i43554	TR805|c0_g1_i805	TR4200|c0_g1_i4200	TR28073|c0_g1_i28073
TR1600|c0_g1_i1600	TR30115|c0_g1_i30115	TR10769|c0_g1_i10769	TR37000|c0_g1_i37000			TR5388|c0_g1_i5388	TR21034|c0_g1_i21034	TR4941|c0_g1_i4941	TR19790|c0_g1_i19790			TR3139|c0_g1_i3139	TR43439|c0_g1_i43439	TR28465|c0_g1_i28465	TR24432|c0_g1_i24432		TR5388|c0_g1_i5388	TR21034|c0_g1_i21034	TR4941|c0_g1_i4941	TR19790|c0_g1_i19790
TR40921|c0_g1_i40921	TR6732|c0_g1_i6732	TR16986|c0_g1_i16986	TR186|c0_g1_i186			TR14744|c0_g1_i14744	TR31182|c0_g1_i31182	TR28509|c0_g1_i28509	TR4566|c0_g1_i4566			TR4712|c0_g1_i4712	TR42121|c0_g1_i42121	TR43558|c0_g1_i43558	TR33539|c0_g1_i33539		TR14744|c0_g1_i14744	TR31182|c0_g1_i31182	TR28509|c0_g1_i28509	TR4566|c0_g1_i4566
TR15777|c0_g1_i15777	TR24352|c0_g1_i24352	TR8980|c0_g1_i8980	TR17418|c0_g1_i17418			TR12539|c0_g1_i12539	TR5401|c0_g1_i5401	TR1500|c0_g1_i1500	TR1472|c0_g1_i1472			TR24485|c0_g1_i24485	TR39284|c0_g1_i39284	TR17147|c0_g1_i17147	TR44233|c0_g1_i44233		TR12539|c0_g1_i12539	TR5401|c0_g1_i5401	TR1500|c0_g1_i1500	TR1472|c0_g1_i1472
TR28147|c0_g1_i28147	TR20705|c0_g1_i20705	TR43165|c0_g1_i43165	TR40747|c0_g1_i40747			TR21388|c0_g1_i21388	TR29331|c0_g1_i29331	TR4873|c0_g1_i4873	TR26299|c0_g1_i26299			TR20478|c0_g1_i20478	TR38369|c0_g1_i38369	TR22107|c0_g1_i22107	TR661|c0_g1_i661		TR21388|c0_g1_i21388	TR29331|c0_g1_i29331	TR4873|c0_g1_i4873	TR26299|c0_g1_i26299
TR44612|c0_g1_i44612	TR30157|c0_g1_i30157	TR5879|c0_g1_i5879	TR249|c0_g1_i249			TR1550|c0_g1_i1550	TR30879|c0_g1_i30879	TR4214|c0_g1_i4214	TR4478|c0_g1_i4478			TR2825|c0_g1_i2825	TR42850|c0_g1_i42850	TR3207|c0_g1_i3207	TR31879|c0_g1_i31879		TR1550|c0_g1_i1550	TR30879|c0_g1_i30879	TR4214|c0_g1_i4214	TR4478|c0_g1_i4478
TR6773|c0_g1_i6773	TR22430|c0_g1_i22430	TR674|c0_g1_i674	TR37245|c0_g1_i37245			TR22615|c0_g1_i22615	TR24106|c0_g1_i24106	TR4570|c0_g1_i4570	TR44221|c0_g1_i44221			TR12649|c0_g1_i12649	TR43229|c0_g1_i43229	TR10171|c0_g1_i10171	TR39465|c0_g1_i39465		TR22615|c0_g1_i22615	TR24106|c0_g1_i24106	TR4570|c0_g1_i4570	TR44221|c0_g1_i44221
TR17248|c0_g1_i17248	TR26866|c0_g1_i26866	TR21448|c0_g1_i21448	TR41592|c0_g1_i41592			TR10370|c0_g1_i10370	TR23395|c0_g1_i23395	TR25160|c0_g1_i25160	TR6672|c0_g1_i6672			TR10595|c0_g1_i10595	TR36632|c0_g1_i36632	TR39876|c0_g1_i39876	TR43512|c0_g1_i43512		TR10370|c0_g1_i10370	TR23395|c0_g1_i23395	TR25160|c0_g1_i25160	TR6672|c0_g1_i6672
TR9061|c0_g1_i9061	TR18882|c0_g1_i18882	TR17279|c0_g1_i17279	TR17647|c0_g1_i17647			TR32069|c0_g1_i32069	TR31778|c0_g1_i31778	TR25159|c0_g1_i25159	TR2509|c0_g1_i2509			TR11805|c0_g1_i11805	TR34005|c0_g1_i34005	TR26326|c0_g1_i26326	TR12710|c0_g1_i12710		TR32069|c0_g1_i32069	TR31778|c0_g1_i31778	TR25159|c0_g1_i25159	TR2509|c0_g1_i2509
TR33644|c0_g1_i33644	TR28522|c0_g1_i28522	TR40861|c0_g1_i40861	TR4267|c0_g1_i4267			TR26009|c0_g1_i26009	TR28563|c0_g1_i28563	TR4603|c0_g1_i4603	TR15053|c0_g1_i15053			TR2798|c0_g1_i2798	TR38132|c0_g1_i38132	TR21065|c0_g1_i21065	TR7987|c0_g1_i7987		TR26009|c0_g1_i26009	TR28563|c0_g1_i28563	TR4603|c0_g1_i4603	TR15053|c0_g1_i15053
TR4468|c0_g1_i4468	TR36080|c0_g1_i36080	TR32299|c0_g1_i32299	TR4745|c0_g1_i4745			TR14769|c0_g1_i14769	TR1681|c0_g1_i1681	TR37267|c0_g1_i37267	TR38088|c0_g1_i38088			TR26104|c0_g1_i26104	TR36044|c0_g1_i36044	TR5743|c0_g1_i5743	TR6836|c0_g1_i6836		TR14769|c0_g1_i14769	TR1681|c0_g1_i1681	TR37267|c0_g1_i37267	TR38088|c0_g1_i38088
TR8285|c0_g1_i8285	TR21380|c0_g1_i21380	TR5059|c0_g1_i5059	TR1849|c0_g1_i1849			TR14577|c0_g1_i14577	TR38675|c0_g1_i38675	TR26762|c0_g1_i26762	TR23469|c0_g1_i23469			TR1280|c0_g1_i1280	TR22509|c0_g1_i22509	TR1821|c0_g1_i1821	TR2751|c0_g1_i2751		TR14577|c0_g1_i14577	TR38675|c0_g1_i38675	TR26762|c0_g1_i26762	TR23469|c0_g1_i23469
TR44718|c0_g1_i44718	TR36105|c0_g1_i36105	TR17358|c0_g1_i17358	TR27606|c0_g1_i27606			TR21860|c0_g1_i21860	TR37544|c0_g1_i37544	TR22112|c0_g1_i22112	TR4623|c0_g1_i4623			TR26195|c0_g1_i26195	TR30306|c0_g1_i30306	TR8165|c0_g1_i8165	TR38373|c0_g1_i38373		TR21860|c0_g1_i21860	TR37544|c0_g1_i37544	TR22112|c0_g1_i22112	TR4623|c0_g1_i4623
TR30748|c0_g1_i30748	TR7360|c0_g1_i7360	TR12517|c0_g1_i12517	TR3940|c0_g1_i3940			TR44468|c0_g1_i44468	TR37538|c0_g1_i37538	TR2515|c0_g1_i2515	TR18883|c0_g1_i18883			TR9225|c0_g1_i9225	TR32194|c0_g1_i32194	TR37072|c0_g1_i37072	TR16693|c0_g1_i16693		TR44468|c0_g1_i44468	TR37538|c0_g1_i37538	TR2515|c0_g1_i2515	TR18883|c0_g1_i18883
TR39469|c0_g1_i39469	TR709|c0_g1_i709	TR20215|c0_g1_i20215	TR16843|c0_g1_i16843			TR39807|c0_g1_i39807	TR14564|c0_g1_i14564	TR304|c0_g1_i304	TR7991|c0_g1_i7991			TR43733|c0_g1_i43733	TR5663|c0_g1_i5663	TR14533|c0_g1_i14533	TR41381|c0_g1_i41381		TR39807|c0_g1_i39807	TR14564|c0_g1_i14564	TR304|c0_g1_i304	TR7991|c0_g1_i7991
TR693|c0_g1_i693	TR1933|c0_g1_i1933	TR3253|c0_g1_i3253	TR22300|c0_g1_i22300			TR17000|c0_g1_i17000	TR3018|c0_g1_i3018	TR1706|c0_g1_i1706	TR25160|c0_g1_i25160			TR29512|c0_g1_i29512	TR4324|c0_g1_i4324	TR14892|c0_g1_i14892	TR29536|c0_g1_i29536		TR17000|c0_g1_i17000	TR3018|c0_g1_i3018	TR1706|c0_g1_i1706	TR25160|c0_g1_i25160
TR8028|c0_g1_i8028	TR9841|c0_g1_i9841	TR1348|c0_g1_i1348	TR8284|c0_g1_i8284			TR30289|c0_g1_i30289	TR26286|c0_g1_i26286	TR2765|c0_g1_i2765	TR25159|c0_g1_i25159			TR637|c0_g1_i637	TR16675|c0_g1_i16675	TR14388|c0_g1_i14388	TR3205|c0_g1_i3205		TR30289|c0_g1_i30289	TR26286|c0_g1_i26286	TR2765|c0_g1_i2765	TR25159|c0_g1_i25159
TR40565|c0_g1_i40565	TR25270|c0_g1_i25270	TR12431|c0_g1_i12431	TR13614|c0_g1_i13614			TR42185|c0_g1_i42185	TR3009|c0_g1_i3009	TR2091|c0_g1_i2091	TR26762|c0_g1_i26762			TR40783|c0_g1_i40783	TR18547|c0_g1_i18547	TR41138|c0_g1_i41138	TR14055|c0_g1_i14055		TR42185|c0_g1_i42185	TR3009|c0_g1_i3009	TR2091|c0_g1_i2091	TR26762|c0_g1_i26762
TR34614|c0_g1_i34614	TR24576|c0_g1_i24576	TR38000|c0_g1_i38000	TR98|c0_g1_i98			TR42011|c0_g1_i42011	TR21429|c0_g1_i21429	TR24385|c0_g1_i24385	TR6355|c0_g1_i6355			TR2673|c0_g1_i2673	TR1405|c0_g1_i1405	TR39498|c0_g1_i39498	TR13659|c0_g1_i13659		TR42011|c0_g1_i42011	TR21429|c0_g1_i21429	TR24385|c0_g1_i24385	TR6355|c0_g1_i6355
TR41073|c0_g1_i41073	TR24887|c0_g1_i24887	TR18837|c0_g1_i18837	TR21723|c0_g1_i21723			TR23906|c0_g1_i23906	TR22059|c0_g1_i22059	TR4566|c0_g1_i4566	TR20399|c0_g1_i20399			TR21510|c0_g1_i21510	TR34473|c0_g1_i34473	TR16869|c0_g1_i16869	TR15178|c0_g1_i15178		TR23906|c0_g1_i23906	TR22059|c0_g1_i22059	TR4566|c0_g1_i4566	TR20399|c0_g1_i20399
TR22109|c0_g1_i22109	TR41784|c0_g1_i41784	TR35252|c0_g1_i35252	TR9748|c0_g1_i9748			TR38288|c0_g1_i38288	TR19724|c0_g1_i19724	TR22928|c0_g1_i22928	TR24334|c0_g1_i24334			TR18433|c0_g1_i18433	TR20922|c0_g1_i20922	TR36002|c0_g1_i36002	TR41700|c0_g1_i41700		TR38288|c0_g1_i38288	TR19724|c0_g1_i19724	TR22928|c0_g1_i22928	TR24334|c0_g1_i24334
TR22118|c0_g1_i22118	TR3691|c0_g1_i3691	TR17108|c0_g1_i17108	TR42697|c0_g1_i42697			TR32268|c0_g1_i32268	TR2100|c0_g1_i2100	TR29370|c0_g1_i29370	TR2811|c0_g1_i2811			TR35510|c0_g1_i35510	TR39566|c0_g1_i39566	TR41910|c0_g1_i41910	TR44244|c0_g1_i44244		TR32268|c0_g1_i32268	TR2100|c0_g1_i2100	TR29370|c0_g1_i29370	TR2811|c0_g1_i2811
TR9749|c0_g1_i9749	TR1945|c0_g1_i1945	TR7124|c0_g1_i7124	TR7200|c0_g1_i7200			TR33|c0_g1_i33	TR16918|c0_g1_i16918	TR43921|c0_g1_i43921	TR4307|c0_g1_i4307			TR10176|c0_g1_i10176	TR38923|c0_g1_i38923	TR38340|c0_g1_i38340	TR18007|c0_g1_i18007		TR33|c0_g1_i33	TR16918|c0_g1_i16918	TR43921|c0_g1_i43921	TR4307|c0_g1_i4307
TR39059|c0_g1_i39059	TR19700|c0_g1_i19700	TR42050|c0_g1_i42050	TR27653|c0_g1_i27653			TR23247|c0_g1_i23247	TR25534|c0_g1_i25534	TR2600|c0_g1_i2600	TR2515|c0_g1_i2515			TR1583|c0_g1_i1583	TR6053|c0_g1_i6053	TR35681|c0_g1_i35681	TR12708|c0_g1_i12708		TR23247|c0_g1_i23247	TR25534|c0_g1_i25534	TR2600|c0_g1_i2600	TR2515|c0_g1_i2515
TR40975|c0_g1_i40975	TR44528|c0_g1_i44528	TR31177|c0_g1_i31177	TR2084|c0_g1_i2084			TR25730|c0_g1_i25730	TR3323|c0_g1_i3323	TR1873|c0_g1_i1873	TR3806|c0_g1_i3806			TR9511|c0_g1_i9511	TR44148|c0_g1_i44148	TR39430|c0_g1_i39430	TR29289|c0_g1_i29289		TR25730|c0_g1_i25730	TR3323|c0_g1_i3323	TR1873|c0_g1_i1873	TR3806|c0_g1_i3806
TR14094|c0_g1_i14094	TR38382|c0_g1_i38382	TR7144|c0_g1_i7144	TR15143|c0_g1_i15143			TR33963|c0_g1_i33963	TR15001|c0_g1_i15001	TR26422|c0_g1_i26422	TR24841|c0_g1_i24841			TR17963|c0_g1_i17963	TR20408|c0_g1_i20408	TR22188|c0_g1_i22188	TR15750|c0_g1_i15750		TR33963|c0_g1_i33963	TR15001|c0_g1_i15001	TR26422|c0_g1_i26422	TR24841|c0_g1_i24841
TR36911|c0_g1_i36911	TR30271|c0_g1_i30271	TR18910|c0_g1_i18910	TR27795|c0_g1_i27795			TR33835|c0_g1_i33835	TR10548|c0_g1_i10548	TR4557|c0_g1_i4557	TR9707|c0_g1_i9707			TR5133|c0_g1_i5133	TR20222|c0_g1_i20222	TR15216|c0_g1_i15216	TR15514|c0_g1_i15514		TR33835|c0_g1_i33835	TR10548|c0_g1_i10548	TR4557|c0_g1_i4557	TR9707|c0_g1_i9707
TR43528|c0_g1_i43528	TR22353|c0_g1_i22353	TR2305|c0_g1_i2305	TR6222|c0_g1_i6222			TR41529|c0_g1_i41529	TR34751|c0_g1_i34751	TR2836|c0_g1_i2836	TR33647|c0_g1_i33647			TR38399|c0_g1_i38399	TR42043|c0_g1_i42043	TR41918|c0_g1_i41918	TR15136|c0_g1_i15136		TR41529|c0_g1_i41529	TR34751|c0_g1_i34751	TR2836|c0_g1_i2836	TR33647|c0_g1_i33647
TR43169|c0_g1_i43169	TR3821|c0_g1_i3821	TR23981|c0_g1_i23981	TR31798|c0_g1_i31798			TR1524|c0_g1_i1524	TR26581|c0_g1_i26581	TR20280|c0_g1_i20280	TR26245|c0_g1_i26245			TR42235|c0_g1_i42235	TR33758|c0_g1_i33758	TR31058|c0_g1_i31058	TR12307|c0_g1_i12307		TR1524|c0_g1_i1524	TR26581|c0_g1_i26581	TR20280|c0_g1_i20280	TR26245|c0_g1_i26245
TR36228|c0_g1_i36228	TR36940|c0_g1_i36940	TR13364|c0_g1_i13364	TR17232|c0_g1_i17232			TR24684|c0_g1_i24684	TR24499|c0_g1_i24499	TR19684|c0_g1_i19684	TR28683|c0_g1_i28683			TR1376|c0_g1_i1376	TR8649|c0_g1_i8649	TR661|c0_g1_i661	TR30683|c0_g1_i30683		TR24684|c0_g1_i24684	TR24499|c0_g1_i24499	TR19684|c0_g1_i19684	TR28683|c0_g1_i28683
TR22414|c0_g1_i22414	TR38653|c0_g1_i38653	TR18247|c0_g1_i18247	TR5830|c0_g1_i5830			TR23230|c0_g1_i23230	TR43247|c0_g1_i43247	TR13995|c0_g1_i13995	TR1051|c0_g1_i1051			TR25479|c0_g1_i25479	TR31156|c0_g1_i31156	TR34510|c0_g1_i34510	TR5391|c0_g1_i5391		TR23230|c0_g1_i23230	TR43247|c0_g1_i43247	TR13995|c0_g1_i13995	TR1051|c0_g1_i1051
TR14561|c0_g1_i14561	TR20942|c0_g1_i20942	TR40203|c0_g1_i40203	TR42871|c0_g1_i42871			TR21443|c0_g1_i21443	TR41027|c0_g1_i41027	TR30818|c0_g1_i30818	TR13995|c0_g1_i13995			TR3340|c0_g1_i3340	TR39054|c0_g1_i39054	TR8019|c0_g1_i8019	TR15152|c0_g1_i15152		TR21443|c0_g1_i21443	TR41027|c0_g1_i41027	TR30818|c0_g1_i30818	TR13995|c0_g1_i13995
TR40829|c0_g1_i40829	TR4353|c0_g1_i4353	TR35604|c0_g1_i35604	TR19121|c0_g1_i19121			TR22532|c0_g1_i22532	TR31861|c0_g1_i31861	TR973|c0_g1_i973	TR28485|c0_g1_i28485			TR39350|c0_g1_i39350	TR26053|c0_g1_i26053	TR6677|c0_g1_i6677	TR285|c0_g1_i285		TR22532|c0_g1_i22532	TR31861|c0_g1_i31861	TR973|c0_g1_i973	TR28485|c0_g1_i28485
TR7372|c0_g1_i7372	TR1986|c0_g1_i1986	TR15479|c0_g1_i15479	TR26147|c0_g1_i26147			TR540|c0_g1_i540	TR311|c0_g1_i311	TR9250|c0_g1_i9250	TR1538|c0_g1_i1538			TR38998|c0_g1_i38998	TR14472|c0_g1_i14472	TR40753|c0_g1_i40753	TR29740|c0_g1_i29740		TR540|c0_g1_i540	TR311|c0_g1_i311	TR9250|c0_g1_i9250	TR1538|c0_g1_i1538
TR28222|c0_g1_i28222	TR29614|c0_g1_i29614	TR24619|c0_g1_i24619	TR11493|c0_g1_i11493			TR14256|c0_g1_i14256	TR14253|c0_g1_i14253	TR25702|c0_g1_i25702	TR2584|c0_g1_i2584			TR43777|c0_g1_i43777	TR2677|c0_g1_i2677	TR38116|c0_g1_i38116	TR17090|c0_g1_i17090		TR14256|c0_g1_i14256	TR14253|c0_g1_i14253	TR25702|c0_g1_i25702	TR2584|c0_g1_i2584
TR39746|c0_g1_i39746	TR29626|c0_g1_i29626	TR27625|c0_g1_i27625	TR23548|c0_g1_i23548			TR22950|c0_g1_i22950	TR23049|c0_g1_i23049	TR24537|c0_g1_i24537	TR22075|c0_g1_i22075			TR4409|c0_g1_i4409	TR18026|c0_g1_i18026	TR41890|c0_g1_i41890	TR24138|c0_g1_i24138		TR22950|c0_g1_i22950	TR23049|c0_g1_i23049	TR24537|c0_g1_i24537	TR22075|c0_g1_i22075
TR43297|c0_g1_i43297	TR21421|c0_g1_i21421	TR28402|c0_g1_i28402	TR13745|c0_g1_i13745			TR28674|c0_g1_i28674	TR159|c0_g1_i159	TR12835|c0_g1_i12835	TR21122|c0_g1_i21122			TR10084|c0_g1_i10084	TR3663|c0_g1_i3663	TR39713|c0_g1_i39713	TR28742|c0_g1_i28742		TR28674|c0_g1_i28674	TR159|c0_g1_i159	TR12835|c0_g1_i12835	TR21122|c0_g1_i21122
TR38677|c0_g1_i38677	TR31192|c0_g1_i31192	TR6943|c0_g1_i6943	TR20199|c0_g1_i20199			TR4324|c0_g1_i4324	TR25284|c0_g1_i25284	TR40137|c0_g1_i40137	TR6756|c0_g1_i6756			TR37938|c0_g1_i37938	TR18741|c0_g1_i18741	TR33731|c0_g1_i33731	TR34504|c0_g1_i34504		TR4324|c0_g1_i4324	TR25284|c0_g1_i25284	TR40137|c0_g1_i40137	TR6756|c0_g1_i6756
TR39563|c0_g1_i39563	TR28685|c0_g1_i28685	TR34682|c0_g1_i34682	TR1385|c0_g1_i1385			TR41421|c0_g1_i41421	TR36364|c0_g1_i36364	TR1376|c0_g1_i1376	TR2521|c0_g1_i2521			TR26569|c0_g1_i26569	TR19524|c0_g1_i19524	TR29637|c0_g1_i29637	TR31292|c0_g1_i31292		TR41421|c0_g1_i41421	TR36364|c0_g1_i36364	TR1376|c0_g1_i1376	TR2521|c0_g1_i2521
TR13953|c0_g1_i13953	TR44334|c0_g1_i44334	TR19284|c0_g1_i19284	TR15487|c0_g1_i15487			TR18182|c0_g1_i18182	TR28758|c0_g1_i28758	TR1025|c0_g1_i1025	TR43022|c0_g1_i43022			TR44126|c0_g1_i44126	TR17207|c0_g1_i17207	TR17037|c0_g1_i17037	TR14705|c0_g1_i14705		TR18182|c0_g1_i18182	TR28758|c0_g1_i28758	TR1025|c0_g1_i1025	TR43022|c0_g1_i43022
TR23119|c0_g1_i23119	TR29208|c0_g1_i29208	TR19297|c0_g1_i19297	TR26078|c0_g1_i26078			TR38709|c0_g1_i38709	TR41890|c0_g1_i41890	TR7525|c0_g1_i7525	TR17529|c0_g1_i17529			TR12790|c0_g1_i12790	TR33483|c0_g1_i33483	TR42428|c0_g1_i42428	TR40257|c0_g1_i40257		TR38709|c0_g1_i38709	TR41890|c0_g1_i41890	TR7525|c0_g1_i7525	TR17529|c0_g1_i17529
TR20530|c0_g1_i20530	TR12759|c0_g1_i12759	TR14332|c0_g1_i14332	TR7725|c0_g1_i7725			TR569|c0_g1_i569	TR38360|c0_g1_i38360	TR26616|c0_g1_i26616	TR2919|c0_g1_i2919			TR26132|c0_g1_i26132	TR34453|c0_g1_i34453	TR39994|c0_g1_i39994	TR43256|c0_g1_i43256		TR4403|c0_g1_i4403	TR38360|c0_g1_i38360	TR26616|c0_g1_i26616	TR2919|c0_g1_i2919
TR40804|c0_g1_i40804	TR20013|c0_g1_i20013	TR3477|c0_g1_i3477	TR22053|c0_g1_i22053			TR4403|c0_g1_i4403	TR9835|c0_g1_i9835	TR8683|c0_g1_i8683	TR28597|c0_g1_i28597			TR6588|c0_g1_i6588	TR3021|c0_g1_i3021	TR23041|c0_g1_i23041	TR17541|c0_g1_i17541		TR569|c0_g1_i569	TR9835|c0_g1_i9835	TR8683|c0_g1_i8683	TR28597|c0_g1_i28597
TR15020|c0_g1_i15020	TR7875|c0_g1_i7875	TR39998|c0_g1_i39998	TR38782|c0_g1_i38782			TR14005|c0_g1_i14005	TR42120|c0_g1_i42120	TR20266|c0_g1_i20266	TR3131|c0_g1_i3131			TR44029|c0_g1_i44029	TR23975|c0_g1_i23975	TR665|c0_g1_i665	TR5991|c0_g1_i5991		TR14005|c0_g1_i14005	TR42120|c0_g1_i42120	TR20266|c0_g1_i20266	TR3131|c0_g1_i3131
TR17377|c0_g1_i17377	TR22464|c0_g1_i22464	TR36353|c0_g1_i36353	TR39672|c0_g1_i39672			TR647|c0_g1_i647	TR41056|c0_g1_i41056	TR35876|c0_g1_i35876	TR4180|c0_g1_i4180			TR34201|c0_g1_i34201	TR37774|c0_g1_i37774	TR39813|c0_g1_i39813	TR7834|c0_g1_i7834		TR647|c0_g1_i647	TR41056|c0_g1_i41056	TR35876|c0_g1_i35876	TR4180|c0_g1_i4180
TR39440|c0_g1_i39440	TR14110|c0_g1_i14110	TR13303|c0_g1_i13303	TR25384|c0_g1_i25384			TR7422|c0_g1_i7422	TR26022|c0_g1_i26022	TR2332|c0_g1_i2332	TR4416|c0_g1_i4416			TR29490|c0_g1_i29490	TR40524|c0_g1_i40524	TR28447|c0_g1_i28447	TR7467|c0_g1_i7467		TR7422|c0_g1_i7422	TR26022|c0_g1_i26022	TR2332|c0_g1_i2332	TR4416|c0_g1_i4416
TR42280|c0_g1_i42280	TR30841|c0_g1_i30841	TR37883|c0_g1_i37883	TR8546|c0_g1_i8546			TR29155|c0_g1_i29155	TR4592|c0_g1_i4592	TR21935|c0_g1_i21935	TR24421|c0_g1_i24421			TR41959|c0_g1_i41959	TR42151|c0_g1_i42151	TR14877|c0_g1_i14877	TR22486|c0_g1_i22486		TR29155|c0_g1_i29155	TR4592|c0_g1_i4592	TR21935|c0_g1_i21935	TR24421|c0_g1_i24421
TR42225|c0_g1_i42225	TR16990|c0_g1_i16990	TR23250|c0_g1_i23250	TR13565|c0_g1_i13565			TR5692|c0_g1_i5692	TR15234|c0_g1_i15234	TR1544|c0_g1_i1544	TR2024|c0_g1_i2024			TR5765|c0_g1_i5765	TR33718|c0_g1_i33718	TR2564|c0_g1_i2564	TR9587|c0_g1_i9587		TR5692|c0_g1_i5692	TR15234|c0_g1_i15234	TR1544|c0_g1_i1544	TR2024|c0_g1_i2024
TR42603|c0_g1_i42603	TR25083|c0_g1_i25083	TR38279|c0_g1_i38279	TR16961|c0_g1_i16961			TR15517|c0_g1_i15517	TR15780|c0_g1_i15780	TR4894|c0_g1_i4894	TR23039|c0_g1_i23039			TR305|c0_g1_i305	TR38633|c0_g1_i38633	TR18582|c0_g1_i18582	TR40444|c0_g1_i40444		TR15517|c0_g1_i15517	TR15780|c0_g1_i15780	TR4894|c0_g1_i4894	TR23039|c0_g1_i23039
TR26917|c0_g1_i26917	TR21197|c0_g1_i21197	TR18966|c0_g1_i18966	TR31725|c0_g1_i31725			TR36092|c0_g1_i36092	TR18372|c0_g1_i18372	TR1613|c0_g1_i1613	TR103|c0_g1_i103			TR24785|c0_g1_i24785	TR1010|c0_g1_i1010	TR38864|c0_g1_i38864	TR25608|c0_g1_i25608		TR36092|c0_g1_i36092	TR18372|c0_g1_i18372	TR1613|c0_g1_i1613	TR103|c0_g1_i103
TR43512|c0_g1_i43512	TR33751|c0_g1_i33751	TR7542|c0_g1_i7542	TR34991|c0_g1_i34991			TR5715|c0_g1_i5715	TR23763|c0_g1_i23763	TR26255|c0_g1_i26255	TR28445|c0_g1_i28445			TR6436|c0_g1_i6436	TR14105|c0_g1_i14105	TR26141|c0_g1_i26141	TR8633|c0_g1_i8633		TR5715|c0_g1_i5715	TR23763|c0_g1_i23763	TR26255|c0_g1_i26255	TR28445|c0_g1_i28445
TR42754|c0_g1_i42754	TR1935|c0_g1_i1935	TR9355|c0_g1_i9355	TR27970|c0_g1_i27970			TR39288|c0_g1_i39288	TR33511|c0_g1_i33511	TR20048|c0_g1_i20048	TR41410|c0_g1_i41410			TR1426|c0_g1_i1426	TR28478|c0_g1_i28478	TR400|c0_g1_i400	TR23654|c0_g1_i23654		TR39288|c0_g1_i39288	TR33511|c0_g1_i33511	TR20048|c0_g1_i20048	TR41410|c0_g1_i41410
TR25724|c0_g1_i25724	TR78|c0_g1_i78	TR6362|c0_g1_i6362	TR14992|c0_g1_i14992			TR27103|c0_g1_i27103	TR13962|c0_g1_i13962	TR22743|c0_g1_i22743	TR21918|c0_g1_i21918			TR6858|c0_g1_i6858	TR12811|c0_g1_i12811	TR5679|c0_g1_i5679	TR22268|c0_g1_i22268		TR27103|c0_g1_i27103	TR13962|c0_g1_i13962	TR22743|c0_g1_i22743	TR21918|c0_g1_i21918
TR22758|c0_g1_i22758	TR14904|c0_g1_i14904	TR10292|c0_g1_i10292	TR28814|c0_g1_i28814			TR4563|c0_g1_i4563	TR27918|c0_g1_i27918	TR28636|c0_g1_i28636	TR11587|c0_g1_i11587			TR995|c0_g1_i995	TR23237|c0_g1_i23237	TR17135|c0_g1_i17135	TR12962|c0_g1_i12962		TR4563|c0_g1_i4563	TR27918|c0_g1_i27918	TR28636|c0_g1_i28636	TR11587|c0_g1_i11587
TR13974|c0_g1_i13974	TR39223|c0_g1_i39223	TR15459|c0_g1_i15459	TR30353|c0_g1_i30353			TR4203|c0_g1_i4203	TR22916|c0_g1_i22916	TR4306|c0_g1_i4306	TR1073|c0_g1_i1073			TR949|c0_g1_i949	TR20381|c0_g1_i20381	TR481|c0_g1_i481	TR25158|c0_g1_i25158		TR4203|c0_g1_i4203	TR22916|c0_g1_i22916	TR4306|c0_g1_i4306	TR1073|c0_g1_i1073
TR24571|c0_g1_i24571	TR16197|c0_g1_i16197	TR40122|c0_g1_i40122	TR40276|c0_g1_i40276			TR23699|c0_g1_i23699	TR1582|c0_g1_i1582	TR25298|c0_g1_i25298	TR1400|c0_g1_i1400			TR35327|c0_g1_i35327	TR39540|c0_g1_i39540	TR27333|c0_g1_i27333	TR11039|c0_g1_i11039		TR23699|c0_g1_i23699	TR1582|c0_g1_i1582	TR25298|c0_g1_i25298	TR1400|c0_g1_i1400
TR16118|c0_g1_i16118	TR7964|c0_g1_i7964	TR14715|c0_g1_i14715	TR25077|c0_g1_i25077			TR9884|c0_g1_i9884	TR26995|c0_g1_i26995	TR18561|c0_g1_i18561	TR20280|c0_g1_i20280			TR522|c0_g1_i522	TR42041|c0_g1_i42041	TR33239|c0_g1_i33239	TR37068|c0_g1_i37068		TR9884|c0_g1_i9884	TR26995|c0_g1_i26995	TR18561|c0_g1_i18561	TR20280|c0_g1_i20280
TR7705|c0_g1_i7705	TR7215|c0_g1_i7215	TR10169|c0_g1_i10169	TR13573|c0_g1_i13573			TR3665|c0_g1_i3665	TR3938|c0_g1_i3938	TR14344|c0_g1_i14344	TR20664|c0_g1_i20664			TR2460|c0_g1_i2460	TR8555|c0_g1_i8555	TR40547|c0_g1_i40547	TR37685|c0_g1_i37685		TR3665|c0_g1_i3665	TR3938|c0_g1_i3938	TR14344|c0_g1_i14344	TR20664|c0_g1_i20664
TR3148|c0_g1_i3148	TR13011|c0_g1_i13011	TR24755|c0_g1_i24755	TR33988|c0_g1_i33988			TR4592|c0_g1_i4592	TR3685|c0_g1_i3685	TR2693|c0_g1_i2693	TR2764|c0_g1_i2764			TR25684|c0_g1_i25684	TR8440|c0_g1_i8440	TR17265|c0_g1_i17265	TR42232|c0_g1_i42232		TR4592|c0_g1_i4592	TR3685|c0_g1_i3685	TR2693|c0_g1_i2693	TR2764|c0_g1_i2764
TR37438|c0_g1_i37438	TR367|c0_g1_i367	TR11589|c0_g1_i11589	TR22383|c0_g1_i22383			TR36508|c0_g1_i36508	TR24486|c0_g1_i24486	TR23665|c0_g1_i23665	TR22827|c0_g1_i22827			TR33844|c0_g1_i33844	TR24568|c0_g1_i24568	TR8|c0_g1_i8	TR38879|c0_g1_i38879		TR36508|c0_g1_i36508	TR24486|c0_g1_i24486	TR23665|c0_g1_i23665	TR22827|c0_g1_i22827
TR42921|c0_g1_i42921	TR1652|c0_g1_i1652	TR17101|c0_g1_i17101	TR10385|c0_g1_i10385			TR939|c0_g1_i939	TR24327|c0_g1_i24327	TR24179|c0_g1_i24179	TR4209|c0_g1_i4209			TR23898|c0_g1_i23898	TR37437|c0_g1_i37437	TR24590|c0_g1_i24590	TR11358|c0_g1_i11358		TR939|c0_g1_i939	TR24327|c0_g1_i24327	TR24179|c0_g1_i24179	TR4209|c0_g1_i4209
TR28060|c0_g1_i28060	TR9665|c0_g1_i9665	TR38608|c0_g1_i38608	TR15012|c0_g1_i15012			TR27309|c0_g1_i27309	TR14753|c0_g1_i14753	TR7212|c0_g1_i7212	TR3755|c0_g1_i3755			TR30855|c0_g1_i30855	TR39853|c0_g1_i39853	TR26636|c0_g1_i26636	TR30356|c0_g1_i30356		TR27309|c0_g1_i27309	TR14753|c0_g1_i14753	TR7212|c0_g1_i7212	TR3755|c0_g1_i3755
TR41243|c0_g1_i41243	TR13025|c0_g1_i13025	TR59|c0_g1_i59	TR12462|c0_g1_i12462			TR42955|c0_g1_i42955	TR39855|c0_g1_i39855	TR44680|c0_g1_i44680	TR21437|c0_g1_i21437			TR40176|c0_g1_i40176	TR44561|c0_g1_i44561	TR43770|c0_g1_i43770	TR41356|c0_g1_i41356		TR42955|c0_g1_i42955	TR39855|c0_g1_i39855	TR44680|c0_g1_i44680	TR21437|c0_g1_i21437
TR26906|c0_g1_i26906	TR38808|c0_g1_i38808	TR13501|c0_g1_i13501	TR28379|c0_g1_i28379			TR9597|c0_g1_i9597	TR14242|c0_g1_i14242	TR2865|c0_g1_i2865	TR32259|c0_g1_i32259			TR22961|c0_g1_i22961	TR20941|c0_g1_i20941	TR27684|c0_g1_i27684	TR31727|c0_g1_i31727		TR9597|c0_g1_i9597	TR14242|c0_g1_i14242	TR2865|c0_g1_i2865	TR32259|c0_g1_i32259
TR39092|c0_g1_i39092	TR30765|c0_g1_i30765	TR42947|c0_g1_i42947	TR23374|c0_g1_i23374			TR23102|c0_g1_i23102	TR11686|c0_g1_i11686	TR1831|c0_g1_i1831	TR4368|c0_g1_i4368			TR42833|c0_g1_i42833	TR44126|c0_g1_i44126	TR36607|c0_g1_i36607	TR205|c0_g1_i205		TR23102|c0_g1_i23102	TR11686|c0_g1_i11686	TR1831|c0_g1_i1831	TR4368|c0_g1_i4368
TR3082|c0_g1_i3082	TR3509|c0_g1_i3509	TR36078|c0_g1_i36078	TR3258|c0_g1_i3258			TR26527|c0_g1_i26527	TR30999|c0_g1_i30999	TR20351|c0_g1_i20351	TR2530|c0_g1_i2530			TR17263|c0_g1_i17263	TR21773|c0_g1_i21773	TR35483|c0_g1_i35483	TR10451|c0_g1_i10451		TR26527|c0_g1_i26527	TR30999|c0_g1_i30999	TR20351|c0_g1_i20351	TR2530|c0_g1_i2530
TR1311|c0_g1_i1311	TR4561|c0_g1_i4561	TR36226|c0_g1_i36226	TR1606|c0_g1_i1606			TR23640|c0_g1_i23640	TR17970|c0_g1_i17970	TR28316|c0_g1_i28316	TR1567|c0_g1_i1567			TR6084|c0_g1_i6084	TR39411|c0_g1_i39411	TR38845|c0_g1_i38845	TR29491|c0_g1_i29491		TR23640|c0_g1_i23640	TR17970|c0_g1_i17970	TR28316|c0_g1_i28316	TR1567|c0_g1_i1567
TR7080|c0_g1_i7080	TR8242|c0_g1_i8242	TR42232|c0_g1_i42232	TR35865|c0_g1_i35865			TR38340|c0_g1_i38340	TR19187|c0_g1_i19187	TR19385|c0_g1_i19385	TR41898|c0_g1_i41898			TR43818|c0_g1_i43818	TR6726|c0_g1_i6726	TR43410|c0_g1_i43410	TR8379|c0_g1_i8379		TR38340|c0_g1_i38340	TR19187|c0_g1_i19187	TR19385|c0_g1_i19385	TR41898|c0_g1_i41898
TR38876|c0_g1_i38876	TR2575|c0_g1_i2575	TR4315|c0_g1_i4315	TR25294|c0_g1_i25294			TR28384|c0_g1_i28384	TR22627|c0_g1_i22627	TR6355|c0_g1_i6355	TR4070|c0_g1_i4070			TR43204|c0_g1_i43204	TR765|c0_g1_i765	TR18045|c0_g1_i18045	TR837|c0_g1_i837		TR28384|c0_g1_i28384	TR22627|c0_g1_i22627	TR6355|c0_g1_i6355	TR4070|c0_g1_i4070
TR22175|c0_g1_i22175	TR7132|c0_g1_i7132	TR3865|c0_g1_i3865	TR23906|c0_g1_i23906			TR34590|c0_g1_i34590	TR15084|c0_g1_i15084	TR6465|c0_g1_i6465	TR3741|c0_g1_i3741			TR43564|c0_g1_i43564	TR24653|c0_g1_i24653	TR39153|c0_g1_i39153	TR838|c0_g1_i838		TR34590|c0_g1_i34590	TR15084|c0_g1_i15084	TR6465|c0_g1_i6465	TR3741|c0_g1_i3741
TR2970|c0_g1_i2970	TR27723|c0_g1_i27723	TR21981|c0_g1_i21981	TR34862|c0_g1_i34862			TR39838|c0_g1_i39838	TR30845|c0_g1_i30845	TR30490|c0_g1_i30490	TR6697|c0_g1_i6697			TR37779|c0_g1_i37779	TR1407|c0_g1_i1407	TR41207|c0_g1_i41207	TR27597|c0_g1_i27597		TR39838|c0_g1_i39838	TR30845|c0_g1_i30845	TR30490|c0_g1_i30490	TR6697|c0_g1_i6697
TR36111|c0_g1_i36111	TR13085|c0_g1_i13085	TR34044|c0_g1_i34044	TR7100|c0_g1_i7100			TR4063|c0_g1_i4063	TR1300|c0_g1_i1300	TR1409|c0_g1_i1409	TR5626|c0_g1_i5626			TR20814|c0_g1_i20814	TR22378|c0_g1_i22378	TR22067|c0_g1_i22067	TR22582|c0_g1_i22582		TR4063|c0_g1_i4063	TR1300|c0_g1_i1300	TR1409|c0_g1_i1409	TR5626|c0_g1_i5626
TR38569|c0_g1_i38569	TR2665|c0_g1_i2665	TR34050|c0_g1_i34050	TR9355|c0_g1_i9355			TR38779|c0_g1_i38779	TR3790|c0_g1_i3790	TR2060|c0_g1_i2060	TR40097|c0_g1_i40097			TR14798|c0_g1_i14798	TR17190|c0_g1_i17190	TR42879|c0_g1_i42879	TR21645|c0_g1_i21645		TR38779|c0_g1_i38779	TR3790|c0_g1_i3790	TR2060|c0_g1_i2060	TR40097|c0_g1_i40097
TR33964|c0_g1_i33964	TR4343|c0_g1_i4343	TR19281|c0_g1_i19281	TR18840|c0_g1_i18840			TR34152|c0_g1_i34152	TR29944|c0_g1_i29944	TR4478|c0_g1_i4478	TR21086|c0_g1_i21086			TR35876|c0_g1_i35876	TR675|c0_g1_i675	TR24671|c0_g1_i24671	TR19272|c0_g1_i19272		TR34152|c0_g1_i34152	TR29944|c0_g1_i29944	TR4478|c0_g1_i4478	TR21086|c0_g1_i21086
TR28524|c0_g1_i28524	TR14210|c0_g1_i14210	TR1145|c0_g1_i1145	TR27034|c0_g1_i27034			TR2069|c0_g1_i2069	TR14743|c0_g1_i14743	TR2128|c0_g1_i2128	TR11169|c0_g1_i11169			TR16843|c0_g1_i16843	TR1505|c0_g1_i1505	TR36254|c0_g1_i36254	TR2895|c0_g1_i2895		TR2069|c0_g1_i2069	TR14743|c0_g1_i14743	TR2128|c0_g1_i2128	TR11169|c0_g1_i11169
TR2503|c0_g1_i2503	TR605|c0_g1_i605	TR5876|c0_g1_i5876	TR24814|c0_g1_i24814			TR940|c0_g1_i940	TR12316|c0_g1_i12316	TR23469|c0_g1_i23469	TR22762|c0_g1_i22762			TR43922|c0_g1_i43922	TR36233|c0_g1_i36233	TR15167|c0_g1_i15167	TR39830|c0_g1_i39830		TR940|c0_g1_i940	TR12316|c0_g1_i12316	TR23469|c0_g1_i23469	TR22762|c0_g1_i22762
TR26177|c0_g1_i26177	TR1838|c0_g1_i1838	TR31728|c0_g1_i31728	TR7992|c0_g1_i7992			TR40122|c0_g1_i40122	TR16914|c0_g1_i16914	TR24580|c0_g1_i24580	TR22730|c0_g1_i22730			TR30105|c0_g1_i30105	TR15043|c0_g1_i15043	TR7192|c0_g1_i7192	TR10288|c0_g1_i10288		TR40122|c0_g1_i40122	TR16914|c0_g1_i16914	TR24580|c0_g1_i24580	TR22730|c0_g1_i22730
TR29288|c0_g1_i29288	TR150|c0_g1_i150	TR33415|c0_g1_i33415	TR31015|c0_g1_i31015			TR5737|c0_g1_i5737	TR41385|c0_g1_i41385	TR37727|c0_g1_i37727	TR381|c0_g1_i381			TR27355|c0_g1_i27355	TR38789|c0_g1_i38789	TR22096|c0_g1_i22096	TR33706|c0_g1_i33706		TR5737|c0_g1_i5737	TR41385|c0_g1_i41385	TR37727|c0_g1_i37727	TR381|c0_g1_i381
TR43937|c0_g1_i43937	TR4439|c0_g1_i4439	TR15118|c0_g1_i15118	TR1428|c0_g1_i1428			TR4739|c0_g1_i4739	TR12883|c0_g1_i12883	TR2858|c0_g1_i2858	TR9944|c0_g1_i9944			TR44007|c0_g1_i44007	TR36622|c0_g1_i36622	TR15835|c0_g1_i15835	TR34571|c0_g1_i34571		TR4739|c0_g1_i4739	TR12883|c0_g1_i12883	TR2858|c0_g1_i2858	TR9944|c0_g1_i9944
TR25002|c0_g1_i25002	TR28465|c0_g1_i28465	TR34494|c0_g1_i34494	TR26667|c0_g1_i26667			TR15736|c0_g1_i15736	TR44496|c0_g1_i44496	TR5588|c0_g1_i5588	TR22536|c0_g1_i22536			TR2502|c0_g1_i2502	TR31254|c0_g1_i31254	TR14693|c0_g1_i14693	TR17738|c0_g1_i17738		TR15736|c0_g1_i15736	TR44496|c0_g1_i44496	TR5588|c0_g1_i5588	TR22536|c0_g1_i22536
TR14686|c0_g1_i14686	TR35985|c0_g1_i35985	TR17055|c0_g1_i17055	TR16917|c0_g1_i16917			TR18573|c0_g1_i18573	TR30908|c0_g1_i30908	TR4531|c0_g1_i4531	TR10707|c0_g1_i10707			TR25666|c0_g1_i25666	TR35761|c0_g1_i35761	TR14017|c0_g1_i14017	TR44496|c0_g1_i44496		TR18573|c0_g1_i18573	TR30908|c0_g1_i30908	TR4531|c0_g1_i4531	TR10707|c0_g1_i10707
TR28480|c0_g1_i28480	TR28544|c0_g1_i28544	TR15361|c0_g1_i15361	TR24123|c0_g1_i24123			TR28823|c0_g1_i28823	TR12004|c0_g1_i12004	TR2809|c0_g1_i2809	TR2770|c0_g1_i2770			TR40029|c0_g1_i40029	TR11361|c0_g1_i11361	TR18551|c0_g1_i18551	TR7674|c0_g1_i7674		TR28823|c0_g1_i28823	TR12004|c0_g1_i12004	TR2809|c0_g1_i2809	TR2770|c0_g1_i2770
TR41151|c0_g1_i41151	TR3701|c0_g1_i3701	TR40207|c0_g1_i40207	TR33667|c0_g1_i33667			TR29829|c0_g1_i29829	TR40835|c0_g1_i40835	TR1514|c0_g1_i1514	TR5083|c0_g1_i5083			TR37885|c0_g1_i37885	TR29792|c0_g1_i29792	TR14167|c0_g1_i14167	TR38421|c0_g1_i38421		TR29829|c0_g1_i29829	TR40835|c0_g1_i40835	TR1514|c0_g1_i1514	TR5083|c0_g1_i5083
TR42190|c0_g1_i42190	TR923|c0_g1_i923	TR26710|c0_g1_i26710	TR5629|c0_g1_i5629			TR9910|c0_g1_i9910	TR3096|c0_g1_i3096	TR20518|c0_g1_i20518	TR1600|c0_g1_i1600			TR33549|c0_g1_i33549	TR2038|c0_g1_i2038	TR3321|c0_g1_i3321	TR25533|c0_g1_i25533		TR9910|c0_g1_i9910	TR3096|c0_g1_i3096	TR20518|c0_g1_i20518	TR1600|c0_g1_i1600
TR41394|c0_g1_i41394	TR27133|c0_g1_i27133	TR39487|c0_g1_i39487	TR36441|c0_g1_i36441			TR43421|c0_g1_i43421	TR2144|c0_g1_i2144	TR15053|c0_g1_i15053	TR1544|c0_g1_i1544			TR40965|c0_g1_i40965	TR2695|c0_g1_i2695	TR27078|c0_g1_i27078	TR27711|c0_g1_i27711		TR43421|c0_g1_i43421	TR2144|c0_g1_i2144	TR15053|c0_g1_i15053	TR1544|c0_g1_i1544
TR20066|c0_g1_i20066	TR21561|c0_g1_i21561	TR14397|c0_g1_i14397	TR5021|c0_g1_i5021			TR43659|c0_g1_i43659	TR2444|c0_g1_i2444	TR23564|c0_g1_i23564	TR23917|c0_g1_i23917			TR5158|c0_g1_i5158	TR24373|c0_g1_i24373	TR25271|c0_g1_i25271	TR13126|c0_g1_i13126		TR43659|c0_g1_i43659	TR2444|c0_g1_i2444	TR23564|c0_g1_i23564	TR23917|c0_g1_i23917
TR29127|c0_g1_i29127	TR27888|c0_g1_i27888	TR3407|c0_g1_i3407	TR13493|c0_g1_i13493			TR40777|c0_g1_i40777	TR31845|c0_g1_i31845	TR21276|c0_g1_i21276	TR1502|c0_g1_i1502			TR1834|c0_g1_i1834	TR14538|c0_g1_i14538	TR26320|c0_g1_i26320	TR26229|c0_g1_i26229		TR40777|c0_g1_i40777	TR31845|c0_g1_i31845	TR21276|c0_g1_i21276	TR1502|c0_g1_i1502
TR44659|c0_g1_i44659	TR6101|c0_g1_i6101	TR11599|c0_g1_i11599	TR26550|c0_g1_i26550			TR38248|c0_g1_i38248	TR20597|c0_g1_i20597	TR10192|c0_g1_i10192	TR1794|c0_g1_i1794			TR8679|c0_g1_i8679	TR25341|c0_g1_i25341	TR17333|c0_g1_i17333	TR25518|c0_g1_i25518		TR38248|c0_g1_i38248	TR20597|c0_g1_i20597	TR10192|c0_g1_i10192	TR1794|c0_g1_i1794
TR12728|c0_g1_i12728	TR71|c0_g1_i71	TR25796|c0_g1_i25796	TR3635|c0_g1_i3635			TR5836|c0_g1_i5836	TR21968|c0_g1_i21968	TR28148|c0_g1_i28148	TR26798|c0_g1_i26798			TR37373|c0_g1_i37373	TR6522|c0_g1_i6522	TR39144|c0_g1_i39144	TR13536|c0_g1_i13536		TR5836|c0_g1_i5836	TR21968|c0_g1_i21968	TR28148|c0_g1_i28148	TR26798|c0_g1_i26798
TR36219|c0_g1_i36219	TR38100|c0_g1_i38100	TR38737|c0_g1_i38737	TR10467|c0_g1_i10467			TR11947|c0_g1_i11947	TR25934|c0_g1_i25934	TR24013|c0_g1_i24013	TR21779|c0_g1_i21779			TR37807|c0_g1_i37807	TR40960|c0_g1_i40960	TR37666|c0_g1_i37666	TR13795|c0_g1_i13795		TR11947|c0_g1_i11947	TR25934|c0_g1_i25934	TR24013|c0_g1_i24013	TR21779|c0_g1_i21779
TR8701|c0_g1_i8701	TR23202|c0_g1_i23202	TR21724|c0_g1_i21724	TR26717|c0_g1_i26717			TR11968|c0_g1_i11968	TR22701|c0_g1_i22701	TR1645|c0_g1_i1645	TR38043|c0_g1_i38043			TR35825|c0_g1_i35825	TR957|c0_g1_i957	TR22527|c0_g1_i22527	TR34171|c0_g1_i34171		TR11968|c0_g1_i11968	TR22701|c0_g1_i22701	TR1645|c0_g1_i1645	TR38043|c0_g1_i38043
TR9813|c0_g1_i9813	TR12401|c0_g1_i12401	TR40076|c0_g1_i40076	TR16501|c0_g1_i16501			TR6232|c0_g1_i6232	TR26383|c0_g1_i26383	TR13409|c0_g1_i13409	TR30059|c0_g1_i30059			TR4069|c0_g1_i4069	TR1685|c0_g1_i1685	TR15178|c0_g1_i15178	TR35610|c0_g1_i35610		TR6232|c0_g1_i6232	TR26383|c0_g1_i26383	TR13409|c0_g1_i13409	TR30059|c0_g1_i30059
TR16304|c0_g1_i16304	TR38806|c0_g1_i38806	TR33827|c0_g1_i33827	TR17139|c0_g1_i17139			TR3767|c0_g1_i3767	TR3287|c0_g1_i3287	TR28138|c0_g1_i28138	TR43431|c0_g1_i43431			TR13464|c0_g1_i13464	TR2574|c0_g1_i2574	TR24951|c0_g1_i24951	TR15583|c0_g1_i15583		TR3767|c0_g1_i3767	TR3287|c0_g1_i3287	TR28138|c0_g1_i28138	TR43431|c0_g1_i43431
TR37709|c0_g1_i37709	TR41354|c0_g1_i41354	TR15220|c0_g1_i15220	TR1665|c0_g1_i1665			TR40808|c0_g1_i40808	TR18610|c0_g1_i18610	TR1642|c0_g1_i1642	TR22726|c0_g1_i22726			TR36366|c0_g1_i36366	TR4750|c0_g1_i4750	TR34153|c0_g1_i34153	TR13756|c0_g1_i13756		TR40808|c0_g1_i40808	TR18610|c0_g1_i18610	TR1642|c0_g1_i1642	TR22726|c0_g1_i22726
TR3010|c0_g1_i3010	TR22414|c0_g1_i22414	TR28240|c0_g1_i28240	TR14739|c0_g1_i14739			TR34766|c0_g1_i34766	TR21360|c0_g1_i21360	TR29293|c0_g1_i29293	TR2639|c0_g1_i2639			TR1677|c0_g1_i1677	TR32564|c0_g1_i32564	TR8046|c0_g1_i8046	TR13402|c0_g1_i13402		TR34766|c0_g1_i34766	TR21360|c0_g1_i21360	TR29293|c0_g1_i29293	TR2639|c0_g1_i2639
TR29009|c0_g1_i29009	TR17096|c0_g1_i17096	TR28885|c0_g1_i28885	TR40518|c0_g1_i40518			TR21902|c0_g1_i21902	TR23685|c0_g1_i23685	TR4038|c0_g1_i4038	TR23060|c0_g1_i23060			TR42986|c0_g1_i42986	TR44659|c0_g1_i44659	TR8619|c0_g1_i8619	TR36081|c0_g1_i36081		TR21902|c0_g1_i21902	TR23685|c0_g1_i23685	TR4038|c0_g1_i4038	TR23060|c0_g1_i23060
TR7981|c0_g1_i7981	TR3143|c0_g1_i3143	TR40746|c0_g1_i40746	TR44508|c0_g1_i44508			TR16033|c0_g1_i16033	TR25100|c0_g1_i25100	TR39723|c0_g1_i39723	TR1781|c0_g1_i1781			TR15643|c0_g1_i15643	TR4645|c0_g1_i4645	TR15538|c0_g1_i15538	TR13654|c0_g1_i13654		TR16033|c0_g1_i16033	TR25100|c0_g1_i25100	TR39723|c0_g1_i39723	TR1781|c0_g1_i1781
TR30617|c0_g1_i30617	TR14700|c0_g1_i14700	TR18084|c0_g1_i18084	TR12776|c0_g1_i12776			TR34692|c0_g1_i34692	TR21022|c0_g1_i21022	TR33241|c0_g1_i33241	TR26904|c0_g1_i26904			TR34620|c0_g1_i34620	TR21649|c0_g1_i21649	TR21862|c0_g1_i21862	TR2634|c0_g1_i2634		TR34692|c0_g1_i34692	TR21022|c0_g1_i21022	TR33241|c0_g1_i33241	TR26904|c0_g1_i26904
TR17784|c0_g1_i17784	TR40137|c0_g1_i40137	TR5777|c0_g1_i5777	TR19682|c0_g1_i19682			TR40022|c0_g1_i40022	TR2756|c0_g1_i2756	TR23095|c0_g1_i23095	TR2797|c0_g1_i2797			TR44062|c0_g1_i44062	TR5098|c0_g1_i5098	TR13716|c0_g1_i13716	TR33427|c0_g1_i33427		TR40022|c0_g1_i40022	TR2756|c0_g1_i2756	TR23095|c0_g1_i23095	TR2797|c0_g1_i2797
TR28400|c0_g1_i28400	TR43806|c0_g1_i43806	TR1184|c0_g1_i1184	TR32596|c0_g1_i32596			TR34060|c0_g1_i34060	TR42552|c0_g1_i42552	TR1459|c0_g1_i1459	TR11645|c0_g1_i11645			TR25832|c0_g1_i25832	TR11875|c0_g1_i11875	TR38339|c0_g1_i38339	TR39616|c0_g1_i39616		TR34060|c0_g1_i34060	TR42552|c0_g1_i42552	TR1459|c0_g1_i1459	TR11645|c0_g1_i11645
TR43764|c0_g1_i43764	TR16219|c0_g1_i16219	TR942|c0_g1_i942	TR15511|c0_g1_i15511			TR24633|c0_g1_i24633	TR15405|c0_g1_i15405	TR35404|c0_g1_i35404	TR19816|c0_g1_i19816			TR34190|c0_g1_i34190	TR13261|c0_g1_i13261	TR26023|c0_g1_i26023	TR14615|c0_g1_i14615		TR24633|c0_g1_i24633	TR15405|c0_g1_i15405	TR35404|c0_g1_i35404	TR19816|c0_g1_i19816
TR5369|c0_g1_i5369	TR38719|c0_g1_i38719	TR36521|c0_g1_i36521	TR38510|c0_g1_i38510			TR186|c0_g1_i186	TR41826|c0_g1_i41826	TR10542|c0_g1_i10542	TR4414|c0_g1_i4414			TR33427|c0_g1_i33427	TR34215|c0_g1_i34215	TR15788|c0_g1_i15788	TR18838|c0_g1_i18838		TR186|c0_g1_i186	TR41826|c0_g1_i41826	TR10542|c0_g1_i10542	TR4414|c0_g1_i4414
TR39980|c0_g1_i39980	TR9349|c0_g1_i9349	TR31215|c0_g1_i31215	TR27885|c0_g1_i27885			TR2703|c0_g1_i2703	TR42955|c0_g1_i42955	TR4387|c0_g1_i4387	TR33620|c0_g1_i33620			TR21803|c0_g1_i21803	TR23810|c0_g1_i23810	TR15368|c0_g1_i15368	TR15268|c0_g1_i15268		TR2703|c0_g1_i2703	TR42955|c0_g1_i42955	TR4387|c0_g1_i4387	TR33620|c0_g1_i33620
TR38427|c0_g1_i38427	TR25379|c0_g1_i25379	TR10074|c0_g1_i10074	TR9471|c0_g1_i9471			TR8765|c0_g1_i8765	TR23343|c0_g1_i23343	TR2876|c0_g1_i2876	TR24238|c0_g1_i24238			TR33691|c0_g1_i33691	TR2927|c0_g1_i2927	TR8752|c0_g1_i8752	TR43506|c0_g1_i43506		TR8765|c0_g1_i8765	TR23343|c0_g1_i23343	TR2876|c0_g1_i2876	TR24238|c0_g1_i24238
TR31374|c0_g1_i31374	TR17113|c0_g1_i17113	TR15148|c0_g1_i15148	TR21637|c0_g1_i21637			TR16992|c0_g1_i16992	TR37374|c0_g1_i37374	TR4422|c0_g1_i4422	TR972|c0_g1_i972			TR41144|c0_g1_i41144	TR34572|c0_g1_i34572	TR42373|c0_g1_i42373	TR38659|c0_g1_i38659		TR16992|c0_g1_i16992	TR37374|c0_g1_i37374	TR4422|c0_g1_i4422	TR972|c0_g1_i972
TR18350|c0_g1_i18350	TR1561|c0_g1_i1561	TR37812|c0_g1_i37812	TR1193|c0_g1_i1193			TR35559|c0_g1_i35559	TR22304|c0_g1_i22304	TR6423|c0_g1_i6423	TR1730|c0_g1_i1730			TR2948|c0_g1_i2948	TR40197|c0_g1_i40197	TR14665|c0_g1_i14665	TR7521|c0_g1_i7521		TR35559|c0_g1_i35559	TR22304|c0_g1_i22304	TR6423|c0_g1_i6423	TR1730|c0_g1_i1730
TR16016|c0_g1_i16016	TR13982|c0_g1_i13982	TR18144|c0_g1_i18144	TR40421|c0_g1_i40421			TR38341|c0_g1_i38341	TR17735|c0_g1_i17735	TR26194|c0_g1_i26194	TR4200|c0_g1_i4200			TR13538|c0_g1_i13538	TR44805|c0_g1_i44805	TR7470|c0_g1_i7470	TR17520|c0_g1_i17520		TR38341|c0_g1_i38341	TR17735|c0_g1_i17735	TR26194|c0_g1_i26194	TR4200|c0_g1_i4200
TR4426|c0_g1_i4426	TR28830|c0_g1_i28830	TR18149|c0_g1_i18149	TR21098|c0_g1_i21098			TR15723|c0_g1_i15723	TR8464|c0_g1_i8464	TR3098|c0_g1_i3098	TR4085|c0_g1_i4085			TR27568|c0_g1_i27568	TR39668|c0_g1_i39668	TR12484|c0_g1_i12484	TR5260|c0_g1_i5260		TR31693|c0_g1_i31693	TR8464|c0_g1_i8464	TR3098|c0_g1_i3098	TR4085|c0_g1_i4085
TR36029|c0_g1_i36029	TR5976|c0_g1_i5976	TR35990|c0_g1_i35990	TR7545|c0_g1_i7545			TR31693|c0_g1_i31693	TR36947|c0_g1_i36947	TR1423|c0_g1_i1423	TR4380|c0_g1_i4380			TR21944|c0_g1_i21944	TR18565|c0_g1_i18565	TR37612|c0_g1_i37612	TR44014|c0_g1_i44014		TR15723|c0_g1_i15723	TR36947|c0_g1_i36947	TR1423|c0_g1_i1423	TR4380|c0_g1_i4380
TR13085|c0_g1_i13085	TR1953|c0_g1_i1953	TR37982|c0_g1_i37982	TR39762|c0_g1_i39762			TR41973|c0_g1_i41973	TR28533|c0_g1_i28533	TR2589|c0_g1_i2589	TR11413|c0_g1_i11413			TR40843|c0_g1_i40843	TR39925|c0_g1_i39925	TR39288|c0_g1_i39288	TR8022|c0_g1_i8022		TR41973|c0_g1_i41973	TR28533|c0_g1_i28533	TR2589|c0_g1_i2589	TR11413|c0_g1_i11413
TR4799|c0_g1_i4799	TR25326|c0_g1_i25326	TR7837|c0_g1_i7837	TR11906|c0_g1_i11906			TR5016|c0_g1_i5016	TR10653|c0_g1_i10653	TR28485|c0_g1_i28485	TR39980|c0_g1_i39980			TR22742|c0_g1_i22742	TR37370|c0_g1_i37370	TR25006|c0_g1_i25006	TR14465|c0_g1_i14465		TR5016|c0_g1_i5016	TR10653|c0_g1_i10653	TR28485|c0_g1_i28485	TR39980|c0_g1_i39980
TR32076|c0_g1_i32076	TR16839|c0_g1_i16839	TR15719|c0_g1_i15719	TR919|c0_g1_i919			TR26001|c0_g1_i26001	TR38288|c0_g1_i38288	TR379|c0_g1_i379	TR31869|c0_g1_i31869			TR17010|c0_g1_i17010	TR16148|c0_g1_i16148	TR44047|c0_g1_i44047	TR8327|c0_g1_i8327		TR26001|c0_g1_i26001	TR38288|c0_g1_i38288	TR379|c0_g1_i379	TR31869|c0_g1_i31869
TR18192|c0_g1_i18192	TR20393|c0_g1_i20393	TR5887|c0_g1_i5887	TR21032|c0_g1_i21032			TR576|c0_g1_i576	TR15701|c0_g1_i15701	TR4266|c0_g1_i4266	TR34222|c0_g1_i34222			TR1986|c0_g1_i1986	TR11419|c0_g1_i11419	TR39827|c0_g1_i39827	TR11216|c0_g1_i11216		TR576|c0_g1_i576	TR15701|c0_g1_i15701	TR4266|c0_g1_i4266	TR34222|c0_g1_i34222
TR14203|c0_g1_i14203	TR33233|c0_g1_i33233	TR41997|c0_g1_i41997	TR18910|c0_g1_i18910			TR39214|c0_g1_i39214	TR2577|c0_g1_i2577	TR4416|c0_g1_i4416	TR24355|c0_g1_i24355			TR14536|c0_g1_i14536	TR31320|c0_g1_i31320	TR21783|c0_g1_i21783	TR19330|c0_g1_i19330		TR39214|c0_g1_i39214	TR2577|c0_g1_i2577	TR4416|c0_g1_i4416	TR24355|c0_g1_i24355
TR2917|c0_g1_i2917	TR13323|c0_g1_i13323	TR23249|c0_g1_i23249	TR3762|c0_g1_i3762			TR26171|c0_g1_i26171	TR27964|c0_g1_i27964	TR22021|c0_g1_i22021	TR4410|c0_g1_i4410			TR9538|c0_g1_i9538	TR15585|c0_g1_i15585	TR13681|c0_g1_i13681	TR39000|c0_g1_i39000		TR26171|c0_g1_i26171	TR27964|c0_g1_i27964	TR22021|c0_g1_i22021	TR4410|c0_g1_i4410
TR14051|c0_g1_i14051	TR22037|c0_g1_i22037	TR29230|c0_g1_i29230	TR10474|c0_g1_i10474			TR37374|c0_g1_i37374	TR22022|c0_g1_i22022	TR35505|c0_g1_i35505	TR3049|c0_g1_i3049			TR28000|c0_g1_i28000	TR2640|c0_g1_i2640	TR16930|c0_g1_i16930	TR18995|c0_g1_i18995		TR37374|c0_g1_i37374	TR22022|c0_g1_i22022	TR35505|c0_g1_i35505	TR3049|c0_g1_i3049
TR4400|c0_g1_i4400	TR17343|c0_g1_i17343	TR4494|c0_g1_i4494	TR24756|c0_g1_i24756			TR43104|c0_g1_i43104	TR21971|c0_g1_i21971	TR1443|c0_g1_i1443	TR25264|c0_g1_i25264			TR43058|c0_g1_i43058	TR3170|c0_g1_i3170	TR35902|c0_g1_i35902	TR21654|c0_g1_i21654		TR43104|c0_g1_i43104	TR21971|c0_g1_i21971	TR1443|c0_g1_i1443	TR25264|c0_g1_i25264
TR14866|c0_g1_i14866	TR18787|c0_g1_i18787	TR7225|c0_g1_i7225	TR9849|c0_g1_i9849			TR43454|c0_g1_i43454	TR43163|c0_g1_i43163	TR4060|c0_g1_i4060	TR32036|c0_g1_i32036			TR9932|c0_g1_i9932	TR21188|c0_g1_i21188	TR20539|c0_g1_i20539	TR28938|c0_g1_i28938		TR43454|c0_g1_i43454	TR43163|c0_g1_i43163	TR4060|c0_g1_i4060	TR32036|c0_g1_i32036
TR29381|c0_g1_i29381	TR37159|c0_g1_i37159	TR7120|c0_g1_i7120	TR2754|c0_g1_i2754			TR14860|c0_g1_i14860	TR394|c0_g1_i394	TR1755|c0_g1_i1755	TR28316|c0_g1_i28316			TR13802|c0_g1_i13802	TR33813|c0_g1_i33813	TR15670|c0_g1_i15670	TR27852|c0_g1_i27852		TR14860|c0_g1_i14860	TR394|c0_g1_i394	TR1755|c0_g1_i1755	TR28316|c0_g1_i28316
TR1180|c0_g1_i1180	TR34534|c0_g1_i34534	TR8484|c0_g1_i8484	TR38818|c0_g1_i38818			TR18459|c0_g1_i18459	TR6966|c0_g1_i6966	TR3315|c0_g1_i3315	TR35185|c0_g1_i35185			TR44067|c0_g1_i44067	TR8000|c0_g1_i8000	TR39799|c0_g1_i39799	TR29793|c0_g1_i29793		TR18459|c0_g1_i18459	TR6966|c0_g1_i6966	TR3315|c0_g1_i3315	TR35185|c0_g1_i35185
TR22664|c0_g1_i22664	TR10976|c0_g1_i10976	TR4679|c0_g1_i4679	TR13446|c0_g1_i13446			TR42008|c0_g1_i42008	TR32377|c0_g1_i32377	TR5626|c0_g1_i5626	TR14422|c0_g1_i14422			TR17219|c0_g1_i17219	TR18513|c0_g1_i18513	TR17787|c0_g1_i17787	TR33239|c0_g1_i33239		TR42008|c0_g1_i42008	TR32377|c0_g1_i32377	TR5626|c0_g1_i5626	TR14422|c0_g1_i14422
TR877|c0_g1_i877	TR1883|c0_g1_i1883	TR18056|c0_g1_i18056	TR22824|c0_g1_i22824			TR22485|c0_g1_i22485	TR23500|c0_g1_i23500	TR1474|c0_g1_i1474	TR21781|c0_g1_i21781			TR1765|c0_g1_i1765	TR29015|c0_g1_i29015	TR19923|c0_g1_i19923	TR34682|c0_g1_i34682		TR22485|c0_g1_i22485	TR23500|c0_g1_i23500	TR1474|c0_g1_i1474	TR21781|c0_g1_i21781
TR26811|c0_g1_i26811	TR38554|c0_g1_i38554	TR12854|c0_g1_i12854	TR731|c0_g1_i731			TR17485|c0_g1_i17485	TR15185|c0_g1_i15185	TR41479|c0_g1_i41479	TR3672|c0_g1_i3672			TR12816|c0_g1_i12816	TR2482|c0_g1_i2482	TR261|c0_g1_i261	TR20200|c0_g1_i20200		TR17485|c0_g1_i17485	TR15185|c0_g1_i15185	TR41479|c0_g1_i41479	TR3672|c0_g1_i3672
TR16308|c0_g1_i16308	TR19846|c0_g1_i19846	TR9768|c0_g1_i9768	TR440|c0_g1_i440			TR39737|c0_g1_i39737	TR17828|c0_g1_i17828	TR35614|c0_g1_i35614	TR4600|c0_g1_i4600			TR14273|c0_g1_i14273	TR34528|c0_g1_i34528	TR2662|c0_g1_i2662	TR3945|c0_g1_i3945		TR39737|c0_g1_i39737	TR17828|c0_g1_i17828	TR35614|c0_g1_i35614	TR4600|c0_g1_i4600
TR25385|c0_g1_i25385	TR24643|c0_g1_i24643	TR12002|c0_g1_i12002	TR43447|c0_g1_i43447			TR15050|c0_g1_i15050	TR36531|c0_g1_i36531	TR19252|c0_g1_i19252	TR9916|c0_g1_i9916			TR8561|c0_g1_i8561	TR3024|c0_g1_i3024	TR20045|c0_g1_i20045	TR15582|c0_g1_i15582		TR15050|c0_g1_i15050	TR36531|c0_g1_i36531	TR19252|c0_g1_i19252	TR9916|c0_g1_i9916
TR3030|c0_g1_i3030	TR31955|c0_g1_i31955	TR43542|c0_g1_i43542	TR196|c0_g1_i196			TR20989|c0_g1_i20989	TR13889|c0_g1_i13889	TR6129|c0_g1_i6129	TR4570|c0_g1_i4570			TR25113|c0_g1_i25113	TR25530|c0_g1_i25530	TR17248|c0_g1_i17248	TR25520|c0_g1_i25520		TR20989|c0_g1_i20989	TR13889|c0_g1_i13889	TR6129|c0_g1_i6129	TR4570|c0_g1_i4570
TR38122|c0_g1_i38122	TR28507|c0_g1_i28507	TR11492|c0_g1_i11492	TR4575|c0_g1_i4575			TR23969|c0_g1_i23969	TR26512|c0_g1_i26512	TR4188|c0_g1_i4188	TR4591|c0_g1_i4591			TR43034|c0_g1_i43034	TR28832|c0_g1_i28832	TR4764|c0_g1_i4764	TR17827|c0_g1_i17827		TR23969|c0_g1_i23969	TR26512|c0_g1_i26512	TR4188|c0_g1_i4188	TR4591|c0_g1_i4591
TR14603|c0_g1_i14603	TR24920|c0_g1_i24920	TR34|c0_g1_i34	TR6486|c0_g1_i6486			TR28967|c0_g1_i28967	TR15427|c0_g1_i15427	TR12480|c0_g1_i12480	TR4602|c0_g1_i4602			TR37226|c0_g1_i37226	TR17069|c0_g1_i17069	TR40098|c0_g1_i40098	TR15978|c0_g1_i15978		TR28967|c0_g1_i28967	TR15427|c0_g1_i15427	TR12480|c0_g1_i12480	TR4602|c0_g1_i4602
TR18623|c0_g1_i18623	TR3633|c0_g1_i3633	TR4170|c0_g1_i4170	TR12061|c0_g1_i12061			TR21442|c0_g1_i21442	TR5994|c0_g1_i5994	TR18169|c0_g1_i18169	TR9423|c0_g1_i9423			TR34046|c0_g1_i34046	TR21393|c0_g1_i21393	TR13565|c0_g1_i13565	TR12589|c0_g1_i12589		TR21442|c0_g1_i21442	TR5994|c0_g1_i5994	TR18169|c0_g1_i18169	TR9423|c0_g1_i9423
TR33514|c0_g1_i33514	TR28299|c0_g1_i28299	TR35672|c0_g1_i35672	TR44448|c0_g1_i44448			TR30805|c0_g1_i30805	TR39778|c0_g1_i39778	TR3131|c0_g1_i3131	TR79|c0_g1_i79			TR34628|c0_g1_i34628	TR31264|c0_g1_i31264	TR22529|c0_g1_i22529	TR24661|c0_g1_i24661		TR30805|c0_g1_i30805	TR39778|c0_g1_i39778	TR3131|c0_g1_i3131	TR79|c0_g1_i79
TR28869|c0_g1_i28869	TR14405|c0_g1_i14405	TR1594|c0_g1_i1594	TR27654|c0_g1_i27654			TR17531|c0_g1_i17531	TR39826|c0_g1_i39826	TR30376|c0_g1_i30376	TR33469|c0_g1_i33469			TR37249|c0_g1_i37249	TR6290|c0_g1_i6290	TR23190|c0_g1_i23190	TR15280|c0_g1_i15280		TR17531|c0_g1_i17531	TR39826|c0_g1_i39826	TR30376|c0_g1_i30376	TR33469|c0_g1_i33469
TR28408|c0_g1_i28408	TR40015|c0_g1_i40015	TR13092|c0_g1_i13092	TR38718|c0_g1_i38718			TR39128|c0_g1_i39128	TR25495|c0_g1_i25495	TR4627|c0_g1_i4627	TR11652|c0_g1_i11652			TR42739|c0_g1_i42739	TR13908|c0_g1_i13908	TR13899|c0_g1_i13899	TR39224|c0_g1_i39224		TR39128|c0_g1_i39128	TR25495|c0_g1_i25495	TR4627|c0_g1_i4627	TR11652|c0_g1_i11652
TR19412|c0_g1_i19412	TR12525|c0_g1_i12525	TR17338|c0_g1_i17338	TR17593|c0_g1_i17593			TR15148|c0_g1_i15148	TR28085|c0_g1_i28085	TR4525|c0_g1_i4525	TR19357|c0_g1_i19357			TR40459|c0_g1_i40459	TR20458|c0_g1_i20458	TR13970|c0_g1_i13970	TR25704|c0_g1_i25704		TR15148|c0_g1_i15148	TR28085|c0_g1_i28085	TR4525|c0_g1_i4525	TR19357|c0_g1_i19357
TR20689|c0_g1_i20689	TR8041|c0_g1_i8041	TR43315|c0_g1_i43315	TR18023|c0_g1_i18023			TR43703|c0_g1_i43703	TR17827|c0_g1_i17827	TR20580|c0_g1_i20580	TR22646|c0_g1_i22646			TR40840|c0_g1_i40840	TR7539|c0_g1_i7539	TR21407|c0_g1_i21407	TR5464|c0_g1_i5464		TR43703|c0_g1_i43703	TR17827|c0_g1_i17827	TR20580|c0_g1_i20580	TR22646|c0_g1_i22646
TR37163|c0_g1_i37163	TR28759|c0_g1_i28759	TR41915|c0_g1_i41915	TR13364|c0_g1_i13364			TR15257|c0_g1_i15257	TR659|c0_g1_i659	TR1924|c0_g1_i1924	TR21546|c0_g1_i21546			TR38138|c0_g1_i38138	TR1916|c0_g1_i1916	TR8570|c0_g1_i8570	TR32087|c0_g1_i32087		TR15257|c0_g1_i15257	TR659|c0_g1_i659	TR1924|c0_g1_i1924	TR21546|c0_g1_i21546
TR2183|c0_g1_i2183	TR4456|c0_g1_i4456	TR3743|c0_g1_i3743	TR12985|c0_g1_i12985			TR6063|c0_g1_i6063	TR21653|c0_g1_i21653	TR945|c0_g1_i945	TR24098|c0_g1_i24098			TR43961|c0_g1_i43961	TR28908|c0_g1_i28908	TR27088|c0_g1_i27088	TR8046|c0_g1_i8046		TR6063|c0_g1_i6063	TR21653|c0_g1_i21653	TR945|c0_g1_i945	TR24098|c0_g1_i24098
TR2732|c0_g1_i2732	TR3308|c0_g1_i3308	TR15757|c0_g1_i15757	TR29957|c0_g1_i29957			TR42314|c0_g1_i42314	TR41378|c0_g1_i41378	TR24397|c0_g1_i24397	TR30439|c0_g1_i30439			TR31190|c0_g1_i31190	TR29574|c0_g1_i29574	TR35745|c0_g1_i35745	TR2474|c0_g1_i2474		TR42314|c0_g1_i42314	TR41378|c0_g1_i41378	TR24397|c0_g1_i24397	TR30439|c0_g1_i30439
TR1362|c0_g1_i1362	TR22145|c0_g1_i22145	TR39384|c0_g1_i39384	TR16117|c0_g1_i16117			TR2190|c0_g1_i2190	TR162|c0_g1_i162	TR37340|c0_g1_i37340	TR1329|c0_g1_i1329			TR31193|c0_g1_i31193	TR35557|c0_g1_i35557	TR29512|c0_g1_i29512	TR39501|c0_g1_i39501		TR2190|c0_g1_i2190	TR162|c0_g1_i162	TR37340|c0_g1_i37340	TR1329|c0_g1_i1329
TR36211|c0_g1_i36211	TR20552|c0_g1_i20552	TR11702|c0_g1_i11702	TR26686|c0_g1_i26686			TR42289|c0_g1_i42289	TR40228|c0_g1_i40228	TR4614|c0_g1_i4614	TR2968|c0_g1_i2968			TR13104|c0_g1_i13104	TR4059|c0_g1_i4059	TR6621|c0_g1_i6621	TR32044|c0_g1_i32044		TR42289|c0_g1_i42289	TR40228|c0_g1_i40228	TR4614|c0_g1_i4614	TR2968|c0_g1_i2968
TR31355|c0_g1_i31355	TR24828|c0_g1_i24828	TR24091|c0_g1_i24091	TR12456|c0_g1_i12456			TR22693|c0_g1_i22693	TR12113|c0_g1_i12113	TR4640|c0_g1_i4640	TR2989|c0_g1_i2989			TR44728|c0_g1_i44728	TR43767|c0_g1_i43767	TR40338|c0_g1_i40338	TR17931|c0_g1_i17931		TR22693|c0_g1_i22693	TR12113|c0_g1_i12113	TR4640|c0_g1_i4640	TR2989|c0_g1_i2989
TR37741|c0_g1_i37741	TR12657|c0_g1_i12657	TR44531|c0_g1_i44531	TR42906|c0_g1_i42906			TR1333|c0_g1_i1333	TR20822|c0_g1_i20822	TR19231|c0_g1_i19231	TR24537|c0_g1_i24537			TR13650|c0_g1_i13650	TR3150|c0_g1_i3150	TR24513|c0_g1_i24513	TR28598|c0_g1_i28598		TR1333|c0_g1_i1333	TR20822|c0_g1_i20822	TR19231|c0_g1_i19231	TR24537|c0_g1_i24537
TR15712|c0_g1_i15712	TR20398|c0_g1_i20398	TR35567|c0_g1_i35567	TR1308|c0_g1_i1308			TR38349|c0_g1_i38349	TR23139|c0_g1_i23139	TR25334|c0_g1_i25334	TR35748|c0_g1_i35748			TR2534|c0_g1_i2534	TR21371|c0_g1_i21371	TR6859|c0_g1_i6859	TR29472|c0_g1_i29472		TR38349|c0_g1_i38349	TR23139|c0_g1_i23139	TR25334|c0_g1_i25334	TR35748|c0_g1_i35748
TR35328|c0_g1_i35328	TR26285|c0_g1_i26285	TR40139|c0_g1_i40139	TR30771|c0_g1_i30771			TR20457|c0_g1_i20457	TR29055|c0_g1_i29055	TR3819|c0_g1_i3819	TR3005|c0_g1_i3005			TR34894|c0_g1_i34894	TR27882|c0_g1_i27882	TR3216|c0_g1_i3216	TR3296|c0_g1_i3296		TR20457|c0_g1_i20457	TR29055|c0_g1_i29055	TR3819|c0_g1_i3819	TR3005|c0_g1_i3005
TR33423|c0_g1_i33423	TR304|c0_g1_i304	TR32755|c0_g1_i32755	TR17810|c0_g1_i17810			TR28066|c0_g1_i28066	TR9132|c0_g1_i9132	TR1794|c0_g1_i1794	TR30178|c0_g1_i30178			TR12749|c0_g1_i12749	TR6335|c0_g1_i6335	TR18147|c0_g1_i18147	TR39176|c0_g1_i39176		TR28066|c0_g1_i28066	TR9132|c0_g1_i9132	TR1794|c0_g1_i1794	TR30178|c0_g1_i30178
TR21007|c0_g1_i21007	TR13690|c0_g1_i13690	TR11452|c0_g1_i11452	TR663|c0_g1_i663			TR1021|c0_g1_i1021	TR25718|c0_g1_i25718	TR2811|c0_g1_i2811	TR35505|c0_g1_i35505			TR39166|c0_g1_i39166	TR3837|c0_g1_i3837	TR22048|c0_g1_i22048	TR28858|c0_g1_i28858		TR1021|c0_g1_i1021	TR25718|c0_g1_i25718	TR2811|c0_g1_i2811	TR35505|c0_g1_i35505
TR25447|c0_g1_i25447	TR14487|c0_g1_i14487	TR1510|c0_g1_i1510	TR15109|c0_g1_i15109			TR20273|c0_g1_i20273	TR23140|c0_g1_i23140	TR19816|c0_g1_i19816	TR33332|c0_g1_i33332			TR38332|c0_g1_i38332	TR17393|c0_g1_i17393	TR27597|c0_g1_i27597	TR22109|c0_g1_i22109		TR20273|c0_g1_i20273	TR23140|c0_g1_i23140	TR19816|c0_g1_i19816	TR33332|c0_g1_i33332
TR14200|c0_g1_i14200	TR5875|c0_g1_i5875	TR43331|c0_g1_i43331	TR32586|c0_g1_i32586			TR2036|c0_g1_i2036	TR35433|c0_g1_i35433	TR8709|c0_g1_i8709	TR4059|c0_g1_i4059			TR28835|c0_g1_i28835	TR3818|c0_g1_i3818	TR14793|c0_g1_i14793	TR22118|c0_g1_i22118		TR2036|c0_g1_i2036	TR35433|c0_g1_i35433	TR8709|c0_g1_i8709	TR4059|c0_g1_i4059
TR14345|c0_g1_i14345	TR13809|c0_g1_i13809	TR18933|c0_g1_i18933	TR42727|c0_g1_i42727			TR4257|c0_g1_i4257	TR14382|c0_g1_i14382	TR37568|c0_g1_i37568	TR9173|c0_g1_i9173			TR2113|c0_g1_i2113	TR6874|c0_g1_i6874	TR24012|c0_g1_i24012	TR44028|c0_g1_i44028		TR4257|c0_g1_i4257	TR14382|c0_g1_i14382	TR37568|c0_g1_i37568	TR9173|c0_g1_i9173
TR20671|c0_g1_i20671	TR28706|c0_g1_i28706	TR14960|c0_g1_i14960	TR11624|c0_g1_i11624			TR16870|c0_g1_i16870	TR27229|c0_g1_i27229	TR8582|c0_g1_i8582	TR24127|c0_g1_i24127			TR14601|c0_g1_i14601	TR44318|c0_g1_i44318	TR39958|c0_g1_i39958	TR37973|c0_g1_i37973		TR16870|c0_g1_i16870	TR27229|c0_g1_i27229	TR8582|c0_g1_i8582	TR24127|c0_g1_i24127
TR30876|c0_g1_i30876	TR34667|c0_g1_i34667	TR19359|c0_g1_i19359	TR30773|c0_g1_i30773			TR304|c0_g1_i304	TR41715|c0_g1_i41715	TR2530|c0_g1_i2530	TR4471|c0_g1_i4471			TR8097|c0_g1_i8097	TR1925|c0_g1_i1925	TR7451|c0_g1_i7451	TR38156|c0_g1_i38156		TR304|c0_g1_i304	TR41715|c0_g1_i41715	TR2530|c0_g1_i2530	TR4471|c0_g1_i4471
TR1535|c0_g1_i1535	TR27487|c0_g1_i27487	TR2174|c0_g1_i2174	TR17476|c0_g1_i17476			TR43121|c0_g1_i43121	TR21269|c0_g1_i21269	TR2870|c0_g1_i2870	TR34634|c0_g1_i34634			TR18169|c0_g1_i18169	TR27627|c0_g1_i27627	TR23161|c0_g1_i23161	TR6515|c0_g1_i6515		TR43121|c0_g1_i43121	TR21269|c0_g1_i21269	TR2870|c0_g1_i2870	TR34634|c0_g1_i34634
TR33498|c0_g1_i33498	TR40778|c0_g1_i40778	TR38826|c0_g1_i38826	TR19038|c0_g1_i19038			TR37203|c0_g1_i37203	TR34796|c0_g1_i34796	TR27568|c0_g1_i27568	TR27|c0_g1_i27			TR39192|c0_g1_i39192	TR5829|c0_g1_i5829	TR14635|c0_g1_i14635	TR27899|c0_g1_i27899		TR37203|c0_g1_i37203	TR34796|c0_g1_i34796	TR27568|c0_g1_i27568	TR27|c0_g1_i27
TR28370|c0_g1_i28370	TR14546|c0_g1_i14546	TR41212|c0_g1_i41212	TR26697|c0_g1_i26697			TR44531|c0_g1_i44531	TR33867|c0_g1_i33867	TR29197|c0_g1_i29197	TR4531|c0_g1_i4531			TR18646|c0_g1_i18646	TR43637|c0_g1_i43637	TR35257|c0_g1_i35257	TR34453|c0_g1_i34453		TR44531|c0_g1_i44531	TR33867|c0_g1_i33867	TR29197|c0_g1_i29197	TR4531|c0_g1_i4531
TR11414|c0_g1_i11414	TR12521|c0_g1_i12521	TR37680|c0_g1_i37680	TR40534|c0_g1_i40534			TR19946|c0_g1_i19946	TR36901|c0_g1_i36901	TR2893|c0_g1_i2893	TR6361|c0_g1_i6361			TR2687|c0_g1_i2687	TR33551|c0_g1_i33551	TR4752|c0_g1_i4752	TR23216|c0_g1_i23216		TR19946|c0_g1_i19946	TR36901|c0_g1_i36901	TR2893|c0_g1_i2893	TR6361|c0_g1_i6361
TR28132|c0_g1_i28132	TR37249|c0_g1_i37249	TR31288|c0_g1_i31288	TR14001|c0_g1_i14001			TR19949|c0_g1_i19949	TR8043|c0_g1_i8043	TR21161|c0_g1_i21161	TR13592|c0_g1_i13592			TR37152|c0_g1_i37152	TR20637|c0_g1_i20637	TR31762|c0_g1_i31762	TR39222|c0_g1_i39222		TR19949|c0_g1_i19949	TR8043|c0_g1_i8043	TR21161|c0_g1_i21161	TR13592|c0_g1_i13592
TR40471|c0_g1_i40471	TR29184|c0_g1_i29184	TR8249|c0_g1_i8249	TR6958|c0_g1_i6958			TR14178|c0_g1_i14178	TR43339|c0_g1_i43339	TR6580|c0_g1_i6580	TR13594|c0_g1_i13594			TR3133|c0_g1_i3133	TR4053|c0_g1_i4053	TR16818|c0_g1_i16818	TR22055|c0_g1_i22055		TR14178|c0_g1_i14178	TR43339|c0_g1_i43339	TR6580|c0_g1_i6580	TR13594|c0_g1_i13594
TR31158|c0_g1_i31158	TR14367|c0_g1_i14367	TR35842|c0_g1_i35842	TR3776|c0_g1_i3776			TR24951|c0_g1_i24951	TR5701|c0_g1_i5701	TR20530|c0_g1_i20530	TR1916|c0_g1_i1916			TR36669|c0_g1_i36669	TR24785|c0_g1_i24785	TR22355|c0_g1_i22355	TR2008|c0_g1_i2008		TR24951|c0_g1_i24951	TR5701|c0_g1_i5701	TR20530|c0_g1_i20530	TR1916|c0_g1_i1916
TR9591|c0_g1_i9591	TR33374|c0_g1_i33374	TR35903|c0_g1_i35903	TR27571|c0_g1_i27571			TR42054|c0_g1_i42054	TR4752|c0_g1_i4752	TR12353|c0_g1_i12353	TR1666|c0_g1_i1666			TR16024|c0_g1_i16024	TR85|c0_g1_i85	TR13810|c0_g1_i13810	TR29773|c0_g1_i29773		TR42054|c0_g1_i42054	TR4752|c0_g1_i4752	TR12353|c0_g1_i12353	TR1666|c0_g1_i1666
TR7528|c0_g1_i7528	TR6395|c0_g1_i6395	TR41214|c0_g1_i41214	TR15869|c0_g1_i15869			TR12464|c0_g1_i12464	TR13545|c0_g1_i13545	TR2856|c0_g1_i2856	TR1642|c0_g1_i1642			TR37640|c0_g1_i37640	TR32351|c0_g1_i32351	TR20032|c0_g1_i20032	TR26682|c0_g1_i26682		TR12464|c0_g1_i12464	TR13545|c0_g1_i13545	TR2856|c0_g1_i2856	TR1642|c0_g1_i1642
TR21962|c0_g1_i21962	TR34973|c0_g1_i34973	TR41628|c0_g1_i41628	TR30837|c0_g1_i30837			TR2245|c0_g1_i2245	TR36291|c0_g1_i36291	TR43022|c0_g1_i43022	TR20074|c0_g1_i20074			TR4750|c0_g1_i4750	TR13176|c0_g1_i13176	TR7309|c0_g1_i7309	TR5117|c0_g1_i5117		TR2245|c0_g1_i2245	TR36291|c0_g1_i36291	TR43022|c0_g1_i43022	TR20074|c0_g1_i20074
TR7507|c0_g1_i7507	TR12874|c0_g1_i12874	TR38473|c0_g1_i38473	TR30996|c0_g1_i30996			TR265|c0_g1_i265	TR21443|c0_g1_i21443	TR1051|c0_g1_i1051	TR26808|c0_g1_i26808			TR38923|c0_g1_i38923	TR19538|c0_g1_i19538	TR22384|c0_g1_i22384	TR36345|c0_g1_i36345		TR265|c0_g1_i265	TR21443|c0_g1_i21443	TR1051|c0_g1_i1051	TR26808|c0_g1_i26808
TR43654|c0_g1_i43654	TR31285|c0_g1_i31285	TR35654|c0_g1_i35654	TR7665|c0_g1_i7665			TR31995|c0_g1_i31995	TR693|c0_g1_i693	TR39980|c0_g1_i39980	TR2887|c0_g1_i2887			TR26194|c0_g1_i26194	TR12053|c0_g1_i12053	TR31024|c0_g1_i31024	TR41118|c0_g1_i41118		TR31995|c0_g1_i31995	TR693|c0_g1_i693	TR39980|c0_g1_i39980	TR2887|c0_g1_i2887
TR36217|c0_g1_i36217	TR22939|c0_g1_i22939	TR41180|c0_g1_i41180	TR9509|c0_g1_i9509			TR12665|c0_g1_i12665	TR41883|c0_g1_i41883	TR4483|c0_g1_i4483	TR41035|c0_g1_i41035			TR34619|c0_g1_i34619	TR30890|c0_g1_i30890	TR18348|c0_g1_i18348	TR5910|c0_g1_i5910		TR12665|c0_g1_i12665	TR41883|c0_g1_i41883	TR4483|c0_g1_i4483	TR41035|c0_g1_i41035
TR41904|c0_g1_i41904	TR36756|c0_g1_i36756	TR43915|c0_g1_i43915	TR16991|c0_g1_i16991			TR27156|c0_g1_i27156	TR27002|c0_g1_i27002	TR3143|c0_g1_i3143	TR6580|c0_g1_i6580			TR4651|c0_g1_i4651	TR30761|c0_g1_i30761	TR14613|c0_g1_i14613	TR31362|c0_g1_i31362		TR27156|c0_g1_i27156	TR27002|c0_g1_i27002	TR3143|c0_g1_i3143	TR6580|c0_g1_i6580
TR43053|c0_g1_i43053	TR21536|c0_g1_i21536	TR20272|c0_g1_i20272	TR22043|c0_g1_i22043			TR201|c0_g1_i201	TR3112|c0_g1_i3112	TR40291|c0_g1_i40291	TR32285|c0_g1_i32285			TR17448|c0_g1_i17448	TR36472|c0_g1_i36472	TR31305|c0_g1_i31305	TR15667|c0_g1_i15667		TR201|c0_g1_i201	TR3112|c0_g1_i3112	TR40291|c0_g1_i40291	TR32285|c0_g1_i32285
TR19993|c0_g1_i19993	TR20739|c0_g1_i20739	TR27885|c0_g1_i27885	TR36239|c0_g1_i36239			TR21531|c0_g1_i21531	TR8566|c0_g1_i8566	TR23222|c0_g1_i23222	TR36930|c0_g1_i36930			TR20623|c0_g1_i20623	TR8520|c0_g1_i8520	TR25529|c0_g1_i25529	TR7738|c0_g1_i7738		TR21531|c0_g1_i21531	TR8566|c0_g1_i8566	TR23222|c0_g1_i23222	TR36930|c0_g1_i36930
TR7944|c0_g1_i7944	TR36860|c0_g1_i36860	TR28290|c0_g1_i28290	TR39812|c0_g1_i39812			TR20678|c0_g1_i20678	TR37229|c0_g1_i37229	TR1467|c0_g1_i1467	TR1279|c0_g1_i1279			TR5020|c0_g1_i5020	TR43416|c0_g1_i43416	TR14860|c0_g1_i14860	TR28954|c0_g1_i28954		TR20678|c0_g1_i20678	TR37229|c0_g1_i37229	TR1467|c0_g1_i1467	TR1279|c0_g1_i1279
TR44322|c0_g1_i44322	TR3977|c0_g1_i3977	TR37269|c0_g1_i37269	TR6237|c0_g1_i6237			TR26482|c0_g1_i26482	TR39873|c0_g1_i39873	TR33332|c0_g1_i33332	TR32344|c0_g1_i32344			TR41213|c0_g1_i41213	TR21192|c0_g1_i21192	TR8111|c0_g1_i8111	TR21959|c0_g1_i21959		TR26482|c0_g1_i26482	TR39873|c0_g1_i39873	TR33332|c0_g1_i33332	TR32344|c0_g1_i32344
TR23167|c0_g1_i23167	TR43814|c0_g1_i43814	TR38338|c0_g1_i38338	TR3799|c0_g1_i3799			TR42298|c0_g1_i42298	TR5391|c0_g1_i5391	TR2089|c0_g1_i2089	TR32349|c0_g1_i32349			TR30633|c0_g1_i30633	TR590|c0_g1_i590	TR21700|c0_g1_i21700	TR8860|c0_g1_i8860		TR42298|c0_g1_i42298	TR5391|c0_g1_i5391	TR2089|c0_g1_i2089	TR32349|c0_g1_i32349
TR1274|c0_g1_i1274	TR27052|c0_g1_i27052	TR24010|c0_g1_i24010	TR28495|c0_g1_i28495			TR22067|c0_g1_i22067	TR5129|c0_g1_i5129	TR11645|c0_g1_i11645	TR20272|c0_g1_i20272			TR30673|c0_g1_i30673	TR28488|c0_g1_i28488	TR14386|c0_g1_i14386	TR42229|c0_g1_i42229		TR22067|c0_g1_i22067	TR5129|c0_g1_i5129	TR11645|c0_g1_i11645	TR20272|c0_g1_i20272
TR19770|c0_g1_i19770	TR36211|c0_g1_i36211	TR43627|c0_g1_i43627	TR13991|c0_g1_i13991			TR4667|c0_g1_i4667	TR21948|c0_g1_i21948	TR33436|c0_g1_i33436	TR2928|c0_g1_i2928			TR13516|c0_g1_i13516	TR40220|c0_g1_i40220	TR8777|c0_g1_i8777	TR14731|c0_g1_i14731		TR4667|c0_g1_i4667	TR21948|c0_g1_i21948	TR33436|c0_g1_i33436	TR2928|c0_g1_i2928
TR33208|c0_g1_i33208	TR24472|c0_g1_i24472	TR29496|c0_g1_i29496	TR30051|c0_g1_i30051			TR33529|c0_g1_i33529	TR23761|c0_g1_i23761	TR2488|c0_g1_i2488	TR24255|c0_g1_i24255			TR1003|c0_g1_i1003	TR39249|c0_g1_i39249	TR38740|c0_g1_i38740	TR6859|c0_g1_i6859		TR33529|c0_g1_i33529	TR23761|c0_g1_i23761	TR2488|c0_g1_i2488	TR24255|c0_g1_i24255
TR10591|c0_g1_i10591	TR40436|c0_g1_i40436	TR31815|c0_g1_i31815	TR26740|c0_g1_i26740			TR3413|c0_g1_i3413	TR25911|c0_g1_i25911	TR4243|c0_g1_i4243	TR33471|c0_g1_i33471			TR9682|c0_g1_i9682	TR39456|c0_g1_i39456	TR3989|c0_g1_i3989	TR39005|c0_g1_i39005		TR3413|c0_g1_i3413	TR25911|c0_g1_i25911	TR4243|c0_g1_i4243	TR33471|c0_g1_i33471
TR39075|c0_g1_i39075	TR42259|c0_g1_i42259	TR24009|c0_g1_i24009	TR27302|c0_g1_i27302			TR40527|c0_g1_i40527	TR20526|c0_g1_i20526	TR4910|c0_g1_i4910	TR24961|c0_g1_i24961			TR4102|c0_g1_i4102	TR14033|c0_g1_i14033	TR84|c0_g1_i84	TR42993|c0_g1_i42993		TR40527|c0_g1_i40527	TR20526|c0_g1_i20526	TR4910|c0_g1_i4910	TR24961|c0_g1_i24961
TR39339|c0_g1_i39339	TR39011|c0_g1_i39011	TR43323|c0_g1_i43323	TR40708|c0_g1_i40708			TR15176|c0_g1_i15176	TR21699|c0_g1_i21699	TR9983|c0_g1_i9983	TR34900|c0_g1_i34900			TR1662|c0_g1_i1662	TR2797|c0_g1_i2797	TR44273|c0_g1_i44273	TR10228|c0_g1_i10228		TR15176|c0_g1_i15176	TR21699|c0_g1_i21699	TR9983|c0_g1_i9983	TR34900|c0_g1_i34900
TR41428|c0_g1_i41428	TR27876|c0_g1_i27876	TR15749|c0_g1_i15749	TR44590|c0_g1_i44590			TR19305|c0_g1_i19305	TR19719|c0_g1_i19719	TR22119|c0_g1_i22119	TR4640|c0_g1_i4640			TR14951|c0_g1_i14951	TR37342|c0_g1_i37342	TR42163|c0_g1_i42163	TR39274|c0_g1_i39274		TR19305|c0_g1_i19305	TR19719|c0_g1_i19719	TR22119|c0_g1_i22119	TR4640|c0_g1_i4640
TR23172|c0_g1_i23172	TR27595|c0_g1_i27595	TR14294|c0_g1_i14294	TR17902|c0_g1_i17902			TR39356|c0_g1_i39356	TR41366|c0_g1_i41366	TR2906|c0_g1_i2906	TR24157|c0_g1_i24157			TR35197|c0_g1_i35197	TR22309|c0_g1_i22309	TR31838|c0_g1_i31838	TR42127|c0_g1_i42127		TR39356|c0_g1_i39356	TR41366|c0_g1_i41366	TR2906|c0_g1_i2906	TR24157|c0_g1_i24157
TR42956|c0_g1_i42956	TR41618|c0_g1_i41618	TR35733|c0_g1_i35733	TR17533|c0_g1_i17533			TR11782|c0_g1_i11782	TR39937|c0_g1_i39937	TR4194|c0_g1_i4194	TR7525|c0_g1_i7525			TR5962|c0_g1_i5962	TR21331|c0_g1_i21331	TR33569|c0_g1_i33569	TR2137|c0_g1_i2137		TR11782|c0_g1_i11782	TR39937|c0_g1_i39937	TR4194|c0_g1_i4194	TR7525|c0_g1_i7525
TR26355|c0_g1_i26355	TR28835|c0_g1_i28835	TR29676|c0_g1_i29676	TR23250|c0_g1_i23250			TR41824|c0_g1_i41824	TR27557|c0_g1_i27557	TR1111|c0_g1_i1111	TR1628|c0_g1_i1628			TR27471|c0_g1_i27471	TR1662|c0_g1_i1662	TR7900|c0_g1_i7900	TR22254|c0_g1_i22254		TR41824|c0_g1_i41824	TR27557|c0_g1_i27557	TR1111|c0_g1_i1111	TR1628|c0_g1_i1628
TR36453|c0_g1_i36453	TR41420|c0_g1_i41420	TR40265|c0_g1_i40265	TR2561|c0_g1_i2561			TR29707|c0_g1_i29707	TR21633|c0_g1_i21633	TR25173|c0_g1_i25173	TR4543|c0_g1_i4543			TR44228|c0_g1_i44228	TR43863|c0_g1_i43863	TR18555|c0_g1_i18555	TR39204|c0_g1_i39204		TR29707|c0_g1_i29707	TR21633|c0_g1_i21633	TR25173|c0_g1_i25173	TR4543|c0_g1_i4543
TR10155|c0_g1_i10155	TR34383|c0_g1_i34383	TR14840|c0_g1_i14840	TR15069|c0_g1_i15069			TR28315|c0_g1_i28315	TR14829|c0_g1_i14829	TR3116|c0_g1_i3116	TR26418|c0_g1_i26418			TR26924|c0_g1_i26924	TR26813|c0_g1_i26813	TR19156|c0_g1_i19156	TR40326|c0_g1_i40326		TR28315|c0_g1_i28315	TR14829|c0_g1_i14829	TR3116|c0_g1_i3116	TR26418|c0_g1_i26418
TR40412|c0_g1_i40412	TR8659|c0_g1_i8659	TR22633|c0_g1_i22633	TR14842|c0_g1_i14842			TR13|c0_g1_i13	TR39000|c0_g1_i39000	TR33728|c0_g1_i33728	TR5588|c0_g1_i5588			TR41764|c0_g1_i41764	TR26847|c0_g1_i26847	TR20785|c0_g1_i20785	TR39170|c0_g1_i39170		TR13|c0_g1_i13	TR39000|c0_g1_i39000	TR33728|c0_g1_i33728	TR5588|c0_g1_i5588
TR33669|c0_g1_i33669	TR40513|c0_g1_i40513	TR9685|c0_g1_i9685	TR12980|c0_g1_i12980			TR30683|c0_g1_i30683	TR3809|c0_g1_i3809	TR4883|c0_g1_i4883	TR29293|c0_g1_i29293			TR5000|c0_g1_i5000	TR33214|c0_g1_i33214	TR23065|c0_g1_i23065	TR5995|c0_g1_i5995		TR30683|c0_g1_i30683	TR3809|c0_g1_i3809	TR4883|c0_g1_i4883	TR29293|c0_g1_i29293
TR17799|c0_g1_i17799	TR34781|c0_g1_i34781	TR26017|c0_g1_i26017	TR22526|c0_g1_i22526			TR40413|c0_g1_i40413	TR22980|c0_g1_i22980	TR29201|c0_g1_i29201	TR1504|c0_g1_i1504			TR20684|c0_g1_i20684	TR14090|c0_g1_i14090	TR19443|c0_g1_i19443	TR34916|c0_g1_i34916		TR40413|c0_g1_i40413	TR22980|c0_g1_i22980	TR29201|c0_g1_i29201	TR1504|c0_g1_i1504
TR25444|c0_g1_i25444	TR15441|c0_g1_i15441	TR24887|c0_g1_i24887	TR14884|c0_g1_i14884			TR39851|c0_g1_i39851	TR34754|c0_g1_i34754	TR38043|c0_g1_i38043	TR2858|c0_g1_i2858			TR26866|c0_g1_i26866	TR15048|c0_g1_i15048	TR21692|c0_g1_i21692	TR15393|c0_g1_i15393		TR39851|c0_g1_i39851	TR34754|c0_g1_i34754	TR38043|c0_g1_i38043	TR2858|c0_g1_i2858
TR29916|c0_g1_i29916	TR14191|c0_g1_i14191	TR14465|c0_g1_i14465	TR35555|c0_g1_i35555			TR40402|c0_g1_i40402	TR39153|c0_g1_i39153	TR23840|c0_g1_i23840	TR18169|c0_g1_i18169			TR7587|c0_g1_i7587	TR24923|c0_g1_i24923	TR21554|c0_g1_i21554	TR31164|c0_g1_i31164		TR40402|c0_g1_i40402	TR39153|c0_g1_i39153	TR23840|c0_g1_i23840	TR18169|c0_g1_i18169
TR32359|c0_g1_i32359	TR19198|c0_g1_i19198	TR15988|c0_g1_i15988	TR38460|c0_g1_i38460			TR40443|c0_g1_i40443	TR28579|c0_g1_i28579	TR32110|c0_g1_i32110	TR19022|c0_g1_i19022			TR2337|c0_g1_i2337	TR33790|c0_g1_i33790	TR763|c0_g1_i763	TR17637|c0_g1_i17637		TR40443|c0_g1_i40443	TR28579|c0_g1_i28579	TR32110|c0_g1_i32110	TR19022|c0_g1_i19022
TR25358|c0_g1_i25358	TR27808|c0_g1_i27808	TR13423|c0_g1_i13423	TR34542|c0_g1_i34542			TR23550|c0_g1_i23550	TR22230|c0_g1_i22230	TR28724|c0_g1_i28724	TR25066|c0_g1_i25066			TR38100|c0_g1_i38100	TR34217|c0_g1_i34217	TR25701|c0_g1_i25701	TR15239|c0_g1_i15239		TR23550|c0_g1_i23550	TR22230|c0_g1_i22230	TR28724|c0_g1_i28724	TR25066|c0_g1_i25066
TR34736|c0_g1_i34736	TR8557|c0_g1_i8557	TR44532|c0_g1_i44532	TR12709|c0_g1_i12709			TR43046|c0_g1_i43046	TR38868|c0_g1_i38868	TR31880|c0_g1_i31880	TR20048|c0_g1_i20048			TR13657|c0_g1_i13657	TR28766|c0_g1_i28766	TR30879|c0_g1_i30879	TR2984|c0_g1_i2984		TR43046|c0_g1_i43046	TR38868|c0_g1_i38868	TR31880|c0_g1_i31880	TR20048|c0_g1_i20048
TR6874|c0_g1_i6874	TR17360|c0_g1_i17360	TR27189|c0_g1_i27189	TR24015|c0_g1_i24015			TR787|c0_g1_i787	TR15050|c0_g1_i15050	TR23056|c0_g1_i23056	TR1645|c0_g1_i1645			TR37407|c0_g1_i37407	TR26195|c0_g1_i26195	TR13519|c0_g1_i13519	TR27088|c0_g1_i27088		TR787|c0_g1_i787	TR15050|c0_g1_i15050	TR23056|c0_g1_i23056	TR1645|c0_g1_i1645
TR377|c0_g1_i377	TR4357|c0_g1_i4357	TR42627|c0_g1_i42627	TR5700|c0_g1_i5700			TR40740|c0_g1_i40740	TR36191|c0_g1_i36191	TR1003|c0_g1_i1003	TR34792|c0_g1_i34792			TR37437|c0_g1_i37437	TR4660|c0_g1_i4660	TR34060|c0_g1_i34060	TR39091|c0_g1_i39091		TR40740|c0_g1_i40740	TR36191|c0_g1_i36191	TR1003|c0_g1_i1003	TR34792|c0_g1_i34792
TR25481|c0_g1_i25481	TR33202|c0_g1_i33202	TR36705|c0_g1_i36705	TR23153|c0_g1_i23153			TR36523|c0_g1_i36523	TR21376|c0_g1_i21376	TR958|c0_g1_i958	TR16777|c0_g1_i16777			TR35849|c0_g1_i35849	TR38370|c0_g1_i38370	TR37440|c0_g1_i37440	TR12844|c0_g1_i12844		TR36523|c0_g1_i36523	TR21376|c0_g1_i21376	TR958|c0_g1_i958	TR16777|c0_g1_i16777
TR33858|c0_g1_i33858	TR31864|c0_g1_i31864	TR28645|c0_g1_i28645	TR39781|c0_g1_i39781			TR4296|c0_g1_i4296	TR14245|c0_g1_i14245	TR30068|c0_g1_i30068	TR6858|c0_g1_i6858			TR12447|c0_g1_i12447	TR28991|c0_g1_i28991	TR43512|c0_g1_i43512	TR33682|c0_g1_i33682		TR4296|c0_g1_i4296	TR14245|c0_g1_i14245	TR30068|c0_g1_i30068	TR6858|c0_g1_i6858
TR323|c0_g1_i323	TR12171|c0_g1_i12171	TR15171|c0_g1_i15171	TR14419|c0_g1_i14419			TR10218|c0_g1_i10218	TR14036|c0_g1_i14036	TR4343|c0_g1_i4343	TR16812|c0_g1_i16812			TR31165|c0_g1_i31165	TR19152|c0_g1_i19152	TR9167|c0_g1_i9167	TR14054|c0_g1_i14054		TR10218|c0_g1_i10218	TR14036|c0_g1_i14036	TR4343|c0_g1_i4343	TR16812|c0_g1_i16812
TR14394|c0_g1_i14394	TR22110|c0_g1_i22110	TR17608|c0_g1_i17608	TR24554|c0_g1_i24554			TR14124|c0_g1_i14124	TR23533|c0_g1_i23533	TR20581|c0_g1_i20581	TR29197|c0_g1_i29197			TR17459|c0_g1_i17459	TR3844|c0_g1_i3844	TR8719|c0_g1_i8719	TR40067|c0_g1_i40067		TR14124|c0_g1_i14124	TR23533|c0_g1_i23533	TR20581|c0_g1_i20581	TR29197|c0_g1_i29197
TR23027|c0_g1_i23027	TR41917|c0_g1_i41917	TR20959|c0_g1_i20959	TR26108|c0_g1_i26108			TR37338|c0_g1_i37338	TR44595|c0_g1_i44595	TR43014|c0_g1_i43014	TR28148|c0_g1_i28148			TR40455|c0_g1_i40455	TR13969|c0_g1_i13969	TR17918|c0_g1_i17918	TR24893|c0_g1_i24893		TR37338|c0_g1_i37338	TR44595|c0_g1_i44595	TR43014|c0_g1_i43014	TR28148|c0_g1_i28148
TR40932|c0_g1_i40932	TR30184|c0_g1_i30184	TR22626|c0_g1_i22626	TR8090|c0_g1_i8090			TR39473|c0_g1_i39473	TR39807|c0_g1_i39807	TR37764|c0_g1_i37764	TR2893|c0_g1_i2893			TR4078|c0_g1_i4078	TR24579|c0_g1_i24579	TR27229|c0_g1_i27229	TR16986|c0_g1_i16986		TR39473|c0_g1_i39473	TR39807|c0_g1_i39807	TR37764|c0_g1_i37764	TR2893|c0_g1_i2893
TR29600|c0_g1_i29600	TR30345|c0_g1_i30345	TR15544|c0_g1_i15544	TR3745|c0_g1_i3745			TR41166|c0_g1_i41166	TR25106|c0_g1_i25106	TR3552|c0_g1_i3552	TR4066|c0_g1_i4066			TR42464|c0_g1_i42464	TR298|c0_g1_i298	TR30073|c0_g1_i30073	TR12125|c0_g1_i12125		TR41166|c0_g1_i41166	TR25106|c0_g1_i25106	TR3552|c0_g1_i3552	TR4066|c0_g1_i4066
TR37621|c0_g1_i37621	TR13708|c0_g1_i13708	TR34784|c0_g1_i34784	TR12563|c0_g1_i12563			TR34767|c0_g1_i34767	TR5412|c0_g1_i5412	TR38088|c0_g1_i38088	TR43130|c0_g1_i43130			TR27119|c0_g1_i27119	TR17609|c0_g1_i17609	TR9814|c0_g1_i9814	TR15279|c0_g1_i15279		TR34767|c0_g1_i34767	TR5412|c0_g1_i5412	TR38088|c0_g1_i38088	TR43130|c0_g1_i43130
TR21035|c0_g1_i21035	TR18767|c0_g1_i18767	TR21126|c0_g1_i21126	TR43643|c0_g1_i43643			TR21924|c0_g1_i21924	TR12743|c0_g1_i12743	TR14556|c0_g1_i14556	TR16208|c0_g1_i16208			TR39057|c0_g1_i39057	TR41616|c0_g1_i41616	TR42227|c0_g1_i42227	TR12538|c0_g1_i12538		TR21924|c0_g1_i21924	TR12743|c0_g1_i12743	TR14556|c0_g1_i14556	TR16208|c0_g1_i16208
TR1936|c0_g1_i1936	TR30587|c0_g1_i30587	TR29285|c0_g1_i29285	TR17064|c0_g1_i17064			TR37571|c0_g1_i37571	TR39242|c0_g1_i39242	TR25124|c0_g1_i25124	TR8028|c0_g1_i8028			TR37041|c0_g1_i37041	TR30748|c0_g1_i30748	TR44710|c0_g1_i44710	TR1821|c0_g1_i1821		TR37571|c0_g1_i37571	TR39242|c0_g1_i39242	TR25124|c0_g1_i25124	TR8028|c0_g1_i8028
TR15039|c0_g1_i15039	TR39458|c0_g1_i39458	TR10018|c0_g1_i10018	TR579|c0_g1_i579			TR22059|c0_g1_i22059	TR28328|c0_g1_i28328	TR29956|c0_g1_i29956	TR24608|c0_g1_i24608			TR10252|c0_g1_i10252	TR5931|c0_g1_i5931	TR39353|c0_g1_i39353	TR2110|c0_g1_i2110		TR22059|c0_g1_i22059	TR28328|c0_g1_i28328	TR29956|c0_g1_i29956	TR24608|c0_g1_i24608
TR29548|c0_g1_i29548	TR41832|c0_g1_i41832	TR36144|c0_g1_i36144	TR24462|c0_g1_i24462			TR1682|c0_g1_i1682	TR17973|c0_g1_i17973	TR21186|c0_g1_i21186	TR26878|c0_g1_i26878			TR17465|c0_g1_i17465	TR36066|c0_g1_i36066	TR38211|c0_g1_i38211	TR3085|c0_g1_i3085		TR1682|c0_g1_i1682	TR17973|c0_g1_i17973	TR21186|c0_g1_i21186	TR26878|c0_g1_i26878
TR28842|c0_g1_i28842	TR43873|c0_g1_i43873	TR44013|c0_g1_i44013	TR9137|c0_g1_i9137			TR34615|c0_g1_i34615	TR29691|c0_g1_i29691	TR26064|c0_g1_i26064	TR24995|c0_g1_i24995			TR4352|c0_g1_i4352	TR25606|c0_g1_i25606	TR30845|c0_g1_i30845	TR17928|c0_g1_i17928		TR34615|c0_g1_i34615	TR29691|c0_g1_i29691	TR26064|c0_g1_i26064	TR24995|c0_g1_i24995
TR18224|c0_g1_i18224	TR31116|c0_g1_i31116	TR21598|c0_g1_i21598	TR40705|c0_g1_i40705			TR7494|c0_g1_i7494	TR20642|c0_g1_i20642	TR22426|c0_g1_i22426	TR2556|c0_g1_i2556			TR38940|c0_g1_i38940	TR8554|c0_g1_i8554	TR44552|c0_g1_i44552	TR26597|c0_g1_i26597		TR7494|c0_g1_i7494	TR20642|c0_g1_i20642	TR22426|c0_g1_i22426	TR2556|c0_g1_i2556
TR17825|c0_g1_i17825	TR40668|c0_g1_i40668	TR41304|c0_g1_i41304	TR13368|c0_g1_i13368			TR20778|c0_g1_i20778	TR5239|c0_g1_i5239	TR10707|c0_g1_i10707	TR43907|c0_g1_i43907			TR18655|c0_g1_i18655	TR21000|c0_g1_i21000	TR25067|c0_g1_i25067	TR27698|c0_g1_i27698		TR20778|c0_g1_i20778	TR5239|c0_g1_i5239	TR10707|c0_g1_i10707	TR43907|c0_g1_i43907
TR37070|c0_g1_i37070	TR40749|c0_g1_i40749	TR41230|c0_g1_i41230	TR25560|c0_g1_i25560			TR39808|c0_g1_i39808	TR33680|c0_g1_i33680	TR4524|c0_g1_i4524	TR40424|c0_g1_i40424			TR38181|c0_g1_i38181	TR31149|c0_g1_i31149	TR20525|c0_g1_i20525	TR34581|c0_g1_i34581		TR39808|c0_g1_i39808	TR33680|c0_g1_i33680	TR4524|c0_g1_i4524	TR40424|c0_g1_i40424
TR15472|c0_g1_i15472	TR43098|c0_g1_i43098	TR15795|c0_g1_i15795	TR15578|c0_g1_i15578			TR28366|c0_g1_i28366	TR17406|c0_g1_i17406	TR34144|c0_g1_i34144	TR2929|c0_g1_i2929			TR31254|c0_g1_i31254	TR40386|c0_g1_i40386	TR17437|c0_g1_i17437	TR17336|c0_g1_i17336		TR28366|c0_g1_i28366	TR17406|c0_g1_i17406	TR34144|c0_g1_i34144	TR2929|c0_g1_i2929
TR32340|c0_g1_i32340	TR30684|c0_g1_i30684	TR24018|c0_g1_i24018	TR26290|c0_g1_i26290			TR25253|c0_g1_i25253	TR21472|c0_g1_i21472	TR957|c0_g1_i957	TR19139|c0_g1_i19139			TR34487|c0_g1_i34487	TR1513|c0_g1_i1513	TR22941|c0_g1_i22941	TR22355|c0_g1_i22355		TR25253|c0_g1_i25253	TR21472|c0_g1_i21472	TR957|c0_g1_i957	TR19139|c0_g1_i19139
TR41589|c0_g1_i41589	TR30718|c0_g1_i30718	TR10221|c0_g1_i10221	TR42897|c0_g1_i42897			TR44623|c0_g1_i44623	TR26756|c0_g1_i26756	TR6447|c0_g1_i6447	TR4278|c0_g1_i4278			TR40237|c0_g1_i40237	TR25705|c0_g1_i25705	TR34131|c0_g1_i34131	TR41597|c0_g1_i41597		TR44623|c0_g1_i44623	TR26756|c0_g1_i26756	TR6447|c0_g1_i6447	TR4278|c0_g1_i4278
TR15152|c0_g1_i15152	TR13065|c0_g1_i13065	TR38311|c0_g1_i38311	TR1387|c0_g1_i1387			TR31879|c0_g1_i31879	TR39253|c0_g1_i39253	TR4606|c0_g1_i4606	TR22725|c0_g1_i22725			TR4715|c0_g1_i4715	TR39380|c0_g1_i39380	TR44589|c0_g1_i44589	TR21773|c0_g1_i21773		TR31879|c0_g1_i31879	TR39253|c0_g1_i39253	TR4606|c0_g1_i4606	TR22725|c0_g1_i22725
TR37725|c0_g1_i37725	TR29600|c0_g1_i29600	TR25782|c0_g1_i25782	TR21222|c0_g1_i21222			TR707|c0_g1_i707	TR7772|c0_g1_i7772	TR2070|c0_g1_i2070	TR30575|c0_g1_i30575			TR21586|c0_g1_i21586	TR35487|c0_g1_i35487	TR43424|c0_g1_i43424	TR11490|c0_g1_i11490		TR707|c0_g1_i707	TR7772|c0_g1_i7772	TR2070|c0_g1_i2070	TR30575|c0_g1_i30575
TR34974|c0_g1_i34974	TR43086|c0_g1_i43086	TR42891|c0_g1_i42891	TR23610|c0_g1_i23610			TR36222|c0_g1_i36222	TR31693|c0_g1_i31693	TR29712|c0_g1_i29712	TR1676|c0_g1_i1676			TR25696|c0_g1_i25696	TR38549|c0_g1_i38549	TR34542|c0_g1_i34542	TR1693|c0_g1_i1693		TR36222|c0_g1_i36222	TR31693|c0_g1_i31693	TR29712|c0_g1_i29712	TR1676|c0_g1_i1676
TR40818|c0_g1_i40818	TR13|c0_g1_i13	TR33209|c0_g1_i33209	TR1476|c0_g1_i1476			TR11681|c0_g1_i11681	TR7553|c0_g1_i7553	TR32438|c0_g1_i32438	TR31083|c0_g1_i31083			TR2600|c0_g1_i2600	TR19928|c0_g1_i19928	TR35201|c0_g1_i35201	TR10218|c0_g1_i10218		TR11681|c0_g1_i11681	TR7553|c0_g1_i7553	TR32438|c0_g1_i32438	TR31083|c0_g1_i31083
TR35201|c0_g1_i35201	TR33724|c0_g1_i33724	TR40201|c0_g1_i40201	TR17221|c0_g1_i17221			TR159|c0_g1_i159	TR36504|c0_g1_i36504	TR35684|c0_g1_i35684	TR2666|c0_g1_i2666			TR4634|c0_g1_i4634	TR38716|c0_g1_i38716	TR18187|c0_g1_i18187	TR7255|c0_g1_i7255		TR159|c0_g1_i159	TR36504|c0_g1_i36504	TR35684|c0_g1_i35684	TR2666|c0_g1_i2666
TR38534|c0_g1_i38534	TR7405|c0_g1_i7405	TR33939|c0_g1_i33939	TR1848|c0_g1_i1848			TR33869|c0_g1_i33869	TR43686|c0_g1_i43686	TR2795|c0_g1_i2795	TR25832|c0_g1_i25832			TR9797|c0_g1_i9797	TR6768|c0_g1_i6768	TR42300|c0_g1_i42300	TR23593|c0_g1_i23593		TR5743|c0_g1_i5743	TR43686|c0_g1_i43686	TR2795|c0_g1_i2795	TR25832|c0_g1_i25832
TR29625|c0_g1_i29625	TR31154|c0_g1_i31154	TR29656|c0_g1_i29656	TR33529|c0_g1_i33529			TR5743|c0_g1_i5743	TR36336|c0_g1_i36336	TR20927|c0_g1_i20927	TR22743|c0_g1_i22743			TR583|c0_g1_i583	TR24281|c0_g1_i24281	TR44353|c0_g1_i44353	TR13733|c0_g1_i13733		TR33869|c0_g1_i33869	TR36336|c0_g1_i36336	TR20927|c0_g1_i20927	TR22743|c0_g1_i22743
TR2215|c0_g1_i2215	TR43340|c0_g1_i43340	TR15678|c0_g1_i15678	TR14782|c0_g1_i14782			TR5701|c0_g1_i5701	TR28241|c0_g1_i28241	TR4615|c0_g1_i4615	TR17410|c0_g1_i17410			TR20953|c0_g1_i20953	TR36575|c0_g1_i36575	TR20513|c0_g1_i20513	TR5599|c0_g1_i5599		TR5701|c0_g1_i5701	TR28241|c0_g1_i28241	TR4615|c0_g1_i4615	TR17410|c0_g1_i17410
TR12668|c0_g1_i12668	TR44683|c0_g1_i44683	TR21492|c0_g1_i21492	TR14130|c0_g1_i14130			TR41484|c0_g1_i41484	TR14436|c0_g1_i14436	TR14422|c0_g1_i14422	TR35267|c0_g1_i35267			TR24661|c0_g1_i24661	TR43433|c0_g1_i43433	TR12746|c0_g1_i12746	TR22306|c0_g1_i22306		TR41484|c0_g1_i41484	TR14436|c0_g1_i14436	TR14422|c0_g1_i14422	TR35267|c0_g1_i35267
TR23266|c0_g1_i23266	TR32315|c0_g1_i32315	TR41294|c0_g1_i41294	TR25794|c0_g1_i25794			TR34254|c0_g1_i34254	TR20756|c0_g1_i20756	TR32320|c0_g1_i32320	TR39241|c0_g1_i39241			TR14269|c0_g1_i14269	TR25932|c0_g1_i25932	TR13448|c0_g1_i13448	TR14329|c0_g1_i14329		TR34254|c0_g1_i34254	TR20756|c0_g1_i20756	TR32320|c0_g1_i32320	TR39241|c0_g1_i39241
TR29955|c0_g1_i29955	TR16870|c0_g1_i16870	TR3316|c0_g1_i3316	TR11940|c0_g1_i11940			TR20986|c0_g1_i20986	TR30830|c0_g1_i30830	TR20398|c0_g1_i20398	TR22234|c0_g1_i22234			TR27819|c0_g1_i27819	TR24961|c0_g1_i24961	TR5102|c0_g1_i5102	TR9117|c0_g1_i9117		TR20986|c0_g1_i20986	TR30830|c0_g1_i30830	TR20398|c0_g1_i20398	TR22234|c0_g1_i22234
TR32315|c0_g1_i32315	TR3051|c0_g1_i3051	TR6036|c0_g1_i6036	TR30605|c0_g1_i30605			TR942|c0_g1_i942	TR11079|c0_g1_i11079	TR30588|c0_g1_i30588	TR22241|c0_g1_i22241			TR44654|c0_g1_i44654	TR27755|c0_g1_i27755	TR16160|c0_g1_i16160	TR27076|c0_g1_i27076		TR942|c0_g1_i942	TR11079|c0_g1_i11079	TR30588|c0_g1_i30588	TR22241|c0_g1_i22241
TR25529|c0_g1_i25529	TR13443|c0_g1_i13443	TR30914|c0_g1_i30914	TR25773|c0_g1_i25773			TR19375|c0_g1_i19375	TR20909|c0_g1_i20909	TR7051|c0_g1_i7051	TR340|c0_g1_i340			TR9948|c0_g1_i9948	TR3471|c0_g1_i3471	TR25589|c0_g1_i25589	TR33253|c0_g1_i33253		TR19375|c0_g1_i19375	TR20909|c0_g1_i20909	TR7051|c0_g1_i7051	TR340|c0_g1_i340
TR8568|c0_g1_i8568	TR3010|c0_g1_i3010	TR13855|c0_g1_i13855	TR13092|c0_g1_i13092			TR36240|c0_g1_i36240	TR2223|c0_g1_i2223	TR20920|c0_g1_i20920	TR38053|c0_g1_i38053			TR30191|c0_g1_i30191	TR43063|c0_g1_i43063	TR18838|c0_g1_i18838	TR21342|c0_g1_i21342		TR36240|c0_g1_i36240	TR2223|c0_g1_i2223	TR20920|c0_g1_i20920	TR38053|c0_g1_i38053
TR13622|c0_g1_i13622	TR44765|c0_g1_i44765	TR35453|c0_g1_i35453	TR1751|c0_g1_i1751			TR40821|c0_g1_i40821	TR22168|c0_g1_i22168	TR4070|c0_g1_i4070	TR38115|c0_g1_i38115			TR43635|c0_g1_i43635	TR24041|c0_g1_i24041	TR221|c0_g1_i221	TR21352|c0_g1_i21352		TR40821|c0_g1_i40821	TR22168|c0_g1_i22168	TR4070|c0_g1_i4070	TR38115|c0_g1_i38115
TR43439|c0_g1_i43439	TR19181|c0_g1_i19181	TR5454|c0_g1_i5454	TR39688|c0_g1_i39688			TR41308|c0_g1_i41308	TR3159|c0_g1_i3159	TR9944|c0_g1_i9944	TR9277|c0_g1_i9277			TR17405|c0_g1_i17405	TR28519|c0_g1_i28519	TR39176|c0_g1_i39176	TR44559|c0_g1_i44559		TR41308|c0_g1_i41308	TR3159|c0_g1_i3159	TR9944|c0_g1_i9944	TR9277|c0_g1_i9277
TR6345|c0_g1_i6345	TR18481|c0_g1_i18481	TR3035|c0_g1_i3035	TR14939|c0_g1_i14939			TR26842|c0_g1_i26842	TR41154|c0_g1_i41154	TR4066|c0_g1_i4066	TR5617|c0_g1_i5617			TR2909|c0_g1_i2909	TR32587|c0_g1_i32587	TR43009|c0_g1_i43009	TR412|c0_g1_i412		TR26842|c0_g1_i26842	TR41154|c0_g1_i41154	TR4066|c0_g1_i4066	TR5617|c0_g1_i5617
TR38658|c0_g1_i38658	TR8272|c0_g1_i8272	TR41254|c0_g1_i41254	TR21158|c0_g1_i21158			TR23560|c0_g1_i23560	TR38473|c0_g1_i38473	TR2556|c0_g1_i2556	TR39213|c0_g1_i39213			TR42207|c0_g1_i42207	TR22636|c0_g1_i22636	TR43340|c0_g1_i43340	TR18572|c0_g1_i18572		TR23560|c0_g1_i23560	TR38473|c0_g1_i38473	TR2556|c0_g1_i2556	TR39213|c0_g1_i39213
TR38630|c0_g1_i38630	TR36639|c0_g1_i36639	TR35695|c0_g1_i35695	TR16827|c0_g1_i16827			TR35435|c0_g1_i35435	TR12640|c0_g1_i12640	TR4887|c0_g1_i4887	TR34208|c0_g1_i34208			TR25273|c0_g1_i25273	TR12986|c0_g1_i12986	TR28328|c0_g1_i28328	TR24171|c0_g1_i24171		TR35435|c0_g1_i35435	TR12640|c0_g1_i12640	TR4887|c0_g1_i4887	TR34208|c0_g1_i34208
TR18933|c0_g1_i18933	TR14444|c0_g1_i14444	TR47|c0_g1_i47	TR39766|c0_g1_i39766			TR6557|c0_g1_i6557	TR20419|c0_g1_i20419	TR4973|c0_g1_i4973	TR24939|c0_g1_i24939			TR28616|c0_g1_i28616	TR28867|c0_g1_i28867	TR35942|c0_g1_i35942	TR7430|c0_g1_i7430		TR6557|c0_g1_i6557	TR20419|c0_g1_i20419	TR4973|c0_g1_i4973	TR24939|c0_g1_i24939
TR29424|c0_g1_i29424	TR1605|c0_g1_i1605	TR34501|c0_g1_i34501	TR6003|c0_g1_i6003			TR26791|c0_g1_i26791	TR3765|c0_g1_i3765	TR24334|c0_g1_i24334	TR5387|c0_g1_i5387			TR20498|c0_g1_i20498	TR41439|c0_g1_i41439	TR20389|c0_g1_i20389	TR44286|c0_g1_i44286		TR26791|c0_g1_i26791	TR3765|c0_g1_i3765	TR24334|c0_g1_i24334	TR5387|c0_g1_i5387
TR38653|c0_g1_i38653	TR22017|c0_g1_i22017	TR35435|c0_g1_i35435	TR29474|c0_g1_i29474			TR1381|c0_g1_i1381	TR36665|c0_g1_i36665	TR31745|c0_g1_i31745	TR5240|c0_g1_i5240			TR43721|c0_g1_i43721	TR25127|c0_g1_i25127	TR20599|c0_g1_i20599	TR37498|c0_g1_i37498		TR1381|c0_g1_i1381	TR36665|c0_g1_i36665	TR31745|c0_g1_i31745	TR5240|c0_g1_i5240
TR42264|c0_g1_i42264	TR29963|c0_g1_i29963	TR14104|c0_g1_i14104	TR3868|c0_g1_i3868			TR34121|c0_g1_i34121	TR36362|c0_g1_i36362	TR26493|c0_g1_i26493	TR2618|c0_g1_i2618			TR43728|c0_g1_i43728	TR36405|c0_g1_i36405	TR39851|c0_g1_i39851	TR39716|c0_g1_i39716		TR34121|c0_g1_i34121	TR36362|c0_g1_i36362	TR26493|c0_g1_i26493	TR2618|c0_g1_i2618
TR30121|c0_g1_i30121	TR1439|c0_g1_i1439	TR32722|c0_g1_i32722	TR27968|c0_g1_i27968			TR17952|c0_g1_i17952	TR28787|c0_g1_i28787	TR32259|c0_g1_i32259	TR10900|c0_g1_i10900			TR37356|c0_g1_i37356	TR41721|c0_g1_i41721	TR34747|c0_g1_i34747	TR24103|c0_g1_i24103		TR17952|c0_g1_i17952	TR28787|c0_g1_i28787	TR32259|c0_g1_i32259	TR10900|c0_g1_i10900
TR2474|c0_g1_i2474	TR31158|c0_g1_i31158	TR12972|c0_g1_i12972	TR25495|c0_g1_i25495			TR37118|c0_g1_i37118	TR35335|c0_g1_i35335	TR9707|c0_g1_i9707	TR19187|c0_g1_i19187			TR13993|c0_g1_i13993	TR29262|c0_g1_i29262	TR33969|c0_g1_i33969	TR30|c0_g1_i30		TR37118|c0_g1_i37118	TR35335|c0_g1_i35335	TR9707|c0_g1_i9707	TR19187|c0_g1_i19187
TR27131|c0_g1_i27131	TR18424|c0_g1_i18424	TR37196|c0_g1_i37196	TR30128|c0_g1_i30128			TR12484|c0_g1_i12484	TR27023|c0_g1_i27023	TR19326|c0_g1_i19326	TR11503|c0_g1_i11503			TR39471|c0_g1_i39471	TR1436|c0_g1_i1436	TR24891|c0_g1_i24891	TR28939|c0_g1_i28939		TR12484|c0_g1_i12484	TR27023|c0_g1_i27023	TR19326|c0_g1_i19326	TR11503|c0_g1_i11503
TR833|c0_g1_i833	TR41209|c0_g1_i41209	TR22186|c0_g1_i22186	TR42639|c0_g1_i42639			TR43301|c0_g1_i43301	TR34321|c0_g1_i34321	TR4050|c0_g1_i4050	TR8683|c0_g1_i8683			TR14716|c0_g1_i14716	TR466|c0_g1_i466	TR41638|c0_g1_i41638	TR17279|c0_g1_i17279		TR43301|c0_g1_i43301	TR34321|c0_g1_i34321	TR4050|c0_g1_i4050	TR8683|c0_g1_i8683
TR32361|c0_g1_i32361	TR2065|c0_g1_i2065	TR12754|c0_g1_i12754	TR27902|c0_g1_i27902			TR36450|c0_g1_i36450	TR6008|c0_g1_i6008	TR2129|c0_g1_i2129	TR4354|c0_g1_i4354			TR4577|c0_g1_i4577	TR33915|c0_g1_i33915	TR24356|c0_g1_i24356	TR42875|c0_g1_i42875		TR36450|c0_g1_i36450	TR6008|c0_g1_i6008	TR2129|c0_g1_i2129	TR4354|c0_g1_i4354
TR28353|c0_g1_i28353	TR32438|c0_g1_i32438	TR14711|c0_g1_i14711	TR36012|c0_g1_i36012			TR36362|c0_g1_i36362	TR41940|c0_g1_i41940	TR1005|c0_g1_i1005	TR14289|c0_g1_i14289			TR34792|c0_g1_i34792	TR10063|c0_g1_i10063	TR22305|c0_g1_i22305	TR5743|c0_g1_i5743		TR36362|c0_g1_i36362	TR41940|c0_g1_i41940	TR1005|c0_g1_i1005	TR14289|c0_g1_i14289
TR42432|c0_g1_i42432	TR1335|c0_g1_i1335	TR15102|c0_g1_i15102	TR44759|c0_g1_i44759			TR35686|c0_g1_i35686	TR23969|c0_g1_i23969	TR1628|c0_g1_i1628	TR38732|c0_g1_i38732			TR40327|c0_g1_i40327	TR44460|c0_g1_i44460	TR42552|c0_g1_i42552	TR13779|c0_g1_i13779		TR35686|c0_g1_i35686	TR23969|c0_g1_i23969	TR1628|c0_g1_i1628	TR38732|c0_g1_i38732
TR28146|c0_g1_i28146	TR29356|c0_g1_i29356	TR24606|c0_g1_i24606	TR33443|c0_g1_i33443			TR4804|c0_g1_i4804	TR13942|c0_g1_i13942	TR27683|c0_g1_i27683	TR24442|c0_g1_i24442			TR6327|c0_g1_i6327	TR3735|c0_g1_i3735	TR610|c0_g1_i610	TR21014|c0_g1_i21014		TR38712|c0_g1_i38712	TR13942|c0_g1_i13942	TR27683|c0_g1_i27683	TR24442|c0_g1_i24442
TR39343|c0_g1_i39343	TR24067|c0_g1_i24067	TR30957|c0_g1_i30957	TR24599|c0_g1_i24599			TR38712|c0_g1_i38712	TR38582|c0_g1_i38582	TR6364|c0_g1_i6364	TR29036|c0_g1_i29036			TR16863|c0_g1_i16863	TR10782|c0_g1_i10782	TR18791|c0_g1_i18791	TR23269|c0_g1_i23269		TR41848|c0_g1_i41848	TR38582|c0_g1_i38582	TR6364|c0_g1_i6364	TR29036|c0_g1_i29036
TR14650|c0_g1_i14650	TR36768|c0_g1_i36768	TR27809|c0_g1_i27809	TR34735|c0_g1_i34735			TR41848|c0_g1_i41848	TR39356|c0_g1_i39356	TR41410|c0_g1_i41410	TR41133|c0_g1_i41133			TR38996|c0_g1_i38996	TR35473|c0_g1_i35473	TR39720|c0_g1_i39720	TR38861|c0_g1_i38861		TR4804|c0_g1_i4804	TR39356|c0_g1_i39356	TR41410|c0_g1_i41410	TR41133|c0_g1_i41133
TR15414|c0_g1_i15414	TR41700|c0_g1_i41700	TR1767|c0_g1_i1767	TR43166|c0_g1_i43166			TR36892|c0_g1_i36892	TR16897|c0_g1_i16897	TR3005|c0_g1_i3005	TR4485|c0_g1_i4485			TR2992|c0_g1_i2992	TR20582|c0_g1_i20582	TR26359|c0_g1_i26359	TR31764|c0_g1_i31764		TR36892|c0_g1_i36892	TR16897|c0_g1_i16897	TR3005|c0_g1_i3005	TR4485|c0_g1_i4485
TR22030|c0_g1_i22030	TR13338|c0_g1_i13338	TR4751|c0_g1_i4751	TR23401|c0_g1_i23401			TR37874|c0_g1_i37874	TR33674|c0_g1_i33674	TR24420|c0_g1_i24420	TR894|c0_g1_i894			TR39878|c0_g1_i39878	TR28442|c0_g1_i28442	TR33722|c0_g1_i33722	TR43402|c0_g1_i43402		TR37874|c0_g1_i37874	TR33674|c0_g1_i33674	TR24420|c0_g1_i24420	TR894|c0_g1_i894
TR3081|c0_g1_i3081	TR43408|c0_g1_i43408	TR8766|c0_g1_i8766	TR42587|c0_g1_i42587			TR17085|c0_g1_i17085	TR42042|c0_g1_i42042	TR20468|c0_g1_i20468	TR2884|c0_g1_i2884			TR39319|c0_g1_i39319	TR15142|c0_g1_i15142	TR43938|c0_g1_i43938	TR3783|c0_g1_i3783		TR17085|c0_g1_i17085	TR42042|c0_g1_i42042	TR20468|c0_g1_i20468	TR2884|c0_g1_i2884
TR11430|c0_g1_i11430	TR41537|c0_g1_i41537	TR27235|c0_g1_i27235	TR22129|c0_g1_i22129			TR43784|c0_g1_i43784	TR20601|c0_g1_i20601	TR4077|c0_g1_i4077	TR29956|c0_g1_i29956			TR14851|c0_g1_i14851	TR27248|c0_g1_i27248	TR370|c0_g1_i370	TR33509|c0_g1_i33509		TR43784|c0_g1_i43784	TR20601|c0_g1_i20601	TR4077|c0_g1_i4077	TR29956|c0_g1_i29956
TR35|c0_g1_i35	TR17212|c0_g1_i17212	TR39598|c0_g1_i39598	TR32256|c0_g1_i32256			TR3853|c0_g1_i3853	TR39546|c0_g1_i39546	TR2699|c0_g1_i2699	TR1016|c0_g1_i1016			TR40115|c0_g1_i40115	TR19813|c0_g1_i19813	TR1248|c0_g1_i1248	TR2065|c0_g1_i2065		TR3853|c0_g1_i3853	TR39546|c0_g1_i39546	TR2699|c0_g1_i2699	TR1016|c0_g1_i1016
TR20139|c0_g1_i20139	TR17863|c0_g1_i17863	TR39838|c0_g1_i39838	TR14077|c0_g1_i14077			TR1046|c0_g1_i1046	TR42418|c0_g1_i42418	TR43322|c0_g1_i43322	TR30739|c0_g1_i30739			TR10166|c0_g1_i10166	TR27975|c0_g1_i27975	TR39795|c0_g1_i39795	TR29127|c0_g1_i29127		TR1046|c0_g1_i1046	TR42418|c0_g1_i42418	TR43322|c0_g1_i43322	TR30739|c0_g1_i30739
TR44132|c0_g1_i44132	TR44458|c0_g1_i44458	TR13199|c0_g1_i13199	TR5052|c0_g1_i5052			TR44174|c0_g1_i44174	TR40402|c0_g1_i40402	TR22040|c0_g1_i22040	TR1340|c0_g1_i1340			TR4603|c0_g1_i4603	TR38375|c0_g1_i38375	TR15653|c0_g1_i15653	TR33773|c0_g1_i33773		TR44174|c0_g1_i44174	TR40402|c0_g1_i40402	TR22040|c0_g1_i22040	TR1340|c0_g1_i1340
TR5128|c0_g1_i5128	TR13432|c0_g1_i13432	TR4813|c0_g1_i4813	TR1590|c0_g1_i1590			TR38306|c0_g1_i38306	TR22592|c0_g1_i22592	TR2887|c0_g1_i2887	TR1637|c0_g1_i1637			TR17117|c0_g1_i17117	TR33644|c0_g1_i33644	TR26372|c0_g1_i26372	TR13382|c0_g1_i13382		TR38306|c0_g1_i38306	TR22592|c0_g1_i22592	TR2887|c0_g1_i2887	TR1637|c0_g1_i1637
TR6068|c0_g1_i6068	TR23667|c0_g1_i23667	TR6484|c0_g1_i6484	TR14671|c0_g1_i14671			TR5717|c0_g1_i5717	TR41236|c0_g1_i41236	TR11042|c0_g1_i11042	TR3888|c0_g1_i3888			TR233|c0_g1_i233	TR12725|c0_g1_i12725	TR19259|c0_g1_i19259	TR41116|c0_g1_i41116		TR5717|c0_g1_i5717	TR41236|c0_g1_i41236	TR11042|c0_g1_i11042	TR3888|c0_g1_i3888
TR29930|c0_g1_i29930	TR8019|c0_g1_i8019	TR43421|c0_g1_i43421	TR5849|c0_g1_i5849			TR42690|c0_g1_i42690	TR42742|c0_g1_i42742	TR25448|c0_g1_i25448	TR22145|c0_g1_i22145			TR19194|c0_g1_i19194	TR7359|c0_g1_i7359	TR30915|c0_g1_i30915	TR36020|c0_g1_i36020		TR42690|c0_g1_i42690	TR42742|c0_g1_i42742	TR25448|c0_g1_i25448	TR22145|c0_g1_i22145
TR41034|c0_g1_i41034	TR4040|c0_g1_i4040	TR17861|c0_g1_i17861	TR37325|c0_g1_i37325			TR16714|c0_g1_i16714	TR25276|c0_g1_i25276	TR25965|c0_g1_i25965	TR4582|c0_g1_i4582			TR19312|c0_g1_i19312	TR36324|c0_g1_i36324	TR36651|c0_g1_i36651	TR14198|c0_g1_i14198		TR16714|c0_g1_i16714	TR25276|c0_g1_i25276	TR25965|c0_g1_i25965	TR4582|c0_g1_i4582
TR40919|c0_g1_i40919	TR32309|c0_g1_i32309	TR19867|c0_g1_i19867	TR7244|c0_g1_i7244			TR6515|c0_g1_i6515	TR41116|c0_g1_i41116	TR24441|c0_g1_i24441	TR23840|c0_g1_i23840			TR35486|c0_g1_i35486	TR36388|c0_g1_i36388	TR39001|c0_g1_i39001	TR28798|c0_g1_i28798		TR6515|c0_g1_i6515	TR41116|c0_g1_i41116	TR24441|c0_g1_i24441	TR23840|c0_g1_i23840
TR41407|c0_g1_i41407	TR25171|c0_g1_i25171	TR38195|c0_g1_i38195	TR31371|c0_g1_i31371			TR39792|c0_g1_i39792	TR31876|c0_g1_i31876	TR340|c0_g1_i340	TR20796|c0_g1_i20796			TR9209|c0_g1_i9209	TR20261|c0_g1_i20261	TR3537|c0_g1_i3537	TR29454|c0_g1_i29454		TR39792|c0_g1_i39792	TR31876|c0_g1_i31876	TR340|c0_g1_i340	TR20796|c0_g1_i20796
TR17968|c0_g1_i17968	TR12614|c0_g1_i12614	TR36784|c0_g1_i36784	TR33730|c0_g1_i33730			TR11606|c0_g1_i11606	TR24880|c0_g1_i24880	TR1835|c0_g1_i1835	TR20518|c0_g1_i20518			TR24793|c0_g1_i24793	TR22763|c0_g1_i22763	TR27992|c0_g1_i27992	TR2955|c0_g1_i2955		TR11606|c0_g1_i11606	TR24880|c0_g1_i24880	TR1835|c0_g1_i1835	TR20518|c0_g1_i20518
TR20360|c0_g1_i20360	TR38196|c0_g1_i38196	TR34449|c0_g1_i34449	TR14894|c0_g1_i14894			TR27927|c0_g1_i27927	TR35651|c0_g1_i35651	TR1221|c0_g1_i1221	TR33436|c0_g1_i33436			TR1924|c0_g1_i1924	TR7436|c0_g1_i7436	TR21320|c0_g1_i21320	TR8765|c0_g1_i8765		TR27927|c0_g1_i27927	TR35651|c0_g1_i35651	TR1221|c0_g1_i1221	TR33436|c0_g1_i33436
TR39479|c0_g1_i39479	TR41488|c0_g1_i41488	TR40540|c0_g1_i40540	TR6102|c0_g1_i6102			TR28133|c0_g1_i28133	TR32129|c0_g1_i32129	TR4598|c0_g1_i4598	TR22658|c0_g1_i22658			TR945|c0_g1_i945	TR24667|c0_g1_i24667	TR14039|c0_g1_i14039	TR7129|c0_g1_i7129		TR28133|c0_g1_i28133	TR32129|c0_g1_i32129	TR4598|c0_g1_i4598	TR22658|c0_g1_i22658
TR19100|c0_g1_i19100	TR7692|c0_g1_i7692	TR31325|c0_g1_i31325	TR31832|c0_g1_i31832			TR36879|c0_g1_i36879	TR24955|c0_g1_i24955	TR11028|c0_g1_i11028	TR35383|c0_g1_i35383			TR19500|c0_g1_i19500	TR44536|c0_g1_i44536	TR17199|c0_g1_i17199	TR33658|c0_g1_i33658		TR36879|c0_g1_i36879	TR24955|c0_g1_i24955	TR11028|c0_g1_i11028	TR35383|c0_g1_i35383
TR31340|c0_g1_i31340	TR43184|c0_g1_i43184	TR1164|c0_g1_i1164	TR15134|c0_g1_i15134			TR25940|c0_g1_i25940	TR5109|c0_g1_i5109	TR29522|c0_g1_i29522	TR20924|c0_g1_i20924			TR21918|c0_g1_i21918	TR1779|c0_g1_i1779	TR37092|c0_g1_i37092	TR18076|c0_g1_i18076		TR25940|c0_g1_i25940	TR5109|c0_g1_i5109	TR29522|c0_g1_i29522	TR20924|c0_g1_i20924
TR2945|c0_g1_i2945	TR32264|c0_g1_i32264	TR34709|c0_g1_i34709	TR40068|c0_g1_i40068			TR20056|c0_g1_i20056	TR15281|c0_g1_i15281	TR1618|c0_g1_i1618	TR30296|c0_g1_i30296			TR7539|c0_g1_i7539	TR37388|c0_g1_i37388	TR7775|c0_g1_i7775	TR16720|c0_g1_i16720		TR20056|c0_g1_i20056	TR15281|c0_g1_i15281	TR1618|c0_g1_i1618	TR30296|c0_g1_i30296
TR898|c0_g1_i898	TR3231|c0_g1_i3231	TR672|c0_g1_i672	TR5690|c0_g1_i5690			TR926|c0_g1_i926	TR38879|c0_g1_i38879	TR6479|c0_g1_i6479	TR4794|c0_g1_i4794			TR30242|c0_g1_i30242	TR43048|c0_g1_i43048	TR37846|c0_g1_i37846	TR1199|c0_g1_i1199		TR926|c0_g1_i926	TR38879|c0_g1_i38879	TR6479|c0_g1_i6479	TR4794|c0_g1_i4794
TR899|c0_g1_i899	TR17437|c0_g1_i17437	TR38034|c0_g1_i38034	TR5024|c0_g1_i5024			TR40977|c0_g1_i40977	TR44508|c0_g1_i44508	TR20439|c0_g1_i20439	TR20880|c0_g1_i20880			TR7734|c0_g1_i7734	TR37490|c0_g1_i37490	TR19890|c0_g1_i19890	TR42190|c0_g1_i42190		TR40977|c0_g1_i40977	TR44508|c0_g1_i44508	TR20439|c0_g1_i20439	TR20880|c0_g1_i20880
TR33326|c0_g1_i33326	TR176|c0_g1_i176	TR43811|c0_g1_i43811	TR1771|c0_g1_i1771			TR35557|c0_g1_i35557	TR24444|c0_g1_i24444	TR26878|c0_g1_i26878	TR35324|c0_g1_i35324			TR4194|c0_g1_i4194	TR9944|c0_g1_i9944	TR19268|c0_g1_i19268	TR30919|c0_g1_i30919		TR35557|c0_g1_i35557	TR24444|c0_g1_i24444	TR26878|c0_g1_i26878	TR35324|c0_g1_i35324
TR34122|c0_g1_i34122	TR6472|c0_g1_i6472	TR24432|c0_g1_i24432	TR18207|c0_g1_i18207			TR37319|c0_g1_i37319	TR29427|c0_g1_i29427	TR38937|c0_g1_i38937	TR26348|c0_g1_i26348			TR37821|c0_g1_i37821	TR44799|c0_g1_i44799	TR42629|c0_g1_i42629	TR35225|c0_g1_i35225		TR37319|c0_g1_i37319	TR29427|c0_g1_i29427	TR38937|c0_g1_i38937	TR26348|c0_g1_i26348
TR5075|c0_g1_i5075	TR43053|c0_g1_i43053	TR3109|c0_g1_i3109	TR13776|c0_g1_i13776			TR37556|c0_g1_i37556	TR44470|c0_g1_i44470	TR8804|c0_g1_i8804	TR38957|c0_g1_i38957			TR29279|c0_g1_i29279	TR33720|c0_g1_i33720	TR36020|c0_g1_i36020	TR14693|c0_g1_i14693		TR37556|c0_g1_i37556	TR44470|c0_g1_i44470	TR8804|c0_g1_i8804	TR38957|c0_g1_i38957
TR37211|c0_g1_i37211	TR36700|c0_g1_i36700	TR19089|c0_g1_i19089	TR17989|c0_g1_i17989			TR20859|c0_g1_i20859	TR43808|c0_g1_i43808	TR28692|c0_g1_i28692	TR24963|c0_g1_i24963			TR4531|c0_g1_i4531	TR43725|c0_g1_i43725	TR44485|c0_g1_i44485	TR27939|c0_g1_i27939		TR20859|c0_g1_i20859	TR43808|c0_g1_i43808	TR28692|c0_g1_i28692	TR24963|c0_g1_i24963
TR37925|c0_g1_i37925	TR24505|c0_g1_i24505	TR31359|c0_g1_i31359	TR10308|c0_g1_i10308			TR31796|c0_g1_i31796	TR21531|c0_g1_i21531	TR4846|c0_g1_i4846	TR4349|c0_g1_i4349			TR2929|c0_g1_i2929	TR7958|c0_g1_i7958	TR4442|c0_g1_i4442	TR18610|c0_g1_i18610		TR31796|c0_g1_i31796	TR21531|c0_g1_i21531	TR4846|c0_g1_i4846	TR4349|c0_g1_i4349
TR36615|c0_g1_i36615	TR42150|c0_g1_i42150	TR17422|c0_g1_i17422	TR7510|c0_g1_i7510			TR36504|c0_g1_i36504	TR44225|c0_g1_i44225	TR9423|c0_g1_i9423	TR26051|c0_g1_i26051			TR44801|c0_g1_i44801	TR44252|c0_g1_i44252	TR9683|c0_g1_i9683	TR31819|c0_g1_i31819		TR36504|c0_g1_i36504	TR44225|c0_g1_i44225	TR9423|c0_g1_i9423	TR26051|c0_g1_i26051
TR18042|c0_g1_i18042	TR5311|c0_g1_i5311	TR23905|c0_g1_i23905	TR17798|c0_g1_i17798			TR41343|c0_g1_i41343	TR19345|c0_g1_i19345	TR19797|c0_g1_i19797	TR14088|c0_g1_i14088			TR26775|c0_g1_i26775	TR522|c0_g1_i522	TR36786|c0_g1_i36786	TR19266|c0_g1_i19266		TR41343|c0_g1_i41343	TR19345|c0_g1_i19345	TR19797|c0_g1_i19797	TR14088|c0_g1_i14088
TR28916|c0_g1_i28916	TR41911|c0_g1_i41911	TR33306|c0_g1_i33306	TR3012|c0_g1_i3012			TR7421|c0_g1_i7421	TR12578|c0_g1_i12578	TR19195|c0_g1_i19195	TR292|c0_g1_i292			TR43740|c0_g1_i43740	TR40839|c0_g1_i40839	TR1302|c0_g1_i1302	TR6701|c0_g1_i6701		TR7421|c0_g1_i7421	TR12578|c0_g1_i12578	TR19195|c0_g1_i19195	TR292|c0_g1_i292
TR43208|c0_g1_i43208	TR30228|c0_g1_i30228	TR25708|c0_g1_i25708	TR18865|c0_g1_i18865			TR20870|c0_g1_i20870	TR15106|c0_g1_i15106	TR2274|c0_g1_i2274	TR29157|c0_g1_i29157			TR33373|c0_g1_i33373	TR1274|c0_g1_i1274	TR27714|c0_g1_i27714	TR33531|c0_g1_i33531		TR20870|c0_g1_i20870	TR15106|c0_g1_i15106	TR2274|c0_g1_i2274	TR29157|c0_g1_i29157
TR36653|c0_g1_i36653	TR25565|c0_g1_i25565	TR2720|c0_g1_i2720	TR5713|c0_g1_i5713			TR25|c0_g1_i25	TR14967|c0_g1_i14967	TR25832|c0_g1_i25832	TR30376|c0_g1_i30376			TR28922|c0_g1_i28922	TR29095|c0_g1_i29095	TR17878|c0_g1_i17878	TR11553|c0_g1_i11553		TR25|c0_g1_i25	TR14967|c0_g1_i14967	TR25832|c0_g1_i25832	TR30376|c0_g1_i30376
TR37664|c0_g1_i37664	TR8409|c0_g1_i8409	TR26273|c0_g1_i26273	TR31865|c0_g1_i31865			TR37890|c0_g1_i37890	TR14469|c0_g1_i14469	TR22536|c0_g1_i22536	TR3430|c0_g1_i3430			TR4057|c0_g1_i4057	TR36586|c0_g1_i36586	TR14139|c0_g1_i14139	TR21268|c0_g1_i21268		TR37890|c0_g1_i37890	TR14469|c0_g1_i14469	TR22536|c0_g1_i22536	TR3430|c0_g1_i3430
TR41915|c0_g1_i41915	TR21167|c0_g1_i21167	TR3656|c0_g1_i3656	TR23579|c0_g1_i23579			TR40872|c0_g1_i40872	TR29707|c0_g1_i29707	TR12046|c0_g1_i12046	TR4102|c0_g1_i4102			TR16074|c0_g1_i16074	TR24793|c0_g1_i24793	TR34462|c0_g1_i34462	TR18116|c0_g1_i18116		TR40872|c0_g1_i40872	TR29707|c0_g1_i29707	TR12046|c0_g1_i12046	TR4102|c0_g1_i4102
TR35783|c0_g1_i35783	TR17441|c0_g1_i17441	TR9840|c0_g1_i9840	TR32225|c0_g1_i32225			TR29668|c0_g1_i29668	TR23630|c0_g1_i23630	TR2616|c0_g1_i2616	TR19127|c0_g1_i19127			TR33412|c0_g1_i33412	TR21245|c0_g1_i21245	TR20893|c0_g1_i20893	TR29097|c0_g1_i29097		TR29668|c0_g1_i29668	TR23630|c0_g1_i23630	TR2616|c0_g1_i2616	TR19127|c0_g1_i19127
TR24472|c0_g1_i24472	TR33413|c0_g1_i33413	TR39013|c0_g1_i39013	TR12754|c0_g1_i12754			TR17827|c0_g1_i17827	TR36018|c0_g1_i36018	TR1654|c0_g1_i1654	TR4614|c0_g1_i4614			TR12592|c0_g1_i12592	TR31131|c0_g1_i31131	TR20677|c0_g1_i20677	TR11176|c0_g1_i11176		TR17827|c0_g1_i17827	TR36018|c0_g1_i36018	TR1654|c0_g1_i1654	TR4614|c0_g1_i4614
TR840|c0_g1_i840	TR2670|c0_g1_i2670	TR1815|c0_g1_i1815	TR23883|c0_g1_i23883			TR4032|c0_g1_i4032	TR41607|c0_g1_i41607	TR3337|c0_g1_i3337	TR25304|c0_g1_i25304			TR26373|c0_g1_i26373	TR41734|c0_g1_i41734	TR13889|c0_g1_i13889	TR4946|c0_g1_i4946		TR4032|c0_g1_i4032	TR41607|c0_g1_i41607	TR3337|c0_g1_i3337	TR25304|c0_g1_i25304
TR40495|c0_g1_i40495	TR22580|c0_g1_i22580	TR40601|c0_g1_i40601	TR31024|c0_g1_i31024			TR8503|c0_g1_i8503	TR43864|c0_g1_i43864	TR4397|c0_g1_i4397	TR8232|c0_g1_i8232			TR28832|c0_g1_i28832	TR4846|c0_g1_i4846	TR39434|c0_g1_i39434	TR18353|c0_g1_i18353		TR8503|c0_g1_i8503	TR43864|c0_g1_i43864	TR4397|c0_g1_i4397	TR8232|c0_g1_i8232
TR3414|c0_g1_i3414	TR2593|c0_g1_i2593	TR35605|c0_g1_i35605	TR2957|c0_g1_i2957			TR25583|c0_g1_i25583	TR6748|c0_g1_i6748	TR134|c0_g1_i134	TR1639|c0_g1_i1639			TR28637|c0_g1_i28637	TR1649|c0_g1_i1649	TR7183|c0_g1_i7183	TR21705|c0_g1_i21705		TR25583|c0_g1_i25583	TR6748|c0_g1_i6748	TR134|c0_g1_i134	TR1639|c0_g1_i1639
TR10133|c0_g1_i10133	TR645|c0_g1_i645	TR20171|c0_g1_i20171	TR21363|c0_g1_i21363			TR40574|c0_g1_i40574	TR23561|c0_g1_i23561	TR1569|c0_g1_i1569	TR33807|c0_g1_i33807			TR32587|c0_g1_i32587	TR4372|c0_g1_i4372	TR12466|c0_g1_i12466	TR26372|c0_g1_i26372		TR40574|c0_g1_i40574	TR23561|c0_g1_i23561	TR1569|c0_g1_i1569	TR33807|c0_g1_i33807
TR4800|c0_g1_i4800	TR41097|c0_g1_i41097	TR18042|c0_g1_i18042	TR13424|c0_g1_i13424			TR10086|c0_g1_i10086	TR32094|c0_g1_i32094	TR42012|c0_g1_i42012	TR1683|c0_g1_i1683			TR29263|c0_g1_i29263	TR40562|c0_g1_i40562	TR7774|c0_g1_i7774	TR21889|c0_g1_i21889		TR10086|c0_g1_i10086	TR32094|c0_g1_i32094	TR42012|c0_g1_i42012	TR1683|c0_g1_i1683
TR13602|c0_g1_i13602	TR44580|c0_g1_i44580	TR28409|c0_g1_i28409	TR34442|c0_g1_i34442			TR18220|c0_g1_i18220	TR20860|c0_g1_i20860	TR25771|c0_g1_i25771	TR30588|c0_g1_i30588			TR23103|c0_g1_i23103	TR12875|c0_g1_i12875	TR23484|c0_g1_i23484	TR36377|c0_g1_i36377		TR18220|c0_g1_i18220	TR20860|c0_g1_i20860	TR25771|c0_g1_i25771	TR30588|c0_g1_i30588
TR13709|c0_g1_i13709	TR21932|c0_g1_i21932	TR24705|c0_g1_i24705	TR6109|c0_g1_i6109			TR40167|c0_g1_i40167	TR14547|c0_g1_i14547	TR18433|c0_g1_i18433	TR14558|c0_g1_i14558			TR39094|c0_g1_i39094	TR41482|c0_g1_i41482	TR33817|c0_g1_i33817	TR3652|c0_g1_i3652		TR40167|c0_g1_i40167	TR14547|c0_g1_i14547	TR18433|c0_g1_i18433	TR14558|c0_g1_i14558
TR42887|c0_g1_i42887	TR21945|c0_g1_i21945	TR30113|c0_g1_i30113	TR12767|c0_g1_i12767			TR37141|c0_g1_i37141	TR1818|c0_g1_i1818	TR34483|c0_g1_i34483	TR2449|c0_g1_i2449			TR44275|c0_g1_i44275	TR2534|c0_g1_i2534	TR31854|c0_g1_i31854	TR13970|c0_g1_i13970		TR37141|c0_g1_i37141	TR1818|c0_g1_i1818	TR34483|c0_g1_i34483	TR2449|c0_g1_i2449
TR25676|c0_g1_i25676	TR10314|c0_g1_i10314	TR9106|c0_g1_i9106	TR7941|c0_g1_i7941			TR39600|c0_g1_i39600	TR13300|c0_g1_i13300	TR28274|c0_g1_i28274	TR13113|c0_g1_i13113			TR17069|c0_g1_i17069	TR43019|c0_g1_i43019	TR25382|c0_g1_i25382	TR21967|c0_g1_i21967		TR39600|c0_g1_i39600	TR13300|c0_g1_i13300	TR28274|c0_g1_i28274	TR13113|c0_g1_i13113
TR29671|c0_g1_i29671	TR44146|c0_g1_i44146	TR44124|c0_g1_i44124	TR460|c0_g1_i460			TR41088|c0_g1_i41088	TR3533|c0_g1_i3533	TR1261|c0_g1_i1261	TR23095|c0_g1_i23095			TR24281|c0_g1_i24281	TR6813|c0_g1_i6813	TR666|c0_g1_i666	TR23969|c0_g1_i23969		TR41088|c0_g1_i41088	TR3533|c0_g1_i3533	TR1261|c0_g1_i1261	TR23095|c0_g1_i23095
TR43520|c0_g1_i43520	TR36549|c0_g1_i36549	TR7749|c0_g1_i7749	TR28054|c0_g1_i28054			TR42042|c0_g1_i42042	TR6961|c0_g1_i6961	TR12491|c0_g1_i12491	TR1142|c0_g1_i1142			TR40236|c0_g1_i40236	TR38984|c0_g1_i38984	TR633|c0_g1_i633	TR20449|c0_g1_i20449		TR42042|c0_g1_i42042	TR6961|c0_g1_i6961	TR12491|c0_g1_i12491	TR1142|c0_g1_i1142
TR37693|c0_g1_i37693	TR43784|c0_g1_i43784	TR21472|c0_g1_i21472	TR27717|c0_g1_i27717			TR23562|c0_g1_i23562	TR108|c0_g1_i108	TR9985|c0_g1_i9985	TR22747|c0_g1_i22747			TR13153|c0_g1_i13153	TR8518|c0_g1_i8518	TR30968|c0_g1_i30968	TR19822|c0_g1_i19822		TR23562|c0_g1_i23562	TR108|c0_g1_i108	TR9985|c0_g1_i9985	TR22747|c0_g1_i22747
TR26472|c0_g1_i26472	TR22308|c0_g1_i22308	TR12610|c0_g1_i12610	TR9524|c0_g1_i9524			TR22854|c0_g1_i22854	TR17105|c0_g1_i17105	TR2797|c0_g1_i2797	TR35425|c0_g1_i35425			TR13600|c0_g1_i13600	TR323|c0_g1_i323	TR17801|c0_g1_i17801	TR11761|c0_g1_i11761		TR22854|c0_g1_i22854	TR17105|c0_g1_i17105	TR2797|c0_g1_i2797	TR35425|c0_g1_i35425
TR38497|c0_g1_i38497	TR3839|c0_g1_i3839	TR34561|c0_g1_i34561	TR35727|c0_g1_i35727			TR9336|c0_g1_i9336	TR15085|c0_g1_i15085	TR33733|c0_g1_i33733	TR4194|c0_g1_i4194			TR10830|c0_g1_i10830	TR40746|c0_g1_i40746	TR36901|c0_g1_i36901	TR34968|c0_g1_i34968		TR9336|c0_g1_i9336	TR15085|c0_g1_i15085	TR33733|c0_g1_i33733	TR4194|c0_g1_i4194
TR36201|c0_g1_i36201	TR38036|c0_g1_i38036	TR34688|c0_g1_i34688	TR11519|c0_g1_i11519			TR25453|c0_g1_i25453	TR37562|c0_g1_i37562	TR34899|c0_g1_i34899	TR24742|c0_g1_i24742			TR23665|c0_g1_i23665	TR36822|c0_g1_i36822	TR21934|c0_g1_i21934	TR25701|c0_g1_i25701		TR25453|c0_g1_i25453	TR37562|c0_g1_i37562	TR34899|c0_g1_i34899	TR24742|c0_g1_i24742
TR33698|c0_g1_i33698	TR13748|c0_g1_i13748	TR1387|c0_g1_i1387	TR9604|c0_g1_i9604			TR41342|c0_g1_i41342	TR29312|c0_g1_i29312	TR4578|c0_g1_i4578	TR34690|c0_g1_i34690			TR1292|c0_g1_i1292	TR27013|c0_g1_i27013	TR16105|c0_g1_i16105	TR23978|c0_g1_i23978		TR41342|c0_g1_i41342	TR29312|c0_g1_i29312	TR4578|c0_g1_i4578	TR34690|c0_g1_i34690
TR25932|c0_g1_i25932	TR39377|c0_g1_i39377	TR27244|c0_g1_i27244	TR43523|c0_g1_i43523			TR44116|c0_g1_i44116	TR40086|c0_g1_i40086	TR31055|c0_g1_i31055	TR4069|c0_g1_i4069			TR5099|c0_g1_i5099	TR37167|c0_g1_i37167	TR31761|c0_g1_i31761	TR25002|c0_g1_i25002		TR44116|c0_g1_i44116	TR40086|c0_g1_i40086	TR31055|c0_g1_i31055	TR4069|c0_g1_i4069
TR34211|c0_g1_i34211	TR28568|c0_g1_i28568	TR23136|c0_g1_i23136	TR10139|c0_g1_i10139			TR38680|c0_g1_i38680	TR6247|c0_g1_i6247	TR25551|c0_g1_i25551	TR26852|c0_g1_i26852			TR12443|c0_g1_i12443	TR44573|c0_g1_i44573	TR15986|c0_g1_i15986	TR14178|c0_g1_i14178		TR38680|c0_g1_i38680	TR6247|c0_g1_i6247	TR25551|c0_g1_i25551	TR26852|c0_g1_i26852
TR39168|c0_g1_i39168	TR17887|c0_g1_i17887	TR19456|c0_g1_i19456	TR17764|c0_g1_i17764			TR28819|c0_g1_i28819	TR2204|c0_g1_i2204	TR24033|c0_g1_i24033	TR24641|c0_g1_i24641			TR24042|c0_g1_i24042	TR35220|c0_g1_i35220	TR15234|c0_g1_i15234	TR43646|c0_g1_i43646		TR28819|c0_g1_i28819	TR2204|c0_g1_i2204	TR24033|c0_g1_i24033	TR24641|c0_g1_i24641
TR40441|c0_g1_i40441	TR40685|c0_g1_i40685	TR3958|c0_g1_i3958	TR21741|c0_g1_i21741			TR39944|c0_g1_i39944	TR38677|c0_g1_i38677	TR20676|c0_g1_i20676	TR2798|c0_g1_i2798			TR38893|c0_g1_i38893	TR17798|c0_g1_i17798	TR12091|c0_g1_i12091	TR4661|c0_g1_i4661		TR39944|c0_g1_i39944	TR38677|c0_g1_i38677	TR20676|c0_g1_i20676	TR2798|c0_g1_i2798
TR24129|c0_g1_i24129	TR32758|c0_g1_i32758	TR26777|c0_g1_i26777	TR7144|c0_g1_i7144			TR20228|c0_g1_i20228	TR16947|c0_g1_i16947	TR30085|c0_g1_i30085	TR40476|c0_g1_i40476			TR3806|c0_g1_i3806	TR37693|c0_g1_i37693	TR39473|c0_g1_i39473	TR33477|c0_g1_i33477		TR20228|c0_g1_i20228	TR16947|c0_g1_i16947	TR30085|c0_g1_i30085	TR40476|c0_g1_i40476
TR41273|c0_g1_i41273	TR22070|c0_g1_i22070	TR34810|c0_g1_i34810	TR30539|c0_g1_i30539			TR43016|c0_g1_i43016	TR35381|c0_g1_i35381	TR19955|c0_g1_i19955	TR15617|c0_g1_i15617			TR18836|c0_g1_i18836	TR41073|c0_g1_i41073	TR14577|c0_g1_i14577	TR43682|c0_g1_i43682		TR43016|c0_g1_i43016	TR35381|c0_g1_i35381	TR19955|c0_g1_i19955	TR15617|c0_g1_i15617
TR37965|c0_g1_i37965	TR28734|c0_g1_i28734	TR38772|c0_g1_i38772	TR34824|c0_g1_i34824			TR40552|c0_g1_i40552	TR17879|c0_g1_i17879	TR41482|c0_g1_i41482	TR23014|c0_g1_i23014			TR24303|c0_g1_i24303	TR41424|c0_g1_i41424	TR13697|c0_g1_i13697	TR39813|c0_g1_i39813		TR40552|c0_g1_i40552	TR17879|c0_g1_i17879	TR41482|c0_g1_i41482	TR23014|c0_g1_i23014
TR36983|c0_g1_i36983	TR34760|c0_g1_i34760	TR23548|c0_g1_i23548	TR3523|c0_g1_i3523			TR13553|c0_g1_i13553	TR42219|c0_g1_i42219	TR1469|c0_g1_i1469	TR1366|c0_g1_i1366			TR15810|c0_g1_i15810	TR39316|c0_g1_i39316	TR33804|c0_g1_i33804	TR9225|c0_g1_i9225		TR13553|c0_g1_i13553	TR42219|c0_g1_i42219	TR1469|c0_g1_i1469	TR1366|c0_g1_i1366
TR34535|c0_g1_i34535	TR39479|c0_g1_i39479	TR41182|c0_g1_i41182	TR20937|c0_g1_i20937			TR30311|c0_g1_i30311	TR17464|c0_g1_i17464	TR20830|c0_g1_i20830	TR30742|c0_g1_i30742			TR20398|c0_g1_i20398	TR38122|c0_g1_i38122	TR14630|c0_g1_i14630	TR6059|c0_g1_i6059		TR30311|c0_g1_i30311	TR17464|c0_g1_i17464	TR20830|c0_g1_i20830	TR30742|c0_g1_i30742
TR37761|c0_g1_i37761	TR7834|c0_g1_i7834	TR33467|c0_g1_i33467	TR2737|c0_g1_i2737			TR17101|c0_g1_i17101	TR17466|c0_g1_i17466	TR26521|c0_g1_i26521	TR34918|c0_g1_i34918			TR4049|c0_g1_i4049	TR35739|c0_g1_i35739	TR19800|c0_g1_i19800	TR41483|c0_g1_i41483		TR17101|c0_g1_i17101	TR17466|c0_g1_i17466	TR26521|c0_g1_i26521	TR34918|c0_g1_i34918
TR460|c0_g1_i460	TR18142|c0_g1_i18142	TR17255|c0_g1_i17255	TR39605|c0_g1_i39605			TR651|c0_g1_i651	TR12755|c0_g1_i12755	TR1683|c0_g1_i1683	TR20392|c0_g1_i20392			TR8520|c0_g1_i8520	TR32164|c0_g1_i32164	TR42251|c0_g1_i42251	TR17761|c0_g1_i17761		TR651|c0_g1_i651	TR12755|c0_g1_i12755	TR1683|c0_g1_i1683	TR20392|c0_g1_i20392
TR27405|c0_g1_i27405	TR40783|c0_g1_i40783	TR11155|c0_g1_i11155	TR7939|c0_g1_i7939			TR40185|c0_g1_i40185	TR42573|c0_g1_i42573	TR1366|c0_g1_i1366	TR25173|c0_g1_i25173			TR2364|c0_g1_i2364	TR29630|c0_g1_i29630	TR42946|c0_g1_i42946	TR39937|c0_g1_i39937		TR40185|c0_g1_i40185	TR42573|c0_g1_i42573	TR1366|c0_g1_i1366	TR25173|c0_g1_i25173
TR36000|c0_g1_i36000	TR13310|c0_g1_i13310	TR25769|c0_g1_i25769	TR12252|c0_g1_i12252			TR32094|c0_g1_i32094	TR28917|c0_g1_i28917	TR26904|c0_g1_i26904	TR4306|c0_g1_i4306			TR36442|c0_g1_i36442	TR38297|c0_g1_i38297	TR11273|c0_g1_i11273	TR23984|c0_g1_i23984		TR32094|c0_g1_i32094	TR28917|c0_g1_i28917	TR26904|c0_g1_i26904	TR4306|c0_g1_i4306
TR23862|c0_g1_i23862	TR15293|c0_g1_i15293	TR14741|c0_g1_i14741	TR36764|c0_g1_i36764			TR16328|c0_g1_i16328	TR43739|c0_g1_i43739	TR5933|c0_g1_i5933	TR9985|c0_g1_i9985			TR3654|c0_g1_i3654	TR39942|c0_g1_i39942	TR42304|c0_g1_i42304	TR1611|c0_g1_i1611		TR16328|c0_g1_i16328	TR43739|c0_g1_i43739	TR5933|c0_g1_i5933	TR9985|c0_g1_i9985
TR39376|c0_g1_i39376	TR39474|c0_g1_i39474	TR11027|c0_g1_i11027	TR20383|c0_g1_i20383			TR32338|c0_g1_i32338	TR35839|c0_g1_i35839	TR1616|c0_g1_i1616	TR23088|c0_g1_i23088			TR1687|c0_g1_i1687	TR18371|c0_g1_i18371	TR15016|c0_g1_i15016	TR34|c0_g1_i34		TR32338|c0_g1_i32338	TR35839|c0_g1_i35839	TR1616|c0_g1_i1616	TR23088|c0_g1_i23088
TR37877|c0_g1_i37877	TR25622|c0_g1_i25622	TR5715|c0_g1_i5715	TR27173|c0_g1_i27173			TR40186|c0_g1_i40186	TR38669|c0_g1_i38669	TR4582|c0_g1_i4582	TR388|c0_g1_i388			TR32376|c0_g1_i32376	TR39085|c0_g1_i39085	TR14480|c0_g1_i14480	TR27710|c0_g1_i27710		TR40186|c0_g1_i40186	TR38669|c0_g1_i38669	TR4582|c0_g1_i4582	TR388|c0_g1_i388
TR37971|c0_g1_i37971	TR8132|c0_g1_i8132	TR19512|c0_g1_i19512	TR7828|c0_g1_i7828			TR39101|c0_g1_i39101	TR37862|c0_g1_i37862	TR2968|c0_g1_i2968	TR25185|c0_g1_i25185			TR1009|c0_g1_i1009	TR15304|c0_g1_i15304	TR43975|c0_g1_i43975	TR14095|c0_g1_i14095		TR39101|c0_g1_i39101	TR37862|c0_g1_i37862	TR2968|c0_g1_i2968	TR25185|c0_g1_i25185
TR28359|c0_g1_i28359	TR25953|c0_g1_i25953	TR31371|c0_g1_i31371	TR14416|c0_g1_i14416			TR2148|c0_g1_i2148	TR24598|c0_g1_i24598	TR26053|c0_g1_i26053	TR19919|c0_g1_i19919			TR28280|c0_g1_i28280	TR7366|c0_g1_i7366	TR17276|c0_g1_i17276	TR16845|c0_g1_i16845		TR2148|c0_g1_i2148	TR24598|c0_g1_i24598	TR26053|c0_g1_i26053	TR19919|c0_g1_i19919
TR19199|c0_g1_i19199	TR36499|c0_g1_i36499	TR14418|c0_g1_i14418	TR12693|c0_g1_i12693			TR13450|c0_g1_i13450	TR41349|c0_g1_i41349	TR20824|c0_g1_i20824	TR39723|c0_g1_i39723			TR3484|c0_g1_i3484	TR2981|c0_g1_i2981	TR33683|c0_g1_i33683	TR22811|c0_g1_i22811		TR13450|c0_g1_i13450	TR41349|c0_g1_i41349	TR20824|c0_g1_i20824	TR39723|c0_g1_i39723
TR33876|c0_g1_i33876	TR39168|c0_g1_i39168	TR27150|c0_g1_i27150	TR34712|c0_g1_i34712			TR43506|c0_g1_i43506	TR20457|c0_g1_i20457	TR9308|c0_g1_i9308	TR4351|c0_g1_i4351			TR2846|c0_g1_i2846	TR13490|c0_g1_i13490	TR32421|c0_g1_i32421	TR5797|c0_g1_i5797		TR43506|c0_g1_i43506	TR20457|c0_g1_i20457	TR9308|c0_g1_i9308	TR4351|c0_g1_i4351
TR6579|c0_g1_i6579	TR43556|c0_g1_i43556	TR26457|c0_g1_i26457	TR32713|c0_g1_i32713			TR13718|c0_g1_i13718	TR12982|c0_g1_i12982	TR4591|c0_g1_i4591	TR2324|c0_g1_i2324			TR12005|c0_g1_i12005	TR29627|c0_g1_i29627	TR41075|c0_g1_i41075	TR21912|c0_g1_i21912		TR13718|c0_g1_i13718	TR12982|c0_g1_i12982	TR4591|c0_g1_i4591	TR2324|c0_g1_i2324
TR4027|c0_g1_i4027	TR37603|c0_g1_i37603	TR5880|c0_g1_i5880	TR34685|c0_g1_i34685			TR43138|c0_g1_i43138	TR20919|c0_g1_i20919	TR1480|c0_g1_i1480	TR19368|c0_g1_i19368			TR28646|c0_g1_i28646	TR43237|c0_g1_i43237	TR22571|c0_g1_i22571	TR17265|c0_g1_i17265		TR43138|c0_g1_i43138	TR20919|c0_g1_i20919	TR1480|c0_g1_i1480	TR19368|c0_g1_i19368
TR15800|c0_g1_i15800	TR36496|c0_g1_i36496	TR40166|c0_g1_i40166	TR8060|c0_g1_i8060			TR28953|c0_g1_i28953	TR27105|c0_g1_i27105	TR26370|c0_g1_i26370	TR9816|c0_g1_i9816			TR37950|c0_g1_i37950	TR41644|c0_g1_i41644	TR38360|c0_g1_i38360	TR20691|c0_g1_i20691		TR28953|c0_g1_i28953	TR27105|c0_g1_i27105	TR26370|c0_g1_i26370	TR9816|c0_g1_i9816
TR44773|c0_g1_i44773	TR33457|c0_g1_i33457	TR17606|c0_g1_i17606	TR34920|c0_g1_i34920			TR33553|c0_g1_i33553	TR42571|c0_g1_i42571	TR14085|c0_g1_i14085	TR43322|c0_g1_i43322			TR43425|c0_g1_i43425	TR23290|c0_g1_i23290	TR40866|c0_g1_i40866	TR40028|c0_g1_i40028		TR33553|c0_g1_i33553	TR42571|c0_g1_i42571	TR14085|c0_g1_i14085	TR43322|c0_g1_i43322
TR14696|c0_g1_i14696	TR31123|c0_g1_i31123	TR30384|c0_g1_i30384	TR2855|c0_g1_i2855			TR35431|c0_g1_i35431	TR14144|c0_g1_i14144	TR19999|c0_g1_i19999	TR1001|c0_g1_i1001			TR36461|c0_g1_i36461	TR36111|c0_g1_i36111	TR30534|c0_g1_i30534	TR17230|c0_g1_i17230		TR35431|c0_g1_i35431	TR14144|c0_g1_i14144	TR19999|c0_g1_i19999	TR1001|c0_g1_i1001
TR7075|c0_g1_i7075	TR20138|c0_g1_i20138	TR28628|c0_g1_i28628	TR13696|c0_g1_i13696			TR33426|c0_g1_i33426	TR29172|c0_g1_i29172	TR17529|c0_g1_i17529	TR13888|c0_g1_i13888			TR43725|c0_g1_i43725	TR6891|c0_g1_i6891	TR43059|c0_g1_i43059	TR17399|c0_g1_i17399		TR33426|c0_g1_i33426	TR29172|c0_g1_i29172	TR17529|c0_g1_i17529	TR13888|c0_g1_i13888
TR35602|c0_g1_i35602	TR10786|c0_g1_i10786	TR17586|c0_g1_i17586	TR27547|c0_g1_i27547			TR38671|c0_g1_i38671	TR14653|c0_g1_i14653	TR2046|c0_g1_i2046	TR1631|c0_g1_i1631			TR21779|c0_g1_i21779	TR44120|c0_g1_i44120	TR20305|c0_g1_i20305	TR15523|c0_g1_i15523		TR38671|c0_g1_i38671	TR14653|c0_g1_i14653	TR2046|c0_g1_i2046	TR1631|c0_g1_i1631
TR29542|c0_g1_i29542	TR24065|c0_g1_i24065	TR29186|c0_g1_i29186	TR16868|c0_g1_i16868			TR290|c0_g1_i290	TR33467|c0_g1_i33467	TR24238|c0_g1_i24238	TR33790|c0_g1_i33790			TR31696|c0_g1_i31696	TR29129|c0_g1_i29129	TR6231|c0_g1_i6231	TR17538|c0_g1_i17538		TR290|c0_g1_i290	TR33467|c0_g1_i33467	TR24238|c0_g1_i24238	TR33790|c0_g1_i33790
TR31313|c0_g1_i31313	TR2819|c0_g1_i2819	TR10101|c0_g1_i10101	TR13115|c0_g1_i13115			TR23579|c0_g1_i23579	TR7470|c0_g1_i7470	TR21384|c0_g1_i21384	TR23096|c0_g1_i23096			TR35267|c0_g1_i35267	TR1158|c0_g1_i1158	TR13820|c0_g1_i13820	TR29948|c0_g1_i29948		TR23579|c0_g1_i23579	TR7470|c0_g1_i7470	TR21384|c0_g1_i21384	TR23096|c0_g1_i23096
TR39393|c0_g1_i39393	TR42483|c0_g1_i42483	TR12004|c0_g1_i12004	TR42120|c0_g1_i42120			TR20470|c0_g1_i20470	TR32268|c0_g1_i32268	TR36880|c0_g1_i36880	TR14632|c0_g1_i14632			TR35719|c0_g1_i35719	TR32727|c0_g1_i32727	TR31396|c0_g1_i31396	TR44434|c0_g1_i44434		TR20470|c0_g1_i20470	TR32268|c0_g1_i32268	TR36880|c0_g1_i36880	TR14632|c0_g1_i14632
TR29496|c0_g1_i29496	TR33717|c0_g1_i33717	TR17533|c0_g1_i17533	TR20454|c0_g1_i20454			TR8397|c0_g1_i8397	TR44532|c0_g1_i44532	TR24016|c0_g1_i24016	TR25150|c0_g1_i25150			TR279|c0_g1_i279	TR38511|c0_g1_i38511	TR43138|c0_g1_i43138	TR11524|c0_g1_i11524		TR8397|c0_g1_i8397	TR44532|c0_g1_i44532	TR24016|c0_g1_i24016	TR25150|c0_g1_i25150
TR5615|c0_g1_i5615	TR35890|c0_g1_i35890	TR21347|c0_g1_i21347	TR3446|c0_g1_i3446			TR28829|c0_g1_i28829	TR40742|c0_g1_i40742	TR23779|c0_g1_i23779	TR39046|c0_g1_i39046			TR44418|c0_g1_i44418	TR300|c0_g1_i300	TR26626|c0_g1_i26626	TR43163|c0_g1_i43163		TR28829|c0_g1_i28829	TR40742|c0_g1_i40742	TR23779|c0_g1_i23779	TR39046|c0_g1_i39046
TR193|c0_g1_i193	TR13100|c0_g1_i13100	TR41524|c0_g1_i41524	TR29528|c0_g1_i29528			TR22319|c0_g1_i22319	TR15798|c0_g1_i15798	TR25598|c0_g1_i25598	TR35434|c0_g1_i35434			TR43767|c0_g1_i43767	TR1522|c0_g1_i1522	TR5877|c0_g1_i5877	TR14763|c0_g1_i14763		TR22319|c0_g1_i22319	TR15798|c0_g1_i15798	TR25598|c0_g1_i25598	TR35434|c0_g1_i35434
TR42876|c0_g1_i42876	TR31317|c0_g1_i31317	TR42395|c0_g1_i42395	TR5684|c0_g1_i5684			TR36708|c0_g1_i36708	TR5143|c0_g1_i5143	TR12175|c0_g1_i12175	TR26924|c0_g1_i26924			TR34781|c0_g1_i34781	TR42764|c0_g1_i42764	TR17121|c0_g1_i17121	TR6888|c0_g1_i6888		TR36708|c0_g1_i36708	TR5143|c0_g1_i5143	TR12175|c0_g1_i12175	TR26924|c0_g1_i26924
TR21503|c0_g1_i21503	TR31935|c0_g1_i31935	TR2214|c0_g1_i2214	TR7781|c0_g1_i7781			TR20894|c0_g1_i20894	TR2662|c0_g1_i2662	TR39035|c0_g1_i39035	TR4188|c0_g1_i4188			TR38174|c0_g1_i38174	TR35615|c0_g1_i35615	TR20590|c0_g1_i20590	TR34732|c0_g1_i34732		TR20894|c0_g1_i20894	TR2662|c0_g1_i2662	TR39035|c0_g1_i39035	TR4188|c0_g1_i4188
TR4439|c0_g1_i4439	TR28844|c0_g1_i28844	TR22422|c0_g1_i22422	TR25196|c0_g1_i25196			TR20902|c0_g1_i20902	TR25519|c0_g1_i25519	TR25934|c0_g1_i25934	TR2699|c0_g1_i2699			TR43814|c0_g1_i43814	TR459|c0_g1_i459	TR20080|c0_g1_i20080	TR11845|c0_g1_i11845		TR20902|c0_g1_i20902	TR25519|c0_g1_i25519	TR25934|c0_g1_i25934	TR2699|c0_g1_i2699
TR20152|c0_g1_i20152	TR44400|c0_g1_i44400	TR22486|c0_g1_i22486	TR8222|c0_g1_i8222			TR41236|c0_g1_i41236	TR36277|c0_g1_i36277	TR4349|c0_g1_i4349	TR40516|c0_g1_i40516			TR3951|c0_g1_i3951	TR35440|c0_g1_i35440	TR14183|c0_g1_i14183	TR17707|c0_g1_i17707		TR41236|c0_g1_i41236	TR36277|c0_g1_i36277	TR4349|c0_g1_i4349	TR40516|c0_g1_i40516
TR34083|c0_g1_i34083	TR27893|c0_g1_i27893	TR7665|c0_g1_i7665	TR33440|c0_g1_i33440			TR4779|c0_g1_i4779	TR24661|c0_g1_i24661	TR24058|c0_g1_i24058	TR42843|c0_g1_i42843			TR1873|c0_g1_i1873	TR32176|c0_g1_i32176	TR23497|c0_g1_i23497	TR7570|c0_g1_i7570		TR4779|c0_g1_i4779	TR24661|c0_g1_i24661	TR24058|c0_g1_i24058	TR42843|c0_g1_i42843
TR21381|c0_g1_i21381	TR12814|c0_g1_i12814	TR31756|c0_g1_i31756	TR27243|c0_g1_i27243			TR44734|c0_g1_i44734	TR15052|c0_g1_i15052	TR1772|c0_g1_i1772	TR44717|c0_g1_i44717			TR28844|c0_g1_i28844	TR12697|c0_g1_i12697	TR14705|c0_g1_i14705	TR15550|c0_g1_i15550		TR44734|c0_g1_i44734	TR15052|c0_g1_i15052	TR1772|c0_g1_i1772	TR44717|c0_g1_i44717
TR19363|c0_g1_i19363	TR9127|c0_g1_i9127	TR39963|c0_g1_i39963	TR38014|c0_g1_i38014			TR2782|c0_g1_i2782	TR40359|c0_g1_i40359	TR25108|c0_g1_i25108	TR4297|c0_g1_i4297			TR15803|c0_g1_i15803	TR31354|c0_g1_i31354	TR24463|c0_g1_i24463	TR7125|c0_g1_i7125		TR2782|c0_g1_i2782	TR40359|c0_g1_i40359	TR25108|c0_g1_i25108	TR4297|c0_g1_i4297
TR2259|c0_g1_i2259	TR3935|c0_g1_i3935	TR7865|c0_g1_i7865	TR28083|c0_g1_i28083			TR38905|c0_g1_i38905	TR20896|c0_g1_i20896	TR30617|c0_g1_i30617	TR42952|c0_g1_i42952			TR14065|c0_g1_i14065	TR36668|c0_g1_i36668	TR31759|c0_g1_i31759	TR34495|c0_g1_i34495		TR38905|c0_g1_i38905	TR20896|c0_g1_i20896	TR30617|c0_g1_i30617	TR42952|c0_g1_i42952
TR28299|c0_g1_i28299	TR43341|c0_g1_i43341	TR1351|c0_g1_i1351	TR21143|c0_g1_i21143			TR4912|c0_g1_i4912	TR4803|c0_g1_i4803	TR4870|c0_g1_i4870	TR32438|c0_g1_i32438			TR12652|c0_g1_i12652	TR12652|c0_g1_i12652	TR39051|c0_g1_i39051	TR8109|c0_g1_i8109		TR4912|c0_g1_i4912	TR4803|c0_g1_i4803	TR4870|c0_g1_i4870	TR32438|c0_g1_i32438
TR13574|c0_g1_i13574	TR39450|c0_g1_i39450	TR38237|c0_g1_i38237	TR16639|c0_g1_i16639			TR1300|c0_g1_i1300	TR26835|c0_g1_i26835	TR1744|c0_g1_i1744	TR2954|c0_g1_i2954			TR957|c0_g1_i957	TR42523|c0_g1_i42523	TR16929|c0_g1_i16929	TR40155|c0_g1_i40155		TR1300|c0_g1_i1300	TR26835|c0_g1_i26835	TR1744|c0_g1_i1744	TR2954|c0_g1_i2954
TR346|c0_g1_i346	TR21584|c0_g1_i21584	TR13377|c0_g1_i13377	TR27857|c0_g1_i27857			TR15281|c0_g1_i15281	TR19321|c0_g1_i19321	TR12514|c0_g1_i12514	TR21803|c0_g1_i21803			TR2014|c0_g1_i2014	TR32276|c0_g1_i32276	TR2204|c0_g1_i2204	TR106|c0_g1_i106		TR15281|c0_g1_i15281	TR19321|c0_g1_i19321	TR12514|c0_g1_i12514	TR21803|c0_g1_i21803
TR20495|c0_g1_i20495	TR34563|c0_g1_i34563	TR36783|c0_g1_i36783	TR4601|c0_g1_i4601			TR15780|c0_g1_i15780	TR16689|c0_g1_i16689	TR6174|c0_g1_i6174	TR34908|c0_g1_i34908			TR42012|c0_g1_i42012	TR40190|c0_g1_i40190	TR42011|c0_g1_i42011	TR8592|c0_g1_i8592		TR15780|c0_g1_i15780	TR16689|c0_g1_i16689	TR6174|c0_g1_i6174	TR34908|c0_g1_i34908
TR17720|c0_g1_i17720	TR34506|c0_g1_i34506	TR3584|c0_g1_i3584	TR2255|c0_g1_i2255			TR27904|c0_g1_i27904	TR14766|c0_g1_i14766	TR4161|c0_g1_i4161	TR34940|c0_g1_i34940			TR43007|c0_g1_i43007	TR3697|c0_g1_i3697	TR42814|c0_g1_i42814	TR13796|c0_g1_i13796		TR27904|c0_g1_i27904	TR14766|c0_g1_i14766	TR4161|c0_g1_i4161	TR34940|c0_g1_i34940
TR34780|c0_g1_i34780	TR19716|c0_g1_i19716	TR26272|c0_g1_i26272	TR40361|c0_g1_i40361			TR6248|c0_g1_i6248	TR39836|c0_g1_i39836	TR27636|c0_g1_i27636	TR31873|c0_g1_i31873			TR39647|c0_g1_i39647	TR35486|c0_g1_i35486	TR29024|c0_g1_i29024	TR7553|c0_g1_i7553		TR6248|c0_g1_i6248	TR39836|c0_g1_i39836	TR27636|c0_g1_i27636	TR31873|c0_g1_i31873
TR18845|c0_g1_i18845	TR25366|c0_g1_i25366	TR8583|c0_g1_i8583	TR17939|c0_g1_i17939			TR38854|c0_g1_i38854	TR34841|c0_g1_i34841	TR26059|c0_g1_i26059	TR11510|c0_g1_i11510			TR44506|c0_g1_i44506	TR9339|c0_g1_i9339	TR5619|c0_g1_i5619	TR13127|c0_g1_i13127		TR38854|c0_g1_i38854	TR34841|c0_g1_i34841	TR26059|c0_g1_i26059	TR11510|c0_g1_i11510
TR15253|c0_g1_i15253	TR37636|c0_g1_i37636	TR14291|c0_g1_i14291	TR30368|c0_g1_i30368			TR42126|c0_g1_i42126	TR13795|c0_g1_i13795	TR12554|c0_g1_i12554	TR12510|c0_g1_i12510			TR17944|c0_g1_i17944	TR37640|c0_g1_i37640	TR37193|c0_g1_i37193	TR14189|c0_g1_i14189		TR42126|c0_g1_i42126	TR13795|c0_g1_i13795	TR12554|c0_g1_i12554	TR12510|c0_g1_i12510
TR13777|c0_g1_i13777	TR195|c0_g1_i195	TR6542|c0_g1_i6542	TR24673|c0_g1_i24673			TR40456|c0_g1_i40456	TR13782|c0_g1_i13782	TR31869|c0_g1_i31869	TR4056|c0_g1_i4056			TR7857|c0_g1_i7857	TR17026|c0_g1_i17026	TR24197|c0_g1_i24197	TR34169|c0_g1_i34169		TR40456|c0_g1_i40456	TR13782|c0_g1_i13782	TR31869|c0_g1_i31869	TR4056|c0_g1_i4056
TR19950|c0_g1_i19950	TR36662|c0_g1_i36662	TR1324|c0_g1_i1324	TR16160|c0_g1_i16160			TR30648|c0_g1_i30648	TR36212|c0_g1_i36212	TR19422|c0_g1_i19422	TR11629|c0_g1_i11629			TR44262|c0_g1_i44262	TR1294|c0_g1_i1294	TR36377|c0_g1_i36377	TR17567|c0_g1_i17567		TR30648|c0_g1_i30648	TR36212|c0_g1_i36212	TR19422|c0_g1_i19422	TR11629|c0_g1_i11629
TR9845|c0_g1_i9845	TR27847|c0_g1_i27847	TR15506|c0_g1_i15506	TR23388|c0_g1_i23388			TR37563|c0_g1_i37563	TR43156|c0_g1_i43156	TR2864|c0_g1_i2864	TR28724|c0_g1_i28724			TR37568|c0_g1_i37568	TR24217|c0_g1_i24217	TR13675|c0_g1_i13675	TR27936|c0_g1_i27936		TR37563|c0_g1_i37563	TR43156|c0_g1_i43156	TR2864|c0_g1_i2864	TR28724|c0_g1_i28724
TR2575|c0_g1_i2575	TR31198|c0_g1_i31198	TR1368|c0_g1_i1368	TR5817|c0_g1_i5817			TR14242|c0_g1_i14242	TR19238|c0_g1_i19238	TR1016|c0_g1_i1016	TR20829|c0_g1_i20829			TR21101|c0_g1_i21101	TR24811|c0_g1_i24811	TR14043|c0_g1_i14043	TR14666|c0_g1_i14666		TR14242|c0_g1_i14242	TR19238|c0_g1_i19238	TR1016|c0_g1_i1016	TR20829|c0_g1_i20829
TR21667|c0_g1_i21667	TR13520|c0_g1_i13520	TR4369|c0_g1_i4369	TR40912|c0_g1_i40912			TR15391|c0_g1_i15391	TR43059|c0_g1_i43059	TR2449|c0_g1_i2449	TR13130|c0_g1_i13130			TR29204|c0_g1_i29204	TR8421|c0_g1_i8421	TR38938|c0_g1_i38938	TR41446|c0_g1_i41446		TR15391|c0_g1_i15391	TR43059|c0_g1_i43059	TR2449|c0_g1_i2449	TR13130|c0_g1_i13130
TR38241|c0_g1_i38241	TR28220|c0_g1_i28220	TR5928|c0_g1_i5928	TR20724|c0_g1_i20724			TR34612|c0_g1_i34612	TR40418|c0_g1_i40418	TR23088|c0_g1_i23088	TR3857|c0_g1_i3857			TR43206|c0_g1_i43206	TR25497|c0_g1_i25497	TR30900|c0_g1_i30900	TR38623|c0_g1_i38623		TR34612|c0_g1_i34612	TR40418|c0_g1_i40418	TR23088|c0_g1_i23088	TR3857|c0_g1_i3857
TR13176|c0_g1_i13176	TR43325|c0_g1_i43325	TR38751|c0_g1_i38751	TR24397|c0_g1_i24397			TR42989|c0_g1_i42989	TR15409|c0_g1_i15409	TR11652|c0_g1_i11652	TR2761|c0_g1_i2761			TR6471|c0_g1_i6471	TR30869|c0_g1_i30869	TR4413|c0_g1_i4413	TR29643|c0_g1_i29643		TR42989|c0_g1_i42989	TR15409|c0_g1_i15409	TR11652|c0_g1_i11652	TR2761|c0_g1_i2761
TR37832|c0_g1_i37832	TR31098|c0_g1_i31098	TR16853|c0_g1_i16853	TR2763|c0_g1_i2763			TR43739|c0_g1_i43739	TR5388|c0_g1_i5388	TR39671|c0_g1_i39671	TR20378|c0_g1_i20378			TR24580|c0_g1_i24580	TR28141|c0_g1_i28141	TR1042|c0_g1_i1042	TR21665|c0_g1_i21665		TR43739|c0_g1_i43739	TR5388|c0_g1_i5388	TR39671|c0_g1_i39671	TR20378|c0_g1_i20378
TR9842|c0_g1_i9842	TR37245|c0_g1_i37245	TR23539|c0_g1_i23539	TR36261|c0_g1_i36261			TR41248|c0_g1_i41248	TR29448|c0_g1_i29448	TR1340|c0_g1_i1340	TR3073|c0_g1_i3073			TR2547|c0_g1_i2547	TR30633|c0_g1_i30633	TR40966|c0_g1_i40966	TR24531|c0_g1_i24531		TR41248|c0_g1_i41248	TR29448|c0_g1_i29448	TR1340|c0_g1_i1340	TR3073|c0_g1_i3073
TR1558|c0_g1_i1558	TR14868|c0_g1_i14868	TR27814|c0_g1_i27814	TR10515|c0_g1_i10515			TR35633|c0_g1_i35633	TR22007|c0_g1_i22007	TR894|c0_g1_i894	TR2274|c0_g1_i2274			TR2862|c0_g1_i2862	TR30673|c0_g1_i30673	TR13779|c0_g1_i13779	TR43377|c0_g1_i43377		TR35633|c0_g1_i35633	TR22007|c0_g1_i22007	TR894|c0_g1_i894	TR2274|c0_g1_i2274
TR30467|c0_g1_i30467	TR40084|c0_g1_i40084	TR17122|c0_g1_i17122	TR31744|c0_g1_i31744			TR2748|c0_g1_i2748	TR15016|c0_g1_i15016	TR21430|c0_g1_i21430	TR22040|c0_g1_i22040			TR16675|c0_g1_i16675	TR19369|c0_g1_i19369	TR13942|c0_g1_i13942	TR43046|c0_g1_i43046		TR2748|c0_g1_i2748	TR15016|c0_g1_i15016	TR21430|c0_g1_i21430	TR22040|c0_g1_i22040
TR23582|c0_g1_i23582	TR25771|c0_g1_i25771	TR7996|c0_g1_i7996	TR14673|c0_g1_i14673			TR21723|c0_g1_i21723	TR19942|c0_g1_i19942	TR1659|c0_g1_i1659	TR37676|c0_g1_i37676			TR20381|c0_g1_i20381	TR28934|c0_g1_i28934	TR32000|c0_g1_i32000	TR7988|c0_g1_i7988		TR21723|c0_g1_i21723	TR19942|c0_g1_i19942	TR1659|c0_g1_i1659	TR37676|c0_g1_i37676
TR17757|c0_g1_i17757	TR416|c0_g1_i416	TR27251|c0_g1_i27251	TR245|c0_g1_i245			TR24238|c0_g1_i24238	TR43249|c0_g1_i43249	TR41992|c0_g1_i41992	TR4941|c0_g1_i4941			TR14440|c0_g1_i14440	TR13912|c0_g1_i13912	TR39387|c0_g1_i39387	TR9047|c0_g1_i9047		TR24238|c0_g1_i24238	TR43249|c0_g1_i43249	TR41992|c0_g1_i41992	TR4941|c0_g1_i4941
TR1690|c0_g1_i1690	TR25715|c0_g1_i25715	TR36677|c0_g1_i36677	TR1250|c0_g1_i1250			TR14588|c0_g1_i14588	TR9336|c0_g1_i9336	TR6457|c0_g1_i6457	TR4397|c0_g1_i4397			TR37546|c0_g1_i37546	TR28919|c0_g1_i28919	TR22230|c0_g1_i22230	TR17618|c0_g1_i17618		TR14588|c0_g1_i14588	TR9336|c0_g1_i9336	TR6457|c0_g1_i6457	TR4397|c0_g1_i4397
TR1443|c0_g1_i1443	TR4629|c0_g1_i4629	TR4791|c0_g1_i4791	TR15985|c0_g1_i15985			TR2662|c0_g1_i2662	TR29768|c0_g1_i29768	TR2929|c0_g1_i2929	TR30970|c0_g1_i30970			TR39345|c0_g1_i39345	TR6567|c0_g1_i6567	TR9822|c0_g1_i9822	TR27812|c0_g1_i27812		TR2662|c0_g1_i2662	TR29768|c0_g1_i29768	TR2929|c0_g1_i2929	TR30970|c0_g1_i30970
TR37587|c0_g1_i37587	TR25447|c0_g1_i25447	TR25897|c0_g1_i25897	TR40226|c0_g1_i40226			TR14569|c0_g1_i14569	TR39101|c0_g1_i39101	TR1385|c0_g1_i1385	TR38937|c0_g1_i38937			TR20628|c0_g1_i20628	TR15497|c0_g1_i15497	TR540|c0_g1_i540	TR37798|c0_g1_i37798		TR14569|c0_g1_i14569	TR39101|c0_g1_i39101	TR1385|c0_g1_i1385	TR38937|c0_g1_i38937
TR18215|c0_g1_i18215	TR22742|c0_g1_i22742	TR21735|c0_g1_i21735	TR12367|c0_g1_i12367			TR25041|c0_g1_i25041	TR35339|c0_g1_i35339	TR14193|c0_g1_i14193	TR522|c0_g1_i522			TR2786|c0_g1_i2786	TR26793|c0_g1_i26793	TR39730|c0_g1_i39730	TR31775|c0_g1_i31775		TR25041|c0_g1_i25041	TR35339|c0_g1_i35339	TR14193|c0_g1_i14193	TR522|c0_g1_i522
TR4365|c0_g1_i4365	TR39439|c0_g1_i39439	TR10854|c0_g1_i10854	TR21844|c0_g1_i21844			TR34704|c0_g1_i34704	TR17897|c0_g1_i17897	TR40516|c0_g1_i40516	TR27713|c0_g1_i27713			TR37646|c0_g1_i37646	TR39276|c0_g1_i39276	TR18343|c0_g1_i18343	TR25984|c0_g1_i25984		TR34704|c0_g1_i34704	TR17897|c0_g1_i17897	TR40516|c0_g1_i40516	TR27713|c0_g1_i27713
TR4316|c0_g1_i4316	TR2014|c0_g1_i2014	TR39703|c0_g1_i39703	TR30578|c0_g1_i30578			TR18965|c0_g1_i18965	TR12307|c0_g1_i12307	TR1426|c0_g1_i1426	TR3924|c0_g1_i3924			TR15248|c0_g1_i15248	TR42843|c0_g1_i42843	TR415|c0_g1_i415	TR1822|c0_g1_i1822		TR18965|c0_g1_i18965	TR12307|c0_g1_i12307	TR1426|c0_g1_i1426	TR3924|c0_g1_i3924
TR21680|c0_g1_i21680	TR19605|c0_g1_i19605	TR38601|c0_g1_i38601	TR43652|c0_g1_i43652			TR40959|c0_g1_i40959	TR26145|c0_g1_i26145	TR27393|c0_g1_i27393	TR22429|c0_g1_i22429			TR36488|c0_g1_i36488	TR20104|c0_g1_i20104	TR34612|c0_g1_i34612	TR40714|c0_g1_i40714		TR40959|c0_g1_i40959	TR26145|c0_g1_i26145	TR27393|c0_g1_i27393	TR22429|c0_g1_i22429
TR34738|c0_g1_i34738	TR37595|c0_g1_i37595	TR42953|c0_g1_i42953	TR10596|c0_g1_i10596			TR44160|c0_g1_i44160	TR14769|c0_g1_i14769	TR28238|c0_g1_i28238	TR24494|c0_g1_i24494			TR39190|c0_g1_i39190	TR17224|c0_g1_i17224	TR41013|c0_g1_i41013	TR20617|c0_g1_i20617		TR44160|c0_g1_i44160	TR14769|c0_g1_i14769	TR28238|c0_g1_i28238	TR24494|c0_g1_i24494
TR40140|c0_g1_i40140	TR37061|c0_g1_i37061	TR28193|c0_g1_i28193	TR38144|c0_g1_i38144			TR43982|c0_g1_i43982	TR25231|c0_g1_i25231	TR21044|c0_g1_i21044	TR27568|c0_g1_i27568			TR8501|c0_g1_i8501	TR38996|c0_g1_i38996	TR35976|c0_g1_i35976	TR14138|c0_g1_i14138		TR43982|c0_g1_i43982	TR25231|c0_g1_i25231	TR21044|c0_g1_i21044	TR27568|c0_g1_i27568
TR16718|c0_g1_i16718	TR39918|c0_g1_i39918	TR11481|c0_g1_i11481	TR31199|c0_g1_i31199			TR24064|c0_g1_i24064	TR25836|c0_g1_i25836	TR21050|c0_g1_i21050	TR2877|c0_g1_i2877			TR1083|c0_g1_i1083	TR12976|c0_g1_i12976	TR8482|c0_g1_i8482	TR14217|c0_g1_i14217		TR28744|c0_g1_i28744	TR25836|c0_g1_i25836	TR21050|c0_g1_i21050	TR2877|c0_g1_i2877
TR22444|c0_g1_i22444	TR43328|c0_g1_i43328	TR14128|c0_g1_i14128	TR36038|c0_g1_i36038			TR28744|c0_g1_i28744	TR1885|c0_g1_i1885	TR5765|c0_g1_i5765	TR21498|c0_g1_i21498			TR37554|c0_g1_i37554	TR38115|c0_g1_i38115	TR17871|c0_g1_i17871	TR21998|c0_g1_i21998		TR24064|c0_g1_i24064	TR1885|c0_g1_i1885	TR5765|c0_g1_i5765	TR21498|c0_g1_i21498
TR564|c0_g1_i564	TR10086|c0_g1_i10086	TR42968|c0_g1_i42968	TR7209|c0_g1_i7209			TR33867|c0_g1_i33867	TR22159|c0_g1_i22159	TR12176|c0_g1_i12176	TR6290|c0_g1_i6290			TR43954|c0_g1_i43954	TR18701|c0_g1_i18701	TR17863|c0_g1_i17863	TR33993|c0_g1_i33993		TR33867|c0_g1_i33867	TR22159|c0_g1_i22159	TR12176|c0_g1_i12176	TR6290|c0_g1_i6290
TR28474|c0_g1_i28474	TR1483|c0_g1_i1483	TR2607|c0_g1_i2607	TR7490|c0_g1_i7490			TR14382|c0_g1_i14382	TR40736|c0_g1_i40736	TR2206|c0_g1_i2206	TR2522|c0_g1_i2522			TR37390|c0_g1_i37390	TR43474|c0_g1_i43474	TR15052|c0_g1_i15052	TR612|c0_g1_i612		TR3652|c0_g1_i3652	TR40736|c0_g1_i40736	TR2206|c0_g1_i2206	TR2522|c0_g1_i2522
TR2911|c0_g1_i2911	TR14044|c0_g1_i14044	TR5903|c0_g1_i5903	TR23486|c0_g1_i23486			TR3652|c0_g1_i3652	TR36888|c0_g1_i36888	TR11587|c0_g1_i11587	TR1496|c0_g1_i1496			TR18915|c0_g1_i18915	TR12443|c0_g1_i12443	TR7870|c0_g1_i7870	TR11155|c0_g1_i11155		TR6684|c0_g1_i6684	TR36888|c0_g1_i36888	TR11587|c0_g1_i11587	TR1496|c0_g1_i1496
TR41198|c0_g1_i41198	TR9884|c0_g1_i9884	TR3569|c0_g1_i3569	TR13496|c0_g1_i13496			TR6684|c0_g1_i6684	TR17129|c0_g1_i17129	TR36460|c0_g1_i36460	TR3851|c0_g1_i3851			TR24811|c0_g1_i24811	TR5943|c0_g1_i5943	TR44776|c0_g1_i44776	TR10623|c0_g1_i10623		TR14382|c0_g1_i14382	TR17129|c0_g1_i17129	TR36460|c0_g1_i36460	TR3851|c0_g1_i3851
TR3936|c0_g1_i3936	TR44048|c0_g1_i44048	TR117|c0_g1_i117	TR37932|c0_g1_i37932			TR15672|c0_g1_i15672	TR15216|c0_g1_i15216	TR36710|c0_g1_i36710	TR3304|c0_g1_i3304			TR674|c0_g1_i674	TR23633|c0_g1_i23633	TR17970|c0_g1_i17970	TR8808|c0_g1_i8808		TR15672|c0_g1_i15672	TR15216|c0_g1_i15216	TR36710|c0_g1_i36710	TR3304|c0_g1_i3304
TR22362|c0_g1_i22362	TR35602|c0_g1_i35602	TR18179|c0_g1_i18179	TR43444|c0_g1_i43444			TR12908|c0_g1_i12908	TR35253|c0_g1_i35253	TR29268|c0_g1_i29268	TR3885|c0_g1_i3885			TR6815|c0_g1_i6815	TR22253|c0_g1_i22253	TR30805|c0_g1_i30805	TR38905|c0_g1_i38905		TR12908|c0_g1_i12908	TR35253|c0_g1_i35253	TR29268|c0_g1_i29268	TR3885|c0_g1_i3885
TR25909|c0_g1_i25909	TR29228|c0_g1_i29228	TR1086|c0_g1_i1086	TR18126|c0_g1_i18126			TR2476|c0_g1_i2476	TR39814|c0_g1_i39814	TR2639|c0_g1_i2639	TR6490|c0_g1_i6490			TR39020|c0_g1_i39020	TR2211|c0_g1_i2211	TR11087|c0_g1_i11087	TR25327|c0_g1_i25327		TR2476|c0_g1_i2476	TR39814|c0_g1_i39814	TR2639|c0_g1_i2639	TR6490|c0_g1_i6490
TR35677|c0_g1_i35677	TR29255|c0_g1_i29255	TR1462|c0_g1_i1462	TR39051|c0_g1_i39051			TR36674|c0_g1_i36674	TR36494|c0_g1_i36494	TR26544|c0_g1_i26544	TR9308|c0_g1_i9308			TR31166|c0_g1_i31166	TR16887|c0_g1_i16887	TR15731|c0_g1_i15731	TR14741|c0_g1_i14741		TR36674|c0_g1_i36674	TR36494|c0_g1_i36494	TR26544|c0_g1_i26544	TR9308|c0_g1_i9308
TR1119|c0_g1_i1119	TR25696|c0_g1_i25696	TR43741|c0_g1_i43741	TR40166|c0_g1_i40166			TR35225|c0_g1_i35225	TR3242|c0_g1_i3242	TR4618|c0_g1_i4618	TR4525|c0_g1_i4525			TR28733|c0_g1_i28733	TR12447|c0_g1_i12447	TR36708|c0_g1_i36708	TR39713|c0_g1_i39713		TR35225|c0_g1_i35225	TR3242|c0_g1_i3242	TR4618|c0_g1_i4618	TR4525|c0_g1_i4525
TR26010|c0_g1_i26010	TR12700|c0_g1_i12700	TR5376|c0_g1_i5376	TR34709|c0_g1_i34709			TR4705|c0_g1_i4705	TR39404|c0_g1_i39404	TR6683|c0_g1_i6683	TR2903|c0_g1_i2903			TR30141|c0_g1_i30141	TR27960|c0_g1_i27960	TR36500|c0_g1_i36500	TR24124|c0_g1_i24124		TR4705|c0_g1_i4705	TR39404|c0_g1_i39404	TR6683|c0_g1_i6683	TR2903|c0_g1_i2903
TR17283|c0_g1_i17283	TR1694|c0_g1_i1694	TR20095|c0_g1_i20095	TR29469|c0_g1_i29469			TR30679|c0_g1_i30679	TR27927|c0_g1_i27927	TR5387|c0_g1_i5387	TR25572|c0_g1_i25572			TR17291|c0_g1_i17291	TR23169|c0_g1_i23169	TR12165|c0_g1_i12165	TR1483|c0_g1_i1483		TR30679|c0_g1_i30679	TR27927|c0_g1_i27927	TR5387|c0_g1_i5387	TR25572|c0_g1_i25572
TR19986|c0_g1_i19986	TR36820|c0_g1_i36820	TR15|c0_g1_i15	TR38350|c0_g1_i38350			TR36584|c0_g1_i36584	TR17368|c0_g1_i17368	TR18755|c0_g1_i18755	TR44505|c0_g1_i44505			TR13969|c0_g1_i13969	TR25026|c0_g1_i25026	TR22848|c0_g1_i22848	TR44734|c0_g1_i44734		TR36584|c0_g1_i36584	TR17368|c0_g1_i17368	TR18755|c0_g1_i18755	TR44505|c0_g1_i44505
TR25454|c0_g1_i25454	TR26901|c0_g1_i26901	TR10416|c0_g1_i10416	TR43724|c0_g1_i43724			TR20135|c0_g1_i20135	TR13052|c0_g1_i13052	TR33187|c0_g1_i33187	TR4078|c0_g1_i4078			TR5626|c0_g1_i5626	TR13516|c0_g1_i13516	TR40473|c0_g1_i40473	TR3118|c0_g1_i3118		TR20135|c0_g1_i20135	TR13052|c0_g1_i13052	TR33187|c0_g1_i33187	TR4078|c0_g1_i4078
TR38766|c0_g1_i38766	TR40644|c0_g1_i40644	TR21823|c0_g1_i21823	TR38178|c0_g1_i38178			TR20229|c0_g1_i20229	TR22978|c0_g1_i22978	TR1444|c0_g1_i1444	TR215|c0_g1_i215			TR39218|c0_g1_i39218	TR35601|c0_g1_i35601	TR36211|c0_g1_i36211	TR31157|c0_g1_i31157		TR20229|c0_g1_i20229	TR22978|c0_g1_i22978	TR1444|c0_g1_i1444	TR215|c0_g1_i215
TR33950|c0_g1_i33950	TR38663|c0_g1_i38663	TR20346|c0_g1_i20346	TR15473|c0_g1_i15473			TR3788|c0_g1_i3788	TR33778|c0_g1_i33778	TR38297|c0_g1_i38297	TR4052|c0_g1_i4052			TR20775|c0_g1_i20775	TR14209|c0_g1_i14209	TR36781|c0_g1_i36781	TR20556|c0_g1_i20556		TR3788|c0_g1_i3788	TR33778|c0_g1_i33778	TR38297|c0_g1_i38297	TR4052|c0_g1_i4052
TR35319|c0_g1_i35319	TR27619|c0_g1_i27619	TR14161|c0_g1_i14161	TR28224|c0_g1_i28224			TR26182|c0_g1_i26182	TR35516|c0_g1_i35516	TR29302|c0_g1_i29302	TR25366|c0_g1_i25366			TR35601|c0_g1_i35601	TR4634|c0_g1_i4634	TR42729|c0_g1_i42729	TR14458|c0_g1_i14458		TR26182|c0_g1_i26182	TR35516|c0_g1_i35516	TR29302|c0_g1_i29302	TR25366|c0_g1_i25366
TR2585|c0_g1_i2585	TR7025|c0_g1_i7025	TR8327|c0_g1_i8327	TR15216|c0_g1_i15216			TR9676|c0_g1_i9676	TR18542|c0_g1_i18542	TR28192|c0_g1_i28192	TR889|c0_g1_i889			TR21192|c0_g1_i21192	TR2586|c0_g1_i2586	TR20731|c0_g1_i20731	TR25061|c0_g1_i25061		TR9676|c0_g1_i9676	TR18542|c0_g1_i18542	TR28192|c0_g1_i28192	TR889|c0_g1_i889
TR19820|c0_g1_i19820	TR41054|c0_g1_i41054	TR3728|c0_g1_i3728	TR37820|c0_g1_i37820			TR42742|c0_g1_i42742	TR10513|c0_g1_i10513	TR11419|c0_g1_i11419	TR4433|c0_g1_i4433			TR2293|c0_g1_i2293	TR43234|c0_g1_i43234	TR41181|c0_g1_i41181	TR22156|c0_g1_i22156		TR42742|c0_g1_i42742	TR10513|c0_g1_i10513	TR11419|c0_g1_i11419	TR4433|c0_g1_i4433
TR9506|c0_g1_i9506	TR34476|c0_g1_i34476	TR34783|c0_g1_i34783	TR28701|c0_g1_i28701			TR2086|c0_g1_i2086	TR37519|c0_g1_i37519	TR21526|c0_g1_i21526	TR11042|c0_g1_i11042			TR6685|c0_g1_i6685	TR25909|c0_g1_i25909	TR2256|c0_g1_i2256	TR4669|c0_g1_i4669		TR2086|c0_g1_i2086	TR37519|c0_g1_i37519	TR21526|c0_g1_i21526	TR11042|c0_g1_i11042
TR34786|c0_g1_i34786	TR6809|c0_g1_i6809	TR14390|c0_g1_i14390	TR36062|c0_g1_i36062			TR36871|c0_g1_i36871	TR37029|c0_g1_i37029	TR1733|c0_g1_i1733	TR20080|c0_g1_i20080			TR23290|c0_g1_i23290	TR2803|c0_g1_i2803	TR31344|c0_g1_i31344	TR44289|c0_g1_i44289		TR36871|c0_g1_i36871	TR37029|c0_g1_i37029	TR1733|c0_g1_i1733	TR20080|c0_g1_i20080
TR13604|c0_g1_i13604	TR280|c0_g1_i280	TR20556|c0_g1_i20556	TR3626|c0_g1_i3626			TR37462|c0_g1_i37462	TR2183|c0_g1_i2183	TR2857|c0_g1_i2857	TR21107|c0_g1_i21107			TR39942|c0_g1_i39942	TR19347|c0_g1_i19347	TR1619|c0_g1_i1619	TR24367|c0_g1_i24367		TR37462|c0_g1_i37462	TR2183|c0_g1_i2183	TR2857|c0_g1_i2857	TR21107|c0_g1_i21107
TR28122|c0_g1_i28122	TR23167|c0_g1_i23167	TR12844|c0_g1_i12844	TR25383|c0_g1_i25383			TR40705|c0_g1_i40705	TR38482|c0_g1_i38482	TR14952|c0_g1_i14952	TR29723|c0_g1_i29723			TR4455|c0_g1_i4455	TR14422|c0_g1_i14422	TR2412|c0_g1_i2412	TR42824|c0_g1_i42824		TR40705|c0_g1_i40705	TR38482|c0_g1_i38482	TR14952|c0_g1_i14952	TR29723|c0_g1_i29723
TR15910|c0_g1_i15910	TR37041|c0_g1_i37041	TR16961|c0_g1_i16961	TR39720|c0_g1_i39720			TR35837|c0_g1_i35837	TR39724|c0_g1_i39724	TR22332|c0_g1_i22332	TR1655|c0_g1_i1655			TR44473|c0_g1_i44473	TR4482|c0_g1_i4482	TR14100|c0_g1_i14100	TR6529|c0_g1_i6529		TR35837|c0_g1_i35837	TR39724|c0_g1_i39724	TR22332|c0_g1_i22332	TR1655|c0_g1_i1655
TR28202|c0_g1_i28202	TR19342|c0_g1_i19342	TR42862|c0_g1_i42862	TR8158|c0_g1_i8158			TR35803|c0_g1_i35803	TR44559|c0_g1_i44559	TR25648|c0_g1_i25648	TR20920|c0_g1_i20920			TR13674|c0_g1_i13674	TR16600|c0_g1_i16600	TR38779|c0_g1_i38779	TR22419|c0_g1_i22419		TR35803|c0_g1_i35803	TR44559|c0_g1_i44559	TR25648|c0_g1_i25648	TR20920|c0_g1_i20920
TR34104|c0_g1_i34104	TR1282|c0_g1_i1282	TR29489|c0_g1_i29489	TR34562|c0_g1_i34562			TR24927|c0_g1_i24927	TR31201|c0_g1_i31201	TR20392|c0_g1_i20392	TR4222|c0_g1_i4222			TR25915|c0_g1_i25915	TR9655|c0_g1_i9655	TR15609|c0_g1_i15609	TR13658|c0_g1_i13658		TR24927|c0_g1_i24927	TR31201|c0_g1_i31201	TR20392|c0_g1_i20392	TR4222|c0_g1_i4222
TR17527|c0_g1_i17527	TR28711|c0_g1_i28711	TR7519|c0_g1_i7519	TR5128|c0_g1_i5128			TR10246|c0_g1_i10246	TR14938|c0_g1_i14938	TR8146|c0_g1_i8146	TR19896|c0_g1_i19896			TR44717|c0_g1_i44717	TR9996|c0_g1_i9996	TR35251|c0_g1_i35251	TR36315|c0_g1_i36315		TR10246|c0_g1_i10246	TR14938|c0_g1_i14938	TR8146|c0_g1_i8146	TR19896|c0_g1_i19896
TR13105|c0_g1_i13105	TR29300|c0_g1_i29300	TR11491|c0_g1_i11491	TR7648|c0_g1_i7648			TR35986|c0_g1_i35986	TR1248|c0_g1_i1248	TR21991|c0_g1_i21991	TR17191|c0_g1_i17191			TR32057|c0_g1_i32057	TR2474|c0_g1_i2474	TR678|c0_g1_i678	TR64|c0_g1_i64		TR35986|c0_g1_i35986	TR1248|c0_g1_i1248	TR21991|c0_g1_i21991	TR17191|c0_g1_i17191
TR6883|c0_g1_i6883	TR40311|c0_g1_i40311	TR21861|c0_g1_i21861	TR31123|c0_g1_i31123			TR44434|c0_g1_i44434	TR38898|c0_g1_i38898	TR27882|c0_g1_i27882	TR12108|c0_g1_i12108			TR40668|c0_g1_i40668	TR11407|c0_g1_i11407	TR23562|c0_g1_i23562	TR17276|c0_g1_i17276		TR44434|c0_g1_i44434	TR38898|c0_g1_i38898	TR27882|c0_g1_i27882	TR12108|c0_g1_i12108
TR13653|c0_g1_i13653	TR37744|c0_g1_i37744	TR33945|c0_g1_i33945	TR4690|c0_g1_i4690			TR17842|c0_g1_i17842	TR43394|c0_g1_i43394	TR5113|c0_g1_i5113	TR4077|c0_g1_i4077			TR41393|c0_g1_i41393	TR37645|c0_g1_i37645	TR38602|c0_g1_i38602	TR39879|c0_g1_i39879		TR17842|c0_g1_i17842	TR43394|c0_g1_i43394	TR5113|c0_g1_i5113	TR4077|c0_g1_i4077
TR19084|c0_g1_i19084	TR42828|c0_g1_i42828	TR14034|c0_g1_i14034	TR19530|c0_g1_i19530			TR16085|c0_g1_i16085	TR37973|c0_g1_i37973	TR5596|c0_g1_i5596	TR2700|c0_g1_i2700			TR29305|c0_g1_i29305	TR44440|c0_g1_i44440	TR43440|c0_g1_i43440	TR13973|c0_g1_i13973		TR16085|c0_g1_i16085	TR37973|c0_g1_i37973	TR5596|c0_g1_i5596	TR2700|c0_g1_i2700
TR21812|c0_g1_i21812	TR41042|c0_g1_i41042	TR21951|c0_g1_i21951	TR42963|c0_g1_i42963			TR43486|c0_g1_i43486	TR24742|c0_g1_i24742	TR19127|c0_g1_i19127	TR43224|c0_g1_i43224			TR6447|c0_g1_i6447	TR28143|c0_g1_i28143	TR22767|c0_g1_i22767	TR15103|c0_g1_i15103		TR43486|c0_g1_i43486	TR24742|c0_g1_i24742	TR19127|c0_g1_i19127	TR43224|c0_g1_i43224
TR25860|c0_g1_i25860	TR775|c0_g1_i775	TR28040|c0_g1_i28040	TR27315|c0_g1_i27315			TR42607|c0_g1_i42607	TR20762|c0_g1_i20762	TR32285|c0_g1_i32285	TR949|c0_g1_i949			TR31412|c0_g1_i31412	TR6159|c0_g1_i6159	TR37878|c0_g1_i37878	TR34996|c0_g1_i34996		TR42607|c0_g1_i42607	TR20762|c0_g1_i20762	TR32285|c0_g1_i32285	TR949|c0_g1_i949
TR19581|c0_g1_i19581	TR42722|c0_g1_i42722	TR36619|c0_g1_i36619	TR18943|c0_g1_i18943			TR30593|c0_g1_i30593	TR21723|c0_g1_i21723	TR7168|c0_g1_i7168	TR995|c0_g1_i995			TR37361|c0_g1_i37361	TR3485|c0_g1_i3485	TR19310|c0_g1_i19310	TR36698|c0_g1_i36698		TR30593|c0_g1_i30593	TR21723|c0_g1_i21723	TR7168|c0_g1_i7168	TR995|c0_g1_i995
TR28318|c0_g1_i28318	TR15492|c0_g1_i15492	TR789|c0_g1_i789	TR17257|c0_g1_i17257			TR9729|c0_g1_i9729	TR23231|c0_g1_i23231	TR4619|c0_g1_i4619	TR9930|c0_g1_i9930			TR15827|c0_g1_i15827	TR4567|c0_g1_i4567	TR35865|c0_g1_i35865	TR42737|c0_g1_i42737		TR9729|c0_g1_i9729	TR23231|c0_g1_i23231	TR4619|c0_g1_i4619	TR9930|c0_g1_i9930
TR32715|c0_g1_i32715	TR14557|c0_g1_i14557	TR7089|c0_g1_i7089	TR18565|c0_g1_i18565			TR15091|c0_g1_i15091	TR41375|c0_g1_i41375	TR41133|c0_g1_i41133	TR8554|c0_g1_i8554			TR25906|c0_g1_i25906	TR43330|c0_g1_i43330	TR17526|c0_g1_i17526	TR15711|c0_g1_i15711		TR15091|c0_g1_i15091	TR41375|c0_g1_i41375	TR41133|c0_g1_i41133	TR8554|c0_g1_i8554
TR38941|c0_g1_i38941	TR37589|c0_g1_i37589	TR2933|c0_g1_i2933	TR35851|c0_g1_i35851			TR30070|c0_g1_i30070	TR29|c0_g1_i29	TR4078|c0_g1_i4078	TR1840|c0_g1_i1840			TR21604|c0_g1_i21604	TR39746|c0_g1_i39746	TR29835|c0_g1_i29835	TR763|c0_g1_i763		TR30070|c0_g1_i30070	TR29|c0_g1_i29	TR4078|c0_g1_i4078	TR1840|c0_g1_i1840
TR17343|c0_g1_i17343	TR14976|c0_g1_i14976	TR44|c0_g1_i44	TR158|c0_g1_i158			TR37440|c0_g1_i37440	TR39333|c0_g1_i39333	TR28336|c0_g1_i28336	TR25630|c0_g1_i25630			TR1730|c0_g1_i1730	TR24014|c0_g1_i24014	TR1595|c0_g1_i1595	TR26240|c0_g1_i26240		TR37440|c0_g1_i37440	TR39333|c0_g1_i39333	TR28336|c0_g1_i28336	TR25630|c0_g1_i25630
TR20205|c0_g1_i20205	TR40516|c0_g1_i40516	TR32632|c0_g1_i32632	TR10001|c0_g1_i10001			TR27786|c0_g1_i27786	TR27903|c0_g1_i27903	TR4372|c0_g1_i4372	TR2369|c0_g1_i2369			TR30970|c0_g1_i30970	TR25906|c0_g1_i25906	TR34212|c0_g1_i34212	TR16818|c0_g1_i16818		TR27786|c0_g1_i27786	TR27903|c0_g1_i27903	TR4372|c0_g1_i4372	TR2369|c0_g1_i2369
TR1316|c0_g1_i1316	TR14620|c0_g1_i14620	TR14376|c0_g1_i14376	TR34449|c0_g1_i34449			TR37878|c0_g1_i37878	TR31224|c0_g1_i31224	TR1780|c0_g1_i1780	TR31669|c0_g1_i31669			TR32164|c0_g1_i32164	TR3015|c0_g1_i3015	TR8912|c0_g1_i8912	TR10501|c0_g1_i10501		TR37878|c0_g1_i37878	TR31224|c0_g1_i31224	TR1780|c0_g1_i1780	TR31669|c0_g1_i31669
TR31758|c0_g1_i31758	TR12471|c0_g1_i12471	TR6013|c0_g1_i6013	TR39807|c0_g1_i39807			TR13137|c0_g1_i13137	TR43308|c0_g1_i43308	TR8232|c0_g1_i8232	TR43034|c0_g1_i43034			TR40089|c0_g1_i40089	TR6597|c0_g1_i6597	TR16295|c0_g1_i16295	TR2387|c0_g1_i2387		TR13137|c0_g1_i13137	TR43308|c0_g1_i43308	TR8232|c0_g1_i8232	TR43034|c0_g1_i43034
TR15461|c0_g1_i15461	TR40808|c0_g1_i40808	TR13393|c0_g1_i13393	TR19041|c0_g1_i19041			TR41792|c0_g1_i41792	TR23484|c0_g1_i23484	TR10076|c0_g1_i10076	TR4221|c0_g1_i4221			TR24217|c0_g1_i24217	TR6327|c0_g1_i6327	TR24544|c0_g1_i24544	TR11306|c0_g1_i11306		TR41792|c0_g1_i41792	TR23484|c0_g1_i23484	TR10076|c0_g1_i10076	TR4221|c0_g1_i4221
TR30819|c0_g1_i30819	TR20648|c0_g1_i20648	TR33409|c0_g1_i33409	TR6884|c0_g1_i6884			TR39449|c0_g1_i39449	TR27217|c0_g1_i27217	TR1539|c0_g1_i1539	TR38806|c0_g1_i38806			TR32008|c0_g1_i32008	TR6588|c0_g1_i6588	TR14375|c0_g1_i14375	TR42051|c0_g1_i42051		TR39449|c0_g1_i39449	TR27217|c0_g1_i27217	TR1539|c0_g1_i1539	TR38806|c0_g1_i38806
TR11038|c0_g1_i11038	TR21797|c0_g1_i21797	TR13776|c0_g1_i13776	TR24197|c0_g1_i24197			TR40051|c0_g1_i40051	TR37665|c0_g1_i37665	TR29329|c0_g1_i29329	TR23564|c0_g1_i23564			TR32350|c0_g1_i32350	TR18119|c0_g1_i18119	TR14769|c0_g1_i14769	TR39384|c0_g1_i39384		TR40051|c0_g1_i40051	TR37665|c0_g1_i37665	TR29329|c0_g1_i29329	TR23564|c0_g1_i23564
TR4285|c0_g1_i4285	TR14969|c0_g1_i14969	TR17063|c0_g1_i17063	TR31144|c0_g1_i31144			TR43518|c0_g1_i43518	TR28691|c0_g1_i28691	TR5109|c0_g1_i5109	TR2500|c0_g1_i2500			TR2999|c0_g1_i2999	TR38887|c0_g1_i38887	TR29105|c0_g1_i29105	TR26886|c0_g1_i26886		TR43518|c0_g1_i43518	TR28691|c0_g1_i28691	TR5109|c0_g1_i5109	TR2500|c0_g1_i2500
TR32524|c0_g1_i32524	TR29936|c0_g1_i29936	TR5688|c0_g1_i5688	TR5235|c0_g1_i5235			TR37618|c0_g1_i37618	TR6485|c0_g1_i6485	TR4351|c0_g1_i4351	TR19221|c0_g1_i19221			TR4308|c0_g1_i4308	TR2376|c0_g1_i2376	TR11553|c0_g1_i11553	TR25902|c0_g1_i25902		TR37618|c0_g1_i37618	TR6485|c0_g1_i6485	TR4351|c0_g1_i4351	TR19221|c0_g1_i19221
TR20647|c0_g1_i20647	TR20525|c0_g1_i20525	TR44056|c0_g1_i44056	TR20095|c0_g1_i20095			TR42785|c0_g1_i42785	TR13854|c0_g1_i13854	TR2581|c0_g1_i2581	TR2372|c0_g1_i2372			TR13908|c0_g1_i13908	TR38057|c0_g1_i38057	TR42035|c0_g1_i42035	TR34783|c0_g1_i34783		TR42785|c0_g1_i42785	TR13854|c0_g1_i13854	TR2581|c0_g1_i2581	TR2372|c0_g1_i2372
TR25118|c0_g1_i25118	TR40489|c0_g1_i40489	TR26290|c0_g1_i26290	TR18182|c0_g1_i18182			TR34798|c0_g1_i34798	TR14247|c0_g1_i14247	TR23049|c0_g1_i23049	TR36344|c0_g1_i36344			TR41798|c0_g1_i41798	TR41370|c0_g1_i41370	TR44470|c0_g1_i44470	TR14715|c0_g1_i14715		TR34798|c0_g1_i34798	TR14247|c0_g1_i14247	TR23049|c0_g1_i23049	TR36344|c0_g1_i36344
TR29044|c0_g1_i29044	TR42325|c0_g1_i42325	TR2110|c0_g1_i2110	TR29209|c0_g1_i29209			TR19157|c0_g1_i19157	TR12856|c0_g1_i12856	TR30296|c0_g1_i30296	TR11615|c0_g1_i11615			TR23284|c0_g1_i23284	TR20702|c0_g1_i20702	TR38861|c0_g1_i38861	TR35656|c0_g1_i35656		TR19157|c0_g1_i19157	TR12856|c0_g1_i12856	TR30296|c0_g1_i30296	TR11615|c0_g1_i11615
TR22452|c0_g1_i22452	TR26622|c0_g1_i26622	TR20729|c0_g1_i20729	TR18562|c0_g1_i18562			TR22672|c0_g1_i22672	TR21760|c0_g1_i21760	TR4560|c0_g1_i4560	TR33787|c0_g1_i33787			TR32259|c0_g1_i32259	TR38532|c0_g1_i38532	TR40071|c0_g1_i40071	TR36662|c0_g1_i36662		TR22672|c0_g1_i22672	TR21760|c0_g1_i21760	TR4560|c0_g1_i4560	TR33787|c0_g1_i33787
TR5760|c0_g1_i5760	TR41878|c0_g1_i41878	TR39858|c0_g1_i39858	TR3935|c0_g1_i3935			TR31182|c0_g1_i31182	TR11814|c0_g1_i11814	TR29414|c0_g1_i29414	TR24670|c0_g1_i24670			TR15917|c0_g1_i15917	TR6815|c0_g1_i6815	TR11521|c0_g1_i11521	TR39353|c0_g1_i39353		TR31182|c0_g1_i31182	TR11814|c0_g1_i11814	TR29414|c0_g1_i29414	TR24670|c0_g1_i24670
TR40295|c0_g1_i40295	TR39071|c0_g1_i39071	TR42697|c0_g1_i42697	TR36396|c0_g1_i36396			TR36737|c0_g1_i36737	TR25560|c0_g1_i25560	TR43382|c0_g1_i43382	TR20581|c0_g1_i20581			TR1498|c0_g1_i1498	TR12510|c0_g1_i12510	TR17200|c0_g1_i17200	TR13769|c0_g1_i13769		TR36737|c0_g1_i36737	TR25560|c0_g1_i25560	TR43382|c0_g1_i43382	TR20581|c0_g1_i20581
TR34092|c0_g1_i34092	TR36840|c0_g1_i36840	TR3073|c0_g1_i3073	TR25760|c0_g1_i25760			TR40605|c0_g1_i40605	TR15609|c0_g1_i15609	TR12629|c0_g1_i12629	TR2872|c0_g1_i2872			TR3780|c0_g1_i3780	TR34539|c0_g1_i34539	TR40526|c0_g1_i40526	TR2395|c0_g1_i2395		TR40605|c0_g1_i40605	TR15609|c0_g1_i15609	TR12629|c0_g1_i12629	TR2872|c0_g1_i2872
TR28918|c0_g1_i28918	TR28564|c0_g1_i28564	TR30789|c0_g1_i30789	TR12165|c0_g1_i12165			TR35499|c0_g1_i35499	TR26453|c0_g1_i26453	TR3970|c0_g1_i3970	TR3912|c0_g1_i3912			TR3781|c0_g1_i3781	TR41373|c0_g1_i41373	TR21505|c0_g1_i21505	TR18933|c0_g1_i18933		TR35499|c0_g1_i35499	TR26453|c0_g1_i26453	TR3970|c0_g1_i3970	TR3912|c0_g1_i3912
TR40124|c0_g1_i40124	TR39190|c0_g1_i39190	TR29184|c0_g1_i29184	TR43703|c0_g1_i43703			TR38727|c0_g1_i38727	TR36651|c0_g1_i36651	TR24303|c0_g1_i24303	TR4205|c0_g1_i4205			TR1303|c0_g1_i1303	TR23284|c0_g1_i23284	TR28954|c0_g1_i28954	TR10503|c0_g1_i10503		TR38727|c0_g1_i38727	TR36651|c0_g1_i36651	TR24303|c0_g1_i24303	TR4205|c0_g1_i4205
TR29688|c0_g1_i29688	TR31715|c0_g1_i31715	TR43530|c0_g1_i43530	TR37791|c0_g1_i37791			TR14469|c0_g1_i14469	TR18998|c0_g1_i18998	TR33948|c0_g1_i33948	TR44672|c0_g1_i44672			TR4524|c0_g1_i4524	TR26300|c0_g1_i26300	TR16101|c0_g1_i16101	TR4792|c0_g1_i4792		TR14469|c0_g1_i14469	TR18998|c0_g1_i18998	TR33948|c0_g1_i33948	TR44672|c0_g1_i44672
TR41106|c0_g1_i41106	TR37228|c0_g1_i37228	TR3716|c0_g1_i3716	TR5096|c0_g1_i5096			TR7828|c0_g1_i7828	TR17706|c0_g1_i17706	TR5962|c0_g1_i5962	TR21460|c0_g1_i21460			TR21393|c0_g1_i21393	TR19414|c0_g1_i19414	TR37098|c0_g1_i37098	TR17648|c0_g1_i17648		TR7828|c0_g1_i7828	TR17706|c0_g1_i17706	TR5962|c0_g1_i5962	TR21460|c0_g1_i21460
TR40899|c0_g1_i40899	TR43153|c0_g1_i43153	TR7488|c0_g1_i7488	TR22924|c0_g1_i22924			TR19284|c0_g1_i19284	TR36829|c0_g1_i36829	TR13355|c0_g1_i13355	TR4795|c0_g1_i4795			TR35726|c0_g1_i35726	TR42423|c0_g1_i42423	TR5985|c0_g1_i5985	TR25528|c0_g1_i25528		TR19284|c0_g1_i19284	TR36829|c0_g1_i36829	TR13355|c0_g1_i13355	TR4795|c0_g1_i4795
TR41998|c0_g1_i41998	TR25381|c0_g1_i25381	TR9771|c0_g1_i9771	TR14445|c0_g1_i14445			TR19297|c0_g1_i19297	TR28330|c0_g1_i28330	TR29502|c0_g1_i29502	TR19443|c0_g1_i19443			TR28983|c0_g1_i28983	TR29194|c0_g1_i29194	TR24659|c0_g1_i24659	TR22194|c0_g1_i22194		TR19297|c0_g1_i19297	TR28330|c0_g1_i28330	TR29502|c0_g1_i29502	TR19443|c0_g1_i19443
TR17042|c0_g1_i17042	TR37580|c0_g1_i37580	TR38086|c0_g1_i38086	TR13339|c0_g1_i13339			TR412|c0_g1_i412	TR38727|c0_g1_i38727	TR29669|c0_g1_i29669	TR11696|c0_g1_i11696			TR23379|c0_g1_i23379	TR1610|c0_g1_i1610	TR25583|c0_g1_i25583	TR6742|c0_g1_i6742		TR412|c0_g1_i412	TR38727|c0_g1_i38727	TR29669|c0_g1_i29669	TR11696|c0_g1_i11696
TR34042|c0_g1_i34042	TR35743|c0_g1_i35743	TR20312|c0_g1_i20312	TR42165|c0_g1_i42165			TR37451|c0_g1_i37451	TR35197|c0_g1_i35197	TR4750|c0_g1_i4750	TR32727|c0_g1_i32727			TR33787|c0_g1_i33787	TR34940|c0_g1_i34940	TR39036|c0_g1_i39036	TR12451|c0_g1_i12451		TR37451|c0_g1_i37451	TR35197|c0_g1_i35197	TR4750|c0_g1_i4750	TR32727|c0_g1_i32727
TR39974|c0_g1_i39974	TR22630|c0_g1_i22630	TR16981|c0_g1_i16981	TR13945|c0_g1_i13945			TR38817|c0_g1_i38817	TR33695|c0_g1_i33695	TR43273|c0_g1_i43273	TR14440|c0_g1_i14440			TR17359|c0_g1_i17359	TR39151|c0_g1_i39151	TR22643|c0_g1_i22643	TR18751|c0_g1_i18751		TR38817|c0_g1_i38817	TR33695|c0_g1_i33695	TR43273|c0_g1_i43273	TR14440|c0_g1_i14440
TR9650|c0_g1_i9650	TR16536|c0_g1_i16536	TR41720|c0_g1_i41720	TR31722|c0_g1_i31722			TR15701|c0_g1_i15701	TR20890|c0_g1_i20890	TR1067|c0_g1_i1067	TR43376|c0_g1_i43376			TR33717|c0_g1_i33717	TR24255|c0_g1_i24255	TR22632|c0_g1_i22632	TR6611|c0_g1_i6611		TR15701|c0_g1_i15701	TR20890|c0_g1_i20890	TR1067|c0_g1_i1067	TR43376|c0_g1_i43376
TR22071|c0_g1_i22071	TR1390|c0_g1_i1390	TR35385|c0_g1_i35385	TR17505|c0_g1_i17505			TR25184|c0_g1_i25184	TR15350|c0_g1_i15350	TR22603|c0_g1_i22603	TR20104|c0_g1_i20104			TR37676|c0_g1_i37676	TR37676|c0_g1_i37676	TR27589|c0_g1_i27589	TR476|c0_g1_i476		TR25184|c0_g1_i25184	TR15350|c0_g1_i15350	TR22603|c0_g1_i22603	TR20104|c0_g1_i20104
TR31790|c0_g1_i31790	TR26629|c0_g1_i26629	TR1466|c0_g1_i1466	TR581|c0_g1_i581			TR34982|c0_g1_i34982	TR6836|c0_g1_i6836	TR36405|c0_g1_i36405	TR1755|c0_g1_i1755			TR28594|c0_g1_i28594	TR9553|c0_g1_i9553	TR2745|c0_g1_i2745	TR2357|c0_g1_i2357		TR34982|c0_g1_i34982	TR6836|c0_g1_i6836	TR36405|c0_g1_i36405	TR1755|c0_g1_i1755
TR28484|c0_g1_i28484	TR43204|c0_g1_i43204	TR25355|c0_g1_i25355	TR9838|c0_g1_i9838			TR7570|c0_g1_i7570	TR38308|c0_g1_i38308	TR1827|c0_g1_i1827	TR7051|c0_g1_i7051			TR15099|c0_g1_i15099	TR25915|c0_g1_i25915	TR32300|c0_g1_i32300	TR22398|c0_g1_i22398		TR7570|c0_g1_i7570	TR38308|c0_g1_i38308	TR1827|c0_g1_i1827	TR7051|c0_g1_i7051
TR18788|c0_g1_i18788	TR24543|c0_g1_i24543	TR3635|c0_g1_i3635	TR7414|c0_g1_i7414			TR40172|c0_g1_i40172	TR27826|c0_g1_i27826	TR1916|c0_g1_i1916	TR35344|c0_g1_i35344			TR4331|c0_g1_i4331	TR12603|c0_g1_i12603	TR35224|c0_g1_i35224	TR32565|c0_g1_i32565		TR40172|c0_g1_i40172	TR27826|c0_g1_i27826	TR1916|c0_g1_i1916	TR35344|c0_g1_i35344
TR29834|c0_g1_i29834	TR36516|c0_g1_i36516	TR8514|c0_g1_i8514	TR32558|c0_g1_i32558			TR16664|c0_g1_i16664	TR12547|c0_g1_i12547	TR4014|c0_g1_i4014	TR21695|c0_g1_i21695			TR38370|c0_g1_i38370	TR36142|c0_g1_i36142	TR29114|c0_g1_i29114	TR8539|c0_g1_i8539		TR16664|c0_g1_i16664	TR12547|c0_g1_i12547	TR4014|c0_g1_i4014	TR21695|c0_g1_i21695
TR18565|c0_g1_i18565	TR41915|c0_g1_i41915	TR1048|c0_g1_i1048	TR8766|c0_g1_i8766			TR15521|c0_g1_i15521	TR27146|c0_g1_i27146	TR26143|c0_g1_i26143	TR339|c0_g1_i339			TR18706|c0_g1_i18706	TR36429|c0_g1_i36429	TR31162|c0_g1_i31162	TR32347|c0_g1_i32347		TR15521|c0_g1_i15521	TR27146|c0_g1_i27146	TR26143|c0_g1_i26143	TR339|c0_g1_i339
TR1342|c0_g1_i1342	TR7109|c0_g1_i7109	TR31380|c0_g1_i31380	TR23763|c0_g1_i23763			TR9208|c0_g1_i9208	TR29447|c0_g1_i29447	TR37774|c0_g1_i37774	TR19807|c0_g1_i19807			TR41239|c0_g1_i41239	TR8679|c0_g1_i8679	TR14124|c0_g1_i14124	TR24513|c0_g1_i24513		TR9208|c0_g1_i9208	TR29447|c0_g1_i29447	TR37774|c0_g1_i37774	TR19807|c0_g1_i19807
TR43806|c0_g1_i43806	TR39422|c0_g1_i39422	TR27050|c0_g1_i27050	TR27244|c0_g1_i27244			TR39583|c0_g1_i39583	TR6328|c0_g1_i6328	TR12668|c0_g1_i12668	TR2909|c0_g1_i2909			TR2708|c0_g1_i2708	TR14891|c0_g1_i14891	TR27821|c0_g1_i27821	TR13520|c0_g1_i13520		TR39583|c0_g1_i39583	TR6328|c0_g1_i6328	TR12668|c0_g1_i12668	TR2909|c0_g1_i2909
TR6004|c0_g1_i6004	TR40463|c0_g1_i40463	TR29267|c0_g1_i29267	TR35694|c0_g1_i35694			TR39459|c0_g1_i39459	TR42078|c0_g1_i42078	TR24873|c0_g1_i24873	TR44809|c0_g1_i44809			TR1497|c0_g1_i1497	TR26329|c0_g1_i26329	TR18360|c0_g1_i18360	TR491|c0_g1_i491		TR39459|c0_g1_i39459	TR42078|c0_g1_i42078	TR24873|c0_g1_i24873	TR44809|c0_g1_i44809
TR42353|c0_g1_i42353	TR28482|c0_g1_i28482	TR38553|c0_g1_i38553	TR40200|c0_g1_i40200			TR13414|c0_g1_i13414	TR763|c0_g1_i763	TR2798|c0_g1_i2798	TR10092|c0_g1_i10092			TR34356|c0_g1_i34356	TR10007|c0_g1_i10007	TR28180|c0_g1_i28180	TR13456|c0_g1_i13456		TR13414|c0_g1_i13414	TR763|c0_g1_i763	TR2798|c0_g1_i2798	TR10092|c0_g1_i10092
TR21435|c0_g1_i21435	TR15035|c0_g1_i15035	TR22573|c0_g1_i22573	TR6061|c0_g1_i6061			TR39733|c0_g1_i39733	TR40253|c0_g1_i40253	TR19766|c0_g1_i19766	TR23205|c0_g1_i23205			TR12053|c0_g1_i12053	TR25325|c0_g1_i25325	TR14766|c0_g1_i14766	TR30907|c0_g1_i30907		TR39733|c0_g1_i39733	TR40253|c0_g1_i40253	TR19766|c0_g1_i19766	TR23205|c0_g1_i23205
TR20422|c0_g1_i20422	TR37278|c0_g1_i37278	TR34765|c0_g1_i34765	TR29838|c0_g1_i29838			TR6247|c0_g1_i6247	TR29588|c0_g1_i29588	TR5609|c0_g1_i5609	TR1411|c0_g1_i1411			TR32560|c0_g1_i32560	TR15117|c0_g1_i15117	TR7091|c0_g1_i7091	TR9493|c0_g1_i9493		TR6247|c0_g1_i6247	TR29588|c0_g1_i29588	TR5609|c0_g1_i5609	TR1411|c0_g1_i1411
TR14331|c0_g1_i14331	TR13106|c0_g1_i13106	TR36067|c0_g1_i36067	TR1914|c0_g1_i1914			TR35654|c0_g1_i35654	TR42629|c0_g1_i42629	TR4984|c0_g1_i4984	TR19859|c0_g1_i19859			TR4632|c0_g1_i4632	TR36242|c0_g1_i36242	TR29162|c0_g1_i29162	TR6028|c0_g1_i6028		TR35654|c0_g1_i35654	TR42629|c0_g1_i42629	TR4984|c0_g1_i4984	TR19859|c0_g1_i19859
TR32619|c0_g1_i32619	TR32364|c0_g1_i32364	TR16475|c0_g1_i16475	TR24143|c0_g1_i24143			TR10513|c0_g1_i10513	TR40367|c0_g1_i40367	TR43909|c0_g1_i43909	TR42811|c0_g1_i42811			TR3664|c0_g1_i3664	TR27769|c0_g1_i27769	TR42261|c0_g1_i42261	TR22758|c0_g1_i22758		TR10513|c0_g1_i10513	TR40367|c0_g1_i40367	TR43909|c0_g1_i43909	TR42811|c0_g1_i42811
TR2908|c0_g1_i2908	TR26001|c0_g1_i26001	TR23628|c0_g1_i23628	TR15050|c0_g1_i15050			TR8243|c0_g1_i8243	TR20507|c0_g1_i20507	TR2921|c0_g1_i2921	TR25376|c0_g1_i25376			TR20277|c0_g1_i20277	TR24993|c0_g1_i24993	TR19138|c0_g1_i19138	TR38602|c0_g1_i38602		TR8243|c0_g1_i8243	TR20507|c0_g1_i20507	TR2921|c0_g1_i2921	TR25376|c0_g1_i25376
TR34490|c0_g1_i34490	TR296|c0_g1_i296	TR30594|c0_g1_i30594	TR7464|c0_g1_i7464			TR35516|c0_g1_i35516	TR28885|c0_g1_i28885	TR4340|c0_g1_i4340	TR32750|c0_g1_i32750			TR8572|c0_g1_i8572	TR2589|c0_g1_i2589	TR14455|c0_g1_i14455	TR18360|c0_g1_i18360		TR35516|c0_g1_i35516	TR28885|c0_g1_i28885	TR4340|c0_g1_i4340	TR32750|c0_g1_i32750
TR18732|c0_g1_i18732	TR37438|c0_g1_i37438	TR18305|c0_g1_i18305	TR32010|c0_g1_i32010			TR14290|c0_g1_i14290	TR29333|c0_g1_i29333	TR34208|c0_g1_i34208	TR26939|c0_g1_i26939			TR19790|c0_g1_i19790	TR6182|c0_g1_i6182	TR42172|c0_g1_i42172	TR3866|c0_g1_i3866		TR14290|c0_g1_i14290	TR29333|c0_g1_i29333	TR34208|c0_g1_i34208	TR26939|c0_g1_i26939
TR24882|c0_g1_i24882	TR31050|c0_g1_i31050	TR17214|c0_g1_i17214	TR32520|c0_g1_i32520			TR1885|c0_g1_i1885	TR40876|c0_g1_i40876	TR28242|c0_g1_i28242	TR18768|c0_g1_i18768			TR40812|c0_g1_i40812	TR37223|c0_g1_i37223	TR16854|c0_g1_i16854	TR38027|c0_g1_i38027		TR1885|c0_g1_i1885	TR40876|c0_g1_i40876	TR28242|c0_g1_i28242	TR18768|c0_g1_i18768
TR22779|c0_g1_i22779	TR34908|c0_g1_i34908	TR13744|c0_g1_i13744	TR22903|c0_g1_i22903			TR19627|c0_g1_i19627	TR34750|c0_g1_i34750	TR39884|c0_g1_i39884	TR2486|c0_g1_i2486			TR11583|c0_g1_i11583	TR22647|c0_g1_i22647	TR14147|c0_g1_i14147	TR26854|c0_g1_i26854		TR19627|c0_g1_i19627	TR34750|c0_g1_i34750	TR39884|c0_g1_i39884	TR2486|c0_g1_i2486
TR30765|c0_g1_i30765	TR3811|c0_g1_i3811	TR21467|c0_g1_i21467	TR29376|c0_g1_i29376			TR686|c0_g1_i686	TR14667|c0_g1_i14667	TR42895|c0_g1_i42895	TR30556|c0_g1_i30556			TR37025|c0_g1_i37025	TR37046|c0_g1_i37046	TR38492|c0_g1_i38492	TR17643|c0_g1_i17643		TR686|c0_g1_i686	TR14667|c0_g1_i14667	TR42895|c0_g1_i42895	TR30556|c0_g1_i30556
TR5838|c0_g1_i5838	TR36669|c0_g1_i36669	TR25104|c0_g1_i25104	TR39949|c0_g1_i39949			TR3959|c0_g1_i3959	TR17460|c0_g1_i17460	TR25664|c0_g1_i25664	TR30604|c0_g1_i30604			TR22725|c0_g1_i22725	TR35566|c0_g1_i35566	TR44458|c0_g1_i44458	TR44531|c0_g1_i44531		TR3959|c0_g1_i3959	TR17460|c0_g1_i17460	TR25664|c0_g1_i25664	TR30604|c0_g1_i30604
TR28493|c0_g1_i28493	TR8467|c0_g1_i8467	TR40700|c0_g1_i40700	TR31757|c0_g1_i31757			TR1200|c0_g1_i1200	TR26886|c0_g1_i26886	TR28042|c0_g1_i28042	TR28065|c0_g1_i28065			TR12175|c0_g1_i12175	TR40845|c0_g1_i40845	TR24194|c0_g1_i24194	TR27122|c0_g1_i27122		TR1200|c0_g1_i1200	TR26886|c0_g1_i26886	TR28042|c0_g1_i28042	TR28065|c0_g1_i28065
TR8107|c0_g1_i8107	TR36786|c0_g1_i36786	TR30100|c0_g1_i30100	TR7996|c0_g1_i7996			TR36684|c0_g1_i36684	TR14791|c0_g1_i14791	TR5169|c0_g1_i5169	TR31042|c0_g1_i31042			TR20254|c0_g1_i20254	TR6344|c0_g1_i6344	TR29498|c0_g1_i29498	TR11671|c0_g1_i11671		TR36684|c0_g1_i36684	TR14791|c0_g1_i14791	TR5169|c0_g1_i5169	TR31042|c0_g1_i31042
TR35346|c0_g1_i35346	TR4922|c0_g1_i4922	TR9688|c0_g1_i9688	TR15287|c0_g1_i15287			TR23100|c0_g1_i23100	TR14631|c0_g1_i14631	TR11769|c0_g1_i11769	TR26711|c0_g1_i26711			TR21429|c0_g1_i21429	TR24359|c0_g1_i24359	TR30124|c0_g1_i30124	TR10774|c0_g1_i10774		TR23100|c0_g1_i23100	TR14631|c0_g1_i14631	TR11769|c0_g1_i11769	TR26711|c0_g1_i26711
TR17590|c0_g1_i17590	TR1303|c0_g1_i1303	TR3118|c0_g1_i3118	TR42820|c0_g1_i42820			TR21246|c0_g1_i21246	TR29474|c0_g1_i29474	TR2700|c0_g1_i2700	TR20718|c0_g1_i20718			TR40307|c0_g1_i40307	TR3953|c0_g1_i3953	TR26863|c0_g1_i26863	TR8272|c0_g1_i8272		TR21246|c0_g1_i21246	TR29474|c0_g1_i29474	TR2700|c0_g1_i2700	TR20718|c0_g1_i20718
TR36082|c0_g1_i36082	TR41963|c0_g1_i41963	TR42611|c0_g1_i42611	TR42814|c0_g1_i42814			TR17871|c0_g1_i17871	TR23255|c0_g1_i23255	TR1417|c0_g1_i1417	TR1446|c0_g1_i1446			TR20884|c0_g1_i20884	TR26564|c0_g1_i26564	TR20175|c0_g1_i20175	TR9782|c0_g1_i9782		TR17871|c0_g1_i17871	TR23255|c0_g1_i23255	TR1417|c0_g1_i1417	TR1446|c0_g1_i1446
TR26567|c0_g1_i26567	TR40156|c0_g1_i40156	TR7142|c0_g1_i7142	TR3179|c0_g1_i3179			TR40243|c0_g1_i40243	TR28829|c0_g1_i28829	TR17359|c0_g1_i17359	TR28192|c0_g1_i28192			TR27903|c0_g1_i27903	TR4980|c0_g1_i4980	TR19313|c0_g1_i19313	TR21388|c0_g1_i21388		TR40243|c0_g1_i40243	TR28829|c0_g1_i28829	TR17359|c0_g1_i17359	TR28192|c0_g1_i28192
TR845|c0_g1_i845	TR20725|c0_g1_i20725	TR82|c0_g1_i82	TR3305|c0_g1_i3305			TR42737|c0_g1_i42737	TR34131|c0_g1_i34131	TR36930|c0_g1_i36930	TR24568|c0_g1_i24568			TR1781|c0_g1_i1781	TR4597|c0_g1_i4597	TR44669|c0_g1_i44669	TR26833|c0_g1_i26833		TR42737|c0_g1_i42737	TR34131|c0_g1_i34131	TR36930|c0_g1_i36930	TR24568|c0_g1_i24568
TR34837|c0_g1_i34837	TR13319|c0_g1_i13319	TR20848|c0_g1_i20848	TR26669|c0_g1_i26669			TR25510|c0_g1_i25510	TR22760|c0_g1_i22760	TR35849|c0_g1_i35849	TR10437|c0_g1_i10437			TR19414|c0_g1_i19414	TR21377|c0_g1_i21377	TR14469|c0_g1_i14469	TR39121|c0_g1_i39121		TR25510|c0_g1_i25510	TR22760|c0_g1_i22760	TR35849|c0_g1_i35849	TR10437|c0_g1_i10437
TR16690|c0_g1_i16690	TR37761|c0_g1_i37761	TR29338|c0_g1_i29338	TR21278|c0_g1_i21278			TR39000|c0_g1_i39000	TR17871|c0_g1_i17871	TR18610|c0_g1_i18610	TR38137|c0_g1_i38137			TR23987|c0_g1_i23987	TR8568|c0_g1_i8568	TR31129|c0_g1_i31129	TR21003|c0_g1_i21003		TR39000|c0_g1_i39000	TR17871|c0_g1_i17871	TR18610|c0_g1_i18610	TR38137|c0_g1_i38137
TR13846|c0_g1_i13846	TR44080|c0_g1_i44080	TR16216|c0_g1_i16216	TR35850|c0_g1_i35850			TR15346|c0_g1_i15346	TR21865|c0_g1_i21865	TR41959|c0_g1_i41959	TR29264|c0_g1_i29264			TR4973|c0_g1_i4973	TR24417|c0_g1_i24417	TR43982|c0_g1_i43982	TR42299|c0_g1_i42299		TR15346|c0_g1_i15346	TR21865|c0_g1_i21865	TR41959|c0_g1_i41959	TR29264|c0_g1_i29264
TR20622|c0_g1_i20622	TR15239|c0_g1_i15239	TR2647|c0_g1_i2647	TR24330|c0_g1_i24330			TR40271|c0_g1_i40271	TR37918|c0_g1_i37918	TR26573|c0_g1_i26573	TR2298|c0_g1_i2298			TR28463|c0_g1_i28463	TR21480|c0_g1_i21480	TR17085|c0_g1_i17085	TR15432|c0_g1_i15432		TR40271|c0_g1_i40271	TR37918|c0_g1_i37918	TR26573|c0_g1_i26573	TR2298|c0_g1_i2298
TR39411|c0_g1_i39411	TR29487|c0_g1_i29487	TR22268|c0_g1_i22268	TR29725|c0_g1_i29725			TR40256|c0_g1_i40256	TR43988|c0_g1_i43988	TR32576|c0_g1_i32576	TR4231|c0_g1_i4231			TR13912|c0_g1_i13912	TR21044|c0_g1_i21044	TR32050|c0_g1_i32050	TR29052|c0_g1_i29052		TR40256|c0_g1_i40256	TR43988|c0_g1_i43988	TR32576|c0_g1_i32576	TR4231|c0_g1_i4231
TR9908|c0_g1_i9908	TR40212|c0_g1_i40212	TR5910|c0_g1_i5910	TR29055|c0_g1_i29055			TR19066|c0_g1_i19066	TR29330|c0_g1_i29330	TR32194|c0_g1_i32194	TR4232|c0_g1_i4232			TR33670|c0_g1_i33670	TR21050|c0_g1_i21050	TR16899|c0_g1_i16899	TR19618|c0_g1_i19618		TR19066|c0_g1_i19066	TR29330|c0_g1_i29330	TR32194|c0_g1_i32194	TR4232|c0_g1_i4232
TR15423|c0_g1_i15423	TR2400|c0_g1_i2400	TR5954|c0_g1_i5954	TR7542|c0_g1_i7542			TR40101|c0_g1_i40101	TR15194|c0_g1_i15194	TR1501|c0_g1_i1501	TR2742|c0_g1_i2742			TR25000|c0_g1_i25000	TR14262|c0_g1_i14262	TR511|c0_g1_i511	TR7894|c0_g1_i7894		TR40101|c0_g1_i40101	TR15194|c0_g1_i15194	TR1501|c0_g1_i1501	TR2742|c0_g1_i2742
TR21551|c0_g1_i21551	TR11618|c0_g1_i11618	TR27747|c0_g1_i27747	TR223|c0_g1_i223			TR44321|c0_g1_i44321	TR14005|c0_g1_i14005	TR3015|c0_g1_i3015	TR37969|c0_g1_i37969			TR15497|c0_g1_i15497	TR12793|c0_g1_i12793	TR36963|c0_g1_i36963	TR6704|c0_g1_i6704		TR44321|c0_g1_i44321	TR14005|c0_g1_i14005	TR3015|c0_g1_i3015	TR37969|c0_g1_i37969
TR15132|c0_g1_i15132	TR11609|c0_g1_i11609	TR28811|c0_g1_i28811	TR29306|c0_g1_i29306			TR38482|c0_g1_i38482	TR633|c0_g1_i633	TR2911|c0_g1_i2911	TR4138|c0_g1_i4138			TR9317|c0_g1_i9317	TR27568|c0_g1_i27568	TR6009|c0_g1_i6009	TR2179|c0_g1_i2179		TR38482|c0_g1_i38482	TR633|c0_g1_i633	TR2911|c0_g1_i2911	TR4138|c0_g1_i4138
TR15439|c0_g1_i15439	TR26703|c0_g1_i26703	TR26715|c0_g1_i26715	TR22335|c0_g1_i22335			TR26662|c0_g1_i26662	TR41206|c0_g1_i41206	TR18768|c0_g1_i18768	TR13714|c0_g1_i13714			TR20642|c0_g1_i20642	TR5066|c0_g1_i5066	TR41826|c0_g1_i41826	TR14406|c0_g1_i14406		TR26662|c0_g1_i26662	TR41206|c0_g1_i41206	TR18768|c0_g1_i18768	TR13714|c0_g1_i13714
TR3076|c0_g1_i3076	TR25994|c0_g1_i25994	TR15579|c0_g1_i15579	TR22338|c0_g1_i22338			TR3537|c0_g1_i3537	TR926|c0_g1_i926	TR1801|c0_g1_i1801	TR38399|c0_g1_i38399			TR38345|c0_g1_i38345	TR37318|c0_g1_i37318	TR14731|c0_g1_i14731	TR14737|c0_g1_i14737		TR3537|c0_g1_i3537	TR926|c0_g1_i926	TR1801|c0_g1_i1801	TR38399|c0_g1_i38399
TR14605|c0_g1_i14605	TR40140|c0_g1_i40140	TR17149|c0_g1_i17149	TR22342|c0_g1_i22342			TR20080|c0_g1_i20080	TR4572|c0_g1_i4572	TR2522|c0_g1_i2522	TR10222|c0_g1_i10222			TR23633|c0_g1_i23633	TR18079|c0_g1_i18079	TR4176|c0_g1_i4176	TR6034|c0_g1_i6034		TR20080|c0_g1_i20080	TR4572|c0_g1_i4572	TR2522|c0_g1_i2522	TR10222|c0_g1_i10222
TR1445|c0_g1_i1445	TR20213|c0_g1_i20213	TR7491|c0_g1_i7491	TR17843|c0_g1_i17843			TR502|c0_g1_i502	TR6593|c0_g1_i6593	TR22827|c0_g1_i22827	TR38762|c0_g1_i38762			TR26711|c0_g1_i26711	TR11042|c0_g1_i11042	TR15391|c0_g1_i15391	TR9069|c0_g1_i9069		TR502|c0_g1_i502	TR6593|c0_g1_i6593	TR22827|c0_g1_i22827	TR38762|c0_g1_i38762
TR43530|c0_g1_i43530	TR26787|c0_g1_i26787	TR14188|c0_g1_i14188	TR716|c0_g1_i716			TR42393|c0_g1_i42393	TR40651|c0_g1_i40651	TR32434|c0_g1_i32434	TR2598|c0_g1_i2598			TR14623|c0_g1_i14623	TR39975|c0_g1_i39975	TR35511|c0_g1_i35511	TR645|c0_g1_i645		TR42393|c0_g1_i42393	TR40651|c0_g1_i40651	TR32434|c0_g1_i32434	TR2598|c0_g1_i2598
TR30453|c0_g1_i30453	TR26792|c0_g1_i26792	TR39665|c0_g1_i39665	TR36693|c0_g1_i36693			TR43975|c0_g1_i43975	TR14906|c0_g1_i14906	TR42339|c0_g1_i42339	TR1522|c0_g1_i1522			TR28978|c0_g1_i28978	TR38199|c0_g1_i38199	TR22007|c0_g1_i22007	TR5916|c0_g1_i5916		TR43975|c0_g1_i43975	TR14906|c0_g1_i14906	TR42339|c0_g1_i42339	TR1522|c0_g1_i1522
TR12288|c0_g1_i12288	TR26805|c0_g1_i26805	TR34779|c0_g1_i34779	TR29267|c0_g1_i29267			TR85|c0_g1_i85	TR6625|c0_g1_i6625	TR4368|c0_g1_i4368	TR22161|c0_g1_i22161			TR1062|c0_g1_i1062	TR2851|c0_g1_i2851	TR38677|c0_g1_i38677	TR25311|c0_g1_i25311		TR85|c0_g1_i85	TR6625|c0_g1_i6625	TR4368|c0_g1_i4368	TR22161|c0_g1_i22161
TR36605|c0_g1_i36605	TR26810|c0_g1_i26810	TR15211|c0_g1_i15211	TR25386|c0_g1_i25386			TR42909|c0_g1_i42909	TR3981|c0_g1_i3981	TR4222|c0_g1_i4222	TR23275|c0_g1_i23275			TR2499|c0_g1_i2499	TR23570|c0_g1_i23570	TR31294|c0_g1_i31294	TR38581|c0_g1_i38581		TR42909|c0_g1_i42909	TR3981|c0_g1_i3981	TR4222|c0_g1_i4222	TR23275|c0_g1_i23275
TR4293|c0_g1_i4293	TR26860|c0_g1_i26860	TR25227|c0_g1_i25227	TR15806|c0_g1_i15806			TR21736|c0_g1_i21736	TR22370|c0_g1_i22370	TR17575|c0_g1_i17575	TR32104|c0_g1_i32104			TR29193|c0_g1_i29193	TR28238|c0_g1_i28238	TR30096|c0_g1_i30096	TR15527|c0_g1_i15527		TR21736|c0_g1_i21736	TR22370|c0_g1_i22370	TR17575|c0_g1_i17575	TR32104|c0_g1_i32104
TR36790|c0_g1_i36790	TR26923|c0_g1_i26923	TR6829|c0_g1_i6829	TR39905|c0_g1_i39905			TR3873|c0_g1_i3873	TR37800|c0_g1_i37800	TR23390|c0_g1_i23390	TR18162|c0_g1_i18162			TR27025|c0_g1_i27025	TR4195|c0_g1_i4195	TR18995|c0_g1_i18995	TR8032|c0_g1_i8032		TR3873|c0_g1_i3873	TR37800|c0_g1_i37800	TR23390|c0_g1_i23390	TR18162|c0_g1_i18162
TR14621|c0_g1_i14621	TR6470|c0_g1_i6470	TR17397|c0_g1_i17397	TR34373|c0_g1_i34373			TR29573|c0_g1_i29573	TR8140|c0_g1_i8140	TR5240|c0_g1_i5240	TR28844|c0_g1_i28844			TR18934|c0_g1_i18934	TR5075|c0_g1_i5075	TR20675|c0_g1_i20675	TR13650|c0_g1_i13650		TR29573|c0_g1_i29573	TR8140|c0_g1_i8140	TR5240|c0_g1_i5240	TR28844|c0_g1_i28844
TR2971|c0_g1_i2971	TR20311|c0_g1_i20311	TR21469|c0_g1_i21469	TR17411|c0_g1_i17411			TR38066|c0_g1_i38066	TR10706|c0_g1_i10706	TR4168|c0_g1_i4168	TR21321|c0_g1_i21321			TR43697|c0_g1_i43697	TR23767|c0_g1_i23767	TR37834|c0_g1_i37834	TR21802|c0_g1_i21802		TR38066|c0_g1_i38066	TR10706|c0_g1_i10706	TR4168|c0_g1_i4168	TR21321|c0_g1_i21321
TR20810|c0_g1_i20810	TR37652|c0_g1_i37652	TR13756|c0_g1_i13756	TR9247|c0_g1_i9247			TR40164|c0_g1_i40164	TR36607|c0_g1_i36607	TR30091|c0_g1_i30091	TR18659|c0_g1_i18659			TR10396|c0_g1_i10396	TR7194|c0_g1_i7194	TR39560|c0_g1_i39560	TR36635|c0_g1_i36635		TR40164|c0_g1_i40164	TR36607|c0_g1_i36607	TR30091|c0_g1_i30091	TR18659|c0_g1_i18659
TR28|c0_g1_i28	TR1913|c0_g1_i1913	TR22300|c0_g1_i22300	TR20657|c0_g1_i20657			TR27952|c0_g1_i27952	TR37281|c0_g1_i37281	TR6725|c0_g1_i6725	TR33733|c0_g1_i33733			TR36433|c0_g1_i36433	TR35625|c0_g1_i35625	TR39783|c0_g1_i39783	TR2945|c0_g1_i2945		TR27952|c0_g1_i27952	TR37281|c0_g1_i37281	TR6725|c0_g1_i6725	TR33733|c0_g1_i33733
TR10000|c0_g1_i10000	TR26326|c0_g1_i26326	TR20659|c0_g1_i20659	TR7474|c0_g1_i7474			TR4537|c0_g1_i4537	TR27569|c0_g1_i27569	TR20254|c0_g1_i20254	TR19446|c0_g1_i19446			TR35551|c0_g1_i35551	TR6026|c0_g1_i6026	TR5692|c0_g1_i5692	TR36516|c0_g1_i36516		TR4537|c0_g1_i4537	TR27569|c0_g1_i27569	TR20254|c0_g1_i20254	TR19446|c0_g1_i19446
TR29377|c0_g1_i29377	TR34780|c0_g1_i34780	TR36486|c0_g1_i36486	TR5590|c0_g1_i5590			TR35681|c0_g1_i35681	TR17166|c0_g1_i17166	TR4221|c0_g1_i4221	TR17288|c0_g1_i17288			TR33806|c0_g1_i33806	TR2568|c0_g1_i2568	TR31405|c0_g1_i31405	TR18038|c0_g1_i18038		TR35681|c0_g1_i35681	TR17166|c0_g1_i17166	TR4221|c0_g1_i4221	TR17288|c0_g1_i17288
TR16600|c0_g1_i16600	TR25855|c0_g1_i25855	TR27590|c0_g1_i27590	TR5038|c0_g1_i5038			TR17474|c0_g1_i17474	TR13400|c0_g1_i13400	TR1127|c0_g1_i1127	TR30453|c0_g1_i30453			TR1139|c0_g1_i1139	TR9167|c0_g1_i9167	TR7655|c0_g1_i7655	TR40527|c0_g1_i40527		TR17474|c0_g1_i17474	TR13400|c0_g1_i13400	TR1127|c0_g1_i1127	TR30453|c0_g1_i30453
TR39932|c0_g1_i39932	TR39304|c0_g1_i39304	TR42669|c0_g1_i42669	TR29700|c0_g1_i29700			TR19766|c0_g1_i19766	TR31043|c0_g1_i31043	TR833|c0_g1_i833	TR16590|c0_g1_i16590			TR1749|c0_g1_i1749	TR9574|c0_g1_i9574	TR39187|c0_g1_i39187	TR21760|c0_g1_i21760		TR19766|c0_g1_i19766	TR31043|c0_g1_i31043	TR833|c0_g1_i833	TR16590|c0_g1_i16590
TR14266|c0_g1_i14266	TR9683|c0_g1_i9683	TR30643|c0_g1_i30643	TR848|c0_g1_i848			TR14766|c0_g1_i14766	TR36117|c0_g1_i36117	TR1728|c0_g1_i1728	TR1426|c0_g1_i1426			TR26133|c0_g1_i26133	TR3991|c0_g1_i3991	TR43247|c0_g1_i43247	TR569|c0_g1_i569		TR14766|c0_g1_i14766	TR36117|c0_g1_i36117	TR1728|c0_g1_i1728	TR1426|c0_g1_i1426
TR22269|c0_g1_i22269	TR23186|c0_g1_i23186	TR25794|c0_g1_i25794	TR13702|c0_g1_i13702			TR4197|c0_g1_i4197	TR22354|c0_g1_i22354	TR4219|c0_g1_i4219	TR6159|c0_g1_i6159			TR42077|c0_g1_i42077	TR33875|c0_g1_i33875	TR18498|c0_g1_i18498	TR12281|c0_g1_i12281		TR4197|c0_g1_i4197	TR22354|c0_g1_i22354	TR4219|c0_g1_i4219	TR6159|c0_g1_i6159
TR4105|c0_g1_i4105	TR34352|c0_g1_i34352	TR21645|c0_g1_i21645	TR13802|c0_g1_i13802			TR26830|c0_g1_i26830	TR40473|c0_g1_i40473	TR24691|c0_g1_i24691	TR20192|c0_g1_i20192			TR19276|c0_g1_i19276	TR1840|c0_g1_i1840	TR27934|c0_g1_i27934	TR36067|c0_g1_i36067		TR26830|c0_g1_i26830	TR40473|c0_g1_i40473	TR24691|c0_g1_i24691	TR20192|c0_g1_i20192
TR4782|c0_g1_i4782	TR35685|c0_g1_i35685	TR38842|c0_g1_i38842	TR42603|c0_g1_i42603			TR27581|c0_g1_i27581	TR42730|c0_g1_i42730	TR10222|c0_g1_i10222	TR3311|c0_g1_i3311			TR2804|c0_g1_i2804	TR26558|c0_g1_i26558	TR41870|c0_g1_i41870	TR17146|c0_g1_i17146		TR27581|c0_g1_i27581	TR42730|c0_g1_i42730	TR10222|c0_g1_i10222	TR3311|c0_g1_i3311
TR36373|c0_g1_i36373	TR35932|c0_g1_i35932	TR20763|c0_g1_i20763	TR20932|c0_g1_i20932			TR21262|c0_g1_i21262	TR9982|c0_g1_i9982	TR33787|c0_g1_i33787	TR516|c0_g1_i516			TR8509|c0_g1_i8509	TR26559|c0_g1_i26559	TR28366|c0_g1_i28366	TR33945|c0_g1_i33945		TR21262|c0_g1_i21262	TR9982|c0_g1_i9982	TR33787|c0_g1_i33787	TR516|c0_g1_i516
TR17091|c0_g1_i17091	TR30690|c0_g1_i30690	TR17210|c0_g1_i17210	TR20940|c0_g1_i20940			TR25570|c0_g1_i25570	TR12859|c0_g1_i12859	TR41236|c0_g1_i41236	TR44126|c0_g1_i44126			TR261|c0_g1_i261	TR8072|c0_g1_i8072	TR28797|c0_g1_i28797	TR39387|c0_g1_i39387		TR25570|c0_g1_i25570	TR12859|c0_g1_i12859	TR41236|c0_g1_i41236	TR44126|c0_g1_i44126
TR8862|c0_g1_i8862	TR31738|c0_g1_i31738	TR7387|c0_g1_i7387	TR8828|c0_g1_i8828			TR35462|c0_g1_i35462	TR25087|c0_g1_i25087	TR24595|c0_g1_i24595	TR6557|c0_g1_i6557			TR25098|c0_g1_i25098	TR35336|c0_g1_i35336	TR43166|c0_g1_i43166	TR14753|c0_g1_i14753		TR35462|c0_g1_i35462	TR25087|c0_g1_i25087	TR24595|c0_g1_i24595	TR6557|c0_g1_i6557
TR35496|c0_g1_i35496	TR3080|c0_g1_i3080	TR1395|c0_g1_i1395	TR21975|c0_g1_i21975			TR28742|c0_g1_i28742	TR435|c0_g1_i435	TR29455|c0_g1_i29455	TR1734|c0_g1_i1734			TR21498|c0_g1_i21498	TR43170|c0_g1_i43170	TR42766|c0_g1_i42766	TR26915|c0_g1_i26915		TR28742|c0_g1_i28742	TR435|c0_g1_i435	TR29455|c0_g1_i29455	TR1734|c0_g1_i1734
TR8649|c0_g1_i8649	TR14026|c0_g1_i14026	TR10270|c0_g1_i10270	TR29296|c0_g1_i29296			TR3207|c0_g1_i3207	TR38659|c0_g1_i38659	TR37373|c0_g1_i37373	TR41414|c0_g1_i41414			TR34210|c0_g1_i34210	TR26439|c0_g1_i26439	TR40742|c0_g1_i40742	TR12868|c0_g1_i12868		TR3207|c0_g1_i3207	TR38659|c0_g1_i38659	TR37373|c0_g1_i37373	TR41414|c0_g1_i41414
TR21120|c0_g1_i21120	TR23062|c0_g1_i23062	TR4390|c0_g1_i4390	TR29742|c0_g1_i29742			TR40596|c0_g1_i40596	TR21859|c0_g1_i21859	TR27552|c0_g1_i27552	TR21510|c0_g1_i21510			TR39501|c0_g1_i39501	TR8008|c0_g1_i8008	TR37083|c0_g1_i37083	TR3216|c0_g1_i3216		TR40596|c0_g1_i40596	TR21859|c0_g1_i21859	TR27552|c0_g1_i27552	TR21510|c0_g1_i21510
TR35985|c0_g1_i35985	TR5550|c0_g1_i5550	TR36453|c0_g1_i36453	TR29029|c0_g1_i29029			TR1109|c0_g1_i1109	TR1083|c0_g1_i1083	TR19139|c0_g1_i19139	TR27063|c0_g1_i27063			TR22536|c0_g1_i22536	TR18617|c0_g1_i18617	TR17078|c0_g1_i17078	TR13487|c0_g1_i13487		TR1109|c0_g1_i1109	TR1083|c0_g1_i1083	TR19139|c0_g1_i19139	TR27063|c0_g1_i27063
TR37479|c0_g1_i37479	TR8162|c0_g1_i8162	TR36890|c0_g1_i36890	TR193|c0_g1_i193			TR16897|c0_g1_i16897	TR4912|c0_g1_i4912	TR24255|c0_g1_i24255	TR1469|c0_g1_i1469			TR4321|c0_g1_i4321	TR43317|c0_g1_i43317	TR38671|c0_g1_i38671	TR24801|c0_g1_i24801		TR16897|c0_g1_i16897	TR4912|c0_g1_i4912	TR24255|c0_g1_i24255	TR1469|c0_g1_i1469
TR4490|c0_g1_i4490	TR7749|c0_g1_i7749	TR17447|c0_g1_i17447	TR38839|c0_g1_i38839			TR2313|c0_g1_i2313	TR37609|c0_g1_i37609	TR2909|c0_g1_i2909	TR24483|c0_g1_i24483			TR8073|c0_g1_i8073	TR44079|c0_g1_i44079	TR33806|c0_g1_i33806	TR521|c0_g1_i521		TR2313|c0_g1_i2313	TR37609|c0_g1_i37609	TR2909|c0_g1_i2909	TR24483|c0_g1_i24483
TR2578|c0_g1_i2578	TR38631|c0_g1_i38631	TR1080|c0_g1_i1080	TR10028|c0_g1_i10028			TR5936|c0_g1_i5936	TR43046|c0_g1_i43046	TR20610|c0_g1_i20610	TR4676|c0_g1_i4676			TR24334|c0_g1_i24334	TR6737|c0_g1_i6737	TR3065|c0_g1_i3065	TR43361|c0_g1_i43361		TR5936|c0_g1_i5936	TR43046|c0_g1_i43046	TR20610|c0_g1_i20610	TR4676|c0_g1_i4676
TR18232|c0_g1_i18232	TR27729|c0_g1_i27729	TR44491|c0_g1_i44491	TR38414|c0_g1_i38414			TR24419|c0_g1_i24419	TR42076|c0_g1_i42076	TR33869|c0_g1_i33869	TR4161|c0_g1_i4161			TR17338|c0_g1_i17338	TR39908|c0_g1_i39908	TR41893|c0_g1_i41893	TR31762|c0_g1_i31762		TR24419|c0_g1_i24419	TR42076|c0_g1_i42076	TR33869|c0_g1_i33869	TR4161|c0_g1_i4161
TR23810|c0_g1_i23810	TR17445|c0_g1_i17445	TR12941|c0_g1_i12941	TR34226|c0_g1_i34226			TR30125|c0_g1_i30125	TR19853|c0_g1_i19853	TR30983|c0_g1_i30983	TR41690|c0_g1_i41690			TR14289|c0_g1_i14289	TR25506|c0_g1_i25506	TR10613|c0_g1_i10613	TR37269|c0_g1_i37269		TR30125|c0_g1_i30125	TR19853|c0_g1_i19853	TR30983|c0_g1_i30983	TR41690|c0_g1_i41690
TR29080|c0_g1_i29080	TR13850|c0_g1_i13850	TR17093|c0_g1_i17093	TR44326|c0_g1_i44326			TR37029|c0_g1_i37029	TR19863|c0_g1_i19863	TR3348|c0_g1_i3348	TR2814|c0_g1_i2814			TR1086|c0_g1_i1086	TR28842|c0_g1_i28842	TR31850|c0_g1_i31850	TR17883|c0_g1_i17883		TR37029|c0_g1_i37029	TR19863|c0_g1_i19863	TR3348|c0_g1_i3348	TR2814|c0_g1_i2814
TR14936|c0_g1_i14936	TR18560|c0_g1_i18560	TR19169|c0_g1_i19169	TR21227|c0_g1_i21227			TR43646|c0_g1_i43646	TR35986|c0_g1_i35986	TR38137|c0_g1_i38137	TR23633|c0_g1_i23633			TR21552|c0_g1_i21552	TR23526|c0_g1_i23526	TR20365|c0_g1_i20365	TR21258|c0_g1_i21258		TR43646|c0_g1_i43646	TR35986|c0_g1_i35986	TR38137|c0_g1_i38137	TR23633|c0_g1_i23633
TR22091|c0_g1_i22091	TR1743|c0_g1_i1743	TR18689|c0_g1_i18689	TR27837|c0_g1_i27837			TR23508|c0_g1_i23508	TR11194|c0_g1_i11194	TR8103|c0_g1_i8103	TR24115|c0_g1_i24115			TR1634|c0_g1_i1634	TR43400|c0_g1_i43400	TR24296|c0_g1_i24296	TR33736|c0_g1_i33736		TR23508|c0_g1_i23508	TR11194|c0_g1_i11194	TR8103|c0_g1_i8103	TR24115|c0_g1_i24115
TR5663|c0_g1_i5663	TR26118|c0_g1_i26118	TR8521|c0_g1_i8521	TR31820|c0_g1_i31820			TR14563|c0_g1_i14563	TR18353|c0_g1_i18353	TR22634|c0_g1_i22634	TR20293|c0_g1_i20293			TR2260|c0_g1_i2260	TR35876|c0_g1_i35876	TR28836|c0_g1_i28836	TR8716|c0_g1_i8716		TR14563|c0_g1_i14563	TR18353|c0_g1_i18353	TR22634|c0_g1_i22634	TR20293|c0_g1_i20293
TR42892|c0_g1_i42892	TR29540|c0_g1_i29540	TR7773|c0_g1_i7773	TR16014|c0_g1_i16014			TR32717|c0_g1_i32717	TR10992|c0_g1_i10992	TR43376|c0_g1_i43376	TR11308|c0_g1_i11308			TR23975|c0_g1_i23975	TR44297|c0_g1_i44297	TR41539|c0_g1_i41539	TR14431|c0_g1_i14431		TR32717|c0_g1_i32717	TR10992|c0_g1_i10992	TR43376|c0_g1_i43376	TR11308|c0_g1_i11308
TR1452|c0_g1_i1452	TR15822|c0_g1_i15822	TR10139|c0_g1_i10139	TR7071|c0_g1_i7071			TR37151|c0_g1_i37151	TR6248|c0_g1_i6248	TR22763|c0_g1_i22763	TR32601|c0_g1_i32601			TR19807|c0_g1_i19807	TR12893|c0_g1_i12893	TR795|c0_g1_i795	TR35428|c0_g1_i35428		TR37151|c0_g1_i37151	TR6248|c0_g1_i6248	TR22763|c0_g1_i22763	TR32601|c0_g1_i32601
TR41897|c0_g1_i41897	TR1627|c0_g1_i1627	TR12761|c0_g1_i12761	TR25767|c0_g1_i25767			TR2152|c0_g1_i2152	TR44010|c0_g1_i44010	TR23263|c0_g1_i23263	TR24354|c0_g1_i24354			TR28112|c0_g1_i28112	TR10542|c0_g1_i10542	TR25220|c0_g1_i25220	TR28179|c0_g1_i28179		TR2152|c0_g1_i2152	TR44010|c0_g1_i44010	TR23263|c0_g1_i23263	TR24354|c0_g1_i24354
TR42918|c0_g1_i42918	TR30130|c0_g1_i30130	TR22363|c0_g1_i22363	TR5412|c0_g1_i5412			TR29641|c0_g1_i29641	TR5460|c0_g1_i5460	TR2877|c0_g1_i2877	TR32363|c0_g1_i32363			TR29194|c0_g1_i29194	TR18153|c0_g1_i18153	TR25221|c0_g1_i25221	TR30113|c0_g1_i30113		TR29641|c0_g1_i29641	TR5460|c0_g1_i5460	TR2877|c0_g1_i2877	TR32363|c0_g1_i32363
TR2088|c0_g1_i2088	TR5147|c0_g1_i5147	TR36856|c0_g1_i36856	TR15343|c0_g1_i15343			TR43424|c0_g1_i43424	TR10218|c0_g1_i10218	TR25567|c0_g1_i25567	TR14891|c0_g1_i14891			TR30211|c0_g1_i30211	TR39298|c0_g1_i39298	TR34233|c0_g1_i34233	TR1779|c0_g1_i1779		TR43424|c0_g1_i43424	TR10218|c0_g1_i10218	TR25567|c0_g1_i25567	TR14891|c0_g1_i14891
TR25128|c0_g1_i25128	TR1529|c0_g1_i1529	TR15754|c0_g1_i15754	TR32547|c0_g1_i32547			TR36206|c0_g1_i36206	TR49|c0_g1_i49	TR24494|c0_g1_i24494	TR34046|c0_g1_i34046			TR33241|c0_g1_i33241	TR6969|c0_g1_i6969	TR28104|c0_g1_i28104	TR24736|c0_g1_i24736		TR36206|c0_g1_i36206	TR49|c0_g1_i49	TR24494|c0_g1_i24494	TR34046|c0_g1_i34046
TR10011|c0_g1_i10011	TR4809|c0_g1_i4809	TR25311|c0_g1_i25311	TR14231|c0_g1_i14231			TR39217|c0_g1_i39217	TR17199|c0_g1_i17199	TR2179|c0_g1_i2179	TR19662|c0_g1_i19662			TR1353|c0_g1_i1353	TR4503|c0_g1_i4503	TR22760|c0_g1_i22760	TR38898|c0_g1_i38898		TR39217|c0_g1_i39217	TR17199|c0_g1_i17199	TR2179|c0_g1_i2179	TR19662|c0_g1_i19662
TR43645|c0_g1_i43645	TR32525|c0_g1_i32525	TR4729|c0_g1_i4729	TR15394|c0_g1_i15394			TR43354|c0_g1_i43354	TR23966|c0_g1_i23966	TR19831|c0_g1_i19831	TR19891|c0_g1_i19891			TR34556|c0_g1_i34556	TR44029|c0_g1_i44029	TR34015|c0_g1_i34015	TR15199|c0_g1_i15199		TR43354|c0_g1_i43354	TR23966|c0_g1_i23966	TR19831|c0_g1_i19831	TR19891|c0_g1_i19891
TR28759|c0_g1_i28759	TR24085|c0_g1_i24085	TR33440|c0_g1_i33440	TR41468|c0_g1_i41468			TR44181|c0_g1_i44181	TR363|c0_g1_i363	TR13130|c0_g1_i13130	TR19898|c0_g1_i19898			TR37713|c0_g1_i37713	TR24891|c0_g1_i24891	TR22159|c0_g1_i22159	TR18587|c0_g1_i18587		TR44181|c0_g1_i44181	TR363|c0_g1_i363	TR13130|c0_g1_i13130	TR19898|c0_g1_i19898
TR42800|c0_g1_i42800	TR116|c0_g1_i116	TR21564|c0_g1_i21564	TR5771|c0_g1_i5771			TR12984|c0_g1_i12984	TR21163|c0_g1_i21163	TR20842|c0_g1_i20842	TR20136|c0_g1_i20136			TR23983|c0_g1_i23983	TR1353|c0_g1_i1353	TR44657|c0_g1_i44657	TR11502|c0_g1_i11502		TR12984|c0_g1_i12984	TR21163|c0_g1_i21163	TR20842|c0_g1_i20842	TR20136|c0_g1_i20136
TR42588|c0_g1_i42588	TR2843|c0_g1_i2843	TR732|c0_g1_i732	TR18046|c0_g1_i18046			TR2269|c0_g1_i2269	TR38340|c0_g1_i38340	TR2983|c0_g1_i2983	TR1616|c0_g1_i1616			TR5168|c0_g1_i5168	TR30625|c0_g1_i30625	TR21176|c0_g1_i21176	TR11789|c0_g1_i11789		TR2269|c0_g1_i2269	TR38340|c0_g1_i38340	TR2983|c0_g1_i2983	TR1616|c0_g1_i1616
TR35418|c0_g1_i35418	TR3199|c0_g1_i3199	TR15134|c0_g1_i15134	TR14977|c0_g1_i14977			TR8935|c0_g1_i8935	TR40854|c0_g1_i40854	TR12651|c0_g1_i12651	TR5594|c0_g1_i5594			TR28817|c0_g1_i28817	TR41897|c0_g1_i41897	TR17123|c0_g1_i17123	TR14958|c0_g1_i14958		TR8935|c0_g1_i8935	TR40854|c0_g1_i40854	TR12651|c0_g1_i12651	TR5594|c0_g1_i5594
TR12629|c0_g1_i12629	TR333|c0_g1_i333	TR31994|c0_g1_i31994	TR4700|c0_g1_i4700			TR28736|c0_g1_i28736	TR14299|c0_g1_i14299	TR35409|c0_g1_i35409	TR2983|c0_g1_i2983			TR12566|c0_g1_i12566	TR25545|c0_g1_i25545	TR27904|c0_g1_i27904	TR36556|c0_g1_i36556		TR28736|c0_g1_i28736	TR14299|c0_g1_i14299	TR35409|c0_g1_i35409	TR2983|c0_g1_i2983
TR33637|c0_g1_i33637	TR1628|c0_g1_i1628	TR27117|c0_g1_i27117	TR23386|c0_g1_i23386			TR4766|c0_g1_i4766	TR27122|c0_g1_i27122	TR995|c0_g1_i995	TR597|c0_g1_i597			TR36391|c0_g1_i36391	TR1616|c0_g1_i1616	TR42533|c0_g1_i42533	TR707|c0_g1_i707		TR4766|c0_g1_i4766	TR27122|c0_g1_i27122	TR995|c0_g1_i995	TR597|c0_g1_i597
TR3775|c0_g1_i3775	TR23159|c0_g1_i23159	TR22038|c0_g1_i22038	TR29024|c0_g1_i29024			TR21351|c0_g1_i21351	TR21789|c0_g1_i21789	TR32036|c0_g1_i32036	TR19928|c0_g1_i19928			TR36939|c0_g1_i36939	TR3279|c0_g1_i3279	TR29560|c0_g1_i29560	TR27223|c0_g1_i27223		TR42219|c0_g1_i42219	TR21789|c0_g1_i21789	TR32036|c0_g1_i32036	TR19928|c0_g1_i19928
TR13013|c0_g1_i13013	TR28171|c0_g1_i28171	TR10151|c0_g1_i10151	TR25713|c0_g1_i25713			TR42219|c0_g1_i42219	TR26535|c0_g1_i26535	TR1211|c0_g1_i1211	TR5075|c0_g1_i5075			TR37216|c0_g1_i37216	TR1873|c0_g1_i1873	TR40603|c0_g1_i40603	TR38482|c0_g1_i38482		TR21351|c0_g1_i21351	TR26535|c0_g1_i26535	TR1211|c0_g1_i1211	TR5075|c0_g1_i5075
TR38972|c0_g1_i38972	TR27767|c0_g1_i27767	TR13903|c0_g1_i13903	TR25958|c0_g1_i25958			TR3407|c0_g1_i3407	TR12962|c0_g1_i12962	TR5610|c0_g1_i5610	TR11757|c0_g1_i11757			TR41426|c0_g1_i41426	TR44014|c0_g1_i44014	TR39737|c0_g1_i39737	TR3716|c0_g1_i3716		TR3407|c0_g1_i3407	TR12962|c0_g1_i12962	TR5610|c0_g1_i5610	TR11757|c0_g1_i11757
TR21934|c0_g1_i21934	TR20586|c0_g1_i20586	TR40200|c0_g1_i40200	TR38859|c0_g1_i38859			TR41254|c0_g1_i41254	TR18949|c0_g1_i18949	TR1734|c0_g1_i1734	TR23618|c0_g1_i23618			TR29367|c0_g1_i29367	TR36468|c0_g1_i36468	TR1820|c0_g1_i1820	TR15840|c0_g1_i15840		TR41254|c0_g1_i41254	TR18949|c0_g1_i18949	TR1734|c0_g1_i1734	TR23618|c0_g1_i23618
TR18968|c0_g1_i18968	TR6178|c0_g1_i6178	TR40367|c0_g1_i40367	TR41160|c0_g1_i41160			TR34522|c0_g1_i34522	TR24725|c0_g1_i24725	TR5020|c0_g1_i5020	TR43282|c0_g1_i43282			TR24366|c0_g1_i24366	TR9668|c0_g1_i9668	TR1885|c0_g1_i1885	TR40709|c0_g1_i40709		TR34522|c0_g1_i34522	TR24725|c0_g1_i24725	TR5020|c0_g1_i5020	TR43282|c0_g1_i43282
TR22825|c0_g1_i22825	TR185|c0_g1_i185	TR41368|c0_g1_i41368	TR37122|c0_g1_i37122			TR21663|c0_g1_i21663	TR39771|c0_g1_i39771	TR26329|c0_g1_i26329	TR30068|c0_g1_i30068			TR31383|c0_g1_i31383	TR30453|c0_g1_i30453	TR19868|c0_g1_i19868	TR23769|c0_g1_i23769		TR21663|c0_g1_i21663	TR39771|c0_g1_i39771	TR26329|c0_g1_i26329	TR30068|c0_g1_i30068
TR6025|c0_g1_i6025	TR23790|c0_g1_i23790	TR10045|c0_g1_i10045	TR18582|c0_g1_i18582			TR37543|c0_g1_i37543	TR33649|c0_g1_i33649	TR883|c0_g1_i883	TR34661|c0_g1_i34661			TR43002|c0_g1_i43002	TR41850|c0_g1_i41850	TR39771|c0_g1_i39771	TR42816|c0_g1_i42816		TR37543|c0_g1_i37543	TR33649|c0_g1_i33649	TR883|c0_g1_i883	TR34661|c0_g1_i34661
TR17469|c0_g1_i17469	TR7250|c0_g1_i7250	TR39245|c0_g1_i39245	TR42187|c0_g1_i42187			TR28542|c0_g1_i28542	TR3731|c0_g1_i3731	TR1730|c0_g1_i1730	TR23390|c0_g1_i23390			TR25382|c0_g1_i25382	TR30617|c0_g1_i30617	TR18827|c0_g1_i18827	TR44710|c0_g1_i44710		TR28542|c0_g1_i28542	TR3731|c0_g1_i3731	TR1730|c0_g1_i1730	TR23390|c0_g1_i23390
TR38199|c0_g1_i38199	TR39555|c0_g1_i39555	TR10475|c0_g1_i10475	TR40876|c0_g1_i40876			TR43750|c0_g1_i43750	TR6156|c0_g1_i6156	TR2278|c0_g1_i2278	TR28289|c0_g1_i28289			TR32622|c0_g1_i32622	TR40019|c0_g1_i40019	TR13040|c0_g1_i13040	TR27573|c0_g1_i27573		TR43750|c0_g1_i43750	TR6156|c0_g1_i6156	TR2278|c0_g1_i2278	TR28289|c0_g1_i28289
TR13024|c0_g1_i13024	TR14123|c0_g1_i14123	TR21882|c0_g1_i21882	TR44203|c0_g1_i44203			TR34808|c0_g1_i34808	TR22329|c0_g1_i22329	TR1496|c0_g1_i1496	TR2310|c0_g1_i2310			TR18481|c0_g1_i18481	TR36913|c0_g1_i36913	TR29469|c0_g1_i29469	TR21925|c0_g1_i21925		TR34808|c0_g1_i34808	TR22329|c0_g1_i22329	TR1496|c0_g1_i1496	TR2310|c0_g1_i2310
TR23186|c0_g1_i23186	TR26670|c0_g1_i26670	TR42699|c0_g1_i42699	TR35224|c0_g1_i35224			TR34812|c0_g1_i34812	TR19591|c0_g1_i19591	TR21655|c0_g1_i21655	TR34619|c0_g1_i34619			TR8024|c0_g1_i8024	TR37977|c0_g1_i37977	TR15281|c0_g1_i15281	TR15547|c0_g1_i15547		TR34812|c0_g1_i34812	TR19591|c0_g1_i19591	TR21655|c0_g1_i21655	TR34619|c0_g1_i34619
TR23651|c0_g1_i23651	TR27190|c0_g1_i27190	TR26024|c0_g1_i26024	TR23597|c0_g1_i23597			TR41776|c0_g1_i41776	TR16352|c0_g1_i16352	TR8345|c0_g1_i8345	TR43399|c0_g1_i43399			TR7040|c0_g1_i7040	TR6361|c0_g1_i6361	TR707|c0_g1_i707	TR27246|c0_g1_i27246		TR41776|c0_g1_i41776	TR16352|c0_g1_i16352	TR8345|c0_g1_i8345	TR43399|c0_g1_i43399
TR7676|c0_g1_i7676	TR19933|c0_g1_i19933	TR3497|c0_g1_i3497	TR40700|c0_g1_i40700			TR32540|c0_g1_i32540	TR41163|c0_g1_i41163	TR32750|c0_g1_i32750	TR18961|c0_g1_i18961			TR33822|c0_g1_i33822	TR34356|c0_g1_i34356	TR3286|c0_g1_i3286	TR21725|c0_g1_i21725		TR32540|c0_g1_i32540	TR41163|c0_g1_i41163	TR32750|c0_g1_i32750	TR18961|c0_g1_i18961
TR44809|c0_g1_i44809	TR22175|c0_g1_i22175	TR460|c0_g1_i460	TR23980|c0_g1_i23980			TR27885|c0_g1_i27885	TR38262|c0_g1_i38262	TR13772|c0_g1_i13772	TR179|c0_g1_i179			TR4870|c0_g1_i4870	TR44099|c0_g1_i44099	TR23749|c0_g1_i23749	TR34699|c0_g1_i34699		TR27885|c0_g1_i27885	TR38262|c0_g1_i38262	TR13772|c0_g1_i13772	TR179|c0_g1_i179
TR14896|c0_g1_i14896	TR24875|c0_g1_i24875	TR31400|c0_g1_i31400	TR22248|c0_g1_i22248			TR1107|c0_g1_i1107	TR25583|c0_g1_i25583	TR26852|c0_g1_i26852	TR6465|c0_g1_i6465			TR36469|c0_g1_i36469	TR21498|c0_g1_i21498	TR13753|c0_g1_i13753	TR19705|c0_g1_i19705		TR1107|c0_g1_i1107	TR25583|c0_g1_i25583	TR26852|c0_g1_i26852	TR6465|c0_g1_i6465
TR16866|c0_g1_i16866	TR17731|c0_g1_i17731	TR35472|c0_g1_i35472	TR1470|c0_g1_i1470			TR14406|c0_g1_i14406	TR26475|c0_g1_i26475	TR41931|c0_g1_i41931	TR4887|c0_g1_i4887			TR6490|c0_g1_i6490	TR43391|c0_g1_i43391	TR44496|c0_g1_i44496	TR34808|c0_g1_i34808		TR14406|c0_g1_i14406	TR26475|c0_g1_i26475	TR41931|c0_g1_i41931	TR4887|c0_g1_i4887
TR7834|c0_g1_i7834	TR8697|c0_g1_i8697	TR17864|c0_g1_i17864	TR24938|c0_g1_i24938			TR43521|c0_g1_i43521	TR39827|c0_g1_i39827	TR43431|c0_g1_i43431	TR22421|c0_g1_i22421			TR14422|c0_g1_i14422	TR34490|c0_g1_i34490	TR17979|c0_g1_i17979	TR39840|c0_g1_i39840		TR43521|c0_g1_i43521	TR39827|c0_g1_i39827	TR43431|c0_g1_i43431	TR22421|c0_g1_i22421
TR21056|c0_g1_i21056	TR4829|c0_g1_i4829	TR9327|c0_g1_i9327	TR5488|c0_g1_i5488			TR39545|c0_g1_i39545	TR3425|c0_g1_i3425	TR7058|c0_g1_i7058	TR2856|c0_g1_i2856			TR2801|c0_g1_i2801	TR37986|c0_g1_i37986	TR21031|c0_g1_i21031	TR24012|c0_g1_i24012		TR39545|c0_g1_i39545	TR3425|c0_g1_i3425	TR7058|c0_g1_i7058	TR2856|c0_g1_i2856
TR34501|c0_g1_i34501	TR16905|c0_g1_i16905	TR39966|c0_g1_i39966	TR14089|c0_g1_i14089			TR8498|c0_g1_i8498	TR1820|c0_g1_i1820	TR5594|c0_g1_i5594	TR36460|c0_g1_i36460			TR24011|c0_g1_i24011	TR40914|c0_g1_i40914	TR19591|c0_g1_i19591	TR39010|c0_g1_i39010		TR8498|c0_g1_i8498	TR1820|c0_g1_i1820	TR5594|c0_g1_i5594	TR36460|c0_g1_i36460
TR26380|c0_g1_i26380	TR26729|c0_g1_i26729	TR31049|c0_g1_i31049	TR23277|c0_g1_i23277			TR27002|c0_g1_i27002	TR22259|c0_g1_i22259	TR4943|c0_g1_i4943	TR18755|c0_g1_i18755			TR43382|c0_g1_i43382	TR1592|c0_g1_i1592	TR7691|c0_g1_i7691	TR34762|c0_g1_i34762		TR27002|c0_g1_i27002	TR22259|c0_g1_i22259	TR4943|c0_g1_i4943	TR18755|c0_g1_i18755
TR14326|c0_g1_i14326	TR26746|c0_g1_i26746	TR20449|c0_g1_i20449	TR9882|c0_g1_i9882			TR36012|c0_g1_i36012	TR40860|c0_g1_i40860	TR41850|c0_g1_i41850	TR44204|c0_g1_i44204			TR9931|c0_g1_i9931	TR19100|c0_g1_i19100	TR35717|c0_g1_i35717	TR39799|c0_g1_i39799		TR36012|c0_g1_i36012	TR40860|c0_g1_i40860	TR41850|c0_g1_i41850	TR44204|c0_g1_i44204
TR25007|c0_g1_i25007	TR26794|c0_g1_i26794	TR9305|c0_g1_i9305	TR42350|c0_g1_i42350			TR36377|c0_g1_i36377	TR40409|c0_g1_i40409	TR3082|c0_g1_i3082	TR29325|c0_g1_i29325			TR35310|c0_g1_i35310	TR3672|c0_g1_i3672	TR67|c0_g1_i67	TR15260|c0_g1_i15260		TR36377|c0_g1_i36377	TR40409|c0_g1_i40409	TR3082|c0_g1_i3082	TR29325|c0_g1_i29325
TR154|c0_g1_i154	TR26878|c0_g1_i26878	TR16937|c0_g1_i16937	TR39724|c0_g1_i39724			TR394|c0_g1_i394	TR33731|c0_g1_i33731	TR33504|c0_g1_i33504	TR29302|c0_g1_i29302			TR30989|c0_g1_i30989	TR4435|c0_g1_i4435	TR17146|c0_g1_i17146	TR19462|c0_g1_i19462		TR394|c0_g1_i394	TR33731|c0_g1_i33731	TR33504|c0_g1_i33504	TR29302|c0_g1_i29302
TR20725|c0_g1_i20725	TR283|c0_g1_i283	TR26697|c0_g1_i26697	TR39839|c0_g1_i39839			TR38336|c0_g1_i38336	TR26698|c0_g1_i26698	TR34900|c0_g1_i34900	TR1095|c0_g1_i1095			TR27452|c0_g1_i27452	TR1669|c0_g1_i1669	TR10155|c0_g1_i10155	TR31843|c0_g1_i31843		TR38336|c0_g1_i38336	TR26698|c0_g1_i26698	TR34900|c0_g1_i34900	TR1095|c0_g1_i1095
TR27049|c0_g1_i27049	TR2076|c0_g1_i2076	TR20932|c0_g1_i20932	TR19981|c0_g1_i19981			TR22230|c0_g1_i22230	TR35873|c0_g1_i35873	TR1001|c0_g1_i1001	TR12236|c0_g1_i12236			TR41570|c0_g1_i41570	TR33670|c0_g1_i33670	TR35239|c0_g1_i35239	TR27087|c0_g1_i27087		TR22230|c0_g1_i22230	TR35873|c0_g1_i35873	TR1001|c0_g1_i1001	TR12236|c0_g1_i12236
TR4850|c0_g1_i4850	TR3841|c0_g1_i3841	TR20940|c0_g1_i20940	TR24719|c0_g1_i24719			TR35472|c0_g1_i35472	TR34888|c0_g1_i34888	TR26798|c0_g1_i26798	TR2867|c0_g1_i2867			TR37584|c0_g1_i37584	TR29048|c0_g1_i29048	TR2388|c0_g1_i2388	TR40478|c0_g1_i40478		TR35472|c0_g1_i35472	TR34888|c0_g1_i34888	TR26798|c0_g1_i26798	TR2867|c0_g1_i2867
TR40003|c0_g1_i40003	TR40550|c0_g1_i40550	TR22980|c0_g1_i22980	TR5088|c0_g1_i5088			TR39423|c0_g1_i39423	TR40969|c0_g1_i40969	TR3086|c0_g1_i3086	TR2488|c0_g1_i2488			TR4477|c0_g1_i4477	TR4354|c0_g1_i4354	TR5408|c0_g1_i5408	TR42163|c0_g1_i42163		TR39423|c0_g1_i39423	TR40969|c0_g1_i40969	TR3086|c0_g1_i3086	TR2488|c0_g1_i2488
TR21124|c0_g1_i21124	TR42943|c0_g1_i42943	TR13164|c0_g1_i13164	TR17108|c0_g1_i17108			TR39038|c0_g1_i39038	TR3313|c0_g1_i3313	TR24354|c0_g1_i24354	TR3337|c0_g1_i3337			TR10161|c0_g1_i10161	TR36582|c0_g1_i36582	TR22672|c0_g1_i22672	TR3731|c0_g1_i3731		TR39038|c0_g1_i39038	TR3313|c0_g1_i3313	TR24354|c0_g1_i24354	TR3337|c0_g1_i3337
TR31324|c0_g1_i31324	TR1634|c0_g1_i1634	TR26443|c0_g1_i26443	TR41168|c0_g1_i41168			TR812|c0_g1_i812	TR15467|c0_g1_i15467	TR37367|c0_g1_i37367	TR1499|c0_g1_i1499			TR2568|c0_g1_i2568	TR9501|c0_g1_i9501	TR18353|c0_g1_i18353	TR37597|c0_g1_i37597		TR812|c0_g1_i812	TR15467|c0_g1_i15467	TR37367|c0_g1_i37367	TR1499|c0_g1_i1499
TR39883|c0_g1_i39883	TR33578|c0_g1_i33578	TR90|c0_g1_i90	TR5421|c0_g1_i5421			TR4273|c0_g1_i4273	TR20669|c0_g1_i20669	TR13950|c0_g1_i13950	TR12060|c0_g1_i12060			TR15513|c0_g1_i15513	TR2743|c0_g1_i2743	TR40930|c0_g1_i40930	TR10475|c0_g1_i10475		TR4273|c0_g1_i4273	TR20669|c0_g1_i20669	TR13950|c0_g1_i13950	TR12060|c0_g1_i12060
TR23413|c0_g1_i23413	TR2578|c0_g1_i2578	TR16991|c0_g1_i16991	TR36991|c0_g1_i36991			TR15881|c0_g1_i15881	TR1975|c0_g1_i1975	TR2743|c0_g1_i2743	TR11564|c0_g1_i11564			TR40879|c0_g1_i40879	TR29269|c0_g1_i29269	TR36905|c0_g1_i36905	TR25583|c0_g1_i25583		TR15881|c0_g1_i15881	TR1975|c0_g1_i1975	TR2743|c0_g1_i2743	TR11564|c0_g1_i11564
TR28846|c0_g1_i28846	TR998|c0_g1_i998	TR29725|c0_g1_i29725	TR17335|c0_g1_i17335			TR34003|c0_g1_i34003	TR6684|c0_g1_i6684	TR2310|c0_g1_i2310	TR33693|c0_g1_i33693			TR19042|c0_g1_i19042	TR12790|c0_g1_i12790	TR1922|c0_g1_i1922	TR43379|c0_g1_i43379		TR34003|c0_g1_i34003	TR6684|c0_g1_i6684	TR2310|c0_g1_i2310	TR33693|c0_g1_i33693
TR3308|c0_g1_i3308	TR2287|c0_g1_i2287	TR7755|c0_g1_i7755	TR16475|c0_g1_i16475			TR43640|c0_g1_i43640	TR30073|c0_g1_i30073	TR1503|c0_g1_i1503	TR24141|c0_g1_i24141			TR8648|c0_g1_i8648	TR32350|c0_g1_i32350	TR944|c0_g1_i944	TR7346|c0_g1_i7346		TR43640|c0_g1_i43640	TR30073|c0_g1_i30073	TR1503|c0_g1_i1503	TR24141|c0_g1_i24141
TR4757|c0_g1_i4757	TR1257|c0_g1_i1257	TR12805|c0_g1_i12805	TR26828|c0_g1_i26828			TR1080|c0_g1_i1080	TR4585|c0_g1_i4585	TR1504|c0_g1_i1504	TR23506|c0_g1_i23506			TR8111|c0_g1_i8111	TR17117|c0_g1_i17117	TR17105|c0_g1_i17105	TR26162|c0_g1_i26162		TR1080|c0_g1_i1080	TR4585|c0_g1_i4585	TR1504|c0_g1_i1504	TR23506|c0_g1_i23506
TR12555|c0_g1_i12555	TR17153|c0_g1_i17153	TR7970|c0_g1_i7970	TR26832|c0_g1_i26832			TR10706|c0_g1_i10706	TR9814|c0_g1_i9814	TR19483|c0_g1_i19483	TR22533|c0_g1_i22533			TR4987|c0_g1_i4987	TR4183|c0_g1_i4183	TR13801|c0_g1_i13801	TR17078|c0_g1_i17078		TR10706|c0_g1_i10706	TR9814|c0_g1_i9814	TR19483|c0_g1_i19483	TR22533|c0_g1_i22533
TR12601|c0_g1_i12601	TR1520|c0_g1_i1520	TR21451|c0_g1_i21451	TR26846|c0_g1_i26846			TR43600|c0_g1_i43600	TR19150|c0_g1_i19150	TR4074|c0_g1_i4074	TR27255|c0_g1_i27255			TR2817|c0_g1_i2817	TR15657|c0_g1_i15657	TR19108|c0_g1_i19108	TR25687|c0_g1_i25687		TR43600|c0_g1_i43600	TR19150|c0_g1_i19150	TR4074|c0_g1_i4074	TR27255|c0_g1_i27255
TR27735|c0_g1_i27735	TR34312|c0_g1_i34312	TR41824|c0_g1_i41824	TR380|c0_g1_i380			TR12183|c0_g1_i12183	TR940|c0_g1_i940	TR11407|c0_g1_i11407	TR19724|c0_g1_i19724			TR43042|c0_g1_i43042	TR4327|c0_g1_i4327	TR8604|c0_g1_i8604	TR38165|c0_g1_i38165		TR12183|c0_g1_i12183	TR940|c0_g1_i940	TR11407|c0_g1_i11407	TR19724|c0_g1_i19724
TR3619|c0_g1_i3619	TR17599|c0_g1_i17599	TR12006|c0_g1_i12006	TR4744|c0_g1_i4744			TR22440|c0_g1_i22440	TR14635|c0_g1_i14635	TR4069|c0_g1_i4069	TR16985|c0_g1_i16985			TR30562|c0_g1_i30562	TR27819|c0_g1_i27819	TR15450|c0_g1_i15450	TR9702|c0_g1_i9702		TR8531|c0_g1_i8531	TR14635|c0_g1_i14635	TR4069|c0_g1_i4069	TR16985|c0_g1_i16985
TR1420|c0_g1_i1420	TR2572|c0_g1_i2572	TR7632|c0_g1_i7632	TR3217|c0_g1_i3217			TR8531|c0_g1_i8531	TR21027|c0_g1_i21027	TR4320|c0_g1_i4320	TR26186|c0_g1_i26186			TR6395|c0_g1_i6395	TR19807|c0_g1_i19807	TR11194|c0_g1_i11194	TR15684|c0_g1_i15684		TR22440|c0_g1_i22440	TR21027|c0_g1_i21027	TR4320|c0_g1_i4320	TR26186|c0_g1_i26186
TR22827|c0_g1_i22827	TR8476|c0_g1_i8476	TR39063|c0_g1_i39063	TR28973|c0_g1_i28973			TR12577|c0_g1_i12577	TR17054|c0_g1_i17054	TR43234|c0_g1_i43234	TR1744|c0_g1_i1744			TR28294|c0_g1_i28294	TR24890|c0_g1_i24890	TR42418|c0_g1_i42418	TR1644|c0_g1_i1644		TR12577|c0_g1_i12577	TR17054|c0_g1_i17054	TR43234|c0_g1_i43234	TR1744|c0_g1_i1744
TR38950|c0_g1_i38950	TR36251|c0_g1_i36251	TR7266|c0_g1_i7266	TR29656|c0_g1_i29656			TR23763|c0_g1_i23763	TR32046|c0_g1_i32046	TR6373|c0_g1_i6373	TR36242|c0_g1_i36242			TR23039|c0_g1_i23039	TR2849|c0_g1_i2849	TR20619|c0_g1_i20619	TR23507|c0_g1_i23507		TR23763|c0_g1_i23763	TR32046|c0_g1_i32046	TR6373|c0_g1_i6373	TR36242|c0_g1_i36242
TR12814|c0_g1_i12814	TR43645|c0_g1_i43645	TR38649|c0_g1_i38649	TR3478|c0_g1_i3478			TR44470|c0_g1_i44470	TR942|c0_g1_i942	TR4834|c0_g1_i4834	TR4910|c0_g1_i4910			TR8683|c0_g1_i8683	TR28877|c0_g1_i28877	TR14531|c0_g1_i14531	TR19107|c0_g1_i19107		TR44470|c0_g1_i44470	TR942|c0_g1_i942	TR4834|c0_g1_i4834	TR4910|c0_g1_i4910
TR36867|c0_g1_i36867	TR29227|c0_g1_i29227	TR1071|c0_g1_i1071	TR6808|c0_g1_i6808			TR27599|c0_g1_i27599	TR337|c0_g1_i337	TR33458|c0_g1_i33458	TR18019|c0_g1_i18019			TR29898|c0_g1_i29898	TR43140|c0_g1_i43140	TR17289|c0_g1_i17289	TR2873|c0_g1_i2873		TR27599|c0_g1_i27599	TR337|c0_g1_i337	TR33458|c0_g1_i33458	TR18019|c0_g1_i18019
TR44808|c0_g1_i44808	TR25342|c0_g1_i25342	TR207|c0_g1_i207	TR17861|c0_g1_i17861			TR22840|c0_g1_i22840	TR38180|c0_g1_i38180	TR39213|c0_g1_i39213	TR17414|c0_g1_i17414			TR34222|c0_g1_i34222	TR39884|c0_g1_i39884	TR1063|c0_g1_i1063	TR21950|c0_g1_i21950		TR22840|c0_g1_i22840	TR38180|c0_g1_i38180	TR39213|c0_g1_i39213	TR17414|c0_g1_i17414
TR33456|c0_g1_i33456	TR40001|c0_g1_i40001	TR2143|c0_g1_i2143	TR3521|c0_g1_i3521			TR41057|c0_g1_i41057	TR41586|c0_g1_i41586	TR15657|c0_g1_i15657	TR459|c0_g1_i459			TR11525|c0_g1_i11525	TR21756|c0_g1_i21756	TR14445|c0_g1_i14445	TR18859|c0_g1_i18859		TR41057|c0_g1_i41057	TR41586|c0_g1_i41586	TR15657|c0_g1_i15657	TR459|c0_g1_i459
TR32247|c0_g1_i32247	TR16016|c0_g1_i16016	TR13449|c0_g1_i13449	TR21629|c0_g1_i21629			TR37162|c0_g1_i37162	TR41180|c0_g1_i41180	TR9553|c0_g1_i9553	TR5765|c0_g1_i5765			TR4725|c0_g1_i4725	TR1073|c0_g1_i1073	TR22028|c0_g1_i22028	TR12444|c0_g1_i12444		TR37162|c0_g1_i37162	TR41180|c0_g1_i41180	TR9553|c0_g1_i9553	TR5765|c0_g1_i5765
TR13572|c0_g1_i13572	TR4795|c0_g1_i4795	TR25061|c0_g1_i25061	TR3048|c0_g1_i3048			TR40395|c0_g1_i40395	TR44479|c0_g1_i44479	TR25000|c0_g1_i25000	TR1376|c0_g1_i1376			TR37482|c0_g1_i37482	TR2310|c0_g1_i2310	TR7954|c0_g1_i7954	TR5093|c0_g1_i5093		TR40395|c0_g1_i40395	TR44479|c0_g1_i44479	TR25000|c0_g1_i25000	TR1376|c0_g1_i1376
TR30645|c0_g1_i30645	TR25323|c0_g1_i25323	TR3142|c0_g1_i3142	TR13928|c0_g1_i13928			TR21031|c0_g1_i21031	TR15527|c0_g1_i15527	TR4056|c0_g1_i4056	TR25341|c0_g1_i25341			TR10782|c0_g1_i10782	TR3880|c0_g1_i3880	TR19285|c0_g1_i19285	TR5016|c0_g1_i5016		TR21031|c0_g1_i21031	TR15527|c0_g1_i15527	TR4056|c0_g1_i4056	TR25341|c0_g1_i25341
TR30651|c0_g1_i30651	TR8997|c0_g1_i8997	TR31313|c0_g1_i31313	TR23238|c0_g1_i23238			TR29337|c0_g1_i29337	TR38484|c0_g1_i38484	TR43850|c0_g1_i43850	TR24441|c0_g1_i24441			TR36880|c0_g1_i36880	TR10094|c0_g1_i10094	TR28967|c0_g1_i28967	TR32738|c0_g1_i32738		TR29337|c0_g1_i29337	TR38484|c0_g1_i38484	TR43850|c0_g1_i43850	TR24441|c0_g1_i24441
TR25012|c0_g1_i25012	TR19179|c0_g1_i19179	TR43685|c0_g1_i43685	TR5408|c0_g1_i5408			TR41555|c0_g1_i41555	TR34060|c0_g1_i34060	TR4433|c0_g1_i4433	TR379|c0_g1_i379			TR12360|c0_g1_i12360	TR26811|c0_g1_i26811	TR27134|c0_g1_i27134	TR6191|c0_g1_i6191		TR41555|c0_g1_i41555	TR34060|c0_g1_i34060	TR4433|c0_g1_i4433	TR379|c0_g1_i379
TR28279|c0_g1_i28279	TR35696|c0_g1_i35696	TR5754|c0_g1_i5754	TR20721|c0_g1_i20721			TR38510|c0_g1_i38510	TR31160|c0_g1_i31160	TR11891|c0_g1_i11891	TR9948|c0_g1_i9948			TR15771|c0_g1_i15771	TR2364|c0_g1_i2364	TR2074|c0_g1_i2074	TR728|c0_g1_i728		TR38510|c0_g1_i38510	TR31160|c0_g1_i31160	TR11891|c0_g1_i11891	TR9948|c0_g1_i9948
TR44093|c0_g1_i44093	TR35645|c0_g1_i35645	TR37029|c0_g1_i37029	TR90|c0_g1_i90			TR42251|c0_g1_i42251	TR37732|c0_g1_i37732	TR19768|c0_g1_i19768	TR19999|c0_g1_i19999			TR5085|c0_g1_i5085	TR35948|c0_g1_i35948	TR18971|c0_g1_i18971	TR21791|c0_g1_i21791		TR42251|c0_g1_i42251	TR37732|c0_g1_i37732	TR19768|c0_g1_i19768	TR19999|c0_g1_i19999
TR18471|c0_g1_i18471	TR13827|c0_g1_i13827	TR6028|c0_g1_i6028	TR3007|c0_g1_i3007			TR10231|c0_g1_i10231	TR17150|c0_g1_i17150	TR12236|c0_g1_i12236	TR34899|c0_g1_i34899			TR5589|c0_g1_i5589	TR19459|c0_g1_i19459	TR1762|c0_g1_i1762	TR35928|c0_g1_i35928		TR10231|c0_g1_i10231	TR17150|c0_g1_i17150	TR12236|c0_g1_i12236	TR34899|c0_g1_i34899
TR17029|c0_g1_i17029	TR39931|c0_g1_i39931	TR43098|c0_g1_i43098	TR11041|c0_g1_i11041			TR21034|c0_g1_i21034	TR23496|c0_g1_i23496	TR20506|c0_g1_i20506	TR883|c0_g1_i883			TR26581|c0_g1_i26581	TR26638|c0_g1_i26638	TR12627|c0_g1_i12627	TR33827|c0_g1_i33827		TR21034|c0_g1_i21034	TR23496|c0_g1_i23496	TR20506|c0_g1_i20506	TR883|c0_g1_i883
TR6332|c0_g1_i6332	TR17145|c0_g1_i17145	TR37864|c0_g1_i37864	TR21101|c0_g1_i21101			TR33722|c0_g1_i33722	TR30679|c0_g1_i30679	TR25101|c0_g1_i25101	TR24595|c0_g1_i24595			TR24203|c0_g1_i24203	TR34614|c0_g1_i34614	TR27557|c0_g1_i27557	TR22788|c0_g1_i22788		TR33722|c0_g1_i33722	TR30679|c0_g1_i30679	TR25101|c0_g1_i25101	TR24595|c0_g1_i24595
TR17738|c0_g1_i17738	TR1237|c0_g1_i1237	TR11585|c0_g1_i11585	TR11569|c0_g1_i11569			TR806|c0_g1_i806	TR14430|c0_g1_i14430	TR19319|c0_g1_i19319	TR27538|c0_g1_i27538			TR44325|c0_g1_i44325	TR2483|c0_g1_i2483	TR22440|c0_g1_i22440	TR22020|c0_g1_i22020		TR806|c0_g1_i806	TR14430|c0_g1_i14430	TR19319|c0_g1_i19319	TR27538|c0_g1_i27538
TR5912|c0_g1_i5912	TR25952|c0_g1_i25952	TR44595|c0_g1_i44595	TR17347|c0_g1_i17347			TR9756|c0_g1_i9756	TR44734|c0_g1_i44734	TR40424|c0_g1_i40424	TR28616|c0_g1_i28616			TR27277|c0_g1_i27277	TR44693|c0_g1_i44693	TR37337|c0_g1_i37337	TR9459|c0_g1_i9459		TR9756|c0_g1_i9756	TR44734|c0_g1_i44734	TR40424|c0_g1_i40424	TR28616|c0_g1_i28616
TR38196|c0_g1_i38196	TR13072|c0_g1_i13072	TR40527|c0_g1_i40527	TR31870|c0_g1_i31870			TR37220|c0_g1_i37220	TR42479|c0_g1_i42479	TR15043|c0_g1_i15043	TR9398|c0_g1_i9398			TR35427|c0_g1_i35427	TR17738|c0_g1_i17738	TR38659|c0_g1_i38659	TR26311|c0_g1_i26311		TR37220|c0_g1_i37220	TR42479|c0_g1_i42479	TR15043|c0_g1_i15043	TR9398|c0_g1_i9398
TR36754|c0_g1_i36754	TR5974|c0_g1_i5974	TR37667|c0_g1_i37667	TR35318|c0_g1_i35318			TR36155|c0_g1_i36155	TR36226|c0_g1_i36226	TR2298|c0_g1_i2298	TR22150|c0_g1_i22150			TR40096|c0_g1_i40096	TR17359|c0_g1_i17359	TR39105|c0_g1_i39105	TR20968|c0_g1_i20968		TR36155|c0_g1_i36155	TR36226|c0_g1_i36226	TR2298|c0_g1_i2298	TR22150|c0_g1_i22150
TR28949|c0_g1_i28949	TR33888|c0_g1_i33888	TR42170|c0_g1_i42170	TR28137|c0_g1_i28137			TR38991|c0_g1_i38991	TR19624|c0_g1_i19624	TR15892|c0_g1_i15892	TR35523|c0_g1_i35523			TR10653|c0_g1_i10653	TR33600|c0_g1_i33600	TR24064|c0_g1_i24064	TR33470|c0_g1_i33470		TR38991|c0_g1_i38991	TR19624|c0_g1_i19624	TR15892|c0_g1_i15892	TR35523|c0_g1_i35523
TR8413|c0_g1_i8413	TR23607|c0_g1_i23607	TR13813|c0_g1_i13813	TR18980|c0_g1_i18980			TR36573|c0_g1_i36573	TR19445|c0_g1_i19445	TR195|c0_g1_i195	TR35404|c0_g1_i35404			TR4813|c0_g1_i4813	TR1552|c0_g1_i1552	TR15700|c0_g1_i15700	TR44314|c0_g1_i44314		TR36573|c0_g1_i36573	TR19445|c0_g1_i19445	TR195|c0_g1_i195	TR35404|c0_g1_i35404
TR12588|c0_g1_i12588	TR35771|c0_g1_i35771	TR40679|c0_g1_i40679	TR28556|c0_g1_i28556			TR42629|c0_g1_i42629	TR29127|c0_g1_i29127	TR4085|c0_g1_i4085	TR14330|c0_g1_i14330			TR44440|c0_g1_i44440	TR15219|c0_g1_i15219	TR42335|c0_g1_i42335	TR21065|c0_g1_i21065		TR42629|c0_g1_i42629	TR29127|c0_g1_i29127	TR4085|c0_g1_i4085	TR14330|c0_g1_i14330
TR12998|c0_g1_i12998	TR38427|c0_g1_i38427	TR37501|c0_g1_i37501	TR21701|c0_g1_i21701			TR40430|c0_g1_i40430	TR3310|c0_g1_i3310	TR25684|c0_g1_i25684	TR2475|c0_g1_i2475			TR23985|c0_g1_i23985	TR32434|c0_g1_i32434	TR20755|c0_g1_i20755	TR14549|c0_g1_i14549		TR40430|c0_g1_i40430	TR3310|c0_g1_i3310	TR25684|c0_g1_i25684	TR2475|c0_g1_i2475
TR25810|c0_g1_i25810	TR13180|c0_g1_i13180	TR17999|c0_g1_i17999	TR5481|c0_g1_i5481			TR37850|c0_g1_i37850	TR2334|c0_g1_i2334	TR1565|c0_g1_i1565	TR6468|c0_g1_i6468			TR30665|c0_g1_i30665	TR33868|c0_g1_i33868	TR39432|c0_g1_i39432	TR34254|c0_g1_i34254		TR37850|c0_g1_i37850	TR2334|c0_g1_i2334	TR1565|c0_g1_i1565	TR6468|c0_g1_i6468
TR44264|c0_g1_i44264	TR2565|c0_g1_i2565	TR3205|c0_g1_i3205	TR31162|c0_g1_i31162			TR36336|c0_g1_i36336	TR18555|c0_g1_i18555	TR35425|c0_g1_i35425	TR8103|c0_g1_i8103			TR3697|c0_g1_i3697	TR35751|c0_g1_i35751	TR23640|c0_g1_i23640	TR17421|c0_g1_i17421		TR36336|c0_g1_i36336	TR18555|c0_g1_i18555	TR35425|c0_g1_i35425	TR8103|c0_g1_i8103
TR4346|c0_g1_i4346	TR353|c0_g1_i353	TR36232|c0_g1_i36232	TR17540|c0_g1_i17540			TR42515|c0_g1_i42515	TR42651|c0_g1_i42651	TR41151|c0_g1_i41151	TR3991|c0_g1_i3991			TR15669|c0_g1_i15669	TR26133|c0_g1_i26133	TR34457|c0_g1_i34457	TR43763|c0_g1_i43763		TR42515|c0_g1_i42515	TR42651|c0_g1_i42651	TR41151|c0_g1_i41151	TR3991|c0_g1_i3991
TR30826|c0_g1_i30826	TR21334|c0_g1_i21334	TR16353|c0_g1_i16353	TR6593|c0_g1_i6593			TR44803|c0_g1_i44803	TR21026|c0_g1_i21026	TR2982|c0_g1_i2982	TR5997|c0_g1_i5997			TR38937|c0_g1_i38937	TR33781|c0_g1_i33781	TR15294|c0_g1_i15294	TR9941|c0_g1_i9941		TR44803|c0_g1_i44803	TR21026|c0_g1_i21026	TR2982|c0_g1_i2982	TR5997|c0_g1_i5997
TR13951|c0_g1_i13951	TR25305|c0_g1_i25305	TR23507|c0_g1_i23507	TR18056|c0_g1_i18056			TR19122|c0_g1_i19122	TR20591|c0_g1_i20591	TR24641|c0_g1_i24641	TR30239|c0_g1_i30239			TR13616|c0_g1_i13616	TR24461|c0_g1_i24461	TR491|c0_g1_i491	TR31359|c0_g1_i31359		TR19122|c0_g1_i19122	TR20591|c0_g1_i20591	TR24641|c0_g1_i24641	TR30239|c0_g1_i30239
TR25980|c0_g1_i25980	TR35742|c0_g1_i35742	TR42299|c0_g1_i42299	TR12802|c0_g1_i12802			TR19126|c0_g1_i19126	TR4132|c0_g1_i4132	TR32349|c0_g1_i32349	TR19021|c0_g1_i19021			TR6457|c0_g1_i6457	TR7437|c0_g1_i7437	TR34808|c0_g1_i34808	TR27509|c0_g1_i27509		TR19126|c0_g1_i19126	TR4132|c0_g1_i4132	TR32349|c0_g1_i32349	TR19021|c0_g1_i19021
TR31379|c0_g1_i31379	TR4489|c0_g1_i4489	TR33702|c0_g1_i33702	TR17079|c0_g1_i17079			TR20115|c0_g1_i20115	TR13505|c0_g1_i13505	TR5029|c0_g1_i5029	TR5489|c0_g1_i5489			TR3208|c0_g1_i3208	TR28745|c0_g1_i28745	TR40854|c0_g1_i40854	TR21949|c0_g1_i21949		TR20115|c0_g1_i20115	TR13505|c0_g1_i13505	TR5029|c0_g1_i5029	TR5489|c0_g1_i5489
TR30691|c0_g1_i30691	TR31790|c0_g1_i31790	TR39864|c0_g1_i39864	TR24000|c0_g1_i24000			TR29214|c0_g1_i29214	TR39560|c0_g1_i39560	TR35566|c0_g1_i35566	TR3831|c0_g1_i3831			TR17164|c0_g1_i17164	TR4055|c0_g1_i4055	TR44190|c0_g1_i44190	TR1061|c0_g1_i1061		TR29214|c0_g1_i29214	TR39560|c0_g1_i39560	TR35566|c0_g1_i35566	TR3831|c0_g1_i3831
TR4755|c0_g1_i4755	TR15270|c0_g1_i15270	TR41586|c0_g1_i41586	TR31197|c0_g1_i31197			TR28822|c0_g1_i28822	TR24738|c0_g1_i24738	TR35788|c0_g1_i35788	TR2966|c0_g1_i2966			TR26808|c0_g1_i26808	TR42344|c0_g1_i42344	TR36741|c0_g1_i36741	TR399|c0_g1_i399		TR28822|c0_g1_i28822	TR24738|c0_g1_i24738	TR35788|c0_g1_i35788	TR2966|c0_g1_i2966
TR42735|c0_g1_i42735	TR41119|c0_g1_i41119	TR43690|c0_g1_i43690	TR7755|c0_g1_i7755			TR39524|c0_g1_i39524	TR17146|c0_g1_i17146	TR39370|c0_g1_i39370	TR1765|c0_g1_i1765			TR19777|c0_g1_i19777	TR2492|c0_g1_i2492	TR39791|c0_g1_i39791	TR10342|c0_g1_i10342		TR39524|c0_g1_i39524	TR17146|c0_g1_i17146	TR39370|c0_g1_i39370	TR1765|c0_g1_i1765
TR1257|c0_g1_i1257	TR4204|c0_g1_i4204	TR32360|c0_g1_i32360	TR19977|c0_g1_i19977			TR37684|c0_g1_i37684	TR37096|c0_g1_i37096	TR4057|c0_g1_i4057	TR5550|c0_g1_i5550			TR30954|c0_g1_i30954	TR7857|c0_g1_i7857	TR34577|c0_g1_i34577	TR44162|c0_g1_i44162		TR37684|c0_g1_i37684	TR37096|c0_g1_i37096	TR4057|c0_g1_i4057	TR5550|c0_g1_i5550
TR27767|c0_g1_i27767	TR22077|c0_g1_i22077	TR40185|c0_g1_i40185	TR4884|c0_g1_i4884			TR1246|c0_g1_i1246	TR41243|c0_g1_i41243	TR4331|c0_g1_i4331	TR17359|c0_g1_i17359			TR37800|c0_g1_i37800	TR38395|c0_g1_i38395	TR33768|c0_g1_i33768	TR36892|c0_g1_i36892		TR1246|c0_g1_i1246	TR41243|c0_g1_i41243	TR4331|c0_g1_i4331	TR17359|c0_g1_i17359
TR38457|c0_g1_i38457	TR18788|c0_g1_i18788	TR32241|c0_g1_i32241	TR1010|c0_g1_i1010			TR26108|c0_g1_i26108	TR5717|c0_g1_i5717	TR3894|c0_g1_i3894	TR1261|c0_g1_i1261			TR20091|c0_g1_i20091	TR35185|c0_g1_i35185	TR37615|c0_g1_i37615	TR29114|c0_g1_i29114		TR26108|c0_g1_i26108	TR5717|c0_g1_i5717	TR3894|c0_g1_i3894	TR1261|c0_g1_i1261
TR25651|c0_g1_i25651	TR4335|c0_g1_i4335	TR32761|c0_g1_i32761	TR39215|c0_g1_i39215			TR41899|c0_g1_i41899	TR10293|c0_g1_i10293	TR14088|c0_g1_i14088	TR25392|c0_g1_i25392			TR7369|c0_g1_i7369	TR40193|c0_g1_i40193	TR38156|c0_g1_i38156	TR11382|c0_g1_i11382		TR41899|c0_g1_i41899	TR10293|c0_g1_i10293	TR14088|c0_g1_i14088	TR25392|c0_g1_i25392
TR20336|c0_g1_i20336	TR21210|c0_g1_i21210	TR27025|c0_g1_i27025	TR28151|c0_g1_i28151			TR20438|c0_g1_i20438	TR44326|c0_g1_i44326	TR1297|c0_g1_i1297	TR5695|c0_g1_i5695			TR42329|c0_g1_i42329	TR14701|c0_g1_i14701	TR38439|c0_g1_i38439	TR24039|c0_g1_i24039		TR20438|c0_g1_i20438	TR44326|c0_g1_i44326	TR1297|c0_g1_i1297	TR5695|c0_g1_i5695
TR14487|c0_g1_i14487	TR32342|c0_g1_i32342	TR26177|c0_g1_i26177	TR7769|c0_g1_i7769			TR35309|c0_g1_i35309	TR17123|c0_g1_i17123	TR21465|c0_g1_i21465	TR4873|c0_g1_i4873			TR20473|c0_g1_i20473	TR28331|c0_g1_i28331	TR29548|c0_g1_i29548	TR44158|c0_g1_i44158		TR35309|c0_g1_i35309	TR17123|c0_g1_i17123	TR21465|c0_g1_i21465	TR4873|c0_g1_i4873
TR3144|c0_g1_i3144	TR43152|c0_g1_i43152	TR27893|c0_g1_i27893	TR17804|c0_g1_i17804			TR24916|c0_g1_i24916	TR25529|c0_g1_i25529	TR9816|c0_g1_i9816	TR44680|c0_g1_i44680			TR16086|c0_g1_i16086	TR8258|c0_g1_i8258	TR31143|c0_g1_i31143	TR17358|c0_g1_i17358		TR24916|c0_g1_i24916	TR25529|c0_g1_i25529	TR9816|c0_g1_i9816	TR44680|c0_g1_i44680
TR34033|c0_g1_i34033	TR1185|c0_g1_i1185	TR40397|c0_g1_i40397	TR28912|c0_g1_i28912			TR44496|c0_g1_i44496	TR24068|c0_g1_i24068	TR32523|c0_g1_i32523	TR37001|c0_g1_i37001			TR5868|c0_g1_i5868	TR42524|c0_g1_i42524	TR35516|c0_g1_i35516	TR2448|c0_g1_i2448		TR44496|c0_g1_i44496	TR24068|c0_g1_i24068	TR32523|c0_g1_i32523	TR37001|c0_g1_i37001
TR18679|c0_g1_i18679	TR503|c0_g1_i503	TR43436|c0_g1_i43436	TR39271|c0_g1_i39271			TR3|c0_g1_i3	TR21853|c0_g1_i21853	TR37535|c0_g1_i37535	TR30632|c0_g1_i30632			TR41679|c0_g1_i41679	TR3157|c0_g1_i3157	TR25518|c0_g1_i25518	TR14037|c0_g1_i14037		TR3|c0_g1_i3	TR21853|c0_g1_i21853	TR37535|c0_g1_i37535	TR30632|c0_g1_i30632
TR17419|c0_g1_i17419	TR33459|c0_g1_i33459	TR36187|c0_g1_i36187	TR33932|c0_g1_i33932			TR13711|c0_g1_i13711	TR17855|c0_g1_i17855	TR12993|c0_g1_i12993	TR6596|c0_g1_i6596			TR35357|c0_g1_i35357	TR4577|c0_g1_i4577	TR10288|c0_g1_i10288	TR23753|c0_g1_i23753		TR20175|c0_g1_i20175	TR17855|c0_g1_i17855	TR12993|c0_g1_i12993	TR6596|c0_g1_i6596
TR40730|c0_g1_i40730	TR6164|c0_g1_i6164	TR30321|c0_g1_i30321	TR26558|c0_g1_i26558			TR20175|c0_g1_i20175	TR5063|c0_g1_i5063	TR21341|c0_g1_i21341	TR20899|c0_g1_i20899			TR20757|c0_g1_i20757	TR2780|c0_g1_i2780	TR11516|c0_g1_i11516	TR26459|c0_g1_i26459		TR13711|c0_g1_i13711	TR5063|c0_g1_i5063	TR21341|c0_g1_i21341	TR20899|c0_g1_i20899
TR40087|c0_g1_i40087	TR19314|c0_g1_i19314	TR27355|c0_g1_i27355	TR26559|c0_g1_i26559			TR44010|c0_g1_i44010	TR14200|c0_g1_i14200	TR33790|c0_g1_i33790	TR2907|c0_g1_i2907			TR30577|c0_g1_i30577	TR40912|c0_g1_i40912	TR39050|c0_g1_i39050	TR33445|c0_g1_i33445		TR44010|c0_g1_i44010	TR14200|c0_g1_i14200	TR33790|c0_g1_i33790	TR2907|c0_g1_i2907
TR2731|c0_g1_i2731	TR35242|c0_g1_i35242	TR37556|c0_g1_i37556	TR43465|c0_g1_i43465			TR41017|c0_g1_i41017	TR37537|c0_g1_i37537	TR34728|c0_g1_i34728	TR37187|c0_g1_i37187			TR7249|c0_g1_i7249	TR44711|c0_g1_i44711	TR34171|c0_g1_i34171	TR32761|c0_g1_i32761		TR41017|c0_g1_i41017	TR37537|c0_g1_i37537	TR34728|c0_g1_i34728	TR37187|c0_g1_i37187
TR21577|c0_g1_i21577	TR2253|c0_g1_i2253	TR16738|c0_g1_i16738	TR23188|c0_g1_i23188			TR29491|c0_g1_i29491	TR19191|c0_g1_i19191	TR3135|c0_g1_i3135	TR35959|c0_g1_i35959			TR4384|c0_g1_i4384	TR1463|c0_g1_i1463	TR1477|c0_g1_i1477	TR23514|c0_g1_i23514		TR29491|c0_g1_i29491	TR19191|c0_g1_i19191	TR3135|c0_g1_i3135	TR35959|c0_g1_i35959
TR15600|c0_g1_i15600	TR31003|c0_g1_i31003	TR25639|c0_g1_i25639	TR30873|c0_g1_i30873			TR26463|c0_g1_i26463	TR6086|c0_g1_i6086	TR1363|c0_g1_i1363	TR3004|c0_g1_i3004			TR28089|c0_g1_i28089	TR7362|c0_g1_i7362	TR26263|c0_g1_i26263	TR11447|c0_g1_i11447		TR26463|c0_g1_i26463	TR6086|c0_g1_i6086	TR1363|c0_g1_i1363	TR3004|c0_g1_i3004
TR44753|c0_g1_i44753	TR3053|c0_g1_i3053	TR7553|c0_g1_i7553	TR20665|c0_g1_i20665			TR35594|c0_g1_i35594	TR5104|c0_g1_i5104	TR17713|c0_g1_i17713	TR25965|c0_g1_i25965			TR10993|c0_g1_i10993	TR21803|c0_g1_i21803	TR12115|c0_g1_i12115	TR36781|c0_g1_i36781		TR40231|c0_g1_i40231	TR5104|c0_g1_i5104	TR17713|c0_g1_i17713	TR25965|c0_g1_i25965
TR41999|c0_g1_i41999	TR26567|c0_g1_i26567	TR39601|c0_g1_i39601	TR21727|c0_g1_i21727			TR40231|c0_g1_i40231	TR34711|c0_g1_i34711	TR1095|c0_g1_i1095	TR19319|c0_g1_i19319			TR4476|c0_g1_i4476	TR3139|c0_g1_i3139	TR40155|c0_g1_i40155	TR15502|c0_g1_i15502		TR35594|c0_g1_i35594	TR34711|c0_g1_i34711	TR1095|c0_g1_i1095	TR19319|c0_g1_i19319
TR2140|c0_g1_i2140	TR19773|c0_g1_i19773	TR31050|c0_g1_i31050	TR38279|c0_g1_i38279			TR35311|c0_g1_i35311	TR4211|c0_g1_i4211	TR35473|c0_g1_i35473	TR20282|c0_g1_i20282			TR4458|c0_g1_i4458	TR1801|c0_g1_i1801	TR7570|c0_g1_i7570	TR697|c0_g1_i697		TR35311|c0_g1_i35311	TR4211|c0_g1_i4211	TR35473|c0_g1_i35473	TR20282|c0_g1_i20282
TR19833|c0_g1_i19833	TR18754|c0_g1_i18754	TR23131|c0_g1_i23131	TR41054|c0_g1_i41054			TR42076|c0_g1_i42076	TR19467|c0_g1_i19467	TR3676|c0_g1_i3676	TR43014|c0_g1_i43014			TR34167|c0_g1_i34167	TR12541|c0_g1_i12541	TR29474|c0_g1_i29474	TR23459|c0_g1_i23459		TR42076|c0_g1_i42076	TR19467|c0_g1_i19467	TR3676|c0_g1_i3676	TR43014|c0_g1_i43014
TR559|c0_g1_i559	TR97|c0_g1_i97	TR40736|c0_g1_i40736	TR6338|c0_g1_i6338			TR29312|c0_g1_i29312	TR14604|c0_g1_i14604	TR1096|c0_g1_i1096	TR6726|c0_g1_i6726			TR31272|c0_g1_i31272	TR3951|c0_g1_i3951	TR13628|c0_g1_i13628	TR43696|c0_g1_i43696		TR29312|c0_g1_i29312	TR14604|c0_g1_i14604	TR1096|c0_g1_i1096	TR6726|c0_g1_i6726
TR8258|c0_g1_i8258	TR29148|c0_g1_i29148	TR40958|c0_g1_i40958	TR6025|c0_g1_i6025			TR42751|c0_g1_i42751	TR1875|c0_g1_i1875	TR10176|c0_g1_i10176	TR29582|c0_g1_i29582			TR32742|c0_g1_i32742	TR29235|c0_g1_i29235	TR23707|c0_g1_i23707	TR33962|c0_g1_i33962		TR42751|c0_g1_i42751	TR1875|c0_g1_i1875	TR10176|c0_g1_i10176	TR29582|c0_g1_i29582
TR37281|c0_g1_i37281	TR35946|c0_g1_i35946	TR28775|c0_g1_i28775	TR11159|c0_g1_i11159			TR2108|c0_g1_i2108	TR33663|c0_g1_i33663	TR35267|c0_g1_i35267	TR8466|c0_g1_i8466			TR15759|c0_g1_i15759	TR43721|c0_g1_i43721	TR39376|c0_g1_i39376	TR22939|c0_g1_i22939		TR2108|c0_g1_i2108	TR33663|c0_g1_i33663	TR35267|c0_g1_i35267	TR8466|c0_g1_i8466
TR18516|c0_g1_i18516	TR33|c0_g1_i33	TR17823|c0_g1_i17823	TR7876|c0_g1_i7876			TR13400|c0_g1_i13400	TR33479|c0_g1_i33479	TR29269|c0_g1_i29269	TR2206|c0_g1_i2206			TR20682|c0_g1_i20682	TR40906|c0_g1_i40906	TR18183|c0_g1_i18183	TR19231|c0_g1_i19231		TR13400|c0_g1_i13400	TR33479|c0_g1_i33479	TR29269|c0_g1_i29269	TR2206|c0_g1_i2206
TR11833|c0_g1_i11833	TR2898|c0_g1_i2898	TR15111|c0_g1_i15111	TR13408|c0_g1_i13408			TR23801|c0_g1_i23801	TR10246|c0_g1_i10246	TR1600|c0_g1_i1600	TR1436|c0_g1_i1436			TR34572|c0_g1_i34572	TR43039|c0_g1_i43039	TR40301|c0_g1_i40301	TR14409|c0_g1_i14409		TR23801|c0_g1_i23801	TR10246|c0_g1_i10246	TR1600|c0_g1_i1600	TR1436|c0_g1_i1436
TR34743|c0_g1_i34743	TR24483|c0_g1_i24483	TR38451|c0_g1_i38451	TR20613|c0_g1_i20613			TR16947|c0_g1_i16947	TR9951|c0_g1_i9951	TR4059|c0_g1_i4059	TR13490|c0_g1_i13490			TR4435|c0_g1_i4435	TR43382|c0_g1_i43382	TR29097|c0_g1_i29097	TR28440|c0_g1_i28440		TR16947|c0_g1_i16947	TR9951|c0_g1_i9951	TR4059|c0_g1_i4059	TR13490|c0_g1_i13490
TR2477|c0_g1_i2477	TR5211|c0_g1_i5211	TR43249|c0_g1_i43249	TR8346|c0_g1_i8346			TR14753|c0_g1_i14753	TR10397|c0_g1_i10397	TR34411|c0_g1_i34411	TR8561|c0_g1_i8561			TR27845|c0_g1_i27845	TR25273|c0_g1_i25273	TR28915|c0_g1_i28915	TR22110|c0_g1_i22110		TR14753|c0_g1_i14753	TR10397|c0_g1_i10397	TR34411|c0_g1_i34411	TR8561|c0_g1_i8561
TR28275|c0_g1_i28275	TR15553|c0_g1_i15553	TR36456|c0_g1_i36456	TR1270|c0_g1_i1270			TR24385|c0_g1_i24385	TR25123|c0_g1_i25123	TR16208|c0_g1_i16208	TR2693|c0_g1_i2693			TR28899|c0_g1_i28899	TR20827|c0_g1_i20827	TR25155|c0_g1_i25155	TR35339|c0_g1_i35339		TR24385|c0_g1_i24385	TR25123|c0_g1_i25123	TR16208|c0_g1_i16208	TR2693|c0_g1_i2693
TR10232|c0_g1_i10232	TR36954|c0_g1_i36954	TR42752|c0_g1_i42752	TR5824|c0_g1_i5824			TR39036|c0_g1_i39036	TR29573|c0_g1_i29573	TR18655|c0_g1_i18655	TR12046|c0_g1_i12046			TR36796|c0_g1_i36796	TR4878|c0_g1_i4878	TR31995|c0_g1_i31995	TR18806|c0_g1_i18806		TR39036|c0_g1_i39036	TR29573|c0_g1_i29573	TR18655|c0_g1_i18655	TR12046|c0_g1_i12046
[truncated: 5,121 more rows]
