# Supplementary material for: Survey of High Throughput RNA-Seq Data Reveals Potential Roles for lncRNAs during Development and Stress Response in Bread Wheat
Source: Front Plant Sci. 2017 Jun 9;8:1019. doi: 10.3389/fpls.2017.01019 (PMC5465302; doi:10.3389/fpls.2017.01019)
Supplement: File S8 — Prediction of lncRNA as target mimic of known miRNA using psRNATarget (http://plantgrn.noble.org/psRNATarget/) server (Dai and Zhao, 2011). The known miRNA of T. aestivum was obtained from Sun et al. (2014). [file DataSheet8.XLS]

## Sheet: Sheet1
		File S8. Prediction of lncRNA as target mimic of known miRNA using psRNATarget (http://plantgrn.noble.org/psRNATarget/) server (Dai et al., 2011). The known miRNA of T. aestivum was obtained from Sun et al., 2014.
miRNA_Acc.	Target_Acc.	miRNA_start	miRNA_end	Target_start	Target_end	miRNA_aligned_fragment	Target_aligned_fragment	Inhibition
tae-miR1118a	TR11598	1	23	220	242	CACUACAUUAUGGAAUGGAGGGA	UCCCUCCAUUCCAUAAUGUAGUG	Cleavage
tae-miR1118a	TR27097	1	23	332	354	CACUACAUUAUGGAAUGGAGGGA	UCCCUCCAUUCCAUAAUGUAGUG	Cleavage
tae-miR1118a	TR39356	1	23	526	548	CACUACAUUAUGGAAUGGAGGGA	UCCCUCCGUUCCAUAAUGUAGUG	Cleavage
tae-miR1118a	TR40162	1	23	103	125	CACUACAUUAUGGAAUGGAGGGA	UCCCUCCGUUCCAUAAUGUCGUG	Cleavage
tae-miR1118a	TR24564	1	23	26	48	CACUACAUUAUGGAAUGGAGGGA	UCCCCCCGUUUCAUAAUGUAGUG	Cleavage
tae-miR1118a	TR638	1	22	150	171	CACUACAUUAUGGAAUGGAGGG	UUCUCCAUUCCAUAAUGUAGCG	Cleavage
tae-miR1118a	TR24249	1	22	161	182	CACUACAUUAUGGAAUGGAGGG	CACUCCAUUCCACAAUGUAGUG	Translation
tae-miR1119a	TR153	1	24	413	436	UGGCACGGCGUGAUGCUGAGUCAG	CUGACUCAGCAUCACGCCGUGCCA	Cleavage
tae-miR1119a	TR14086	1	24	277	300	UGGCACGGCGUGAUGCUGAGUCAG	CUGACUCAGCAUCACGCCGUGCCA	Cleavage
tae-miR1119a	TR14023	1	24	267	290	UGGCACGGCGUGAUGCUGAGUCAG	CUGACUCAGCAUCACGCCGUGCCA	Cleavage
tae-miR1119a	TR15589	1	24	215	238	UGGCACGGCGUGAUGCUGAGUCAG	CUGGCUGAGCAUCACGCCGUGCCA	Cleavage
tae-miR1119a	TR14490	1	24	234	257	UGGCACGGCGUGAUGCUGAGUCAG	CUGGCUGAGCAUCACGCCGUGCCA	Cleavage
tae-miR1121a	TR44082	1	22	398	419	AGUAGUGAUCUAAACGCUCUUA	UAAGAGCGUUUAGAUCACUACU	Cleavage
tae-miR1121a	TR2331	1	22	204	225	AGUAGUGAUCUAAACGCUCUUA	UAAGAGCGUUUAGAUCACUACU	Cleavage
tae-miR1121a	TR38275	1	22	681	702	AGUAGUGAUCUAAACGCUCUUA	UAAGAGCGUUUAGAUCAUUACU	Cleavage
tae-miR1121a	TR43839	1	22	21	42	AGUAGUGAUCUAAACGCUCUUA	UAAGAGUGUUUAGAUCACUACU	Cleavage
tae-miR1121a	TR23801	1	22	106	127	AGUAGUGAUCUAAACGCUCUUA	UAAGAGUGUUUAGAUCACUACU	Cleavage
tae-miR1121a	TR3299	1	22	360	381	AGUAGUGAUCUAAACGCUCUUA	UAAGAGCGUUUAGAUCACUACC	Cleavage
tae-miR1121a	TR3746	1	22	351	372	AGUAGUGAUCUAAACGCUCUUA	UAAGAGCGUUUAGAUCACUACC	Cleavage
tae-miR1121a	TR19759	1	22	388	409	AGUAGUGAUCUAAACGCUCUUA	UAAGAGCGUUUAGAUCACUACC	Cleavage
tae-miR1121a	TR19742	1	22	325	346	AGUAGUGAUCUAAACGCUCUUA	UAAGAGCGUUUAGAUCACUACC	Cleavage
tae-miR1121a	TR40436	1	22	59	80	AGUAGUGAUCUAAACGCUCUUA	UAAGAGCGUUUAGAUCACUACA	Cleavage
tae-miR1121a	TR26685	1	22	362	383	AGUAGUGAUCUAAACGCUCUUA	UAAGAGCAUUUAGAUCACUACU	Cleavage
tae-miR1121a	TR39283	1	22	470	491	AGUAGUGAUCUAAACGCUCUUA	UAAAAGCGUUUAGAUCACUACU	Cleavage
tae-miR1121a	TR20851	1	22	238	259	AGUAGUGAUCUAAACGCUCUUA	UAAGAGCGUUUAGAUCACUAUA	Cleavage
tae-miR1121a	TR560	1	21	675	695	AGUAGUGAUCUAAACGCUCUU	AGGAGUGUUUAGAUCACUACU	Cleavage
tae-miR1121a	TR5786	1	22	873	894	AGUAGUGAUCUAAACGCUCUUA	UAAGAGUGUUUAGAUCACUAAU	Cleavage
tae-miR1121a	TR34412	1	22	257	278	AGUAGUGAUCUAAACGCUCUUA	UAAGAGCGUUUAAAUCACUAUU	Translation
tae-miR1121a	TR4699	1	20	1	20	AGUAGUGAUCUAAACGCUCU	AGAGCGUUUAGAUCACUAUU	Cleavage
tae-miR1121a	TR4698	1	20	1	20	AGUAGUGAUCUAAACGCUCU	AGAGCGUUUAGAUCACUAUU	Cleavage
tae-miR1121a	TR28034	1	22	274	295	AGUAGUGAUCUAAACGCUCUUA	UAAAAGUGUUUAGAUUACUACU	Cleavage
tae-miR1121a	TR28034	1	22	433	454	AGUAGUGAUCUAAACGCUCUUA	UAAAAGUGUUUAGAUUACUACU	Cleavage
tae-miR1121a	TR5737	1	22	444	465	AGUAGUGAUCUAAACGCUCUUA	UUAGAGCAUUUAGAUCACUACU	Cleavage
tae-miR1121a	TR41850	1	22	237	258	AGUAGUGAUCUAAACGCUCUUA	UAAGAGCAUUUAGAUCAUUAUU	Cleavage
tae-miR1121a	TR37390	1	22	380	401	AGUAGUGAUCUAAACGCUCUUA	UAAAAGCGUUUAGACCACUACU	Cleavage
tae-miR1121a	TR7727	1	22	266	287	AGUAGUGAUCUAAACGCUCUUA	UAAGAUCUUUUAGAUCACUACU	Cleavage
tae-miR1121a	TR3015	1	20	172	191	AGUAGUGAUCUAAACGCUCU	AAAGCGUUUAGAUUACUACU	Cleavage
tae-miR1122a	TR38515	1	20	812	831	UAGAUACAUCCGUAUCUAGA	UCUAGAUAUGGAUGUAUCUA	Cleavage
tae-miR1122a	TR42352	1	20	1082	1101	UAGAUACAUCCGUAUCUAGA	UUUAGAUACAGAUGUAUCUA	Translation
tae-miR1122a	TR26610	1	20	96	115	UAGAUACAUCCGUAUCUAGA	UCUGGAUAUAGAUGUAUCUA	Translation
tae-miR1122a	TR24856	1	20	133	152	UAGAUACAUCCGUAUCUAGA	UUCAGAUACGGAUGUAUCUG	Cleavage
tae-miR1122a	TR144	1	20	141	160	UAGAUACAUCCGUAUCUAGA	UCUACAUACAGAUGUAUCUA	Translation
tae-miR1122a	TR41868	1	20	131	150	UAGAUACAUCCGUAUCUAGA	UCUAGACACGAAUGUAUCUA	Translation
tae-miR1128a	TR31208	1	21	82	102	UACUACUCCCUCCGUCCGAAA	UUUCGGACGGAGGGAGUAGUA	Cleavage
tae-miR1128a	TR24259	1	21	494	514	UACUACUCCCUCCGUCCGAAA	UUUGGGACGGAGGGAGUAGUA	Cleavage
tae-miR1128a	TR42328	1	21	27	47	UACUACUCCCUCCGUCCGAAA	UUUGGGAUGGAGGGAGUAGUA	Cleavage
tae-miR1128a	TR38605	1	20	757	776	UACUACUCCCUCCGUCCGAA	UUUGGACGGGGGGAGUGGUA	Cleavage
tae-miR1128a	TR40717	1	21	21	41	UACUACUCCCUCCGUCCGAAA	UUUCGGACGGAGGGAGUAGCA	Cleavage
tae-miR1128a	TR593	1	21	226	246	UACUACUCCCUCCGUCCGAAA	UUCCGGACGGAGGGAGUAGUU	Cleavage
tae-miR1128a	TR40049	1	20	384	403	UACUACUCCCUCCGUCCGAA	CCCGGACGGAGGGAGUAGUA	Cleavage
tae-miR1128a	TR36434	1	21	18	38	UACUACUCCCUCCGUCCGAAA	UUCCGGACGGAGGGAGUAGUU	Cleavage
tae-miR1128a	TR36358	1	21	3	23	UACUACUCCCUCCGUCCGAAA	UUCCGGACGGAGGGAGUAGUU	Cleavage
tae-miR1128a	TR24391	1	21	438	458	UACUACUCCCUCCGUCCGAAA	UUUGGGAUGGAGGGAGUAGUA	Cleavage
tae-miR1128a	TR27014	1	21	213	233	UACUACUCCCUCCGUCCGAAA	UUCCGGAUGGAGGGAGUAGUA	Cleavage
tae-miR1128a	TR5785	1	21	849	869	UACUACUCCCUCCGUCCGAAA	UUCCGAACGGAGGGAGUAGUA	Cleavage
tae-miR1128a	TR41416	1	21	138	158	UACUACUCCCUCCGUCCGAAA	UUUGGAACGGAGGGAGUAGUA	Cleavage
tae-miR1128a	TR29928	1	21	161	181	UACUACUCCCUCCGUCCGAAA	UUCCGGAUGGAGGGAGUAGUA	Cleavage
tae-miR1128a	TR28385	1	20	200	219	UACUACUCCCUCCGUCCGAA	UUCGGACGGAGGGAGUAUUA	Cleavage
tae-miR1128a	TR22200	1	20	205	224	UACUACUCCCUCCGUCCGAA	UUCGGACGGAGGGAGUAUUA	Cleavage
tae-miR1128a	TR22913	1	21	521	541	UACUACUCCCUCCGUCCGAAA	UUUAGCACGGAGGGAGUAGUA	Cleavage
tae-miR1128a	TR40796	1	21	73	93	UACUACUCCCUCCGUCCGAAA	UUUGGAACGGAGGGAGUAGUA	Cleavage
tae-miR1128a	TR1497	1	21	141	161	UACUACUCCCUCCGUCCGAAA	UUUGGGACGGAGGGAGUAGUU	Cleavage
tae-miR1128a	TR741	1	21	154	174	UACUACUCCCUCCGUCCGAAA	UUCCGAACGGAGGGAGUAGUA	Cleavage
tae-miR1128a	TR42058	1	20	54	73	UACUACUCCCUCCGUCCGAA	UUGGGACGGAGGGAGUAGUA	Cleavage
tae-miR1128a	TR40673	1	21	34	54	UACUACUCCCUCCGUCCGAAA	UUUGGAACGGAGGGAGUAGUA	Cleavage
tae-miR1128a	TR2759	1	21	67	87	UACUACUCCCUCCGUCCGAAA	UUUGGAACGGAGGGAGUAGUA	Cleavage
tae-miR1128a	TR39179	1	21	3	23	UACUACUCCCUCCGUCCGAAA	UUUGGAACGGAGGGAGUAGUA	Cleavage
tae-miR1128a	TR28067	1	20	432	451	UACUACUCCCUCCGUCCGAA	UUGGGACGGAGGUAGUAGUA	Cleavage
tae-miR1128a	TR27909	1	20	137	156	UACUACUCCCUCCGUCCGAA	UUAUGACGGAGGGAGUAGUA	Cleavage
tae-miR1130a	TR38766	1	23	1288	1310	CCUCCGUCUCGUAAUGUAAGACG	UGUCUUAUAUUAUGAGACGGAGG	Cleavage
tae-miR1130a	TR38754	1	23	47	69	CCUCCGUCUCGUAAUGUAAGACG	CGUCUUAUAUUAUGAGGCGGAGG	Cleavage
tae-miR1130a	TR25088	1	22	190	211	CCUCCGUCUCGUAAUGUAAGAC	GUCUUACAUUAUGAGACGGAGG	Cleavage
tae-miR1130a	TR34686	1	23	214	236	CCUCCGUCUCGUAAUGUAAGACG	CGUCUUACAUUAUGGGACGGAGG	Cleavage
tae-miR1130a	TR41544	1	23	18	40	CCUCCGUCUCGUAAUGUAAGACG	CGUCUUAUAUUAUGGGACGGAGG	Cleavage
tae-miR1130a	TR41171	1	23	326	348	CCUCCGUCUCGUAAUGUAAGACG	CGUCCUACAUUAUGGGACGGAGG	Cleavage
tae-miR1130a	TR382	1	21	540	560	CCUCCGUCUCGUAAUGUAAGA	UCUUAUAUUAUGGGACGGAGG	Cleavage
tae-miR1130a	TR23856	1	21	5	25	CCUCCGUCUCGUAAUGUAAGA	UCUUACAUUGUGGGACGGAGG	Cleavage
tae-miR1130a	TR38284	1	21	681	701	CCUCCGUCUCGUAAUGUAAGA	UCUUAUAUUAUGGGAUGGAGG	Cleavage
tae-miR1130a	TR35844	1	21	1088	1108	CCUCCGUCUCGUAAUGUAAGA	UCUUAUAUUAUGGGAUGGAGG	Cleavage
tae-miR1130a	TR20453	1	21	397	417	CCUCCGUCUCGUAAUGUAAGA	UCUUAUAUUAUGGGACGGAGG	Cleavage
tae-miR1130a	TR28263	1	21	313	333	CCUCCGUCUCGUAAUGUAAGA	UCUUAUAUUAUGGGAUGGAGG	Cleavage
tae-miR1130a	TR28252	1	21	313	333	CCUCCGUCUCGUAAUGUAAGA	UCUUAUAUUAUGGGAUGGAGG	Cleavage
tae-miR1130a	TR43317	1	21	2	22	CCUCCGUCUCGUAAUGUAAGA	UCUUAUAUUAUGGGACGGAGG	Cleavage
tae-miR1130a	TR44378	1	21	9	29	CCUCCGUCUCGUAAUGUAAGA	UCUUAUAUUAUGGGACGGAGG	Cleavage
tae-miR1130a	TR42448	1	21	34	54	CCUCCGUCUCGUAAUGUAAGA	UCUUAUAUUAUGGGACGGAGG	Cleavage
tae-miR1130a	TR38965	1	21	1	21	CCUCCGUCUCGUAAUGUAAGA	UCUUAUAUUAUGGGAUGGAGG	Cleavage
tae-miR1130a	TR37247	1	21	3	23	CCUCCGUCUCGUAAUGUAAGA	UCUUGUAUUAUGGGACGGAGG	Cleavage
tae-miR1130a	TR3946	1	22	86	107	CCUCCGUCUCGUAAUGUAAGAC	GACUUAUAUUAUGGGACGGAGG	Cleavage
tae-miR1130a	TR3945	1	22	74	95	CCUCCGUCUCGUAAUGUAAGAC	GACUUAUAUUAUGGGACGGAGG	Cleavage
tae-miR1130a	TR36547	1	20	249	268	CCUCCGUCUCGUAAUGUAAG	CUUAUAUUAUGGGACGGAGG	Cleavage
tae-miR1130a	TR40232	1	20	257	276	CCUCCGUCUCGUAAUGUAAG	UUUAUAUUAUGGGACGGAGG	Cleavage
tae-miR1133a	TR22125	1	22	478	499	CAUAUACUCCCUCCGUCCGAAA	UUUCGGACGGAGGGAGUAUUUG	Cleavage
tae-miR1133a	TR36227	1	22	3	24	CAUAUACUCCCUCCGUCCGAAA	UUUCGGACGGAGGGAGUAUAUA	Cleavage
tae-miR1133a	TR36804	1	22	4	25	CAUAUACUCCCUCCGUCCGAAA	UUUCGGAUGGAGGGAGUACAUG	Cleavage
tae-miR1133a	TR41709	1	22	29	50	CAUAUACUCCCUCCGUCCGAAA	UUUGGGACGGAGGGAGUAUAUG	Cleavage
tae-miR1133a	TR29510	1	22	2	23	CAUAUACUCCCUCCGUCCGAAA	UUUAGAACGGAGGGAGUAUAUG	Cleavage
tae-miR1133a	TR36285	1	21	74	94	CAUAUACUCCCUCCGUCCGAA	UCCGGACGGAGGGAGUAUAUU	Cleavage
tae-miR1133a	TR4738	1	20	54	73	CAUAUACUCCCUCCGUCCGA	UUGGACGGAGGGAGUAUAUU	Cleavage
tae-miR1133a	TR28529	1	22	140	161	CAUAUACUCCCUCCGUCCGAAA	UGUCAGACGGAGGGAGUAUAUU	Cleavage
tae-miR1134a	TR43587	1	23	10	32	CAACAACAACAAGAAGAAGAAGA	UUUUCUUCUUCUUGUUGUGGUUG	Cleavage
tae-miR1134a	TR8132	1	23	99	121	CAACAACAACAAGAAGAAGAAGA	UCUUCUGCUUCUUGUUGUUGUUU	Cleavage
tae-miR1134a	TR16586	1	22	27	48	CAACAACAACAAGAAGAAGAAG	CUUCUUCCCCUUGUUGUUGUUG	Cleavage
tae-miR1134a	TR16690	1	22	27	48	CAACAACAACAAGAAGAAGAAG	CUUCUUCCCCUUGUUGUUGUUG	Cleavage
tae-miR1134a	TR22441	1	20	166	185	CAACAACAACAAGAAGAAGA	CCUUUUUUUUGUUGUUGUUG	Cleavage
tae-miR1135a	TR740	1	24	316	339	CUGCGACAAGUAAUUCCGAACGGA	UCCGUUCGGAAUUACUUGUCGCAG	Cleavage
tae-miR1135a	TR14396	1	24	261	284	CUGCGACAAGUAAUUCCGAACGGA	UCCGUUCUGAAUUACUUGUCGCAG	Cleavage
tae-miR1135a	TR36050	1	24	566	589	CUGCGACAAGUAAUUCCGAACGGA	UCCGUUCGGAAUUACUUGUCUCGG	Cleavage
tae-miR1135a	TR43091	1	24	381	404	CUGCGACAAGUAAUUCCGAACGGA	UCCAUCCGGAAUUACUUGUUGCAG	Cleavage
tae-miR1136a	TR741	1	24	126	149	UUGUCGCAGGUAUGGAUGUAUCUA	UAGAUACAUUCAUUUCUGCGACAA	Translation
tae-miR1136a	TR23192	1	24	42	65	UUGUCGCAGGUAUGGAUGUAUCUA	UAGAUACAUCCAUUUCUGUGACAA	Translation
tae-miR1136a	TR40036	1	24	128	151	UUGUCGCAGGUAUGGAUGUAUCUA	UACAUACAUCCAUUUCUGCGACGA	Translation
tae-miR1137a	TR2015	1	20	57	76	UAGUACAAAGUUGAGUCAUC	GAUGACUCAACUUUGUACUA	Cleavage
tae-miR1137a	TR25408	1	20	57	76	UAGUACAAAGUUGAGUCAUC	GAUGACUCAACUUUGUACUU	Cleavage
tae-miR1137a	TR23894	1	20	57	76	UAGUACAAAGUUGAGUCAUC	GAUGACUCAACUUUGUACUU	Cleavage
tae-miR1137a	TR21306	1	20	95	114	UAGUACAAAGUUGAGUCAUC	AGUGACUCAACUUUGUACUA	Cleavage
tae-miR1137a	TR19302	1	20	182	201	UAGUACAAAGUUGAGUCAUC	GAUGACUAAACUUUGUACUA	Cleavage
tae-miR1137a	TR19317	1	20	183	202	UAGUACAAAGUUGAGUCAUC	GAUGACUAAACUUUGUACUA	Cleavage
tae-miR1137a	TR19312	1	20	184	203	UAGUACAAAGUUGAGUCAUC	GAUGACUAAACUUUGUACUA	Cleavage
tae-miR1137a	TR14722	1	20	94	113	UAGUACAAAGUUGAGUCAUC	AGUGACUCAACUUUGUACUA	Cleavage
tae-miR1138a	TR26834	1	23	163	185	GCUUAGAUGUGACAUCCUUAAAA	UUUUAAGGAUGUCACAUCUAAGC	Cleavage
tae-miR1138a	TR37587	1	23	445	467	GCUUAGAUGUGACAUCCUUAAAA	UUUUAAGGAUGUCACAUCUAAGC	Cleavage
tae-miR1138a	TR32521	1	23	138	160	GCUUAGAUGUGACAUCCUUAAAA	UUUUCUGGAUGUCACAUCUAAGC	Cleavage
tae-miR1139a	TR42511	1	22	16	37	AGAGUAACAUACACUAGUAACA	UGUUACUAGUCUAAGUUACUCU	Translation
tae-miR159d	TR31693	1	20	97	116	UUUGGAUUGAAGGGAGCUCU	GGAGCUCCCUUCAGUCCAAG	Cleavage
tae-miR159d	TR31693	1	20	97	116	UUUGGAUUGAAGGGAGCUCU	GGAGCUCCCUUCAGUCCAAG	Cleavage
tae-miR160a	TR28832	1	20	340	359	UGCCUGGCUCCCUGUAUGCC	GUCAUACAGAGAGCCAGGCA	Translation
tae-miR160a	TR28832	1	20	340	359	UGCCUGGCUCCCUGUAUGCC	GUCAUACAGAGAGCCAGGCA	Translation
tae-miR164a	TR7846	1	21	141	161	UGGAGAAGCAGGGCACGUGCA	UGCAUGUGCCUUUCUUCUCCA	Translation
tae-miR164a	TR15328	1	20	103	122	UGGAGAAGCAGGGCACGUGC	GCACGUGCUCUGCUUCUUCU	Cleavage
tae-miR2004a	TR5916	1	24	189	212	UUUGUUUUUAUGUUAUUUUGUGAA	UUUCCAAAAUGACAUGGAAACAAA	Cleavage
tae-miR2004a	TR43415	1	24	290	313	UUUGUUUUUAUGUUAUUUUGUGAA	UCUGCAAAAAAAUAUGAAAACAAA	Cleavage
tae-miR2004a	TR40087	1	24	279	302	UUUGUUUUUAUGUUAUUUUGUGAA	UCUGCAAAAAAAUAUGAAAACAAA	Cleavage
tae-miR2004a	TR32684	1	23	570	592	UUUGUUUUUAUGUUAUUUUGUGA	UGAAAAAAUAAAAUAAAAACAAA	Cleavage
ta-miR044a	TR4268	1	20	221	240	UGAGAAGGUAGAUCAUAAUA	AAUUAUGAUCUAUCUUCUUA	Cleavage
ta-miR044a	TR2552	1	20	242	261	UGAGAAGGUAGAUCAUAAUA	AAUUAUGAUCUAUCUUCUUA	Cleavage
ta-miR044a	TR4268	1	20	221	240	UGAGAAGGUAGAUCAUAAUA	AAUUAUGAUCUAUCUUCUUA	Cleavage
ta-miR044a	TR2552	1	20	242	261	UGAGAAGGUAGAUCAUAAUA	AAUUAUGAUCUAUCUUCUUA	Cleavage
ta-miR044a	TR4268	1	20	221	240	UGAGAAGGUAGAUCAUAAUA	AAUUAUGAUCUAUCUUCUUA	Cleavage
ta-miR044a	TR2552	1	20	242	261	UGAGAAGGUAGAUCAUAAUA	AAUUAUGAUCUAUCUUCUUA	Cleavage
ta-miR044a	TR4268	1	20	221	240	UGAGAAGGUAGAUCAUAAUA	AAUUAUGAUCUAUCUUCUUA	Cleavage
ta-miR044a	TR2552	1	20	242	261	UGAGAAGGUAGAUCAUAAUA	AAUUAUGAUCUAUCUUCUUA	Cleavage
ta-miR044a	TR4268	1	20	221	240	UGAGAAGGUAGAUCAUAAUA	AAUUAUGAUCUAUCUUCUUA	Cleavage
ta-miR044a	TR2552	1	20	242	261	UGAGAAGGUAGAUCAUAAUA	AAUUAUGAUCUAUCUUCUUA	Cleavage
tae-miR2009b	TR5782	1	22	622	642	UCAGAUGAGAAGGCAGAUCAUA	UAUGAUCUGC-UUCUCAUCUGA	Cleavage
tae-miR2017a	TR36117	1	20	232	251	CUUAUGCAACGUCUGAGGAU	AUCCUCAGACGUUGCAUAAG	Cleavage
tae-miR2017a	TR35555	1	20	563	582	CUUAUGCAACGUCUGAGGAU	AUCCUCAGACGUUGCAUGAG	Cleavage
tae-miR2017a	TR40705	1	20	277	296	CUUAUGCAACGUCUGAGGAU	AUCCUCAGACGUUGCAUACG	Cleavage
tae-miR2017a	TR39905	1	20	878	897	CUUAUGCAACGUCUGAGGAU	AUCCUCAGACGCUGCAUAAG	Translation
tae-miR2021a	TR19291	1	21	459	479	UUUUGUCACAUAUAAUACAUA	UAUGUAUUAUAUGUGACAAAA	Cleavage
tae-miR2021a	TR40049	1	21	247	267	UUUUGUCACAUAUAAUACAUA	UAUGUAUUAUAUGUGACAAAA	Cleavage
tae-miR444b	TR35256	1	21	85	105	UGCAGUUGCUGCCUCAAGCUU	GAGCAUGAGGCAACAACUGCA	Translation
tae-miR2031a	TR27033	1	21	429	449	AUAAGCACCGGUGCUUAAGAA	UUCUUAAGCAUCGGUGCUUGC	Cleavage
tae-miR2031a	TR33509	1	20	272	291	AUAAGCACCGGUGCUUAAGA	UCUUAAGCACCGUUGCUUAU	Cleavage
tae-miR2031a	TR44784	1	21	457	477	AUAAGCACCGGUGCUUAAGAA	UUGUUAAGCACCGAUGCUUAU	Cleavage
tae-miR2033a	TR38486	1	21	772	792	UAUUUCUUUACAGAGGGAGUA	UACUCCCUCUGUAAAGAAAUA	Cleavage
tae-miR2033a	TR35660	1	21	654	674	UAUUUCUUUACAGAGGGAGUA	UACUCCCUCUGUAAAGAAAUA	Cleavage
tae-miR2033a	TR43847	1	21	651	671	UAUUUCUUUACAGAGGGAGUA	UACUCCCUCUGUAAAGAAAUA	Cleavage
tae-miR2033a	TR37700	1	21	551	571	UAUUUCUUUACAGAGGGAGUA	UACUCCCUCUGUAAAGAAAUA	Cleavage
tae-miR2033a	TR37823	1	21	494	514	UAUUUCUUUACAGAGGGAGUA	UACUCCCUCUGUAAAGAAAUA	Cleavage
tae-miR2033a	TR33562	1	21	96	116	UAUUUCUUUACAGAGGGAGUA	UACUCCCUCUGUAAAGAAAUA	Cleavage
tae-miR2033a	TR40012	1	21	968	988	UAUUUCUUUACAGAGGGAGUA	UACUCCCUUUGUAAAGAAAUG	Cleavage
tae-miR2033a	TR36734	1	21	852	872	UAUUUCUUUACAGAGGGAGUA	UACUCCCUCCGUAAAGAAAUA	Cleavage
tae-miR2033a	TR560	1	21	653	673	UAUUUCUUUACAGAGGGAGUA	UACUCCCUCUGUAAACAAAUA	Cleavage
tae-miR2033a	TR28394	1	21	102	122	UAUUUCUUUACAGAGGGAGUA	UACUCCCUCUGUAAAGUAAUA	Cleavage
tae-miR2033a	TR26453	1	21	170	190	UAUUUCUUUACAGAGGGAGUA	UACUCCCUCUGUAAAGAAAUU	Cleavage
tae-miR2033a	TR37075	1	21	343	363	UAUUUCUUUACAGAGGGAGUA	UACUCCCUCCGUAAAGAAAUA	Cleavage
tae-miR2033a	TR37849	1	21	497	517	UAUUUCUUUACAGAGGGAGUA	UACCCCCUCUGUAAAGAAAUA	Cleavage
tae-miR2033a	TR489	1	21	243	263	UAUUUCUUUACAGAGGGAGUA	UAAUCCUUCUGUAAAGAAAUA	Cleavage
tae-miR2033a	TR44082	1	21	377	397	UAUUUCUUUACAGAGGGAGUA	UACUCUCUCCGUAAAGAAAUA	Cleavage
tae-miR2033a	TR7881	1	21	181	201	UAUUUCUUUACAGAGGGAGUA	UACUCCAUCUGUAAAGAAAUA	Cleavage
tae-miR2033a	TR18792	1	21	156	176	UAUUUCUUUACAGAGGGAGUA	UACUCCCUCUGUAAAGUAAUA	Cleavage
tae-miR2033a	TR15467	1	21	335	355	UAUUUCUUUACAGAGGGAGUA	UACUCCCUGUGUAAAGAAAUA	Cleavage
tae-miR2033a	TR44764	1	21	93	113	UAUUUCUUUACAGAGGGAGUA	UACUCCUUCCGUAAAGAAAUA	Cleavage
tae-miR2033a	TR33416	1	21	157	177	UAUUUCUUUACAGAGGGAGUA	UACUCCCUCCGUAAAGAAAUA	Cleavage
tae-miR2033a	TR41881	1	21	334	354	UAUUUCUUUACAGAGGGAGUA	UACUCCCUCUGUAAACAAAUA	Cleavage
tae-miR2033a	TR25714	1	21	41	61	UAUUUCUUUACAGAGGGAGUA	UACUCUCUCCGUAAAGAAAUA	Cleavage
tae-miR2033a	TR35628	1	21	138	158	UAUUUCUUUACAGAGGGAGUA	UACUACUUCUGUAAAGAAAUA	Cleavage
tae-miR2033a	TR26127	1	21	174	194	UAUUUCUUUACAGAGGGAGUA	UACUCUCUCCGUAAAGAAAUA	Cleavage
tae-miR2033a	TR19747	1	21	191	211	UAUUUCUUUACAGAGGGAGUA	UACCCCCUCUGUAAAGAAAUA	Cleavage
tae-miR2033a	TR1157	1	21	458	478	UAUUUCUUUACAGAGGGAGUA	UACUCCUUCUAUAAAGAAAUA	Translation
tae-miR2033a	TR3353	1	21	165	185	UAUUUCUUUACAGAGGGAGUA	UACUCCCUCCGUAAAGAAAUU	Cleavage
tae-miR2033a	TR35703	1	21	62	82	UAUUUCUUUACAGAGGGAGUA	UACUCCUCCUGUAAAGAAAUA	Cleavage
tae-miR2033a	TR4051	1	21	96	116	UAUUUCUUUACAGAGGGAGUA	UGCUCCCUCCGUAAAGAAAUA	Cleavage
tae-miR2033a	TR1638	1	21	95	115	UAUUUCUUUACAGAGGGAGUA	UGCUCCCUCCGUAAAGAAAUA	Cleavage
tae-miR2033a	TR1408	1	21	43	63	UAUUUCUUUACAGAGGGAGUA	UGCUCCCUCCGUAAAGAAAUA	Cleavage
tae-miR2033a	TR38794	1	21	1487	1507	UAUUUCUUUACAGAGGGAGUA	UACCCCCUCUUUAAAGAAAUA	Translation
tae-miR2033a	TR8436	1	21	97	117	UAUUUCUUUACAGAGGGAGUA	UACUCUCUAUGUAAAGAAAUA	Cleavage
tae-miR2033a	TR43839	1	20	1	20	UAUUUCUUUACAGAGGGAGU	ACUCCCUCCGUAAAGAAAUA	Cleavage
tae-miR2033a	TR8412	1	21	378	398	UAUUUCUUUACAGAGGGAGUA	UAUCCCCUCUGUAAAGAAGUA	Cleavage
tae-miR2033a	TR4436	1	21	44	64	UAUUUCUUUACAGAGGGAGUA	UGCUCCCUCCGUAAAGAAAUA	Cleavage
tae-miR2033a	TR3299	1	21	339	359	UAUUUCUUUACAGAGGGAGUA	UAUCCCCUCUGUAAAGAAGUA	Cleavage
tae-miR2033a	TR3746	1	21	330	350	UAUUUCUUUACAGAGGGAGUA	UAUCCCCUCUGUAAAGAAGUA	Cleavage
tae-miR2033a	TR19759	1	21	367	387	UAUUUCUUUACAGAGGGAGUA	UAUCCCCUCUGUAAAGAAGUA	Cleavage
tae-miR2033a	TR2895	1	21	43	63	UAUUUCUUUACAGAGGGAGUA	UGCUCCCUCCGUAAAGAAAUA	Cleavage
tae-miR2033a	TR19742	1	21	304	324	UAUUUCUUUACAGAGGGAGUA	UAUCCCCUCUGUAAAGAAGUA	Cleavage
tae-miR2033a	TR28364	1	21	92	112	UAUUUCUUUACAGAGGGAGUA	UACCCCCUCCGUAAAGAAAUA	Cleavage
tae-miR2033a	TR36100	1	21	111	131	UAUUUCUUUACAGAGGGAGUA	UACUCCCUCCUUAAAGAAAUA	Translation
tae-miR2033a	TR39568	1	21	458	478	UAUUUCUUUACAGAGGGAGUA	UACUCCCUCCAUAAAGAAAUA	Translation
tae-miR2033a	TR14615	1	21	87	107	UAUUUCUUUACAGAGGGAGUA	UACUUCCUUCGUAAAGAAAUA	Cleavage
tae-miR2033a	TR35708	1	21	18	38	UAUUUCUUUACAGAGGGAGUA	UACUCCCUCCAUAAAGAAAUA	Translation
tae-miR2033a	TR40113	1	21	385	405	UAUUUCUUUACAGAGGGAGUA	UACUCCCUCCAUAAAGAAAUA	Translation
tae-miR2033a	TR43782	1	21	384	404	UAUUUCUUUACAGAGGGAGUA	UACUCCCCCCGUAAAGAAAUA	Cleavage
tae-miR2033a	TR7727	1	20	246	265	UAUUUCUUUACAGAGGGAGU	ACUCACUUUGUAAAGAAAUA	Cleavage
tae-miR2033a	TR42336	1	21	224	244	UAUUUCUUUACAGAGGGAGUA	UACUCCCUGAGUAAAGAAAUA	Cleavage
tae-miR2033a	TR37732	1	20	1	20	UAUUUCUUUACAGAGGGAGU	ACUCACUCUCUAAAGAAAUA	Translation
tae-miR2033b	TR489	1	21	243	263	UAUUUCUUUACAGAAGGAGUA	UAAUCCUUCUGUAAAGAAAUA	Cleavage
tae-miR2033b	TR38486	1	21	772	792	UAUUUCUUUACAGAAGGAGUA	UACUCCCUCUGUAAAGAAAUA	Cleavage
tae-miR2033b	TR44764	1	21	93	113	UAUUUCUUUACAGAAGGAGUA	UACUCCUUCCGUAAAGAAAUA	Cleavage
tae-miR2033b	TR35660	1	21	654	674	UAUUUCUUUACAGAAGGAGUA	UACUCCCUCUGUAAAGAAAUA	Cleavage
tae-miR2033b	TR35628	1	21	138	158	UAUUUCUUUACAGAAGGAGUA	UACUACUUCUGUAAAGAAAUA	Cleavage
tae-miR2033b	TR43847	1	21	651	671	UAUUUCUUUACAGAAGGAGUA	UACUCCCUCUGUAAAGAAAUA	Cleavage
tae-miR2033b	TR37700	1	21	551	571	UAUUUCUUUACAGAAGGAGUA	UACUCCCUCUGUAAAGAAAUA	Cleavage
tae-miR2033b	TR1157	1	21	458	478	UAUUUCUUUACAGAAGGAGUA	UACUCCUUCUAUAAAGAAAUA	Translation
tae-miR2033b	TR37823	1	21	494	514	UAUUUCUUUACAGAAGGAGUA	UACUCCCUCUGUAAAGAAAUA	Cleavage
tae-miR2033b	TR7881	1	21	181	201	UAUUUCUUUACAGAAGGAGUA	UACUCCAUCUGUAAAGAAAUA	Cleavage
tae-miR2033b	TR35703	1	21	62	82	UAUUUCUUUACAGAAGGAGUA	UACUCCUCCUGUAAAGAAAUA	Cleavage
tae-miR2033b	TR33562	1	21	96	116	UAUUUCUUUACAGAAGGAGUA	UACUCCCUCUGUAAAGAAAUA	Cleavage
tae-miR2033b	TR40012	1	21	968	988	UAUUUCUUUACAGAAGGAGUA	UACUCCCUUUGUAAAGAAAUG	Cleavage
tae-miR2033b	TR26453	1	21	170	190	UAUUUCUUUACAGAAGGAGUA	UACUCCCUCUGUAAAGAAAUU	Cleavage
tae-miR2033b	TR36734	1	21	852	872	UAUUUCUUUACAGAAGGAGUA	UACUCCCUCCGUAAAGAAAUA	Cleavage
tae-miR2033b	TR11602	1	20	56	75	UAUUUCUUUACAGAAGGAGU	ACUUUUUCUGUAAAGAAAUN	Cleavage
tae-miR2033b	TR37075	1	21	343	363	UAUUUCUUUACAGAAGGAGUA	UACUCCCUCCGUAAAGAAAUA	Cleavage
tae-miR2033b	TR37849	1	21	497	517	UAUUUCUUUACAGAAGGAGUA	UACCCCCUCUGUAAAGAAAUA	Cleavage
tae-miR2033b	TR15467	1	21	335	355	UAUUUCUUUACAGAAGGAGUA	UACUCCCUGUGUAAAGAAAUA	Cleavage
tae-miR2033b	TR33416	1	21	157	177	UAUUUCUUUACAGAAGGAGUA	UACUCCCUCCGUAAAGAAAUA	Cleavage
tae-miR2033b	TR19747	1	21	191	211	UAUUUCUUUACAGAAGGAGUA	UACCCCCUCUGUAAAGAAAUA	Cleavage
tae-miR2033b	TR43839	1	20	1	20	UAUUUCUUUACAGAAGGAGU	ACUCCCUCCGUAAAGAAAUA	Cleavage
tae-miR319e	TR31693	1	21	95	115	UUGGACUGAAGGGAGCUCCCU	AGGGAGCUCCCUUCAGUCCAA	Cleavage
ta-miR002a	TR34536	1	21	357	377	ACCCCUAGGUCGUCAAUUUGA	UCAAAUUGACGACCUAGGGGU	Cleavage
ta-miR003a	TR42906	1	21	171	191	AUAAAAGGGGAUGUAUCUAGA	UCUAGAUACAUCUUCUUUUAU	Cleavage
ta-miR003a	TR24869	1	21	438	458	AUAAAAGGGGAUGUAUCUAGA	UCUAGAUACAUCUUCUUUUAU	Cleavage
ta-miR003a	TR37741	1	21	4	24	AUAAAAGGGGAUGUAUCUAGA	UCUAGAUACAUCCCUUUUUGU	Cleavage
ta-miR003a	TR24868	1	21	352	372	AUAAAAGGGGAUGUAUCUAGA	UCUAGAUACAUCUUCUUUUAU	Cleavage
ta-miR003a	TR31208	1	21	42	62	AUAAAAGGGGAUGUAUCUAGA	UCUAGAUGCAUUCCUUUUUGU	Cleavage
ta-miR003a	TR3336	1	21	385	405	AUAAAAGGGGAUGUAUCUAGA	UCAGGAUACAUCCCUUUUUAU	Cleavage
ta-miR003a	TR44612	1	21	18	38	AUAAAAGGGGAUGUAUCUAGA	UCGAGAUACAUCACCUUUUAU	Translation
ta-miR003a	TR44519	1	21	254	274	AUAAAAGGGGAUGUAUCUAGA	UCUAAAUACAUCCACUUUUAU	Cleavage
ta-miR003a	TR25851	1	20	230	249	AUAAAAGGGGAUGUAUCUAG	CGGGAUACAUCUCCUUUUAU	Cleavage
ta-miR003a	TR42906	1	21	171	191	AUAAAAGGGGAUGUAUCUAGA	UCUAGAUACAUCUUCUUUUAU	Cleavage
ta-miR003a	TR24869	1	21	438	458	AUAAAAGGGGAUGUAUCUAGA	UCUAGAUACAUCUUCUUUUAU	Cleavage
ta-miR003a	TR37741	1	21	4	24	AUAAAAGGGGAUGUAUCUAGA	UCUAGAUACAUCCCUUUUUGU	Cleavage
ta-miR003a	TR24868	1	21	352	372	AUAAAAGGGGAUGUAUCUAGA	UCUAGAUACAUCUUCUUUUAU	Cleavage
ta-miR003a	TR31208	1	21	42	62	AUAAAAGGGGAUGUAUCUAGA	UCUAGAUGCAUUCCUUUUUGU	Cleavage
ta-miR003a	TR3336	1	21	385	405	AUAAAAGGGGAUGUAUCUAGA	UCAGGAUACAUCCCUUUUUAU	Cleavage
ta-miR003a	TR44612	1	21	18	38	AUAAAAGGGGAUGUAUCUAGA	UCGAGAUACAUCACCUUUUAU	Translation
ta-miR003a	TR44519	1	21	254	274	AUAAAAGGGGAUGUAUCUAGA	UCUAAAUACAUCCACUUUUAU	Cleavage
ta-miR003a	TR25851	1	20	230	249	AUAAAAGGGGAUGUAUCUAG	CGGGAUACAUCUCCUUUUAU	Cleavage
ta-miR004a	TR44054	1	20	359	378	UCACAAAUAUAAGAUGUUCU	AGAACAUCUUAUAUUUGUGA	Cleavage
ta-miR004a	TR24155	1	20	379	398	UCACAAAUAUAAGAUGUUCU	AGAGCAUCUUAUAUUUGUGA	Cleavage
ta-miR004a	TR36353	1	20	103	122	UCACAAAUAUAAGAUGUUCU	UGAACAUCUUAUAUUUGUGA	Cleavage
ta-miR004a	TR3960	1	20	190	209	UCACAAAUAUAAGAUGUUCU	AAAACAUCUUAUAUUUGUGA	Cleavage
ta-miR004a	TR11801	1	20	148	167	UCACAAAUAUAAGAUGUUCU	GAAACAUCUUAUAUUUGUGA	Cleavage
ta-miR004a	TR43639	1	20	503	522	UCACAAAUAUAAGAUGUUCU	AAAACAUCUUAUAUUUGUGA	Cleavage
ta-miR004a	TR43652	1	20	546	565	UCACAAAUAUAAGAUGUUCU	AAAACAUCUUAUAUUUGUGA	Cleavage
ta-miR004a	TR41101	1	20	1451	1470	UCACAAAUAUAAGAUGUUCU	AAAACAUCUUAUAUUUGUGA	Cleavage
ta-miR004a	TR43070	1	20	112	131	UCACAAAUAUAAGAUGUUCU	AGAGCACCUUAUAUUUGUGA	Cleavage
ta-miR004a	TR44054	1	20	359	378	UCACAAAUAUAAGAUGUUCU	AGAACAUCUUAUAUUUGUGA	Cleavage
ta-miR004a	TR24155	1	20	379	398	UCACAAAUAUAAGAUGUUCU	AGAGCAUCUUAUAUUUGUGA	Cleavage
ta-miR004a	TR36353	1	20	103	122	UCACAAAUAUAAGAUGUUCU	UGAACAUCUUAUAUUUGUGA	Cleavage
ta-miR004a	TR3960	1	20	190	209	UCACAAAUAUAAGAUGUUCU	AAAACAUCUUAUAUUUGUGA	Cleavage
ta-miR004a	TR11801	1	20	148	167	UCACAAAUAUAAGAUGUUCU	GAAACAUCUUAUAUUUGUGA	Cleavage
ta-miR004a	TR43639	1	20	503	522	UCACAAAUAUAAGAUGUUCU	AAAACAUCUUAUAUUUGUGA	Cleavage
ta-miR004a	TR43652	1	20	546	565	UCACAAAUAUAAGAUGUUCU	AAAACAUCUUAUAUUUGUGA	Cleavage
ta-miR004a	TR41101	1	20	1451	1470	UCACAAAUAUAAGAUGUUCU	AAAACAUCUUAUAUUUGUGA	Cleavage
ta-miR004a	TR43070	1	20	112	131	UCACAAAUAUAAGAUGUUCU	AGAGCACCUUAUAUUUGUGA	Cleavage
ta-miR004a	TR44054	1	20	359	378	UCACAAAUAUAAGAUGUUCU	AGAACAUCUUAUAUUUGUGA	Cleavage
ta-miR004a	TR24155	1	20	379	398	UCACAAAUAUAAGAUGUUCU	AGAGCAUCUUAUAUUUGUGA	Cleavage
ta-miR004a	TR36353	1	20	103	122	UCACAAAUAUAAGAUGUUCU	UGAACAUCUUAUAUUUGUGA	Cleavage
ta-miR004a	TR3960	1	20	190	209	UCACAAAUAUAAGAUGUUCU	AAAACAUCUUAUAUUUGUGA	Cleavage
ta-miR004a	TR11801	1	20	148	167	UCACAAAUAUAAGAUGUUCU	GAAACAUCUUAUAUUUGUGA	Cleavage
ta-miR004a	TR43639	1	20	503	522	UCACAAAUAUAAGAUGUUCU	AAAACAUCUUAUAUUUGUGA	Cleavage
ta-miR004a	TR43652	1	20	546	565	UCACAAAUAUAAGAUGUUCU	AAAACAUCUUAUAUUUGUGA	Cleavage
ta-miR004a	TR41101	1	20	1451	1470	UCACAAAUAUAAGAUGUUCU	AAAACAUCUUAUAUUUGUGA	Cleavage
ta-miR004a	TR43070	1	20	112	131	UCACAAAUAUAAGAUGUUCU	AGAGCACCUUAUAUUUGUGA	Cleavage
ta-miR005a	TR37495	1	21	641	661	UAAUGUAAGACGUUUUUUGAC	GUCAAAAAACGUCUUAUAUUA	Cleavage
ta-miR005a	TR8837	1	20	48	67	UAAUGUAAGACGUUUUUUGA	UCAAAAAACGUCUUACAUUA	Cleavage
ta-miR005a	TR4485	1	21	33	53	UAAUGUAAGACGUUUUUUGAC	GUCAAAAGACGUCUUAUAUUA	Cleavage
ta-miR005a	TR3949	1	21	113	133	UAAUGUAAGACGUUUUUUGAC	GUCAAAAAACGUCUUAUAUUU	Cleavage
ta-miR005a	TR25075	1	21	145	165	UAAUGUAAGACGUUUUUUGAC	GUCAAAAAACAUCUUACAUUA	Translation
ta-miR005a	TR38487	1	20	267	286	UAAUGUAAGACGUUUUUUGA	CCAAAAAACGUCUUACAUUU	Cleavage
ta-miR005a	TR34686	1	20	206	225	UAAUGUAAGACGUUUUUUGA	CAAAAAAACGUCUUACAUUA	Cleavage
ta-miR005a	TR25088	1	21	181	200	UAAUGUAAGACGUUUUUUGAC	GUCAAAAAA-GUCUUACAUUA	Cleavage
ta-miR005a	TR37495	1	21	641	661	UAAUGUAAGACGUUUUUUGAC	GUCAAAAAACGUCUUAUAUUA	Cleavage
ta-miR005a	TR8837	1	20	48	67	UAAUGUAAGACGUUUUUUGA	UCAAAAAACGUCUUACAUUA	Cleavage
ta-miR005a	TR4485	1	21	33	53	UAAUGUAAGACGUUUUUUGAC	GUCAAAAGACGUCUUAUAUUA	Cleavage
ta-miR005a	TR3949	1	21	113	133	UAAUGUAAGACGUUUUUUGAC	GUCAAAAAACGUCUUAUAUUU	Cleavage
ta-miR005a	TR25075	1	21	145	165	UAAUGUAAGACGUUUUUUGAC	GUCAAAAAACAUCUUACAUUA	Translation
ta-miR005a	TR38487	1	20	267	286	UAAUGUAAGACGUUUUUUGA	CCAAAAAACGUCUUACAUUU	Cleavage
ta-miR005a	TR34686	1	20	206	225	UAAUGUAAGACGUUUUUUGA	CAAAAAAACGUCUUACAUUA	Cleavage
ta-miR005a	TR25088	1	21	181	200	UAAUGUAAGACGUUUUUUGAC	GUCAAAAAA-GUCUUACAUUA	Cleavage
ta-miR005a	TR37495	1	21	641	661	UAAUGUAAGACGUUUUUUGAC	GUCAAAAAACGUCUUAUAUUA	Cleavage
ta-miR005a	TR8837	1	20	48	67	UAAUGUAAGACGUUUUUUGA	UCAAAAAACGUCUUACAUUA	Cleavage
ta-miR005a	TR4485	1	21	33	53	UAAUGUAAGACGUUUUUUGAC	GUCAAAAGACGUCUUAUAUUA	Cleavage
ta-miR005a	TR3949	1	21	113	133	UAAUGUAAGACGUUUUUUGAC	GUCAAAAAACGUCUUAUAUUU	Cleavage
ta-miR005a	TR25075	1	21	145	165	UAAUGUAAGACGUUUUUUGAC	GUCAAAAAACAUCUUACAUUA	Translation
ta-miR005a	TR38487	1	20	267	286	UAAUGUAAGACGUUUUUUGA	CCAAAAAACGUCUUACAUUU	Cleavage
ta-miR005a	TR34686	1	20	206	225	UAAUGUAAGACGUUUUUUGA	CAAAAAAACGUCUUACAUUA	Cleavage
ta-miR005a	TR25088	1	21	181	200	UAAUGUAAGACGUUUUUUGAC	GUCAAAAAA-GUCUUACAUUA	Cleavage
ta-miR005a	TR37495	1	21	641	661	UAAUGUAAGACGUUUUUUGAC	GUCAAAAAACGUCUUAUAUUA	Cleavage
ta-miR005a	TR8837	1	20	48	67	UAAUGUAAGACGUUUUUUGA	UCAAAAAACGUCUUACAUUA	Cleavage
ta-miR005a	TR4485	1	21	33	53	UAAUGUAAGACGUUUUUUGAC	GUCAAAAGACGUCUUAUAUUA	Cleavage
ta-miR005a	TR3949	1	21	113	133	UAAUGUAAGACGUUUUUUGAC	GUCAAAAAACGUCUUAUAUUU	Cleavage
ta-miR005a	TR25075	1	21	145	165	UAAUGUAAGACGUUUUUUGAC	GUCAAAAAACAUCUUACAUUA	Translation
ta-miR005a	TR38487	1	20	267	286	UAAUGUAAGACGUUUUUUGA	CCAAAAAACGUCUUACAUUU	Cleavage
ta-miR005a	TR34686	1	20	206	225	UAAUGUAAGACGUUUUUUGA	CAAAAAAACGUCUUACAUUA	Cleavage
ta-miR005a	TR25088	1	21	181	200	UAAUGUAAGACGUUUUUUGAC	GUCAAAAAA-GUCUUACAUUA	Cleavage
ta-miR008a	TR35942	1	21	616	636	AUACUUGUCGAAGAAAUGGAU	AUCCAUUUCUCCGACAAGUAU	Translation
ta-miR008a	TR34694	1	21	249	269	AUACUUGUCGAAGAAAUGGAU	AUUCAUUUCUUCGACGAGUAA	Cleavage
ta-miR008a	TR12807	1	21	49	69	AUACUUGUCGAAGAAAUGGAU	AUCUAUUCCUUCGACAAGUAU	Cleavage
ta-miR008a	TR6585	1	21	31	51	AUACUUGUCGAAGAAAUGGAU	AUCCAUUUCUGCGACAAGUAA	Translation
ta-miR008a	TR42719	1	21	29	49	AUACUUGUCGAAGAAAUGGAU	AUCCAUUUCUACGACAAGUAA	Translation
ta-miR008a	TR37384	1	21	3	23	AUACUUGUCGAAGAAAUGGAU	AUCCAUUUCUGCGACAAGUAA	Translation
ta-miR008a	TR34152	1	21	385	405	AUACUUGUCGAAGAAAUGGAU	AUCUAUUUCUAUGACAAGUAU	Translation
ta-miR008a	TR39124	1	21	12	32	AUACUUGUCGAAGAAAUGGAU	GUCCAUUUCCUCAACAAGUAU	Translation
ta-miR008a	TR6770	1	21	143	163	AUACUUGUCGAAGAAAUGGAU	GUCCAUUUCCUCAACAAGUAU	Translation
ta-miR009a	TR26295	1	21	121	141	AAUAAGUGUCGUGGUUUUAGU	ACUAAAACCACGACACUUAUU	Cleavage
ta-miR009a	TR3434	1	21	224	244	AAUAAGUGUCGUGGUUUUAGU	ACUAAAACCACGACACUUGGU	Cleavage
ta-miR009a	TR34771	1	20	269	288	AAUAAGUGUCGUGGUUUUAG	UUAAAACUGCGACACUUAUU	Cleavage
ta-miR009a	TR3515	1	21	753	773	AAUAAGUGUCGUGGUUUUAGU	ACUAAAUCCGUGACACUUAUU	Cleavage
ta-miR009a	TR39938	1	21	609	629	AAUAAGUGUCGUGGUUUUAGU	ACUAAAACCAGGUCACUUAUU	Translation
ta-miR009a	TR26295	1	21	121	141	AAUAAGUGUCGUGGUUUUAGU	ACUAAAACCACGACACUUAUU	Cleavage
ta-miR009a	TR3434	1	21	224	244	AAUAAGUGUCGUGGUUUUAGU	ACUAAAACCACGACACUUGGU	Cleavage
ta-miR009a	TR34771	1	20	269	288	AAUAAGUGUCGUGGUUUUAG	UUAAAACUGCGACACUUAUU	Cleavage
ta-miR009a	TR3515	1	21	753	773	AAUAAGUGUCGUGGUUUUAGU	ACUAAAUCCGUGACACUUAUU	Cleavage
ta-miR009a	TR39938	1	21	609	629	AAUAAGUGUCGUGGUUUUAGU	ACUAAAACCAGGUCACUUAUU	Translation
ta-miR010a	TR40184	1	21	970	990	AGACACUUACUUUGGGACGGA	UCCGUCCCAAAGUAAGUGACU	Cleavage
ta-miR010a	TR42755	1	21	387	407	AGACACUUACUUUGGGACGGA	UCCGUCCCAAAAUAAGUGUCU	Translation
ta-miR010a	TR36565	1	21	279	299	AGACACUUACUUUGGGACGGA	UCCGUCCCAAAAUAAGUGUCU	Translation
ta-miR010a	TR37472	1	21	421	441	AGACACUUACUUUGGGACGGA	UCCGUCCCAAAAUAAGUGUCU	Translation
ta-miR010a	TR32507	1	21	322	342	AGACACUUACUUUGGGACGGA	UCCGUCCCAAAAUAAGUGUCU	Translation
ta-miR010a	TR36171	1	21	326	346	AGACACUUACUUUGGGACGGA	UCCGUCCCAAACUAAGUGUCU	Translation
ta-miR010a	TR39990	1	21	72	92	AGACACUUACUUUGGGACGGA	UCCGUCCCAAAAUAAGUGUCU	Translation
ta-miR010a	TR35350	1	21	861	881	AGACACUUACUUUGGGACGGA	UCUGUCCCAAAAUAAGUGUCU	Translation
ta-miR010a	TR24259	1	21	391	411	AGACACUUACUUUGGGACGGA	UCCGUCUCAAAAUAAGUGUCU	Translation
ta-miR010a	TR2196	1	21	189	209	AGACACUUACUUUGGGACGGA	UCCGUCCCAAAAUAAGUGUCU	Translation
ta-miR010a	TR41339	1	20	201	220	AGACACUUACUUUGGGACGG	CUGUCCCAAAAUAAGUGUCU	Translation
ta-miR010a	TR17746	1	21	324	344	AGACACUUACUUUGGGACGGA	UUCGUCUCAAAAUAAGUGUCU	Translation
ta-miR010a	TR37605	1	20	389	408	AGACACUUACUUUGGGACGG	CCAUCCCAAAAUAAGUGUCU	Translation
ta-miR011a	TR2316	1	23	281	303	AAUGAACUUUGCACGCAUGUAGA	UCUACAUGCGUGCAAAGUUCAUU	Cleavage
ta-miR011a	TR1309	1	23	159	181	AAUGAACUUUGCACGCAUGUAGA	UCUACAUGCGUGCAAAGUUCAUU	Cleavage
ta-miR011a	TR25517	1	23	18	40	AAUGAACUUUGCACGCAUGUAGA	UCUACAUGCGUGCAAAGNUCAUU	Cleavage
ta-miR011a	TR2316	1	23	281	303	AAUGAACUUUGCACGCAUGUAGA	UCUACAUGCGUGCAAAGUUCAUU	Cleavage
ta-miR011a	TR1309	1	23	159	181	AAUGAACUUUGCACGCAUGUAGA	UCUACAUGCGUGCAAAGUUCAUU	Cleavage
ta-miR011a	TR25517	1	23	18	40	AAUGAACUUUGCACGCAUGUAGA	UCUACAUGCGUGCAAAGNUCAUU	Cleavage
ta-miR011a	TR2316	1	23	281	303	AAUGAACUUUGCACGCAUGUAGA	UCUACAUGCGUGCAAAGUUCAUU	Cleavage
ta-miR011a	TR1309	1	23	159	181	AAUGAACUUUGCACGCAUGUAGA	UCUACAUGCGUGCAAAGUUCAUU	Cleavage
ta-miR011a	TR25517	1	23	18	40	AAUGAACUUUGCACGCAUGUAGA	UCUACAUGCGUGCAAAGNUCAUU	Cleavage
ta-miR011a	TR2316	1	23	281	303	AAUGAACUUUGCACGCAUGUAGA	UCUACAUGCGUGCAAAGUUCAUU	Cleavage
ta-miR011a	TR1309	1	23	159	181	AAUGAACUUUGCACGCAUGUAGA	UCUACAUGCGUGCAAAGUUCAUU	Cleavage
ta-miR011a	TR25517	1	23	18	40	AAUGAACUUUGCACGCAUGUAGA	UCUACAUGCGUGCAAAGNUCAUU	Cleavage
ta-miR011b	TR1309	1	21	295	315	AACAUUGACGAAUACUCAACA	UGUUGAGUAUUCGUCAAUGUU	Cleavage
ta-miR011b	TR2316	1	21	417	437	AACAUUGACGAAUACUCAACA	UGUUGAGUAUUCGUCAAUGUU	Cleavage
ta-miR013a	TR44475	1	21	733	753	AGACUUAUAUUUAGAAACGGA	UCCGUUUCUAAAUAUAAGUCU	Cleavage
ta-miR013a	TR4557	1	21	271	291	AGACUUAUAUUUAGAAACGGA	UCCGUUUCUAAAUAUAAGUCU	Cleavage
ta-miR013a	TR23012	1	21	474	494	AGACUUAUAUUUAGAAACGGA	UCCGUUUUUAAAUAUAAGUCU	Cleavage
ta-miR013a	TR26424	1	21	378	398	AGACUUAUAUUUAGAAACGGA	UUCGUUUUUAAAUAUAAGUCU	Cleavage
ta-miR013a	TR38487	1	21	989	1009	AGACUUAUAUUUAGAAACGGA	UCCGUUCCUAAAUAUAAGUCU	Cleavage
ta-miR013a	TR43621	1	21	749	769	AGACUUAUAUUUAGAAACGGA	UCCGUUCCUAAAUAUAAGUCU	Cleavage
ta-miR013a	TR36907	1	21	903	923	AGACUUAUAUUUAGAAACGGA	UCCGUUCCUAAAUAUAAGUCU	Cleavage
ta-miR013a	TR505	1	21	309	329	AGACUUAUAUUUAGAAACGGA	UCCGUUCCUAAAUAUAAGUCU	Cleavage
ta-miR013a	TR41898	1	21	26	46	AGACUUAUAUUUAGAAACGGA	UCCGUUCCUAAAUAUAAGUCU	Cleavage
ta-miR013a	TR25700	1	21	97	117	AGACUUAUAUUUAGAAACGGA	UCCGUUCCUAAAUAUAAGUCU	Cleavage
ta-miR013a	TR27980	1	21	410	430	AGACUUAUAUUUAGAAACGGA	UCCGUUCCUAAAUAUAAGUCU	Cleavage
ta-miR013a	TR1228	1	21	139	159	AGACUUAUAUUUAGAAACGGA	UCCGUUUCUAAAUAUAUGUCU	Cleavage
ta-miR013a	TR9509	1	21	68	88	AGACUUAUAUUUAGAAACGGA	UCCGUUCCUAAAUAUAAGUCU	Cleavage
ta-miR013a	TR20841	1	21	62	82	AGACUUAUAUUUAGAAACGGA	UCCGUUUCUAAAUAUAUGUCU	Cleavage
ta-miR013a	TR40468	1	21	393	413	AGACUUAUAUUUAGAAACGGA	UCCGUUCCUAAAUAUAAGUCU	Cleavage
ta-miR013a	TR6403	1	21	103	123	AGACUUAUAUUUAGAAACGGA	UCCGUUCCUAAAUAUAAGUCU	Cleavage
ta-miR013a	TR21838	1	21	169	189	AGACUUAUAUUUAGAAACGGA	UCCGUUCCUAAAUAUAAGUCU	Cleavage
ta-miR013a	TR28131	1	21	179	199	AGACUUAUAUUUAGAAACGGA	UCUGUUUCUAAAUGUAAGUUU	Cleavage
ta-miR013a	TR19929	1	21	94	114	AGACUUAUAUUUAGAAACGGA	UCCGUUCCUAAAUAUAAGUCU	Cleavage
ta-miR013a	TR19936	1	21	92	112	AGACUUAUAUUUAGAAACGGA	UCCGUUCCUAAAUAUAAGUCU	Cleavage
ta-miR013a	TR19187	1	21	89	109	AGACUUAUAUUUAGAAACGGA	UCCGUUCCUAAAUAUAAGUCU	Cleavage
ta-miR013a	TR42886	1	21	226	246	AGACUUAUAUUUAGAAACGGA	UCUGUUCCUAAAUAUAAGUCU	Cleavage
ta-miR013a	TR42983	1	21	38	58	AGACUUAUAUUUAGAAACGGA	UCCGUUCCUAAAUAUAGGUCU	Cleavage
ta-miR013a	TR26553	1	21	334	354	AGACUUAUAUUUAGAAACGGA	UUCGUUCCUAAAUAUAAGUCU	Cleavage
ta-miR013a	TR34927	1	21	267	287	AGACUUAUAUUUAGAAACGGA	UCCGUUCCUAAAUAUAAGUUU	Cleavage
ta-miR013a	TR25715	1	21	294	314	AGACUUAUAUUUAGAAACGGA	UUCGUUCCUAAAUAUAAGUCU	Cleavage
ta-miR013a	TR32729	1	21	290	310	AGACUUAUAUUUAGAAACGGA	UCCGUUCCUAAAUAUAGGUCU	Cleavage
ta-miR013a	TR18594	1	21	186	206	AGACUUAUAUUUAGAAACGGA	UCCGUUCCUAAAUGUAAGUCU	Cleavage
ta-miR013a	TR18634	1	21	298	318	AGACUUAUAUUUAGAAACGGA	UCCGUUCCUAAAUAUGAGUCU	Cleavage
ta-miR013a	TR43580	1	21	140	160	AGACUUAUAUUUAGAAACGGA	UCCGUUCCUAAAUGUAAGUCU	Cleavage
ta-miR013a	TR27529	1	21	294	314	AGACUUAUAUUUAGAAACGGA	UCUGUUCCUAAAUAUAAGUCU	Cleavage
ta-miR013a	TR38057	1	21	132	152	AGACUUAUAUUUAGAAACGGA	UCCGUUCCUAAAUGUAAGUCU	Cleavage
ta-miR013a	TR30056	1	21	370	390	AGACUUAUAUUUAGAAACGGA	UCUGUUCCUAAAUAUAAGUCU	Cleavage
ta-miR013a	TR5297	1	21	411	431	AGACUUAUAUUUAGAAACGGA	UCCGUUCCUAAAUAUAAGUUU	Cleavage
ta-miR013a	TR33963	1	21	114	134	AGACUUAUAUUUAGAAACGGA	UCUGUUCCUAAAUAUAAGUCU	Cleavage
ta-miR013a	TR17425	1	21	288	308	AGACUUAUAUUUAGAAACGGA	UCCGUUUCUAAAUAUAUGUUU	Cleavage
ta-miR013a	TR5294	1	21	124	144	AGACUUAUAUUUAGAAACGGA	UCCGUUCCUAAAUAUAAGUUU	Cleavage
ta-miR013a	TR1708	1	21	207	227	AGACUUAUAUUUAGAAACGGA	UCCGUUCUUAAAUAUAAGUCU	Cleavage
ta-miR013a	TR23897	1	21	593	613	AGACUUAUAUUUAGAAACGGA	UCCGUUCCUAAAUAUAAGUCC	Cleavage
ta-miR013a	TR43817	1	20	116	135	AGACUUAUAUUUAGAAACGG	CCGUUCCUAAAUAUAAGUCU	Cleavage
ta-miR013a	TR41219	1	21	647	667	AGACUUAUAUUUAGAAACGGA	UUUGUUUCUAAAUUUAAGUCU	Cleavage
ta-miR013a	TR42697	1	21	526	546	AGACUUAUAUUUAGAAACGGA	UCCGCUCCUAAAUAUAAGUCU	Cleavage
ta-miR013a	TR22040	1	21	137	157	AGACUUAUAUUUAGAAACGGA	UCCGUUCCCAAAUAUAAGUCU	Cleavage
ta-miR013a	TR22056	1	21	137	157	AGACUUAUAUUUAGAAACGGA	UCCGUUCCCAAAUAUAAGUCU	Cleavage
ta-miR013a	TR19981	1	21	538	558	AGACUUAUAUUUAGAAACGGA	UCCAUUCCUAAAUAUAAGUCU	Cleavage
ta-miR013a	TR34336	1	21	255	275	AGACUUAUAUUUAGAAACGGA	UCCGUUCCCAAAUAUAAGUCU	Cleavage
ta-miR013a	TR29174	1	21	105	125	AGACUUAUAUUUAGAAACGGA	UCCGUUCCUACAUAUAAGUCU	Translation
ta-miR013a	TR32609	1	21	43	63	AGACUUAUAUUUAGAAACGGA	UCCAUUCCUAAAUAUAAGUCU	Cleavage
ta-miR013a	TR13932	1	21	135	155	AGACUUAUAUUUAGAAACGGA	UCCGUUCCUAAAUCUAAGUCU	Cleavage
ta-miR013a	TR34963	1	21	333	353	AGACUUAUAUUUAGAAACGGA	UCCAUUCCUAAAUAUAAGUCU	Cleavage
ta-miR013a	TR13121	1	21	228	248	AGACUUAUAUUUAGAAACGGA	UCCAUUCCUAAAUAUAAGUCU	Cleavage
ta-miR013a	TR23165	1	21	170	190	AGACUUAUAUUUAGAAACGGA	UCCGUUCCAAAAUAUAAGUCU	Cleavage
ta-miR013a	TR37141	1	21	344	364	AGACUUAUAUUUAGAAACGGA	UCCGUACCUAAAUAUAAGUCU	Cleavage
ta-miR013a	TR40782	1	21	301	321	AGACUUAUAUUUAGAAACGGA	UCCAUUCCUAAAUAUAAGUCU	Cleavage
ta-miR013a	TR2768	1	21	19	39	AGACUUAUAUUUAGAAACGGA	UCCGUUCCUAACUAUAAGUCU	Translation
ta-miR013a	TR39030	1	21	256	275	AGACUUAUAUUUAGAAACGGA	UCCGUU-CUAAAUAUAAGUCU	Cleavage
ta-miR016a	TR35575	1	21	38	58	ACACUUAUUAUGGAUCGGAGG	CCUCCGAUCCAUAAUAAGUGU	Cleavage
ta-miR016a	TR27196	1	21	46	66	ACACUUAUUAUGGAUCGGAGG	CCUCCGAUCCAAAAUAAGUGU	Translation
ta-miR016a	TR43262	1	21	265	285	ACACUUAUUAUGGAUCGGAGG	CCUCCGAUCCAAAAUAAGUGU	Translation
ta-miR016a	TR44609	1	21	2	22	ACACUUAUUAUGGAUCGGAGG	CCUCCGAUCCAAGAUAAGUGU	Translation
ta-miR016a	TR2083	1	21	253	273	ACACUUAUUAUGGAUCGGAGG	UCUCUGAUCCAUAAUAAGUAU	Cleavage
ta-miR016a	TR16052	1	21	156	176	ACACUUAUUAUGGAUCGGAGG	CCUCCUAUCCAAAAUAAGUGU	Translation
ta-miR016a	TR16055	1	21	156	176	ACACUUAUUAUGGAUCGGAGG	CCUCCUAUCCAAAAUAAGUGU	Translation
ta-miR016a	TR18708	1	21	72	92	ACACUUAUUAUGGAUCGGAGG	CCCCCGAUCCAAAAUAAGUGU	Translation
ta-miR016a	TR35575	1	21	38	58	ACACUUAUUAUGGAUCGGAGG	CCUCCGAUCCAUAAUAAGUGU	Cleavage
ta-miR016a	TR27196	1	21	46	66	ACACUUAUUAUGGAUCGGAGG	CCUCCGAUCCAAAAUAAGUGU	Translation
ta-miR016a	TR43262	1	21	265	285	ACACUUAUUAUGGAUCGGAGG	CCUCCGAUCCAAAAUAAGUGU	Translation
ta-miR016a	TR44609	1	21	2	22	ACACUUAUUAUGGAUCGGAGG	CCUCCGAUCCAAGAUAAGUGU	Translation
ta-miR016a	TR2083	1	21	253	273	ACACUUAUUAUGGAUCGGAGG	UCUCUGAUCCAUAAUAAGUAU	Cleavage
ta-miR016a	TR16052	1	21	156	176	ACACUUAUUAUGGAUCGGAGG	CCUCCUAUCCAAAAUAAGUGU	Translation
ta-miR016a	TR16055	1	21	156	176	ACACUUAUUAUGGAUCGGAGG	CCUCCUAUCCAAAAUAAGUGU	Translation
ta-miR016a	TR18708	1	21	72	92	ACACUUAUUAUGGAUCGGAGG	CCCCCGAUCCAAAAUAAGUGU	Translation
ta-miR016a	TR35575	1	21	38	58	ACACUUAUUAUGGAUCGGAGG	CCUCCGAUCCAUAAUAAGUGU	Cleavage
ta-miR016a	TR27196	1	21	46	66	ACACUUAUUAUGGAUCGGAGG	CCUCCGAUCCAAAAUAAGUGU	Translation
ta-miR016a	TR43262	1	21	265	285	ACACUUAUUAUGGAUCGGAGG	CCUCCGAUCCAAAAUAAGUGU	Translation
ta-miR016a	TR44609	1	21	2	22	ACACUUAUUAUGGAUCGGAGG	CCUCCGAUCCAAGAUAAGUGU	Translation
ta-miR016a	TR2083	1	21	253	273	ACACUUAUUAUGGAUCGGAGG	UCUCUGAUCCAUAAUAAGUAU	Cleavage
ta-miR016a	TR16052	1	21	156	176	ACACUUAUUAUGGAUCGGAGG	CCUCCUAUCCAAAAUAAGUGU	Translation
ta-miR016a	TR16055	1	21	156	176	ACACUUAUUAUGGAUCGGAGG	CCUCCUAUCCAAAAUAAGUGU	Translation
ta-miR016a	TR18708	1	21	72	92	ACACUUAUUAUGGAUCGGAGG	CCCCCGAUCCAAAAUAAGUGU	Translation
ta-miR018a	TR30103	1	20	31	50	UCUGUAAACAAAUGUAGGAC	GUCUUAUAUUUCUUUACAGA	Translation
ta-miR020a	TR23306	1	21	859	879	AGGACAAGUAUUUCCGGACGG	CCGUCCGGAAAUACUUGUCAU	Cleavage
ta-miR020a	TR28034	1	21	300	320	AGGACAAGUAUUUCCGGACGG	CCGUCCGAAAAUACUUGUCCU	Cleavage
ta-miR020a	TR28034	1	21	459	479	AGGACAAGUAUUUCCGGACGG	CCGUCCGGAAAUACUGGUCCU	Cleavage
ta-miR020a	TR37435	1	21	412	432	AGGACAAGUAUUUCCGGACGG	CCGUCCGGAAAUACUUGUCAU	Cleavage
ta-miR020a	TR23494	1	21	464	484	AGGACAAGUAUUUCCGGACGG	CCGUCCGAAAAUACUUGUCUU	Cleavage
ta-miR020a	TR24181	1	21	54	74	AGGACAAGUAUUUCCGGACGG	CCGUCCGGAAAUAUUUGUCAU	Cleavage
ta-miR020a	TR3334	1	21	125	145	AGGACAAGUAUUUCCGGACGG	UCGUCCGGAAAUACUUGUCAU	Cleavage
ta-miR020b	TR41016	1	21	69	89	GUCCGGAAAUACUUGUCCUAG	CUAGGACAAGUAUUUCCGGAC	Cleavage
ta-miR020b	TR2384	1	21	53	73	GUCCGGAAAUACUUGUCCUAG	UUAGAACAAGUAUUUCCGGAC	Cleavage
ta-miR020b	TR34152	1	21	393	413	GUCCGGAAAUACUUGUCCUAG	CUAUGACAAGUAUUUUCGGAC	Cleavage
ta-miR020b	TR19390	1	21	373	393	GUCCGGAAAUACUUGUCCUAG	CUAAGAUAAGUAUUUCCGGAC	Cleavage
ta-miR020b	TR19385	1	21	370	390	GUCCGGAAAUACUUGUCCUAG	CUAAGAUAAGUAUUUCCGGAC	Cleavage
ta-miR020b	TR35942	1	21	624	644	GUCCGGAAAUACUUGUCCUAG	CUCCGACAAGUAUUUCCGGAC	Cleavage
ta-miR020b	TR42906	1	20	226	245	GUCCGGAAAUACUUGUCCUA	GAUGACAAGUAUUUCCGGAC	Cleavage
ta-miR020b	TR24869	1	20	493	512	GUCCGGAAAUACUUGUCCUA	GAUGACAAGUAUUUCCGGAC	Cleavage
ta-miR020b	TR12807	1	21	57	77	GUCCGGAAAUACUUGUCCUAG	CUUCGACAAGUAUUUCCGGAC	Cleavage
ta-miR020b	TR44105	1	20	17	36	GUCCGGAAAUACUUGUCCUA	GAUGACAAGUAUUUCCGGAC	Cleavage
ta-miR020b	TR24868	1	20	407	426	GUCCGGAAAUACUUGUCCUA	GAUGACAAGUAUUUCCGGAC	Cleavage
ta-miR020b	TR42059	1	20	58	77	GUCCGGAAAUACUUGUCCUA	GACGACAAGUAUUUCCGGAC	Cleavage
ta-miR020b	TR40700	1	20	15	34	GUCCGGAAAUACUUGUCCUA	GAUGACAAGUAUUUCCGGAC	Cleavage
ta-miR024a	TR42906	1	23	174	196	AAUGGAUAAAAAAAGAUGUAUCU	AGAUACAUCUUCUUUUAUUUAUU	Cleavage
ta-miR024a	TR24869	1	23	441	463	AAUGGAUAAAAAAAGAUGUAUCU	AGAUACAUCUUCUUUUAUUUAUU	Cleavage
ta-miR024a	TR24868	1	23	355	377	AAUGGAUAAAAAAAGAUGUAUCU	AGAUACAUCUUCUUUUAUUUAUU	Cleavage
ta-miR025a	TR14323	1	21	250	270	UUAAUUGACGCAGCCUCUAUA	UAUAGAGGCUGCGUCAUUUAA	Cleavage
ta-miR025a	TR44614	1	21	46	66	UUAAUUGACGCAGCCUCUAUA	UAUAGAGGCUACGUCAAUUAA	Translation
ta-miR026a	TR30764	1	21	401	421	AAGACAAGUAAUUCGGGACGG	CCGUUCCGAAUUAUUUGUCUU	Cleavage
ta-miR026a	TR30750	1	21	405	425	AAGACAAGUAAUUCGGGACGG	CCGUUCCGAAUUAUUUGUCUU	Cleavage
ta-miR026a	TR23365	1	21	201	221	AAGACAAGUAAUUCGGGACGG	CCUUUUCGAAUUACUUGUCUU	Cleavage
ta-miR026a	TR44616	1	20	281	300	AAGACAAGUAAUUCGGGACG	UGUCCCAAAUUACUUGUCUU	Cleavage
ta-miR027a	TR42803	1	21	187	207	ACAAUUAAUUUGGAUCGGAGG	CCUUCGGUCCAAAUUAAUUGU	Cleavage
ta-miR027a	TR36477	1	21	1197	1217	ACAAUUAAUUUGGAUCGGAGG	CCUUCGAUCCAUAUUAAUUGU	Translation
ta-miR027a	TR41077	1	21	284	304	ACAAUUAAUUUGGAUCGGAGG	CUUCCGAUCCGAAUUAAUUGA	Cleavage
ta-miR027a	TR40939	1	21	112	132	ACAAUUAAUUUGGAUCGGAGG	CCUCCGAUCCAUAUUAAUUGA	Translation
ta-miR027a	TR33324	1	21	271	291	ACAAUUAAUUUGGAUCGGAGG	CCUCCUAUCCAUAUUAAUUGU	Translation
ta-miR027a	TR37407	1	21	402	422	ACAAUUAAUUUGGAUCGGAGG	CCUCCGAUCCAUUUUAAUUGU	Translation
ta-miR027a	TR44503	1	20	338	357	ACAAUUAAUUUGGAUCGGAG	CUCCAUUCCAAAUUAAUUGU	Cleavage
ta-miR028a	TR16522	1	22	21	42	UUGCUGGAAGAGUUUUAUUCAA	UUGAAUAAAACUCUUCCAGCAA	Cleavage
ta-miR028a	TR16987	1	22	35	56	UUGCUGGAAGAGUUUUAUUCAA	UUGAAUAAAACUCCUCCAGCAA	Translation
ta-miR028a	TR26927	1	22	137	158	UUGCUGGAAGAGUUUUAUUCAA	UUGAAUAAAACUCCUCCAGCAA	Translation
ta-miR028a	TR27361	1	22	85	106	UUGCUGGAAGAGUUUUAUUCAA	UUGAAUAAAACUCCUCCAGCAA	Translation
ta-miR029a	TR38670	1	21	1	21	AUAUUAGUUUACGGAGGGAAU	ACUCCCUCCGUAAACUAAUAU	Cleavage
ta-miR029a	TR38275	1	21	661	681	AUAUUAGUUUACGGAGGGAAU	ACUCCCUCCGUAAACUAAUAU	Cleavage
ta-miR029a	TR39283	1	21	450	470	AUAUUAGUUUACGGAGGGAAU	ACUCCCUCCGUAAACUAAUAU	Cleavage
ta-miR029a	TR21306	1	21	73	93	AUAUUAGUUUACGGAGGGAAU	ACUCCCUCCGUAAACUAAUAU	Cleavage
ta-miR029a	TR41850	1	21	217	237	AUAUUAGUUUACGGAGGGAAU	ACUCCCUCCGUAAACUAAUAU	Cleavage
ta-miR029a	TR3239	1	21	155	175	AUAUUAGUUUACGGAGGGAAU	ACUCCCUCCGUAAACUAAUAU	Cleavage
ta-miR029a	TR23806	1	21	650	670	AUAUUAGUUUACGGAGGGAAU	ACUCCCUCUGUAAACUAAUAU	Cleavage
ta-miR029a	TR16818	1	21	261	281	AUAUUAGUUUACGGAGGGAAU	ACUCCCUCUGUAAACUAAUAU	Cleavage
ta-miR029a	TR1536	1	21	246	266	AUAUUAGUUUACGGAGGGAAU	ACUCCCUCUGUAAACUAAUAU	Cleavage
ta-miR029a	TR43718	1	20	76	95	AUAUUAGUUUACGGAGGGAA	CUCCCUCUGUAAACUAAUAU	Cleavage
ta-miR029a	TR40436	1	21	39	59	AUAUUAGUUUACGGAGGGAAU	ACUUCCUCCGUAAACUAAUAU	Cleavage
ta-miR029a	TR1289	1	21	88	108	AUAUUAGUUUACGGAGGGAAU	ACUCCCCCCGUAAACUAAUAU	Cleavage
ta-miR029a	TR39481	1	21	142	162	AUAUUAGUUUACGGAGGGAAU	ACUCCCUCCUUAAACUAAUAU	Cleavage
ta-miR030a	TR39858	1	20	675	694	AAUAUGGAUCAGAGGAGGUA	UACUCCCUCUGAUCCAUAUU	Cleavage
ta-miR031a	TR41077	1	21	284	304	UCAAUUAAUUUGGAUCGGAGG	CUUCCGAUCCGAAUUAAUUGA	Cleavage
ta-miR031a	TR40939	1	21	112	132	UCAAUUAAUUUGGAUCGGAGG	CCUCCGAUCCAUAUUAAUUGA	Translation
ta-miR031a	TR2621	1	21	284	304	UCAAUUAAUUUGGAUCGGAGG	CCUCCGAUCCAAAUUAUUUGA	Cleavage
ta-miR031a	TR42803	1	21	187	207	UCAAUUAAUUUGGAUCGGAGG	CCUUCGGUCCAAAUUAAUUGU	Cleavage
ta-miR031a	TR69	1	21	385	405	UCAAUUAAUUUGGAUCGGAGG	CCUCCUAUCCAUAUUAAUUGA	Translation
ta-miR031a	TR29576	1	21	358	378	UCAAUUAAUUUGGAUCGGAGG	CCUCCAAUCCAUAUUAAUUGA	Translation
ta-miR031a	TR41863	1	21	221	241	UCAAUUAAUUUGGAUCGGAGG	CCUCCGUUCCAAAAUAAUUGA	Cleavage
ta-miR031a	TR19468	1	21	386	406	UCAAUUAAUUUGGAUCGGAGG	CCUCCUAUCCAUAUUAAUUGA	Translation
ta-miR031a	TR41540	1	21	120	140	UCAAUUAAUUUGGAUCGGAGG	CCUCCAUUCCAAAUUAAUUGA	Cleavage
ta-miR032b	TR16107	1	21	55	75	UGACAGUAGGGGUAGCGAGGC	GCCUUGCUGCCCCUGCUGUCA	Cleavage
ta-miR032b	TR16426	1	20	236	255	UGACAGUAGGGGUAGCGAGG	CCUUGUUGCCCCUGCUGUCA	Cleavage
ta-miR033a	TR43636	1	20	1046	1065	UCAAAGGAUGAGCAAAUACU	AGUAUUUGCUCAUCCUUUGA	Cleavage
ta-miR033a	TR37071	1	20	1176	1195	UCAAAGGAUGAGCAAAUACU	AGUAUGUGCUCAUCUUUUGG	Cleavage
ta-miR035a	TR39572	1	21	779	799	AGGAGGGGAGGGAAGGGAAGG	CCUUCCCUUCUCUCUCCUCCU	Cleavage
ta-miR035a	TR9915	1	21	22	42	AGGAGGGGAGGGAAGGGAAGG	CCUUCCCUUCCCUUCCCUUCC	Cleavage
ta-miR035a	TR15266	1	21	252	272	AGGAGGGGAGGGAAGGGAAGG	CCUUCCCUUCCCUCCGCUCUU	Cleavage
ta-miR035a	TR16706	1	21	291	311	AGGAGGGGAGGGAAGGGAAGG	CCUUCCUUUCUCUCCCCUUUU	Cleavage
ta-miR035a	TR16684	1	21	291	311	AGGAGGGGAGGGAAGGGAAGG	CCUUCCUUUCUCUCCCCUUUU	Cleavage
ta-miR035a	TR31225	1	21	76	96	AGGAGGGGAGGGAAGGGAAGG	UCUUUUCUUCUUUCCCCUCCU	Cleavage
ta-miR035a	TR25003	1	20	16	35	AGGAGGGGAGGGAAGGGAAG	CUUCCCUCCCUUCCCUUCCU	Cleavage
ta-miR035b	TR8	1	21	467	487	UUCUCUUCUCUUCUCUCCUCU	AGAGGAGAGGGGAGGAGAGAA	Cleavage
ta-miR035b	TR18905	1	21	132	152	UUCUCUUCUCUUCUCUCCUCU	AGAGAAGAGAAGAGAAGAGAA	Cleavage
ta-miR035b	TR9616	1	21	155	175	UUCUCUUCUCUUCUCUCCUCU	AGAGAAGAGAAGAGAAGAGAA	Cleavage
ta-miR035b	TR10128	1	21	99	119	UUCUCUUCUCUUCUCUCCUCU	AGAGAAGAGAAGAGAAGAGAA	Cleavage
ta-miR035b	TR549	1	21	63	83	UUCUCUUCUCUUCUCUCCUCU	AGAGAAGAGAAGAGAAGAGAA	Cleavage
ta-miR035b	TR24695	1	21	89	109	UUCUCUUCUCUUCUCUCCUCU	AGAGAAGAGAAGAGAAGAGAA	Cleavage
ta-miR035b	TR25472	1	21	159	179	UUCUCUUCUCUUCUCUCCUCU	AGAGGAGAGGAGAGGAGAGAC	Cleavage
ta-miR035b	TR29540	1	21	118	138	UUCUCUUCUCUUCUCUCCUCU	AGAGGAGAGGGGAGGGGAGAA	Cleavage
ta-miR035b	TR28641	1	21	173	193	UUCUCUUCUCUUCUCUCCUCU	AGAGAAGAGAAGAGAAGAGAU	Cleavage
ta-miR037a	TR37741	1	20	16	35	CAUCAAAAUGGACAAAAAGG	CCUUUUUGUUCAUUUUGAUG	Cleavage
ta-miR037a	TR3336	1	20	397	416	CAUCAAAAUGGACAAAAAGG	CCUUUUUAUCCAUUUUGAUG	Cleavage
ta-miR037a	TR44472	1	20	82	101	CAUCAAAAUGGACAAAAAGG	CCUUUUUAUUUAUUUUGAUG	Cleavage
ta-miR037a	TR36501	1	20	5	24	CAUCAAAAUGGACAAAAAGG	UUUUUUUAUCCAUUUUGAUG	Cleavage
ta-miR037a	TR40367	1	20	38	57	CAUCAAAAUGGACAAAAAGG	CCUUUUAAUCCAUUUUGAUG	Cleavage
ta-miR038a	TR35942	1	21	209	229	AAUACUUGUCGGAGAAAUGGA	UCCAUUUCUCCGACAAGUAUU	Cleavage
ta-miR038a	TR35942	1	21	617	637	AAUACUUGUCGGAGAAAUGGA	UCCAUUUCUCCGACAAGUAUU	Cleavage
ta-miR038a	TR34152	1	21	386	406	AAUACUUGUCGGAGAAAUGGA	UCUAUUUCUAUGACAAGUAUU	Cleavage
ta-miR038a	TR12807	1	21	50	70	AAUACUUGUCGGAGAAAUGGA	UCUAUUCCUUCGACAAGUAUU	Cleavage
ta-miR038a	TR41395	1	20	58	77	AAUACUUGUCGGAGAAAUGG	CCAUUUCUAAGACAAGUAUU	Translation
ta-miR038a	TR35942	1	21	209	229	AAUACUUGUCGGAGAAAUGGA	UCCAUUUCUCCGACAAGUAUU	Cleavage
ta-miR038a	TR35942	1	21	617	637	AAUACUUGUCGGAGAAAUGGA	UCCAUUUCUCCGACAAGUAUU	Cleavage
ta-miR038a	TR34152	1	21	386	406	AAUACUUGUCGGAGAAAUGGA	UCUAUUUCUAUGACAAGUAUU	Cleavage
ta-miR038a	TR12807	1	21	50	70	AAUACUUGUCGGAGAAAUGGA	UCUAUUCCUUCGACAAGUAUU	Cleavage
ta-miR038a	TR41395	1	20	58	77	AAUACUUGUCGGAGAAAUGG	CCAUUUCUAAGACAAGUAUU	Translation
ta-miR038a	TR35942	1	21	209	229	AAUACUUGUCGGAGAAAUGGA	UCCAUUUCUCCGACAAGUAUU	Cleavage
ta-miR038a	TR35942	1	21	617	637	AAUACUUGUCGGAGAAAUGGA	UCCAUUUCUCCGACAAGUAUU	Cleavage
ta-miR038a	TR34152	1	21	386	406	AAUACUUGUCGGAGAAAUGGA	UCUAUUUCUAUGACAAGUAUU	Cleavage
ta-miR038a	TR12807	1	21	50	70	AAUACUUGUCGGAGAAAUGGA	UCUAUUCCUUCGACAAGUAUU	Cleavage
ta-miR038a	TR41395	1	20	58	77	AAUACUUGUCGGAGAAAUGG	CCAUUUCUAAGACAAGUAUU	Translation
ta-miR040a	TR37539	1	21	696	716	AGUAAAACGGAAUGGAGGGAG	CUCCCUCCGUUCCGAUUUACU	Cleavage
ta-miR040a	TR37509	1	21	35	55	AGUAAAACGGAAUGGAGGGAG	CUCCCUCCGAUCCGUUUUACU	Cleavage
ta-miR041a	TR38099	1	21	743	763	UAUGGGACAGAGGGAGUAGUA	UGUUACUCCCUCUGUCCCAUA	Cleavage
ta-miR041a	TR35936	1	22	1581	1602	UAUGGGACAGAGGGAGUAGUAG	UUACUACUCCCUCCGUCCCGUA	Translation
ta-miR041a	TR28554	1	22	701	722	UAUGGGACAGAGGGAGUAGUAG	CUGUUACUCCCUCCGUCCCAUA	Translation
ta-miR041a	TR32606	1	21	455	475	UAUGGGACAGAGGGAGUAGUA	UACUACUCCCUCCGUCCCAUA	Translation
ta-miR041a	TR26236	1	21	149	169	UAUGGGACAGAGGGAGUAGUA	UGGUACUCCCUCUGUCCCAUA	Cleavage
ta-miR041a	TR38651	1	21	87	107	UAUGGGACAGAGGGAGUAGUA	UACUACUCCCUCCGUCCCAUC	Translation
ta-miR041a	TR38472	1	20	764	783	UAUGGGACAGAGGGAGUAGU	UGUACUCCCUCUGUCCCAUA	Cleavage
ta-miR041a	TR36059	1	22	199	220	UAUGGGACAGAGGGAGUAGUAG	UUAGUACUCCCUCCGUCCCAUA	Translation
ta-miR041a	TR37204	1	22	384	405	UAUGGGACAGAGGGAGUAGUAG	CUUCUACUCCCUCCGUCCCAUA	Translation
ta-miR041a	TR21971	1	21	590	610	UAUGGGACAGAGGGAGUAGUA	UGCUACUCCCUCGGUUCCAUA	Translation
ta-miR041a	TR41309	1	21	330	350	UAUGGGACAGAGGGAGUAGUA	UGGUACUCCCUCUGUCCCAUA	Cleavage
ta-miR041a	TR39356	1	21	520	540	UAUGGGACAGAGGGAGUAGUA	UAUUACUCCCUCCGUUCCAUA	Translation
ta-miR041a	TR38829	1	20	630	649	UAUGGGACAGAGGGAGUAGU	GCUACUCCCUCCGUUCCAUA	Translation
ta-miR041a	TR14309	1	22	342	363	UAUGGGACAGAGGGAGUAGUAG	UUAUUACUCUAUCUGUCCCAUA	Cleavage
ta-miR041a	TR13084	1	20	50	69	UAUGGGACAGAGGGAGUAGU	ACUACUCCCUCCGUCCCAUA	Translation
ta-miR041a	TR37140	1	22	348	369	UAUGGGACAGAGGGAGUAGUAG	UUAUUACUCCCUCCGUUCCAUA	Translation
ta-miR041a	TR17157	1	21	222	242	UAUGGGACAGAGGGAGUAGUA	UGCUAUUCCCUCCGUCCCAUA	Translation
ta-miR041a	TR23187	1	21	219	239	UAUGGGACAGAGGGAGUAGUA	UAGUACUCCCUCUGUCCUAUA	Cleavage
ta-miR041a	TR26227	1	21	714	734	UAUGGGACAGAGGGAGUAGUA	UACUACUCCCUCCAUCCCAUA	Translation
ta-miR041a	TR38390	1	20	732	751	UAUGGGACAGAGGGAGUAGU	UCUACUCCCUCCGUCCCAUA	Translation
ta-miR041a	TR35749	1	21	506	526	UAUGGGACAGAGGGAGUAGUA	UUCUACUCCCUCCGUCCCAUA	Translation
ta-miR041a	TR1901	1	20	153	172	UAUGGGACAGAGGGAGUAGU	ACUACUCCCUCCGUCCCAUA	Translation
ta-miR041a	TR40732	1	20	442	461	UAUGGGACAGAGGGAGUAGU	UCUACUCCCUCCGUCCCAUA	Translation
ta-miR041a	TR8697	1	20	1	20	UAUGGGACAGAGGGAGUAGU	GCUACUCCCUCCGUUCCAUA	Translation
ta-miR041a	TR40505	1	22	222	243	UAUGGGACAGAGGGAGUAGUAG	CAACUACUCCCUCCAUCCCAUA	Translation
ta-miR041a	TR38254	1	22	649	670	UAUGGGACAGAGGGAGUAGUAG	CAAGUACUCCCUCCGUCCCAUA	Translation
ta-miR041a	TR2848	1	21	56	76	UAUGGGACAGAGGGAGUAGUA	UAGUACUCCCUAUGUCCCAUA	Translation
ta-miR041a	TR38356	1	20	706	725	UAUGGGACAGAGGGAGUAGU	AAUACUCCCUCCGUCCCAUA	Translation
ta-miR041a	TR2847	1	21	47	67	UAUGGGACAGAGGGAGUAGUA	UAGUACUCCCUAUGUCCCAUA	Translation
ta-miR041a	TR36831	1	22	367	388	UAUGGGACAGAGGGAGUAGUAG	CAAGUACUCCCUCCGUCCCAUA	Translation
ta-miR041a	TR44011	1	20	856	874	UAUGGGACAGAGGGAGUAGU	ACUACUCCCUC-GUCCCAUA	Translation
ta-miR041a	TR43849	1	20	83	102	UAUGGGACAGAGGGAGUAGU	AAUACUCCCUCCGUCCCAUA	Translation
ta-miR043a	TR6655	1	20	188	207	AGGAGGAAGGAGGAAGAAGA	UCUUCUUCCUCCUUCCUCCU	Cleavage
ta-miR043a	TR11972	1	21	188	208	AGGAGGAAGGAGGAAGAAGAG	CUCUUCUUCCUCCUUCCUCNU	Cleavage
ta-miR043a	TR6762	1	21	10	30	AGGAGGAAGGAGGAAGAAGAG	UUCUUCUUCCUCCUUCUUCCU	Cleavage
ta-miR043a	TR19357	1	21	101	121	AGGAGGAAGGAGGAAGAAGAG	CUCUUUUUUCUCCUUUCUUCU	Cleavage
ta-miR043a	TR22646	1	21	101	121	AGGAGGAAGGAGGAAGAAGAG	CUCUUUUUUCUCCUUUCUUCU	Cleavage
ta-miR043a	TR24187	1	21	167	187	AGGAGGAAGGAGGAAGAAGAG	CUCUUCUUCUUCCUUUUUUCU	Cleavage
ta-miR043a	TR37782	1	21	302	322	AGGAGGAAGGAGGAAGAAGAG	UUCUUCUUUCUUUUUCUUCCU	Cleavage
ta-miR043a	TR24403	1	21	86	106	AGGAGGAAGGAGGAAGAAGAG	CUCUUCUUCUUCCUUUUUUCU	Cleavage
ta-miR043a	TR18625	1	21	77	97	AGGAGGAAGGAGGAAGAAGAG	CUCUUCUUCUUCCUUUUUUCU	Cleavage
ta-miR043a	TR6980	1	21	31	51	AGGAGGAAGGAGGAAGAAGAG	UUCUUCUUCUUCCUUCUUCUU	Cleavage
ta-miR043a	TR15671	1	21	113	133	AGGAGGAAGGAGGAAGAAGAG	CUCUUUUUCUUCCUUUCUUCU	Cleavage
ta-miR043a	TR24834	1	21	143	163	AGGAGGAAGGAGGAAGAAGAG	UUCUUUUUUCUUCUUCUUCCU	Cleavage
ta-miR043a	TR24835	1	21	127	147	AGGAGGAAGGAGGAAGAAGAG	UUCUUUUUUCUUCUUCUUCCU	Cleavage
ta-miR043a	TR24806	1	21	110	130	AGGAGGAAGGAGGAAGAAGAG	UUCUUUUUUCUUCUUCUUCCU	Cleavage
ta-miR043a	TR27905	1	21	107	127	AGGAGGAAGGAGGAAGAAGAG	CUCUUUUUCUUCCUUUCUUCU	Cleavage
ta-miR043a	TR28648	1	20	111	130	AGGAGGAAGGAGGAAGAAGA	UUUUCCUCCUUCUUCCUCCU	Cleavage
ta-miR043a	TR26872	1	20	48	67	AGGAGGAAGGAGGAAGAAGA	UUUUCUUUCUCCUUUCUUCU	Cleavage
ta-miR043a	TR22190	1	21	196	217	AGGAGGAAGG-AGGAAGAAGAG	UUCUUCUUCCUGCCUUCCUCCU	Translation
ta-miR043a	TR35419	1	20	37	56	AGGAGGAAGGAGGAAGAAGA	CCUCCUUCCUCCUUCCUCCU	Cleavage
ta-miR043a	TR1621	1	20	233	252	AGGAGGAAGGAGGAAGAAGA	UCUUCCUUCUUCUUCCUCCU	Cleavage
ta-miR043a	TR14109	1	21	43	62	AGGAGGAAGGAGGAAGAAGAG	UUCUUCUUCCUC-UUCCUCCU	Translation
ta-miR046a	TR39292	1	21	681	701	AACAAAUAUAAGAGCGUUUAG	CUAAACGCUCUUAUAUUUCUU	Cleavage
ta-miR046a	TR42225	1	21	16	36	AACAAAUAUAAGAGCGUUUAG	CUAAACGCUCUUAUAUUUCUU	Cleavage
ta-miR046a	TR165	1	21	287	307	AACAAAUAUAAGAGCGUUUAG	CUAAACGCUCUUAUAUUUCUU	Cleavage
ta-miR046a	TR35708	1	21	52	72	AACAAAUAUAAGAGCGUUUAG	CUAAACGCUCUUAUAUUUCUU	Cleavage
ta-miR046a	TR18699	1	21	148	168	AACAAAUAUAAGAGCGUUUAG	CUAAACGCUCUUAUAUUUCUU	Cleavage
ta-miR046a	TR1948	1	21	7	27	AACAAAUAUAAGAGCGUUUAG	CUAAAUGCUCUUAUAUUUCUU	Cleavage
ta-miR046a	TR44198	1	21	288	308	AACAAAUAUAAGAGCGUUUAG	CUAAAUGCUCUUAUAUUUCUU	Cleavage
ta-miR046a	TR8372	1	21	160	180	AACAAAUAUAAGAGCGUUUAG	CUAAACGCUCUUGUAUUUCUU	Cleavage
ta-miR046a	TR29083	1	21	67	87	AACAAAUAUAAGAGCGUUUAG	CUAAACGUUCUUAUAUUUCUU	Cleavage
ta-miR046a	TR8436	1	21	137	157	AACAAAUAUAAGAGCGUUUAG	CUAAAUGCUCUUAUAUUUUUU	Cleavage
ta-miR046a	TR21950	1	21	163	183	AACAAAUAUAAGAGCGUUUAG	CUAAACGCUUUUAUAUUUCUU	Cleavage
ta-miR046a	TR9593	1	21	18	38	AACAAAUAUAAGAGCGUUUAG	UUAAAUGCUCUUAUAUUUCUU	Cleavage
ta-miR047a	TR7895	1	22	119	140	UUGAGGUGGAUUUGAAGGGGAU	AUCCCCUUCAAUUCCACCUCAA	Translation
ta-miR047a	TR39089	1	20	331	350	UUGAGGUGGAUUUGAAGGGG	CCCCUUCAAGUCCAUCUUAA	Cleavage
ta-miR049a	TR44469	1	21	208	228	ACAAGUAUUUGGGAACGGAGG	CCUCCGUUCCCAAAUACUUGU	Cleavage
ta-miR049a	TR42862	1	21	366	386	ACAAGUAUUUGGGAACGGAGG	CCUCCGUUCCCAAAUAUUUGU	Cleavage
ta-miR049a	TR5811	1	21	186	206	ACAAGUAUUUGGGAACGGAGG	CCUCCGUUCCUAAAUACUUGU	Cleavage
ta-miR049a	TR42878	1	21	292	312	ACAAGUAUUUGGGAACGGAGG	CCUCCGUUCCUAAAUACUUGU	Cleavage
ta-miR049a	TR37558	1	21	821	841	ACAAGUAUUUGGGAACGGAGG	CCUCCGUUCCUAAAUAUUUGU	Cleavage
ta-miR049a	TR43581	1	21	259	279	ACAAGUAUUUGGGAACGGAGG	CCUCCGUUCCUAAAUACUUGU	Cleavage
ta-miR049a	TR14964	1	21	193	213	ACAAGUAUUUGGGAACGGAGG	CCUCCGUUCCUAAAUACUUGU	Cleavage
ta-miR049a	TR7792	1	21	22	42	ACAAGUAUUUGGGAACGGAGG	CCUCCGUUCCUAAAUACUUGU	Cleavage
ta-miR049a	TR40140	1	21	95	115	ACAAGUAUUUGGGAACGGAGG	CCUCCGUUCCUAAAUAUUUGU	Cleavage
ta-miR049a	TR28781	1	21	550	570	ACAAGUAUUUGGGAACGGAGG	CCUCCGUUCCUAAAUAUUUGU	Cleavage
ta-miR049a	TR21324	1	21	378	398	ACAAGUAUUUGGGAACGGAGG	CCUCCGUUCCUAAAUAUUUGU	Cleavage
ta-miR049a	TR1057	1	21	417	437	ACAAGUAUUUGGGAACGGAGG	CCUCCGUUUCUAAAUACUUGU	Cleavage
ta-miR049a	TR37028	1	21	482	502	ACAAGUAUUUGGGAACGGAGG	CCUCCGUUCCUAAAUAUUUGU	Cleavage
ta-miR049a	TR39049	1	21	390	410	ACAAGUAUUUGGGAACGGAGG	CCUCCGUUCCUAAAUAUUUGU	Cleavage
ta-miR049a	TR37495	1	21	418	438	ACAAGUAUUUGGGAACGGAGG	CCUUCGUUCCUAAAUAUUUGU	Cleavage
ta-miR049a	TR24687	1	21	364	384	ACAAGUAUUUGGGAACGGAGG	CCUCUGUUCCUAAAUAUUUGU	Cleavage
ta-miR049a	TR25503	1	21	118	138	ACAAGUAUUUGGGAACGGAGG	CCUCCGUUCCUAAAUAUUUGU	Cleavage
ta-miR049a	TR25240	1	21	47	67	ACAAGUAUUUGGGAACGGAGG	CCUCCGUUCCUAAAUAUUUGU	Cleavage
ta-miR049a	TR1653	1	21	143	163	ACAAGUAUUUGGGAACGGAGG	CCUCCGUUCCUAAAUAUUUGU	Cleavage
ta-miR049a	TR2907	1	21	143	163	ACAAGUAUUUGGGAACGGAGG	CCUCCGUUCCUAAAUAUUUGU	Cleavage
ta-miR049a	TR39571	1	21	226	246	ACAAGUAUUUGGGAACGGAGG	CCUCCGUUCCUAAAUAUUUGU	Cleavage
ta-miR049a	TR14835	1	21	355	375	ACAAGUAUUUGGGAACGGAGG	CCUCUGUUCCUAAAUAUUUGU	Cleavage
ta-miR049a	TR15702	1	21	87	107	ACAAGUAUUUGGGAACGGAGG	CCUCCGUUCCUAAAUAUUUGU	Cleavage
ta-miR049a	TR5993	1	21	250	270	ACAAGUAUUUGGGAACGGAGG	CCUCCGUUCCUAAAUAUUUGC	Cleavage
ta-miR049a	TR1124	1	21	118	138	ACAAGUAUUUGGGAACGGAGG	CCUCCGUUUCUAAAUAUUUGU	Cleavage
ta-miR049a	TR21590	1	21	58	78	ACAAGUAUUUGGGAACGGAGG	CCUUUGUUCCUAAAUAUUUGU	Cleavage
ta-miR049a	TR29119	1	21	195	215	ACAAGUAUUUGGGAACGGAGG	CCUCCGUUCCAAAAUAUUUGU	Translation
ta-miR049a	TR14334	1	21	157	177	ACAAGUAUUUGGGAACGGAGG	CCUCCGUUCCUAAAUAGUUGU	Cleavage
ta-miR049a	TR19897	1	21	173	193	ACAAGUAUUUGGGAACGGAGG	CCUCUGUUCCUAAAUAUUUGU	Cleavage
ta-miR049a	TR19890	1	21	172	192	ACAAGUAUUUGGGAACGGAGG	CCUCUGUUCCUAAAUAUUUGU	Cleavage
ta-miR049a	TR26349	1	21	372	392	ACAAGUAUUUGGGAACGGAGG	CCUCCGUUCCUAAAUACUUCU	Cleavage
ta-miR049a	TR429	1	21	88	108	ACAAGUAUUUGGGAACGGAGG	CCUCCGUUCAUAAAUACUUGU	Cleavage
ta-miR049a	TR1576	1	21	170	190	ACAAGUAUUUGGGAACGGAGG	CCUUCGUUCUUAAAUAUUUGU	Cleavage
ta-miR049a	TR33603	1	21	266	286	ACAAGUAUUUGGGAACGGAGG	CCUCCAUUCCUAAAUAUUUGU	Cleavage
ta-miR049a	TR2431	1	21	250	270	ACAAGUAUUUGGGAACGGAGG	CCUCCGUUCAAAAAUACUUGU	Translation
ta-miR051a	TR130	1	21	41	61	AAUAAGUGUGUGAUUGCUACU	AGUAGCAAUCACACACUUAUU	Cleavage
ta-miR052a	TR43425	1	21	668	688	AAUAUGGAUUGGAGGGAGUAU	AUACUCCCUCCGAUCCAUAUU	Cleavage
ta-miR052a	TR36477	1	21	1191	1211	AAUAUGGAUUGGAGGGAGUAU	AUACUCCCUUCGAUCCAUAUU	Cleavage
ta-miR052a	TR39292	1	21	129	149	AAUAUGGAUUGGAGGGAGUAU	GUACUCCCUCCGAUCCAUAUU	Cleavage
ta-miR052a	TR36498	1	21	204	224	AAUAUGGAUUGGAGGGAGUAU	GUACUCCCUCCAAUCCAUAUU	Cleavage
ta-miR052a	TR35436	1	21	499	519	AAUAUGGAUUGGAGGGAGUAU	AUACUCCCUCCAUUCCAUAUU	Translation
ta-miR052a	TR39858	1	21	674	694	AAUAUGGAUUGGAGGGAGUAU	GUACUCCCUCUGAUCCAUAUU	Cleavage
ta-miR052a	TR40939	1	20	107	126	AAUAUGGAUUGGAGGGAGUA	UACUCCCUCCGAUCCAUAUU	Cleavage
ta-miR052a	TR3353	1	21	138	158	AAUAUGGAUUGGAGGGAGUAU	GUACUCCCUCCCAUCCAUAUU	Translation
ta-miR052a	TR42518	1	20	300	319	AAUAUGGAUUGGAGGGAGUA	UACUCCCUCCAAUCCAUAUA	Cleavage
ta-miR052a	TR29576	1	20	353	372	AAUAUGGAUUGGAGGGAGUA	AGCUCCCUCCAAUCCAUAUU	Cleavage
ta-miR052a	TR35831	1	21	1024	1044	AAUAUGGAUUGGAGGGAGUAU	GUACUCCCUCCGUUCCAUAUU	Translation
ta-miR052a	TR38829	1	20	632	651	AAUAUGGAUUGGAGGGAGUA	UACUCCCUCCGUUCCAUAUU	Translation
ta-miR052a	TR36995	1	21	657	677	AAUAUGGAUUGGAGGGAGUAU	GUACUCCCUCCGAUCCAAAUU	Cleavage
ta-miR052a	TR33324	1	20	266	285	AAUAUGGAUUGGAGGGAGUA	UACUCCCUCCUAUCCAUAUU	Translation
ta-miR052a	TR33325	1	20	242	261	AAUAUGGAUUGGAGGGAGUA	UACUCCCUCCUAUCCAUAUU	Translation
ta-miR052a	TR1346	1	20	142	161	AAUAUGGAUUGGAGGGAGUA	UAUUCCCUCCGAUUCAUAUU	Cleavage
ta-miR052a	TR144	1	21	104	124	AAUAUGGAUUGGAGGGAGUAU	AUACUCCCCCCUAUCCAUAUU	Translation
ta-miR052a	TR39285	1	20	380	399	AAUAUGGAUUGGAGGGAGUA	UACUCCCUCGGAUCCAUAUU	Translation
ta-miR052a	TR8697	1	20	3	22	AAUAUGGAUUGGAGGGAGUA	UACUCCCUCCGUUCCAUAUU	Translation
ta-miR052a	TR22628	1	21	54	74	AAUAUGGAUUGGAGGGAGUAU	GUGCUCCCUCCAUUCCAUAUU	Translation
ta-miR052a	TR37407	1	20	397	416	AAUAUGGAUUGGAGGGAGUA	UACUCCCUCCGAUCCAUUUU	Cleavage
ta-miR052a	TR37140	1	20	352	371	AAUAUGGAUUGGAGGGAGUA	UACUCCCUCCGUUCCAUAUU	Translation
ta-miR052a	TR2621	1	20	279	298	AAUAUGGAUUGGAGGGAGUA	UACUCCCUCCGAUCCAAAUU	Cleavage
ta-miR052a	TR36669	1	20	245	264	AAUAUGGAUUGGAGGGAGUA	UACUCCCUCCGAUCGAUAUU	Cleavage
ta-miR052a	TR40078	1	20	505	524	AAUAUGGAUUGGAGGGAGUA	UACUCCCUUCGACCCAUAUU	Cleavage
ta-miR052a	TR69	1	20	380	399	AAUAUGGAUUGGAGGGAGUA	UUCUCCCUCCUAUCCAUAUU	Translation
ta-miR052a	TR19468	1	20	381	400	AAUAUGGAUUGGAGGGAGUA	UUCUCCCUCCUAUCCAUAUU	Translation
ta-miR053a	TR4286	1	21	4	24	AGGUGGUUAGGAUACUCGGCU	AGCCGAGUAUCCUAACCACCU	Cleavage
ta-miR054a	TR24213	1	21	165	185	AUUUCUGGACAGAGGGAGUAU	AUACUCCCUCCGUCCAGAAAU	Translation
ta-miR054a	TR28594	1	21	199	219	AUUUCUGGACAGAGGGAGUAU	AUACUCUCUCCGUCCAGAAAU	Translation
ta-miR054a	TR28712	1	21	502	522	AUUUCUGGACAGAGGGAGUAU	AUACUCCCUCCGUCCGGAAAU	Translation
ta-miR054a	TR38414	1	21	739	759	AUUUCUGGACAGAGGGAGUAU	GUACUCCCUCUGUUCCGAAAU	Cleavage
ta-miR054a	TR35954	1	21	1278	1298	AUUUCUGGACAGAGGGAGUAU	GUACUCCCUCCGUCCGGAAAU	Translation
ta-miR054a	TR42455	1	21	205	225	AUUUCUGGACAGAGGGAGUAU	AUACUCCCUCCGUCCGGAAAU	Translation
ta-miR054a	TR35443	1	20	1662	1681	AUUUCUGGACAGAGGGAGUA	UACUCCCUCCGUCCGGAAAU	Translation
ta-miR054a	TR23306	1	21	850	870	AUUUCUGGACAGAGGGAGUAU	GUACUCCCUCCGUCCGGAAAU	Translation
ta-miR054a	TR44144	1	21	378	398	AUUUCUGGACAGAGGGAGUAU	AUACUCCCUCCGUCCGGAAAU	Translation
ta-miR054a	TR3639	1	21	123	143	AUUUCUGGACAGAGGGAGUAU	GUACUCCCUCCGUCCGGAAAU	Translation
ta-miR054a	TR35802	1	21	725	745	AUUUCUGGACAGAGGGAGUAU	GUACUCCCUCCGUCCGGAAAU	Translation
ta-miR054a	TR1708	1	21	341	361	AUUUCUGGACAGAGGGAGUAU	AUACUCCCUCCGUCCGGAAAU	Translation
ta-miR054a	TR36888	1	21	288	308	AUUUCUGGACAGAGGGAGUAU	GUACUCCCUCUGUUCCGAAAU	Cleavage
ta-miR054a	TR36285	1	21	507	527	AUUUCUGGACAGAGGGAGUAU	GUACUCCCUCCGUCCGGAAAU	Translation
ta-miR054a	TR24181	1	20	46	65	AUUUCUGGACAGAGGGAGUA	UACUCCCUCCGUCCGGAAAU	Translation
ta-miR054a	TR41345	1	21	415	435	AUUUCUGGACAGAGGGAGUAU	GUACUCCCUCCGUCCGGAAAU	Translation
ta-miR054a	TR40434	1	21	340	360	AUUUCUGGACAGAGGGAGUAU	GUACUCCCUCGGUCCGGAAAU	Translation
ta-miR054a	TR33340	1	21	241	261	AUUUCUGGACAGAGGGAGUAU	AUACUCCUUCCGUUCAGAAAU	Translation
ta-miR054a	TR28034	1	20	451	470	AUUUCUGGACAGAGGGAGUA	UACUCCCUCCGUCCGGAAAU	Translation
ta-miR054a	TR2053	1	20	195	214	AUUUCUGGACAGAGGGAGUA	UACUCCCUCCGUCCGGAAAU	Translation
ta-miR054a	TR29897	1	20	213	232	AUUUCUGGACAGAGGGAGUA	UACUCCCUCCGUCCGGAAAU	Translation
ta-miR054a	TR37435	1	20	404	423	AUUUCUGGACAGAGGGAGUA	UACUCCCUCCGUCCGGAAAU	Translation
ta-miR054a	TR21772	1	20	76	95	AUUUCUGGACAGAGGGAGUA	UACUCCCUCAGUCCGGAAAU	Translation
ta-miR054a	TR17144	1	20	230	249	AUUUCUGGACAGAGGGAGUA	UACUCACUCUGUCCGGAAAU	Cleavage
ta-miR054a	TR41049	1	20	334	353	AUUUCUGGACAGAGGGAGUA	UACUCCCUCCGUCCGGAAAU	Translation
ta-miR054a	TR5044	1	20	230	249	AUUUCUGGACAGAGGGAGUA	UACUCCCUCUGUCCGGUAAU	Cleavage
ta-miR054a	TR44313	1	21	215	235	AUUUCUGGACAGAGGGAGUAU	GUACUCCCUCCGUCCAGAAAC	Translation
ta-miR054a	TR39135	1	21	257	277	AUUUCUGGACAGAGGGAGUAU	AUACUCCCUCCGACCAGAAAU	Translation
ta-miR054a	TR1826	1	20	82	101	AUUUCUGGACAGAGGGAGUA	UACUCCCUCCGUCUGGAAAU	Translation
ta-miR054a	TR14189	1	20	142	161	AUUUCUGGACAGAGGGAGUA	UACUCCCUUCGUCCGGAAAU	Translation
ta-miR055a	TR44678	1	21	172	192	ACAUUUGAGGAGCUCGUGGCA	UGCCACGAGCUCCUCAAAUGU	Cleavage
ta-miR056a	TR24852	1	20	265	284	UGGCUGUUGGUAGAGUGGAA	UUCCACUCCACCAGCGGCCA	Cleavage
ta-miR058a	TR21489	1	20	228	247	UUGUACAAUGGGAGAUGCUU	AAGUGUGUCCCAUUGUACAA	Cleavage
ta-miR059a	TR44507	1	21	608	628	CAGAAAUGGAUGUAUCUAGAC	GUCUAGAUACAUCCAUUUCUG	Cleavage
ta-miR059a	TR23192	1	21	39	59	CAGAAAUGGAUGUAUCUAGAC	GUCUAGAUACAUCCAUUUCUG	Cleavage
ta-miR059a	TR741	1	21	123	143	CAGAAAUGGAUGUAUCUAGAC	GUCUAGAUACAUUCAUUUCUG	Cleavage
ta-miR059a	TR39240	1	21	6	26	CAGAAAUGGAUGUAUCUAGAC	GUCUAGAUACAUCCAUUUCAG	Cleavage
ta-miR059a	TR34152	1	21	375	395	CAGAAAUGGAUGUAUCUAGAC	GUCUAGAUACAUCUAUUUCUA	Cleavage
ta-miR059a	TR38738	1	21	686	706	CAGAAAUGGAUGUAUCUAGAC	GUCUAGGUACAUCCGUUUCUA	Cleavage
ta-miR059a	TR1080	1	20	256	275	CAGAAAUGGAUGUAUCUAGA	UCUAGAUACAUCCAUUUCUA	Cleavage
ta-miR059a	TR34694	1	20	240	259	CAGAAAUGGAUGUAUCUAGA	UCUAGAUACAUUCAUUUCUU	Cleavage
ta-miR059a	TR42719	1	20	20	39	CAGAAAUGGAUGUAUCUAGA	UCUAGAUAUAUCCAUUUCUA	Cleavage
ta-miR059a	TR37717	1	20	6	25	CAGAAAUGGAUGUAUCUAGA	UCUAGAUACAUCCAUUUUUC	Cleavage
ta-miR059a	TR41395	1	21	46	66	CAGAAAUGGAUGUAUCUAGAC	GUCUAGAUACAACCAUUUCUA	Translation
ta-miR059a	TR40036	1	21	125	145	CAGAAAUGGAUGUAUCUAGAC	GGCUACAUACAUCCAUUUCUG	Cleavage
ta-miR059a	TR37741	1	20	4	23	CAGAAAUGGAUGUAUCUAGA	UCUAGAUACAUCCCUUUUUG	Cleavage
ta-miR060a	TR123	1	21	243	263	ACUUAUUUUGGACGGAGGGAG	UUCUUUCCGUCCAAAAUAAGA	Cleavage
ta-miR060a	TR42957	1	21	861	882	ACUUAUUUU-GGACGGAGGGAG	CUCCCUCCGUCCCAAAAUAAGU	Translation
ta-miR060a	TR36565	1	21	274	295	ACUUAUUUU-GGACGGAGGGAG	CUCCCUCCGUCCCAAAAUAAGU	Translation
ta-miR060a	TR37472	1	21	416	437	ACUUAUUUU-GGACGGAGGGAG	CUCCCUCCGUCCCAAAAUAAGU	Translation
ta-miR060a	TR32507	1	21	317	338	ACUUAUUUU-GGACGGAGGGAG	CUCCCUCCGUCCCAAAAUAAGU	Translation
ta-miR060a	TR19912	1	21	330	351	ACUUAUUUUGG-ACGGAGGGAG	CUCCCUCCGUUCCAAAAUAAGU	Cleavage
ta-miR060a	TR41559	1	21	79	100	ACUUAUUUU-GGACGGAGGGAG	CUCCCUCCGUCCCAAAAUAAGU	Translation
ta-miR060a	TR27196	1	21	43	64	ACUUAUUUUGGA-CGGAGGGAG	CUCCCUCCGAUCCAAAAUAAGU	Cleavage
ta-miR060a	TR43262	1	21	262	283	ACUUAUUUUGGA-CGGAGGGAG	CUCCCUCCGAUCCAAAAUAAGU	Cleavage
ta-miR060a	TR24259	1	20	387	407	ACUUAUUUUG-GACGGAGGGA	UCCCUCCGUCUCAAAAUAAGU	Translation
ta-miR060a	TR3547	1	21	50	71	ACUUAUUUU-GGACGGAGGGAG	CUCCCUCCGUCCCAAAAUAAGU	Translation
ta-miR060a	TR2196	1	21	184	205	ACUUAUUUU-GGACGGAGGGAG	CUCCCUCCGUCCCAAAAUAAGU	Translation
ta-miR061a	TR38099	1	21	752	772	CUCUUAUAUUGUGGGACAGAG	CUCUGUCCCAUAAUAUAAGAU	Cleavage
ta-miR061a	TR26125	1	21	307	327	CUCUUAUAUUGUGGGACAGAG	CUCUGUCUCACAAUAUAAGAC	Cleavage
ta-miR061a	TR35749	1	21	515	535	CUCUUAUAUUGUGGGACAGAG	CUCCGUCCCAUAAUAUAAGAG	Cleavage
ta-miR061a	TR32606	1	21	464	484	CUCUUAUAUUGUGGGACAGAG	CUCCGUCCCAUAAUAUAAGAG	Cleavage
ta-miR061a	TR43687	1	21	137	157	CUCUUAUAUUGUGGGACAGAG	CUCCGUCCCAUAAUAUAAGAG	Cleavage
ta-miR061a	TR21971	1	21	599	619	CUCUUAUAUUGUGGGACAGAG	CUCGGUUCCAUAAUAUAAGAG	Cleavage
ta-miR061a	TR21971	1	21	625	645	CUCUUAUAUUGUGGGACAGAG	CUUCGUCCCAUAAUAUAAGAG	Cleavage
ta-miR061a	TR41403	1	21	420	440	CUCUUAUAUUGUGGGACAGAG	CUUCGUCCCAUAAUAUAAGAG	Cleavage
ta-miR061a	TR14309	1	20	353	372	CUCUUAUAUUGUGGGACAGA	UCUGUCCCAUAAUAUAAAAG	Cleavage
ta-miR061a	TR44347	1	21	100	120	CUCUUAUAUUGUGGGACAGAG	CUCUGUACCAAAAUAUAAGAG	Translation
ta-miR061b	TR35844	1	20	1086	1105	CCGUCCCAUAAUAUAAGAGC	GCUCUUAUAUUAUGGGAUGG	Cleavage
ta-miR061b	TR382	1	20	538	557	CCGUCCCAUAAUAUAAGAGC	GUUCUUAUAUUAUGGGACGG	Cleavage
ta-miR061b	TR20453	1	20	395	414	CCGUCCCAUAAUAUAAGAGC	GUUCUUAUAUUAUGGGACGG	Cleavage
ta-miR061b	TR37247	1	20	1	20	CCGUCCCAUAAUAUAAGAGC	GCUCUUGUAUUAUGGGACGG	Cleavage
ta-miR061b	TR38284	1	20	679	698	CCGUCCCAUAAUAUAAGAGC	ACUCUUAUAUUAUGGGAUGG	Cleavage
ta-miR061b	TR28263	1	20	311	330	CCGUCCCAUAAUAUAAGAGC	ACUCUUAUAUUAUGGGAUGG	Cleavage
ta-miR061b	TR28252	1	20	311	330	CCGUCCCAUAAUAUAAGAGC	ACUCUUAUAUUAUGGGAUGG	Cleavage
ta-miR061b	TR42795	1	20	394	413	CCGUCCCAUAAUAUAAGAGC	ACUCUUAUAUUAUGGGACGC	Cleavage
ta-miR061b	TR42448	1	20	32	51	CCGUCCCAUAAUAUAAGAGC	GAUCUUAUAUUAUGGGACGG	Cleavage
ta-miR061b	TR42501	1	20	16	35	CCGUCCCAUAAUAUAAGAGC	GUUCUUAUAUUAUGGGACAG	Cleavage
ta-miR061b	TR44378	1	20	7	26	CCGUCCCAUAAUAUAAGAGC	AAUCUUAUAUUAUGGGACGG	Cleavage
ta-miR061b	TR41544	1	20	18	37	CCGUCCCAUAAUAUAAGAGC	CGUCUUAUAUUAUGGGACGG	Cleavage
ta-miR061b	TR26996	1	21	192	212	CCGUCCCAUAAUAUAAGAGCA	UGAUCUUAUAUUUUGGGACGG	Translation
ta-miR061b	TR40232	1	20	254	273	CCGUCCCAUAAUAUAAGAGC	GUCUUUAUAUUAUGGGACGG	Cleavage
ta-miR061b	TR35844	1	20	1086	1105	CCGUCCCAUAAUAUAAGAGC	GCUCUUAUAUUAUGGGAUGG	Cleavage
ta-miR061b	TR382	1	20	538	557	CCGUCCCAUAAUAUAAGAGC	GUUCUUAUAUUAUGGGACGG	Cleavage
ta-miR061b	TR20453	1	20	395	414	CCGUCCCAUAAUAUAAGAGC	GUUCUUAUAUUAUGGGACGG	Cleavage
ta-miR061b	TR37247	1	20	1	20	CCGUCCCAUAAUAUAAGAGC	GCUCUUGUAUUAUGGGACGG	Cleavage
ta-miR061b	TR38284	1	20	679	698	CCGUCCCAUAAUAUAAGAGC	ACUCUUAUAUUAUGGGAUGG	Cleavage
ta-miR061b	TR28263	1	20	311	330	CCGUCCCAUAAUAUAAGAGC	ACUCUUAUAUUAUGGGAUGG	Cleavage
ta-miR061b	TR28252	1	20	311	330	CCGUCCCAUAAUAUAAGAGC	ACUCUUAUAUUAUGGGAUGG	Cleavage
ta-miR061b	TR42795	1	20	394	413	CCGUCCCAUAAUAUAAGAGC	ACUCUUAUAUUAUGGGACGC	Cleavage
ta-miR061b	TR42448	1	20	32	51	CCGUCCCAUAAUAUAAGAGC	GAUCUUAUAUUAUGGGACGG	Cleavage
ta-miR061b	TR42501	1	20	16	35	CCGUCCCAUAAUAUAAGAGC	GUUCUUAUAUUAUGGGACAG	Cleavage
ta-miR061b	TR44378	1	20	7	26	CCGUCCCAUAAUAUAAGAGC	AAUCUUAUAUUAUGGGACGG	Cleavage
ta-miR061b	TR41544	1	20	18	37	CCGUCCCAUAAUAUAAGAGC	CGUCUUAUAUUAUGGGACGG	Cleavage
ta-miR061b	TR26996	1	21	192	212	CCGUCCCAUAAUAUAAGAGCA	UGAUCUUAUAUUUUGGGACGG	Translation
ta-miR061b	TR40232	1	20	254	273	CCGUCCCAUAAUAUAAGAGC	GUCUUUAUAUUAUGGGACGG	Cleavage
ta-miR062a	TR35844	1	21	1075	1095	AUAUAAGAGCGUUUUUGACAC	GUGUCAAGAACGCUCUUAUAU	Cleavage
ta-miR062a	TR42501	1	21	5	25	AUAUAAGAGCGUUUUUGACAC	GUGUCAAAAACGUUCUUAUAU	Cleavage
ta-miR062a	TR18147	1	20	116	135	AUAUAAGAGCGUUUUUGACA	UGUCAAAAACGCUCUUAUAU	Cleavage
ta-miR062a	TR43760	1	21	8	28	AUAUAAGAGCGUUUUUGACAC	GUGUCAAAAACACUCUUAUAU	Translation
ta-miR062a	TR38284	1	21	668	688	AUAUAAGAGCGUUUUUGACAC	GUGUCAAAAACACUCUUAUAU	Translation
ta-miR062a	TR28263	1	21	300	320	AUAUAAGAGCGUUUUUGACAC	GUGUCAAAAACACUCUUAUAU	Translation
ta-miR062a	TR31314	1	21	404	424	AUAUAAGAGCGUUUUUGACAC	GUGUCAAAAACGCCCUUAUAU	Cleavage
ta-miR062a	TR28252	1	21	300	320	AUAUAAGAGCGUUUUUGACAC	GUGUCAAAAACACUCUUAUAU	Translation
ta-miR062a	TR42795	1	21	383	403	AUAUAAGAGCGUUUUUGACAC	GUGUCAAAAACACUCUUAUAU	Translation
ta-miR062a	TR382	1	21	527	547	AUAUAAGAGCGUUUUUGACAC	GUGUAAAAAACGUUCUUAUAU	Cleavage
ta-miR062a	TR39791	1	20	345	364	AUAUAAGAGCGUUUUUGACA	UGUCAAAAACGUUUUUAUAU	Cleavage
ta-miR062a	TR20453	1	21	384	404	AUAUAAGAGCGUUUUUGACAC	GUGUAAAAAACGUUCUUAUAU	Cleavage
ta-miR062a	TR36065	1	21	87	107	AUAUAAGAGCGUUUUUGACAC	GUGUCAGAAACAUUCUUAUAU	Translation
ta-miR064a	TR40939	1	21	109	129	AUUAAUAUGAAUCGGAGGGAG	CUCCCUCCGAUCCAUAUUAAU	Translation
ta-miR064a	TR36477	1	21	1194	1214	AUUAAUAUGAAUCGGAGGGAG	CUCCCUUCGAUCCAUAUUAAU	Translation
ta-miR064a	TR69	1	21	382	402	AUUAAUAUGAAUCGGAGGGAG	CUCCCUCCUAUCCAUAUUAAU	Translation
ta-miR064a	TR40799	1	21	256	276	AUUAAUAUGAAUCGGAGGGAG	CUCCCUCAGAUCCAUAUUAAU	Translation
ta-miR064a	TR3353	1	21	141	161	AUUAAUAUGAAUCGGAGGGAG	CUCCCUCCCAUCCAUAUUAAU	Translation
ta-miR064a	TR29576	1	21	355	375	AUUAAUAUGAAUCGGAGGGAG	CUCCCUCCAAUCCAUAUUAAU	Translation
ta-miR064a	TR19468	1	21	383	403	AUUAAUAUGAAUCGGAGGGAG	CUCCCUCCUAUCCAUAUUAAU	Translation
ta-miR064a	TR33324	1	21	268	288	AUUAAUAUGAAUCGGAGGGAG	CUCCCUCCUAUCCAUAUUAAU	Translation
ta-miR064a	TR33325	1	21	244	264	AUUAAUAUGAAUCGGAGGGAG	CUCCCUCCUAUCCAUAUUAAU	Translation
ta-miR065a	TR28338	1	20	311	330	UUAGGAAACAUGUAGUUUAG	AUAAACUACAUGUUUCUUGA	Cleavage
ta-miR065a	TR18885	1	20	510	529	UUAGGAAACAUGUAGUUUAG	CUAAGCUACAUGUUUUCUAU	Cleavage
ta-miR066a	TR39292	1	21	129	149	AAUAUGGAUCGGAGGGAGUAC	GUACUCCCUCCGAUCCAUAUU	Cleavage
ta-miR066a	TR39858	1	21	674	694	AAUAUGGAUCGGAGGGAGUAC	GUACUCCCUCUGAUCCAUAUU	Cleavage
ta-miR066a	TR43425	1	20	669	688	AAUAUGGAUCGGAGGGAGUA	UACUCCCUCCGAUCCAUAUU	Cleavage
ta-miR066a	TR36477	1	20	1192	1211	AAUAUGGAUCGGAGGGAGUA	UACUCCCUUCGAUCCAUAUU	Cleavage
ta-miR066a	TR40939	1	20	107	126	AAUAUGGAUCGGAGGGAGUA	UACUCCCUCCGAUCCAUAUU	Cleavage
ta-miR066a	TR35831	1	21	1024	1044	AAUAUGGAUCGGAGGGAGUAC	GUACUCCCUCCGUUCCAUAUU	Translation
ta-miR066a	TR3353	1	21	138	158	AAUAUGGAUCGGAGGGAGUAC	GUACUCCCUCCCAUCCAUAUU	Translation
ta-miR066a	TR36995	1	21	657	677	AAUAUGGAUCGGAGGGAGUAC	GUACUCCCUCCGAUCCAAAUU	Cleavage
ta-miR066a	TR38829	1	20	632	651	AAUAUGGAUCGGAGGGAGUA	UACUCCCUCCGUUCCAUAUU	Translation
ta-miR066a	TR5816	1	21	742	762	AAUAUGGAUCGGAGGGAGUAC	GUACUCCCUCUGAUCCAUACU	Cleavage
ta-miR066a	TR36498	1	21	204	224	AAUAUGGAUCGGAGGGAGUAC	GUACUCCCUCCAAUCCAUAUU	Translation
ta-miR066a	TR37509	1	21	32	52	AAUAUGGAUCGGAGGGAGUAC	GUACUCCCUCCGAUCCGUUUU	Cleavage
ta-miR066a	TR1346	1	20	142	161	AAUAUGGAUCGGAGGGAGUA	UAUUCCCUCCGAUUCAUAUU	Cleavage
ta-miR066a	TR39285	1	20	380	399	AAUAUGGAUCGGAGGGAGUA	UACUCCCUCGGAUCCAUAUU	Translation
ta-miR066a	TR8697	1	20	3	22	AAUAUGGAUCGGAGGGAGUA	UACUCCCUCCGUUCCAUAUU	Translation
ta-miR066a	TR33324	1	20	266	285	AAUAUGGAUCGGAGGGAGUA	UACUCCCUCCUAUCCAUAUU	Translation
ta-miR066a	TR37407	1	20	397	416	AAUAUGGAUCGGAGGGAGUA	UACUCCCUCCGAUCCAUUUU	Cleavage
ta-miR066a	TR33325	1	20	242	261	AAUAUGGAUCGGAGGGAGUA	UACUCCCUCCUAUCCAUAUU	Translation
ta-miR066a	TR37140	1	20	352	371	AAUAUGGAUCGGAGGGAGUA	UACUCCCUCCGUUCCAUAUU	Translation
ta-miR066a	TR2621	1	20	279	298	AAUAUGGAUCGGAGGGAGUA	UACUCCCUCCGAUCCAAAUU	Cleavage
ta-miR066a	TR36669	1	20	245	264	AAUAUGGAUCGGAGGGAGUA	UACUCCCUCCGAUCGAUAUU	Cleavage
ta-miR066a	TR40078	1	20	505	524	AAUAUGGAUCGGAGGGAGUA	UACUCCCUUCGACCCAUAUU	Cleavage
ta-miR066a	TR40799	1	20	254	273	AAUAUGGAUCGGAGGGAGUA	CACUCCCUCAGAUCCAUAUU	Translation
ta-miR066a	TR35436	1	20	500	519	AAUAUGGAUCGGAGGGAGUA	UACUCCCUCCAUUCCAUAUU	Translation
ta-miR066a	TR69	1	20	380	399	AAUAUGGAUCGGAGGGAGUA	UUCUCCCUCCUAUCCAUAUU	Translation
ta-miR066a	TR144	1	20	105	124	AAUAUGGAUCGGAGGGAGUA	UACUCCCCCCUAUCCAUAUU	Translation
ta-miR066a	TR42518	1	20	300	319	AAUAUGGAUCGGAGGGAGUA	UACUCCCUCCAAUCCAUAUA	Translation
ta-miR066a	TR38356	1	20	708	727	AAUAUGGAUCGGAGGGAGUA	UACUCCCUCCGUCCCAUAUU	Translation
ta-miR066a	TR19468	1	20	381	400	AAUAUGGAUCGGAGGGAGUA	UUCUCCCUCCUAUCCAUAUU	Translation
ta-miR070a	TR40799	1	21	256	276	AUUAAUAUGGAUCUGAGGGAG	CUCCCUCAGAUCCAUAUUAAU	Cleavage
ta-miR070a	TR40939	1	21	109	129	AUUAAUAUGGAUCUGAGGGAG	CUCCCUCCGAUCCAUAUUAAU	Cleavage
ta-miR070a	TR36477	1	21	1194	1214	AUUAAUAUGGAUCUGAGGGAG	CUCCCUUCGAUCCAUAUUAAU	Cleavage
ta-miR070a	TR69	1	21	382	402	AUUAAUAUGGAUCUGAGGGAG	CUCCCUCCUAUCCAUAUUAAU	Cleavage
ta-miR070a	TR3353	1	21	141	161	AUUAAUAUGGAUCUGAGGGAG	CUCCCUCCCAUCCAUAUUAAU	Cleavage
ta-miR070a	TR29576	1	21	355	375	AUUAAUAUGGAUCUGAGGGAG	CUCCCUCCAAUCCAUAUUAAU	Cleavage
ta-miR070a	TR19468	1	21	383	403	AUUAAUAUGGAUCUGAGGGAG	CUCCCUCCUAUCCAUAUUAAU	Cleavage
ta-miR070a	TR33324	1	21	268	288	AUUAAUAUGGAUCUGAGGGAG	CUCCCUCCUAUCCAUAUUAAU	Cleavage
ta-miR070a	TR33325	1	21	244	264	AUUAAUAUGGAUCUGAGGGAG	CUCCCUCCUAUCCAUAUUAAU	Cleavage
ta-miR072a	TR37595	1	21	432	452	UAUAAAUUUGGUCAAACUUUA	UAAAGUUUGACCAAAUUUAUA	Cleavage
ta-miR072a	TR44664	1	21	99	119	UAUAAAUUUGGUCAAACUUUA	UAAAGUUUGACCAAAUUUAUG	Cleavage
ta-miR072a	TR21971	1	21	202	222	UAUAAAUUUGGUCAAACUUUA	UAAAGUUUGACCAAGUUUAUA	Cleavage
ta-miR072a	TR35616	1	21	730	750	UAUAAAUUUGGUCAAACUUUA	UAAAGUUUGACCAAGUUUAUA	Cleavage
ta-miR072a	TR18567	1	20	433	452	UAUAAAUUUGGUCAAACUUU	AAAGUUUGACCAAAUUUAUA	Cleavage
ta-miR072a	TR43900	1	21	180	200	UAUAAAUUUGGUCAAACUUUA	UAAAGUUUGACCAACUUUAUA	Cleavage
ta-miR072a	TR13871	1	20	207	226	UAUAAAUUUGGUCAAACUUU	UAAGUUUGACCAAAUUUAUA	Cleavage
ta-miR072a	TR26495	1	20	181	200	UAUAAAUUUGGUCAAACUUU	UAAGUUUGACCAAAUUUAUA	Cleavage
ta-miR072a	TR6656	1	21	551	571	UAUAAAUUUGGUCAAACUUUA	UUAAGUUUGACCAAGUUUAUA	Cleavage
ta-miR072a	TR38093	1	21	54	74	UAUAAAUUUGGUCAAACUUUA	UAAAGAUUGACCAAGUUUAUA	Cleavage
ta-miR072a	TR42958	1	21	221	241	UAUAAAUUUGGUCAAACUUUA	UAAAGUUUGACUAACUUUAUA	Cleavage
ta-miR072a	TR9124	1	21	144	164	UAUAAAUUUGGUCAAACUUUA	UUAAGUUUGAUCAAAUUUAUG	Cleavage
ta-miR072a	TR44503	1	21	385	405	UAUAAAUUUGGUCAAACUUUA	UUAAGUUUGACCAAGUUUAUG	Cleavage
ta-miR072a	TR749	1	21	447	467	UAUAAAUUUGGUCAAACUUUA	UAAAGUUUGAUCAUAUUUGUA	Cleavage
ta-miR072a	TR42077	1	20	319	338	UAUAAAUUUGGUCAAACUUU	CAAGUUUGACCAAGUUUGUA	Cleavage
ta-miR072a	TR14509	1	20	184	203	UAUAAAUUUGGUCAAACUUU	AAAGUUUGACCGAGUUUGUG	Cleavage
ta-miR072a	TR20813	1	20	314	333	UAUAAAUUUGGUCAAACUUU	AAAGUUUGACCGUAUUUAUA	Cleavage
ta-miR072a	TR12349	1	20	153	172	UAUAAAUUUGGUCAAACUUU	AAAGUUUGAUCAAUUUUAUA	Cleavage
ta-miR072a	TR39356	1	20	580	599	UAUAAAUUUGGUCAAACUUU	AAACUUUGACCAAGUUUAUA	Cleavage
ta-miR072a	TR34179	1	21	251	271	UAUAAAUUUGGUCAAACUUUA	UAAAGUUUCACCAUAUUUAUA	Cleavage
ta-miR072a	TR37595	1	21	432	452	UAUAAAUUUGGUCAAACUUUA	UAAAGUUUGACCAAAUUUAUA	Cleavage
ta-miR072a	TR44664	1	21	99	119	UAUAAAUUUGGUCAAACUUUA	UAAAGUUUGACCAAAUUUAUG	Cleavage
ta-miR072a	TR21971	1	21	202	222	UAUAAAUUUGGUCAAACUUUA	UAAAGUUUGACCAAGUUUAUA	Cleavage
ta-miR072a	TR35616	1	21	730	750	UAUAAAUUUGGUCAAACUUUA	UAAAGUUUGACCAAGUUUAUA	Cleavage
ta-miR072a	TR18567	1	20	433	452	UAUAAAUUUGGUCAAACUUU	AAAGUUUGACCAAAUUUAUA	Cleavage
ta-miR072a	TR43900	1	21	180	200	UAUAAAUUUGGUCAAACUUUA	UAAAGUUUGACCAACUUUAUA	Cleavage
ta-miR072a	TR13871	1	20	207	226	UAUAAAUUUGGUCAAACUUU	UAAGUUUGACCAAAUUUAUA	Cleavage
ta-miR072a	TR26495	1	20	181	200	UAUAAAUUUGGUCAAACUUU	UAAGUUUGACCAAAUUUAUA	Cleavage
ta-miR072a	TR6656	1	21	551	571	UAUAAAUUUGGUCAAACUUUA	UUAAGUUUGACCAAGUUUAUA	Cleavage
ta-miR072a	TR38093	1	21	54	74	UAUAAAUUUGGUCAAACUUUA	UAAAGAUUGACCAAGUUUAUA	Cleavage
ta-miR072a	TR42958	1	21	221	241	UAUAAAUUUGGUCAAACUUUA	UAAAGUUUGACUAACUUUAUA	Cleavage
ta-miR072a	TR9124	1	21	144	164	UAUAAAUUUGGUCAAACUUUA	UUAAGUUUGAUCAAAUUUAUG	Cleavage
ta-miR072a	TR44503	1	21	385	405	UAUAAAUUUGGUCAAACUUUA	UUAAGUUUGACCAAGUUUAUG	Cleavage
ta-miR072a	TR749	1	21	447	467	UAUAAAUUUGGUCAAACUUUA	UAAAGUUUGAUCAUAUUUGUA	Cleavage
ta-miR072a	TR42077	1	20	319	338	UAUAAAUUUGGUCAAACUUU	CAAGUUUGACCAAGUUUGUA	Cleavage
ta-miR072a	TR14509	1	20	184	203	UAUAAAUUUGGUCAAACUUU	AAAGUUUGACCGAGUUUGUG	Cleavage
ta-miR072a	TR20813	1	20	314	333	UAUAAAUUUGGUCAAACUUU	AAAGUUUGACCGUAUUUAUA	Cleavage
ta-miR072a	TR12349	1	20	153	172	UAUAAAUUUGGUCAAACUUU	AAAGUUUGAUCAAUUUUAUA	Cleavage
ta-miR072a	TR39356	1	20	580	599	UAUAAAUUUGGUCAAACUUU	AAACUUUGACCAAGUUUAUA	Cleavage
ta-miR072a	TR34179	1	21	251	271	UAUAAAUUUGGUCAAACUUUA	UAAAGUUUCACCAUAUUUAUA	Cleavage
ta-miR072b	TR16913	1	20	43	62	AAGUUUGACCAUAUUUAUAU	AUAUAAAUAUGGUCAAACUU	Cleavage
ta-miR072b	TR42958	1	21	347	367	AAGUUUGACCAUAUUUAUAUA	UAUAUAAAUUUGGUCAAACUU	Cleavage
ta-miR072b	TR20633	1	20	49	68	AAGUUUGACCAUAUUUAUAU	AUAUAAAUACGGUCAAACUU	Translation
ta-miR072b	TR292	1	20	55	74	AAGUUUGACCAUAUUUAUAU	AUAUAAAUACGGUCAAACUU	Translation
ta-miR072b	TR26046	1	20	397	416	AAGUUUGACCAUAUUUAUAU	AUAUAAAUUUGGUCAAACUU	Cleavage
ta-miR072b	TR41955	1	20	51	70	AAGUUUGACCAUAUUUAUAU	AUAUAAAUUUGGUCAAGCUU	Cleavage
ta-miR072b	TR43900	1	20	307	326	AAGUUUGACCAUAUUUAUAU	AUACAAAUACGGUCAAACUU	Translation
ta-miR073b	TR42501	1	21	7	27	UAAUAUAGGAACGUUAUUGAC	GUCAAAAACGUUCUUAUAUUA	Cleavage
ta-miR073b	TR39791	1	21	346	366	UAAUAUAGGAACGUUAUUGAC	GUCAAAAACGUUUUUAUAUUA	Cleavage
ta-miR073b	TR2771	1	21	1	21	UAAUAUAGGAACGUUAUUGAC	GUUAAAAACGUUCUUAUAUUA	Cleavage
ta-miR073b	TR42501	1	21	7	27	UAAUAUAGGAACGUUAUUGAC	GUCAAAAACGUUCUUAUAUUA	Cleavage
ta-miR073b	TR39791	1	21	346	366	UAAUAUAGGAACGUUAUUGAC	GUCAAAAACGUUUUUAUAUUA	Cleavage
ta-miR073b	TR2771	1	21	1	21	UAAUAUAGGAACGUUAUUGAC	GUUAAAAACGUUCUUAUAUUA	Cleavage
ta-miR073b	TR42501	1	21	7	27	UAAUAUAGGAACGUUAUUGAC	GUCAAAAACGUUCUUAUAUUA	Cleavage
ta-miR073b	TR39791	1	21	346	366	UAAUAUAGGAACGUUAUUGAC	GUCAAAAACGUUUUUAUAUUA	Cleavage
ta-miR073b	TR2771	1	21	1	21	UAAUAUAGGAACGUUAUUGAC	GUUAAAAACGUUCUUAUAUUA	Cleavage
ta-miR074a	TR28913	1	20	118	137	UAAAAACAUUCUUAUAUUUU	AAAAUAUAAGAACGUUUUUA	Cleavage
ta-miR074a	TR31412	1	20	17	36	UAAAAACAUUCUUAUAUUUU	AAAAUAUAAGAACGUUUUUA	Cleavage
ta-miR074a	TR39197	1	20	235	254	UAAAAACAUUCUUAUAUUUU	AUAAUAUAAGAGUGUUUUUG	Cleavage
ta-miR074b	TR382	1	21	529	549	UAAUAUAAGAACGUUUUUUAC	GUAAAAAACGUUCUUAUAUUA	Cleavage
ta-miR074b	TR20453	1	21	386	406	UAAUAUAAGAACGUUUUUUAC	GUAAAAAACGUUCUUAUAUUA	Cleavage
ta-miR074b	TR42501	1	21	7	27	UAAUAUAAGAACGUUUUUUAC	GUCAAAAACGUUCUUAUAUUA	Cleavage
ta-miR074b	TR2771	1	21	1	21	UAAUAUAAGAACGUUUUUUAC	GUUAAAAACGUUCUUAUAUUA	Cleavage
ta-miR074b	TR39791	1	21	346	366	UAAUAUAAGAACGUUUUUUAC	GUCAAAAACGUUUUUAUAUUA	Cleavage
ta-miR074b	TR18147	1	21	117	137	UAAUAUAAGAACGUUUUUUAC	GUCAAAAACGCUCUUAUAUUA	Translation
ta-miR077a	TR38099	1	21	745	765	AUUAUGGGACAGAGGGAGUAA	UUACUCCCUCUGUCCCAUAAU	Cleavage
ta-miR077a	TR26236	1	20	152	171	AUUAUGGGACAGAGGGAGUA	UACUCCCUCUGUCCCAUAAU	Cleavage
ta-miR077a	TR35925	1	21	985	1005	AUUAUGGGACAGAGGGAGUAA	UUACUCCCUCCGUCCCAUAAU	Translation
ta-miR077a	TR28554	1	21	704	724	AUUAUGGGACAGAGGGAGUAA	UUACUCCCUCCGUCCCAUAAU	Translation
ta-miR077a	TR41309	1	20	333	352	AUUAUGGGACAGAGGGAGUA	UACUCCCUCUGUCCCAUAAU	Cleavage
ta-miR077a	TR38472	1	20	766	785	AUUAUGGGACAGAGGGAGUA	UACUCCCUCUGUCCCAUAAC	Cleavage
ta-miR077a	TR42939	1	20	384	403	AUUAUGGGACAGAGGGAGUA	UACUCCCUCCGUCCCAUAAU	Translation
ta-miR077a	TR35350	1	20	854	873	AUUAUGGGACAGAGGGAGUA	UACUCCCUCUGUCCCAAAAU	Cleavage
ta-miR077a	TR36059	1	20	203	222	AUUAUGGGACAGAGGGAGUA	UACUCCCUCCGUCCCAUAAU	Translation
ta-miR077a	TR42460	1	20	965	984	AUUAUGGGACAGAGGGAGUA	UACUCCCUCCGUCCCAUAAU	Translation
ta-miR077a	TR40172	1	20	514	533	AUUAUGGGACAGAGGGAGUA	UACUCCCUCCGUCCCAUAAU	Translation
ta-miR077a	TR35936	1	20	1585	1604	AUUAUGGGACAGAGGGAGUA	UACUCCCUCCGUCCCGUAAU	Translation
ta-miR077a	TR39356	1	21	522	542	AUUAUGGGACAGAGGGAGUAA	UUACUCCCUCCGUUCCAUAAU	Translation
ta-miR077a	TR5646	1	20	295	314	AUUAUGGGACAGAGGGAGUA	UACUCCCUCCGUCCCAUAAU	Translation
ta-miR077a	TR23187	1	20	222	241	AUUAUGGGACAGAGGGAGUA	UACUCCCUCUGUCCUAUAAU	Cleavage
ta-miR077a	TR9	1	20	735	754	AUUAUGGGACAGAGGGAGUA	UACUCCCUCCGUCCCAUAAU	Translation
ta-miR077a	TR38254	1	20	653	672	AUUAUGGGACAGAGGGAGUA	UACUCCCUCCGUCCCAUAAU	Translation
ta-miR077a	TR8618	1	20	66	85	AUUAUGGGACAGAGGGAGUA	UACUCCCUCUGUCCCAAAAU	Cleavage
ta-miR077a	TR38955	1	20	466	485	AUUAUGGGACAGAGGGAGUA	UACUCCCUCCGUCCCAUAAU	Translation
ta-miR077a	TR14309	1	21	345	365	AUUAUGGGACAGAGGGAGUAA	UUACUCUAUCUGUCCCAUAAU	Cleavage
ta-miR077a	TR40162	1	20	100	119	AUUAUGGGACAGAGGGAGUA	UACUCCCUCCGUUCCAUAAU	Translation
ta-miR077a	TR35749	1	20	509	528	AUUAUGGGACAGAGGGAGUA	UACUCCCUCCGUCCCAUAAU	Translation
ta-miR077a	TR32606	1	20	458	477	AUUAUGGGACAGAGGGAGUA	UACUCCCUCCGUCCCAUAAU	Translation
ta-miR077a	TR37204	1	20	388	407	AUUAUGGGACAGAGGGAGUA	UACUCCCUCCGUCCCAUAAU	Translation
ta-miR077a	TR38515	1	20	776	795	AUUAUGGGACAGAGGGAGUA	UACUUCCUCUGUCCCAAAAU	Cleavage
ta-miR077a	TR28480	1	20	327	346	AUUAUGGGACAGAGGGAGUA	UACUUCCUCUGUUCCGUAAU	Cleavage
ta-miR077a	TR13084	1	20	52	71	AUUAUGGGACAGAGGGAGUA	UACUCCCUCCGUCCCAUAAU	Translation
ta-miR077a	TR35772	1	21	15	35	AUUAUGGGACAGAGGGAGUAA	UUACUCCCUUCGUCCCGUAAU	Translation
ta-miR077a	TR32510	1	20	402	421	AUUAUGGGACAGAGGGAGUA	UACUCCCUCCGUCCCAUAAU	Translation
ta-miR077a	TR35547	1	20	499	518	AUUAUGGGACAGAGGGAGUA	UACUCCCUCCGUUCCAUAAU	Translation
ta-miR077a	TR43849	1	20	85	104	AUUAUGGGACAGAGGGAGUA	UACUCCCUCCGUCCCAUAAU	Translation
ta-miR077a	TR21971	1	20	593	612	AUUAUGGGACAGAGGGAGUA	UACUCCCUCGGUUCCAUAAU	Translation
ta-miR077a	TR36831	1	20	371	390	AUUAUGGGACAGAGGGAGUA	UACUCCCUCCGUCCCAUAAU	Translation
ta-miR077a	TR3940	1	20	603	622	AUUAUGGGACAGAGGGAGUA	UACUCCCUUUGUCCCAAAAU	Cleavage
ta-miR077a	TR43312	1	20	580	599	AUUAUGGGACAGAGGGAGUA	UACUUCCUCCGUCCCAUAAU	Translation
ta-miR077a	TR40281	1	20	193	212	AUUAUGGGACAGAGGGAGUA	UACUCCCUCAGUUCCAUAAU	Translation
ta-miR077a	TR44181	1	20	380	399	AUUAUGGGACAGAGGGAGUA	UACUUCCUCUGUCCCAAAAU	Cleavage
ta-miR077a	TR2848	1	20	59	78	AUUAUGGGACAGAGGGAGUA	UACUCCCUAUGUCCCAUAAU	Cleavage
ta-miR077a	TR5346	1	20	176	195	AUUAUGGGACAGAGGGAGUA	UACUCCCUCUGUUCCAAAAU	Cleavage
ta-miR077a	TR2847	1	20	50	69	AUUAUGGGACAGAGGGAGUA	UACUCCCUAUGUCCCAUAAU	Cleavage
ta-miR077a	TR35576	1	20	1121	1140	AUUAUGGGACAGAGGGAGUA	UACUCCCUCCAUCCCAUAAU	Translation
ta-miR077a	TR36448	1	21	237	257	AUUAUGGGACAGAGGGAGUAA	UUACUCCCUUCGUCUCAUAAU	Translation
ta-miR077a	TR1901	1	20	155	174	AUUAUGGGACAGAGGGAGUA	UACUCCCUCCGUCCCAUAAU	Translation
ta-miR077a	TR24856	1	21	16	36	AUUAUGGGACAGAGGGAGUAA	UUUCUCCCUCCGUCCCAUAAU	Translation
ta-miR077a	TR42107	1	20	283	302	AUUAUGGGACAGAGGGAGUA	UACUCCCUCCGUUCCAUAAU	Translation
ta-miR077a	TR5044	1	20	230	249	AUUAUGGGACAGAGGGAGUA	UACUCCCUCUGUCCGGUAAU	Cleavage
ta-miR077a	TR395	1	20	106	125	AUUAUGGGACAGAGGGAGUA	UACUCCCUCCGUCUCAUAAU	Translation
ta-miR077a	TR26227	1	20	717	736	AUUAUGGGACAGAGGGAGUA	UACUCCCUCCAUCCCAUAAU	Translation
ta-miR077a	TR38092	1	20	766	785	AUUAUGGGACAGAGGGAGUA	UACUCCCUCCAUCCCAUAAU	Translation
ta-miR077a	TR39791	1	20	301	320	AUUAUGGGACAGAGGGAGUA	UACUCCCUCCGUCCCAUAAC	Translation
ta-miR077a	TR1275	1	20	201	220	AUUAUGGGACAGAGGGAGUA	UACUCCCUCUGUCCUAAAAU	Cleavage
ta-miR077a	TR40505	1	20	226	245	AUUAUGGGACAGAGGGAGUA	UACUCCCUCCAUCCCAUAAU	Translation
ta-miR077a	TR20344	1	20	469	488	AUUAUGGGACAGAGGGAGUA	UACUACCUCUGUACCAUAAU	Cleavage
ta-miR077a	TR14453	1	20	454	473	AUUAUGGGACAGAGGGAGUA	UACUACCUCCGUCCCAUAAU	Translation
ta-miR077a	TR2083	1	20	248	267	AUUAUGGGACAGAGGGAGUA	UACUCUCUCUGAUCCAUAAU	Translation
ta-miR077a	TR43687	1	20	97	116	AUUAUGGGACAGAGGGAGUA	UACUCCCCCCGUCCCAUAAU	Translation
ta-miR077a	TR36626	1	20	262	281	AUUAUGGGACAGAGGGAGUA	UAAUCCCUCCGUCCCAUAAU	Translation
ta-miR077a	TR9167	1	20	178	197	AUUAUGGGACAGAGGGAGUA	UACUCCAUCCGUCCCAUAAU	Translation
ta-miR077a	TR41025	1	20	271	290	AUUAUGGGACAGAGGGAGUA	UACUCCCUCCAUCCCAUAAU	Translation
ta-miR077a	TR44323	1	20	209	228	AUUAUGGGACAGAGGGAGUA	UACUCCCUCCAUCCCAUAAU	Translation
ta-miR077b	TR38099	1	21	745	765	AUUAUGGGACAGAGGGAGUAG	UUACUCCCUCUGUCCCAUAAU	Cleavage
ta-miR077b	TR26236	1	20	152	171	AUUAUGGGACAGAGGGAGUA	UACUCCCUCUGUCCCAUAAU	Cleavage
ta-miR077b	TR35936	1	21	1584	1604	AUUAUGGGACAGAGGGAGUAG	CUACUCCCUCCGUCCCGUAAU	Translation
ta-miR077b	TR41309	1	20	333	352	AUUAUGGGACAGAGGGAGUA	UACUCCCUCUGUCCCAUAAU	Cleavage
ta-miR077b	TR38472	1	20	766	785	AUUAUGGGACAGAGGGAGUA	UACUCCCUCUGUCCCAUAAC	Cleavage
ta-miR077b	TR35925	1	21	985	1005	AUUAUGGGACAGAGGGAGUAG	UUACUCCCUCCGUCCCAUAAU	Translation
ta-miR077b	TR35749	1	21	508	528	AUUAUGGGACAGAGGGAGUAG	CUACUCCCUCCGUCCCAUAAU	Translation
ta-miR077b	TR32606	1	21	457	477	AUUAUGGGACAGAGGGAGUAG	CUACUCCCUCCGUCCCAUAAU	Translation
ta-miR077b	TR37204	1	21	387	407	AUUAUGGGACAGAGGGAGUAG	CUACUCCCUCCGUCCCAUAAU	Translation
ta-miR077b	TR42939	1	20	384	403	AUUAUGGGACAGAGGGAGUA	UACUCCCUCCGUCCCAUAAU	Translation
ta-miR077b	TR28554	1	21	704	724	AUUAUGGGACAGAGGGAGUAG	UUACUCCCUCCGUCCCAUAAU	Translation
ta-miR077b	TR35350	1	20	854	873	AUUAUGGGACAGAGGGAGUA	UACUCCCUCUGUCCCAAAAU	Cleavage
ta-miR077b	TR13084	1	21	51	71	AUUAUGGGACAGAGGGAGUAG	CUACUCCCUCCGUCCCAUAAU	Translation
ta-miR077b	TR21971	1	21	592	612	AUUAUGGGACAGAGGGAGUAG	CUACUCCCUCGGUUCCAUAAU	Translation
ta-miR077b	TR36059	1	20	203	222	AUUAUGGGACAGAGGGAGUA	UACUCCCUCCGUCCCAUAAU	Translation
ta-miR077b	TR42460	1	20	965	984	AUUAUGGGACAGAGGGAGUA	UACUCCCUCCGUCCCAUAAU	Translation
ta-miR077b	TR40172	1	20	514	533	AUUAUGGGACAGAGGGAGUA	UACUCCCUCCGUCCCAUAAU	Translation
ta-miR077b	TR5646	1	20	295	314	AUUAUGGGACAGAGGGAGUA	UACUCCCUCCGUCCCAUAAU	Translation
ta-miR077b	TR43312	1	21	579	599	AUUAUGGGACAGAGGGAGUAG	CUACUUCCUCCGUCCCAUAAU	Translation
ta-miR077b	TR9	1	20	735	754	AUUAUGGGACAGAGGGAGUA	UACUCCCUCCGUCCCAUAAU	Translation
ta-miR077b	TR23187	1	20	222	241	AUUAUGGGACAGAGGGAGUA	UACUCCCUCUGUCCUAUAAU	Cleavage
ta-miR077b	TR38254	1	20	653	672	AUUAUGGGACAGAGGGAGUA	UACUCCCUCCGUCCCAUAAU	Translation
ta-miR077b	TR8618	1	20	66	85	AUUAUGGGACAGAGGGAGUA	UACUCCCUCUGUCCCAAAAU	Cleavage
ta-miR077b	TR38955	1	20	466	485	AUUAUGGGACAGAGGGAGUA	UACUCCCUCCGUCCCAUAAU	Translation
ta-miR077b	TR40162	1	20	100	119	AUUAUGGGACAGAGGGAGUA	UACUCCCUCCGUUCCAUAAU	Translation
ta-miR077b	TR39356	1	21	522	542	AUUAUGGGACAGAGGGAGUAG	UUACUCCCUCCGUUCCAUAAU	Translation
ta-miR077b	TR1901	1	21	154	174	AUUAUGGGACAGAGGGAGUAG	CUACUCCCUCCGUCCCAUAAU	Translation
ta-miR077b	TR38515	1	20	776	795	AUUAUGGGACAGAGGGAGUA	UACUUCCUCUGUCCCAAAAU	Cleavage
ta-miR077b	TR28480	1	20	327	346	AUUAUGGGACAGAGGGAGUA	UACUUCCUCUGUUCCGUAAU	Cleavage
ta-miR077b	TR35547	1	20	499	518	AUUAUGGGACAGAGGGAGUA	UACUCCCUCCGUUCCAUAAU	Translation
ta-miR077b	TR32510	1	20	402	421	AUUAUGGGACAGAGGGAGUA	UACUCCCUCCGUCCCAUAAU	Translation
ta-miR077b	TR43849	1	20	85	104	AUUAUGGGACAGAGGGAGUA	UACUCCCUCCGUCCCAUAAU	Translation
ta-miR077b	TR42107	1	21	282	302	AUUAUGGGACAGAGGGAGUAG	CUACUCCCUCCGUUCCAUAAU	Translation
ta-miR077b	TR5044	1	21	229	249	AUUAUGGGACAGAGGGAGUAG	CUACUCCCUCUGUCCGGUAAU	Cleavage
ta-miR077b	TR3940	1	20	603	622	AUUAUGGGACAGAGGGAGUA	UACUCCCUUUGUCCCAAAAU	Cleavage
ta-miR077b	TR36831	1	20	371	390	AUUAUGGGACAGAGGGAGUA	UACUCCCUCCGUCCCAUAAU	Translation
ta-miR077b	TR26227	1	21	716	736	AUUAUGGGACAGAGGGAGUAG	CUACUCCCUCCAUCCCAUAAU	Translation
ta-miR077b	TR40505	1	21	225	245	AUUAUGGGACAGAGGGAGUAG	CUACUCCCUCCAUCCCAUAAU	Translation
ta-miR077b	TR40281	1	20	193	212	AUUAUGGGACAGAGGGAGUA	UACUCCCUCAGUUCCAUAAU	Translation
ta-miR077b	TR14309	1	21	345	365	AUUAUGGGACAGAGGGAGUAG	UUACUCUAUCUGUCCCAUAAU	Cleavage
ta-miR077b	TR44181	1	20	380	399	AUUAUGGGACAGAGGGAGUA	UACUUCCUCUGUCCCAAAAU	Cleavage
ta-miR077b	TR35772	1	21	15	35	AUUAUGGGACAGAGGGAGUAG	UUACUCCCUUCGUCCCGUAAU	Translation
ta-miR077b	TR2848	1	20	59	78	AUUAUGGGACAGAGGGAGUA	UACUCCCUAUGUCCCAUAAU	Cleavage
ta-miR077b	TR5346	1	20	176	195	AUUAUGGGACAGAGGGAGUA	UACUCCCUCUGUUCCAAAAU	Cleavage
ta-miR077b	TR35576	1	20	1121	1140	AUUAUGGGACAGAGGGAGUA	UACUCCCUCCAUCCCAUAAU	Translation
ta-miR077b	TR2847	1	20	50	69	AUUAUGGGACAGAGGGAGUA	UACUCCCUAUGUCCCAUAAU	Cleavage
ta-miR077b	TR395	1	20	106	125	AUUAUGGGACAGAGGGAGUA	UACUCCCUCCGUCUCAUAAU	Translation
ta-miR077b	TR38092	1	20	766	785	AUUAUGGGACAGAGGGAGUA	UACUCCCUCCAUCCCAUAAU	Translation
ta-miR077b	TR39791	1	20	301	320	AUUAUGGGACAGAGGGAGUA	UACUCCCUCCGUCCCAUAAC	Translation
ta-miR077b	TR1275	1	20	201	220	AUUAUGGGACAGAGGGAGUA	UACUCCCUCUGUCCUAAAAU	Cleavage
ta-miR077b	TR20344	1	20	469	488	AUUAUGGGACAGAGGGAGUA	UACUACCUCUGUACCAUAAU	Cleavage
ta-miR077b	TR14453	1	20	454	473	AUUAUGGGACAGAGGGAGUA	UACUACCUCCGUCCCAUAAU	Translation
ta-miR077b	TR36448	1	21	237	257	AUUAUGGGACAGAGGGAGUAG	UUACUCCCUUCGUCUCAUAAU	Translation
ta-miR077b	TR24856	1	21	16	36	AUUAUGGGACAGAGGGAGUAG	UUUCUCCCUCCGUCCCAUAAU	Translation
ta-miR077b	TR43687	1	20	97	116	AUUAUGGGACAGAGGGAGUA	UACUCCCCCCGUCCCAUAAU	Translation
ta-miR077b	TR2083	1	20	248	267	AUUAUGGGACAGAGGGAGUA	UACUCUCUCUGAUCCAUAAU	Translation
ta-miR077b	TR36626	1	20	262	281	AUUAUGGGACAGAGGGAGUA	UAAUCCCUCCGUCCCAUAAU	Translation
ta-miR077b	TR9167	1	20	178	197	AUUAUGGGACAGAGGGAGUA	UACUCCAUCCGUCCCAUAAU	Translation
ta-miR077b	TR41025	1	20	271	290	AUUAUGGGACAGAGGGAGUA	UACUCCCUCCAUCCCAUAAU	Translation
ta-miR077b	TR44323	1	20	209	228	AUUAUGGGACAGAGGGAGUA	UACUCCCUCCAUCCCAUAAU	Translation
ta-miR077c	TR26236	1	21	151	171	AUUAUGGGACAGAGGGAGUAU	GUACUCCCUCUGUCCCAUAAU	Cleavage
ta-miR077c	TR38099	1	20	746	765	AUUAUGGGACAGAGGGAGUA	UACUCCCUCUGUCCCAUAAU	Cleavage
ta-miR077c	TR42939	1	21	383	403	AUUAUGGGACAGAGGGAGUAU	AUACUCCCUCCGUCCCAUAAU	Translation
ta-miR077c	TR41309	1	21	332	352	AUUAUGGGACAGAGGGAGUAU	GUACUCCCUCUGUCCCAUAAU	Cleavage
ta-miR077c	TR42460	1	21	964	984	AUUAUGGGACAGAGGGAGUAU	AUACUCCCUCCGUCCCAUAAU	Translation
ta-miR077c	TR38472	1	21	765	785	AUUAUGGGACAGAGGGAGUAU	GUACUCCCUCUGUCCCAUAAC	Cleavage
ta-miR077c	TR40172	1	21	513	533	AUUAUGGGACAGAGGGAGUAU	AUACUCCCUCCGUCCCAUAAU	Translation
ta-miR077c	TR5646	1	21	294	314	AUUAUGGGACAGAGGGAGUAU	AUACUCCCUCCGUCCCAUAAU	Translation
ta-miR077c	TR35350	1	21	853	873	AUUAUGGGACAGAGGGAGUAU	GUACUCCCUCUGUCCCAAAAU	Cleavage
ta-miR077c	TR8618	1	21	65	85	AUUAUGGGACAGAGGGAGUAU	AUACUCCCUCUGUCCCAAAAU	Cleavage
ta-miR077c	TR38955	1	21	465	485	AUUAUGGGACAGAGGGAGUAU	AUACUCCCUCCGUCCCAUAAU	Translation
ta-miR077c	TR36059	1	21	202	222	AUUAUGGGACAGAGGGAGUAU	GUACUCCCUCCGUCCCAUAAU	Translation
ta-miR077c	TR38515	1	21	775	795	AUUAUGGGACAGAGGGAGUAU	AUACUUCCUCUGUCCCAAAAU	Cleavage
ta-miR077c	TR28480	1	21	326	346	AUUAUGGGACAGAGGGAGUAU	AUACUUCCUCUGUUCCGUAAU	Cleavage
ta-miR077c	TR23187	1	21	221	241	AUUAUGGGACAGAGGGAGUAU	GUACUCCCUCUGUCCUAUAAU	Cleavage
ta-miR077c	TR35547	1	21	498	518	AUUAUGGGACAGAGGGAGUAU	AUACUCCCUCCGUUCCAUAAU	Translation
ta-miR077c	TR9	1	21	734	754	AUUAUGGGACAGAGGGAGUAU	GUACUCCCUCCGUCCCAUAAU	Translation
ta-miR077c	TR43849	1	21	84	104	AUUAUGGGACAGAGGGAGUAU	AUACUCCCUCCGUCCCAUAAU	Translation
ta-miR077c	TR3940	1	21	602	622	AUUAUGGGACAGAGGGAGUAU	AUACUCCCUUUGUCCCAAAAU	Cleavage
ta-miR077c	TR35925	1	20	986	1005	AUUAUGGGACAGAGGGAGUA	UACUCCCUCCGUCCCAUAAU	Translation
ta-miR077c	TR38254	1	21	652	672	AUUAUGGGACAGAGGGAGUAU	GUACUCCCUCCGUCCCAUAAU	Translation
ta-miR077c	TR35936	1	20	1585	1604	AUUAUGGGACAGAGGGAGUA	UACUCCCUCCGUCCCGUAAU	Translation
ta-miR077c	TR28554	1	20	705	724	AUUAUGGGACAGAGGGAGUA	UACUCCCUCCGUCCCAUAAU	Translation
ta-miR077c	TR40162	1	21	99	119	AUUAUGGGACAGAGGGAGUAU	GUACUCCCUCCGUUCCAUAAU	Translation
ta-miR077c	TR40281	1	21	192	212	AUUAUGGGACAGAGGGAGUAU	AUACUCCCUCAGUUCCAUAAU	Translation
ta-miR077c	TR44181	1	21	379	399	AUUAUGGGACAGAGGGAGUAU	AUACUUCCUCUGUCCCAAAAU	Cleavage
ta-miR077c	TR32510	1	21	401	421	AUUAUGGGACAGAGGGAGUAU	GUACUCCCUCCGUCCCAUAAU	Translation
ta-miR077c	TR5346	1	21	175	195	AUUAUGGGACAGAGGGAGUAU	AUACUCCCUCUGUUCCAAAAU	Cleavage
ta-miR077c	TR36831	1	21	370	390	AUUAUGGGACAGAGGGAGUAU	GUACUCCCUCCGUCCCAUAAU	Translation
ta-miR077c	TR35576	1	21	1120	1140	AUUAUGGGACAGAGGGAGUAU	AUACUCCCUCCAUCCCAUAAU	Translation
ta-miR077c	TR35749	1	20	509	528	AUUAUGGGACAGAGGGAGUA	UACUCCCUCCGUCCCAUAAU	Translation
ta-miR077c	TR32606	1	20	458	477	AUUAUGGGACAGAGGGAGUA	UACUCCCUCCGUCCCAUAAU	Translation
ta-miR077c	TR37204	1	20	388	407	AUUAUGGGACAGAGGGAGUA	UACUCCCUCCGUCCCAUAAU	Translation
ta-miR077c	TR13084	1	20	52	71	AUUAUGGGACAGAGGGAGUA	UACUCCCUCCGUCCCAUAAU	Translation
ta-miR077c	TR21971	1	20	593	612	AUUAUGGGACAGAGGGAGUA	UACUCCCUCGGUUCCAUAAU	Translation
ta-miR077c	TR38092	1	21	765	785	AUUAUGGGACAGAGGGAGUAU	AUACUCCCUCCAUCCCAUAAU	Translation
ta-miR077c	TR2848	1	21	58	78	AUUAUGGGACAGAGGGAGUAU	GUACUCCCUAUGUCCCAUAAU	Cleavage
ta-miR077c	TR39356	1	20	523	542	AUUAUGGGACAGAGGGAGUA	UACUCCCUCCGUUCCAUAAU	Translation
ta-miR077c	TR43312	1	20	580	599	AUUAUGGGACAGAGGGAGUA	UACUUCCUCCGUCCCAUAAU	Translation
ta-miR077c	TR1275	1	21	200	220	AUUAUGGGACAGAGGGAGUAU	AUACUCCCUCUGUCCUAAAAU	Cleavage
ta-miR077c	TR2847	1	21	49	69	AUUAUGGGACAGAGGGAGUAU	GUACUCCCUAUGUCCCAUAAU	Cleavage
ta-miR077c	TR20344	1	21	468	488	AUUAUGGGACAGAGGGAGUAU	AUACUACCUCUGUACCAUAAU	Cleavage
ta-miR077c	TR14453	1	21	453	473	AUUAUGGGACAGAGGGAGUAU	AUACUACCUCCGUCCCAUAAU	Translation
ta-miR077c	TR395	1	21	105	125	AUUAUGGGACAGAGGGAGUAU	GUACUCCCUCCGUCUCAUAAU	Translation
ta-miR077c	TR14309	1	20	346	365	AUUAUGGGACAGAGGGAGUA	UACUCUAUCUGUCCCAUAAU	Cleavage
ta-miR077c	TR39791	1	21	300	320	AUUAUGGGACAGAGGGAGUAU	GUACUCCCUCCGUCCCAUAAC	Translation
ta-miR077c	TR1901	1	20	155	174	AUUAUGGGACAGAGGGAGUA	UACUCCCUCCGUCCCAUAAU	Translation
ta-miR077c	TR9167	1	21	177	197	AUUAUGGGACAGAGGGAGUAU	AUACUCCAUCCGUCCCAUAAU	Translation
ta-miR077c	TR35772	1	20	16	35	AUUAUGGGACAGAGGGAGUA	UACUCCCUUCGUCCCGUAAU	Translation
ta-miR077c	TR42107	1	20	283	302	AUUAUGGGACAGAGGGAGUA	UACUCCCUCCGUUCCAUAAU	Translation
ta-miR077c	TR5044	1	20	230	249	AUUAUGGGACAGAGGGAGUA	UACUCCCUCUGUCCGGUAAU	Cleavage
ta-miR077c	TR26227	1	20	717	736	AUUAUGGGACAGAGGGAGUA	UACUCCCUCCAUCCCAUAAU	Translation
ta-miR077c	TR41025	1	21	270	290	AUUAUGGGACAGAGGGAGUAU	AUACUCCCUCCAUCCCAUAAU	Translation
ta-miR077c	TR2083	1	21	247	267	AUUAUGGGACAGAGGGAGUAU	GUACUCUCUCUGAUCCAUAAU	Translation
ta-miR077c	TR43687	1	21	96	116	AUUAUGGGACAGAGGGAGUAU	GUACUCCCCCCGUCCCAUAAU	Translation
ta-miR077c	TR40505	1	20	226	245	AUUAUGGGACAGAGGGAGUA	UACUCCCUCCAUCCCAUAAU	Translation
ta-miR077c	TR44323	1	21	208	228	AUUAUGGGACAGAGGGAGUAU	AUACUCCCUCCAUCCCAUAAU	Translation
ta-miR077c	TR36626	1	21	261	281	AUUAUGGGACAGAGGGAGUAU	GUAAUCCCUCCGUCCCAUAAU	Translation
ta-miR077c	TR36448	1	20	238	257	AUUAUGGGACAGAGGGAGUA	UACUCCCUUCGUCUCAUAAU	Translation
ta-miR077c	TR24856	1	20	17	36	AUUAUGGGACAGAGGGAGUA	UUCUCCCUCCGUCCCAUAAU	Translation
ta-miR077c	TR26236	1	21	151	171	AUUAUGGGACAGAGGGAGUAU	GUACUCCCUCUGUCCCAUAAU	Cleavage
ta-miR077c	TR38099	1	20	746	765	AUUAUGGGACAGAGGGAGUA	UACUCCCUCUGUCCCAUAAU	Cleavage
ta-miR077c	TR42939	1	21	383	403	AUUAUGGGACAGAGGGAGUAU	AUACUCCCUCCGUCCCAUAAU	Translation
ta-miR077c	TR41309	1	21	332	352	AUUAUGGGACAGAGGGAGUAU	GUACUCCCUCUGUCCCAUAAU	Cleavage
ta-miR077c	TR42460	1	21	964	984	AUUAUGGGACAGAGGGAGUAU	AUACUCCCUCCGUCCCAUAAU	Translation
ta-miR077c	TR38472	1	21	765	785	AUUAUGGGACAGAGGGAGUAU	GUACUCCCUCUGUCCCAUAAC	Cleavage
ta-miR077c	TR40172	1	21	513	533	AUUAUGGGACAGAGGGAGUAU	AUACUCCCUCCGUCCCAUAAU	Translation
ta-miR077c	TR5646	1	21	294	314	AUUAUGGGACAGAGGGAGUAU	AUACUCCCUCCGUCCCAUAAU	Translation
ta-miR077c	TR35350	1	21	853	873	AUUAUGGGACAGAGGGAGUAU	GUACUCCCUCUGUCCCAAAAU	Cleavage
ta-miR077c	TR8618	1	21	65	85	AUUAUGGGACAGAGGGAGUAU	AUACUCCCUCUGUCCCAAAAU	Cleavage
ta-miR077c	TR38955	1	21	465	485	AUUAUGGGACAGAGGGAGUAU	AUACUCCCUCCGUCCCAUAAU	Translation
ta-miR077c	TR36059	1	21	202	222	AUUAUGGGACAGAGGGAGUAU	GUACUCCCUCCGUCCCAUAAU	Translation
ta-miR077c	TR38515	1	21	775	795	AUUAUGGGACAGAGGGAGUAU	AUACUUCCUCUGUCCCAAAAU	Cleavage
ta-miR077c	TR28480	1	21	326	346	AUUAUGGGACAGAGGGAGUAU	AUACUUCCUCUGUUCCGUAAU	Cleavage
ta-miR077c	TR23187	1	21	221	241	AUUAUGGGACAGAGGGAGUAU	GUACUCCCUCUGUCCUAUAAU	Cleavage
ta-miR077c	TR35547	1	21	498	518	AUUAUGGGACAGAGGGAGUAU	AUACUCCCUCCGUUCCAUAAU	Translation
ta-miR077c	TR9	1	21	734	754	AUUAUGGGACAGAGGGAGUAU	GUACUCCCUCCGUCCCAUAAU	Translation
ta-miR077c	TR43849	1	21	84	104	AUUAUGGGACAGAGGGAGUAU	AUACUCCCUCCGUCCCAUAAU	Translation
ta-miR077c	TR3940	1	21	602	622	AUUAUGGGACAGAGGGAGUAU	AUACUCCCUUUGUCCCAAAAU	Cleavage
ta-miR077c	TR35925	1	20	986	1005	AUUAUGGGACAGAGGGAGUA	UACUCCCUCCGUCCCAUAAU	Translation
ta-miR077c	TR38254	1	21	652	672	AUUAUGGGACAGAGGGAGUAU	GUACUCCCUCCGUCCCAUAAU	Translation
ta-miR077c	TR35936	1	20	1585	1604	AUUAUGGGACAGAGGGAGUA	UACUCCCUCCGUCCCGUAAU	Translation
ta-miR077c	TR28554	1	20	705	724	AUUAUGGGACAGAGGGAGUA	UACUCCCUCCGUCCCAUAAU	Translation
ta-miR077c	TR40162	1	21	99	119	AUUAUGGGACAGAGGGAGUAU	GUACUCCCUCCGUUCCAUAAU	Translation
ta-miR077c	TR40281	1	21	192	212	AUUAUGGGACAGAGGGAGUAU	AUACUCCCUCAGUUCCAUAAU	Translation
ta-miR077c	TR44181	1	21	379	399	AUUAUGGGACAGAGGGAGUAU	AUACUUCCUCUGUCCCAAAAU	Cleavage
ta-miR077c	TR32510	1	21	401	421	AUUAUGGGACAGAGGGAGUAU	GUACUCCCUCCGUCCCAUAAU	Translation
ta-miR077c	TR5346	1	21	175	195	AUUAUGGGACAGAGGGAGUAU	AUACUCCCUCUGUUCCAAAAU	Cleavage
ta-miR077c	TR36831	1	21	370	390	AUUAUGGGACAGAGGGAGUAU	GUACUCCCUCCGUCCCAUAAU	Translation
ta-miR077c	TR35576	1	21	1120	1140	AUUAUGGGACAGAGGGAGUAU	AUACUCCCUCCAUCCCAUAAU	Translation
ta-miR077c	TR35749	1	20	509	528	AUUAUGGGACAGAGGGAGUA	UACUCCCUCCGUCCCAUAAU	Translation
ta-miR077c	TR32606	1	20	458	477	AUUAUGGGACAGAGGGAGUA	UACUCCCUCCGUCCCAUAAU	Translation
ta-miR077c	TR37204	1	20	388	407	AUUAUGGGACAGAGGGAGUA	UACUCCCUCCGUCCCAUAAU	Translation
ta-miR077c	TR13084	1	20	52	71	AUUAUGGGACAGAGGGAGUA	UACUCCCUCCGUCCCAUAAU	Translation
ta-miR077c	TR21971	1	20	593	612	AUUAUGGGACAGAGGGAGUA	UACUCCCUCGGUUCCAUAAU	Translation
ta-miR077c	TR38092	1	21	765	785	AUUAUGGGACAGAGGGAGUAU	AUACUCCCUCCAUCCCAUAAU	Translation
ta-miR077c	TR2848	1	21	58	78	AUUAUGGGACAGAGGGAGUAU	GUACUCCCUAUGUCCCAUAAU	Cleavage
ta-miR077c	TR39356	1	20	523	542	AUUAUGGGACAGAGGGAGUA	UACUCCCUCCGUUCCAUAAU	Translation
ta-miR077c	TR43312	1	20	580	599	AUUAUGGGACAGAGGGAGUA	UACUUCCUCCGUCCCAUAAU	Translation
ta-miR077c	TR1275	1	21	200	220	AUUAUGGGACAGAGGGAGUAU	AUACUCCCUCUGUCCUAAAAU	Cleavage
ta-miR077c	TR2847	1	21	49	69	AUUAUGGGACAGAGGGAGUAU	GUACUCCCUAUGUCCCAUAAU	Cleavage
ta-miR077c	TR20344	1	21	468	488	AUUAUGGGACAGAGGGAGUAU	AUACUACCUCUGUACCAUAAU	Cleavage
ta-miR077c	TR14453	1	21	453	473	AUUAUGGGACAGAGGGAGUAU	AUACUACCUCCGUCCCAUAAU	Translation
ta-miR077c	TR395	1	21	105	125	AUUAUGGGACAGAGGGAGUAU	GUACUCCCUCCGUCUCAUAAU	Translation
ta-miR077c	TR14309	1	20	346	365	AUUAUGGGACAGAGGGAGUA	UACUCUAUCUGUCCCAUAAU	Cleavage
ta-miR077c	TR39791	1	21	300	320	AUUAUGGGACAGAGGGAGUAU	GUACUCCCUCCGUCCCAUAAC	Translation
ta-miR077c	TR1901	1	20	155	174	AUUAUGGGACAGAGGGAGUA	UACUCCCUCCGUCCCAUAAU	Translation
ta-miR077c	TR9167	1	21	177	197	AUUAUGGGACAGAGGGAGUAU	AUACUCCAUCCGUCCCAUAAU	Translation
ta-miR077c	TR35772	1	20	16	35	AUUAUGGGACAGAGGGAGUA	UACUCCCUUCGUCCCGUAAU	Translation
ta-miR077c	TR42107	1	20	283	302	AUUAUGGGACAGAGGGAGUA	UACUCCCUCCGUUCCAUAAU	Translation
ta-miR077c	TR5044	1	20	230	249	AUUAUGGGACAGAGGGAGUA	UACUCCCUCUGUCCGGUAAU	Cleavage
ta-miR077c	TR26227	1	20	717	736	AUUAUGGGACAGAGGGAGUA	UACUCCCUCCAUCCCAUAAU	Translation
ta-miR077c	TR41025	1	21	270	290	AUUAUGGGACAGAGGGAGUAU	AUACUCCCUCCAUCCCAUAAU	Translation
ta-miR077c	TR2083	1	21	247	267	AUUAUGGGACAGAGGGAGUAU	GUACUCUCUCUGAUCCAUAAU	Translation
ta-miR077c	TR43687	1	21	96	116	AUUAUGGGACAGAGGGAGUAU	GUACUCCCCCCGUCCCAUAAU	Translation
ta-miR077c	TR40505	1	20	226	245	AUUAUGGGACAGAGGGAGUA	UACUCCCUCCAUCCCAUAAU	Translation
ta-miR077c	TR44323	1	21	208	228	AUUAUGGGACAGAGGGAGUAU	AUACUCCCUCCAUCCCAUAAU	Translation
ta-miR077c	TR36626	1	21	261	281	AUUAUGGGACAGAGGGAGUAU	GUAAUCCCUCCGUCCCAUAAU	Translation
ta-miR077c	TR36448	1	20	238	257	AUUAUGGGACAGAGGGAGUA	UACUCCCUUCGUCUCAUAAU	Translation
ta-miR077c	TR24856	1	20	17	36	AUUAUGGGACAGAGGGAGUA	UUCUCCCUCCGUCCCAUAAU	Translation
ta-miR078a	TR26295	1	20	123	142	AAAUAAGUGUCGUGGUUUUA	UAAAACCACGACACUUAUUA	Cleavage
ta-miR078a	TR34771	1	20	270	289	AAAUAAGUGUCGUGGUUUUA	UAAAACUGCGACACUUAUUA	Cleavage
ta-miR078a	TR3434	1	20	226	245	AAAUAAGUGUCGUGGUUUUA	UAAAACCACGACACUUGGUU	Cleavage
ta-miR078a	TR3515	1	20	755	774	AAAUAAGUGUCGUGGUUUUA	UAAAUCCGUGACACUUAUUU	Cleavage
ta-miR078a	TR39938	1	20	611	630	AAAUAAGUGUCGUGGUUUUA	UAAAACCAGGUCACUUAUUU	Translation
ta-miR078a	TR26295	1	20	123	142	AAAUAAGUGUCGUGGUUUUA	UAAAACCACGACACUUAUUA	Cleavage
ta-miR078a	TR34771	1	20	270	289	AAAUAAGUGUCGUGGUUUUA	UAAAACUGCGACACUUAUUA	Cleavage
ta-miR078a	TR3434	1	20	226	245	AAAUAAGUGUCGUGGUUUUA	UAAAACCACGACACUUGGUU	Cleavage
ta-miR078a	TR3515	1	20	755	774	AAAUAAGUGUCGUGGUUUUA	UAAAUCCGUGACACUUAUUU	Cleavage
ta-miR078a	TR39938	1	20	611	630	AAAUAAGUGUCGUGGUUUUA	UAAAACCAGGUCACUUAUUU	Translation
ta-miR078a	TR26295	1	20	123	142	AAAUAAGUGUCGUGGUUUUA	UAAAACCACGACACUUAUUA	Cleavage
ta-miR078a	TR34771	1	20	270	289	AAAUAAGUGUCGUGGUUUUA	UAAAACUGCGACACUUAUUA	Cleavage
ta-miR078a	TR3434	1	20	226	245	AAAUAAGUGUCGUGGUUUUA	UAAAACCACGACACUUGGUU	Cleavage
ta-miR078a	TR3515	1	20	755	774	AAAUAAGUGUCGUGGUUUUA	UAAAUCCGUGACACUUAUUU	Cleavage
ta-miR078a	TR39938	1	20	611	630	AAAUAAGUGUCGUGGUUUUA	UAAAACCAGGUCACUUAUUU	Translation
ta-miR079a	TR32400	1	20	222	241	UCUAUCUCAAAAUGUAAGAC	GUCUUAUAUUAUGAGAUAGA	Translation
ta-miR079a	TR32400	1	20	222	241	UCUAUCUCAAAAUGUAAGAC	GUCUUAUAUUAUGAGAUAGA	Translation
ta-miR080a	TR35575	1	21	36	56	ACUUAUUAUGGAUCGGAGGGA	UCCCUCCGAUCCAUAAUAAGU	Cleavage
ta-miR080a	TR2083	1	21	251	271	ACUUAUUAUGGAUCGGAGGGA	UCUCUCUGAUCCAUAAUAAGU	Cleavage
ta-miR080a	TR27196	1	21	44	64	ACUUAUUAUGGAUCGGAGGGA	UCCCUCCGAUCCAAAAUAAGU	Cleavage
ta-miR080a	TR43262	1	21	263	283	ACUUAUUAUGGAUCGGAGGGA	UCCCUCCGAUCCAAAAUAAGU	Cleavage
ta-miR080a	TR38613	1	21	266	286	ACUUAUUAUGGAUCGGAGGGA	UUCCUCUGAUCCAAAAUAAGU	Cleavage
ta-miR080a	TR44609	1	20	1	20	ACUUAUUAUGGAUCGGAGGG	CCCUCCGAUCCAAGAUAAGU	Cleavage
ta-miR080a	TR16052	1	21	154	174	ACUUAUUAUGGAUCGGAGGGA	UCCCUCCUAUCCAAAAUAAGU	Cleavage
ta-miR080a	TR16055	1	21	154	174	ACUUAUUAUGGAUCGGAGGGA	UCCCUCCUAUCCAAAAUAAGU	Cleavage
ta-miR080a	TR18708	1	21	70	90	ACUUAUUAUGGAUCGGAGGGA	UCCCCCCGAUCCAAAAUAAGU	Cleavage
ta-miR080a	TR19912	1	21	331	351	ACUUAUUAUGGAUCGGAGGGA	UCCCUCCGUUCCAAAAUAAGU	Cleavage
ta-miR084a	TR37495	1	23	640	662	AUAAUAUAAGACGUUUUUUGACA	UGUCAAAAAACGUCUUAUAUUAU	Cleavage
ta-miR084a	TR4485	1	23	32	54	AUAAUAUAAGACGUUUUUUGACA	UGUCAAAAGACGUCUUAUAUUAA	Cleavage
ta-miR084a	TR3949	1	23	112	134	AUAAUAUAAGACGUUUUUUGACA	UGUCAAAAAACGUCUUAUAUUUU	Cleavage
ta-miR084a	TR8837	1	23	46	68	AUAAUAUAAGACGUUUUUUGACA	UUUCAAAAAACGUCUUACAUUAU	Cleavage
ta-miR084a	TR38754	1	20	40	59	AUAAUAUAAGACGUUUUUUG	AUAAAAACGUCUUAUAUUAU	Cleavage
ta-miR084a	TR38236	1	20	648	667	AUAAUAUAAGACGUUUUUUG	GCAAAAACGUCUUAUAUUAU	Cleavage
ta-miR084a	TR41589	1	20	38	57	AUAAUAUAAGACGUUUUUUG	AAAAAAACGUCUUAUAUUAA	Cleavage
ta-miR084a	TR690	1	20	756	775	AUAAUAUAAGACGUUUUUUG	CAGAAAACGAUUUAUAUUAU	Translation
ta-miR084a	TR382	1	20	530	550	AUAAUAUAAG-ACGUUUUUUG	UAAAAAACGUUCUUAUAUUAU	Translation
ta-miR084a	TR20453	1	20	387	407	AUAAUAUAAG-ACGUUUUUUG	UAAAAAACGUUCUUAUAUUAU	Translation
ta-miR085a	TR25698	1	22	625	646	ACAAAUGAUGAUAGCAAGACAG	CUGUCUUGUUAUCAUCAUUUGU	Cleavage
ta-miR086a	TR23658	1	21	372	392	AUGACUCAACUUUAUACUAAC	GUUAGUAUAAAGUUGGGUCAU	Cleavage
ta-miR086a	TR600	1	21	407	427	AUGACUCAACUUUAUACUAAC	GUUAGUAUAAAGUUGGGUCAU	Cleavage
ta-miR086a	TR36615	1	21	263	283	AUGACUCAACUUUAUACUAAC	GUUAGUACAAAGUUGAGUCAU	Cleavage
ta-miR086a	TR24099	1	21	166	186	AUGACUCAACUUUAUACUAAC	GUUAGUACAAAGUUGAGUCAC	Cleavage
ta-miR086a	TR3643	1	21	25	45	AUGACUCAACUUUAUACUAAC	GUUAGUACAAAGUUGAGUCAA	Cleavage
ta-miR086a	TR32864	1	20	241	260	AUGACUCAACUUUAUACUAA	UUAGUACAAAGUGGAGUCAU	Cleavage
ta-miR089a	TR130	1	21	347	367	CGCAAAACUGUAACCAUAGAG	CUCUAUGGUUAUAGUUUUGCA	Cleavage
ta-miR090a	TR35350	1	21	858	878	CACUUGUUUUGGGACGGAGGG	CCCUCUGUCCCAAAAUAAGUG	Cleavage
ta-miR090a	TR36565	1	21	276	296	CACUUGUUUUGGGACGGAGGG	CCCUCCGUCCCAAAAUAAGUG	Cleavage
ta-miR090a	TR37472	1	21	418	438	CACUUGUUUUGGGACGGAGGG	CCCUCCGUCCCAAAAUAAGUG	Cleavage
ta-miR090a	TR24259	1	21	388	408	CACUUGUUUUGGGACGGAGGG	CCCUCCGUCUCAAAAUAAGUG	Cleavage
ta-miR090a	TR32507	1	21	319	339	CACUUGUUUUGGGACGGAGGG	CCCUCCGUCCCAAAAUAAGUG	Cleavage
ta-miR090a	TR8618	1	21	70	90	CACUUGUUUUGGGACGGAGGG	CCCUCUGUCCCAAAAUAAGUG	Cleavage
ta-miR090a	TR42957	1	21	863	883	CACUUGUUUUGGGACGGAGGG	CCCUCCGUCCCAAAAUAAGUA	Cleavage
ta-miR090a	TR42755	1	21	384	404	CACUUGUUUUGGGACGGAGGG	CUCUCCGUCCCAAAAUAAGUG	Cleavage
ta-miR090a	TR39730	1	21	877	897	CACUUGUUUUGGGACGGAGGG	CCCUCUGUCCCGAAAUAAGUG	Cleavage
ta-miR090a	TR3547	1	21	52	72	CACUUGUUUUGGGACGGAGGG	CCCUCCGUCCCAAAAUAAGUG	Cleavage
ta-miR090a	TR39990	1	21	69	89	CACUUGUUUUGGGACGGAGGG	CUCUCCGUCCCAAAAUAAGUG	Cleavage
ta-miR090a	TR2196	1	21	186	206	CACUUGUUUUGGGACGGAGGG	CCCUCCGUCCCAAAAUAAGUG	Cleavage
ta-miR090a	TR26395	1	21	322	342	CACUUGUUUUGGGACGGAGGG	CCCUCCGUCCCAAAAUAAAUG	Cleavage
ta-miR090a	TR41559	1	21	81	101	CACUUGUUUUGGGACGGAGGG	CCCUCCGUCCCAAAAUAAGUU	Cleavage
ta-miR090a	TR17746	1	21	321	341	CACUUGUUUUGGGACGGAGGG	CCCUUCGUCUCAAAAUAAGUG	Cleavage
ta-miR090a	TR40184	1	21	967	987	CACUUGUUUUGGGACGGAGGG	CCAUCCGUCCCAAAGUAAGUG	Cleavage
ta-miR090a	TR14722	1	21	77	97	CACUUGUUUUGGGACGGAGGG	CCCUCCAUCCCAAAAUAAGUG	Cleavage
ta-miR090a	TR37509	1	20	1	20	CACUUGUUUUGGGACGGAGG	CCUCUGUCCCAAAAUAAGUG	Cleavage
ta-miR090a	TR5693	1	20	1028	1047	CACUUGUUUUGGGACGGAGG	CCUCCGUCCCAAAACGGGUU	Cleavage
ta-miR090a	TR24337	1	21	56	76	CACUUGUUUUGGGACGGAGGG	CCCUCCGUCCCAAAAUAAAUG	Cleavage
ta-miR090a	TR44103	1	21	646	666	CACUUGUUUUGGGACGGAGGG	CCCUCCGUUCCUAAAUAAGUG	Translation
ta-miR090a	TR36171	1	21	323	343	CACUUGUUUUGGGACGGAGGG	CCCUCCGUCCCAAACUAAGUG	Cleavage
ta-miR090a	TR19912	1	21	332	352	CACUUGUUUUGGGACGGAGGG	CCCUCCGUUCCAAAAUAAGUA	Cleavage
ta-miR090a	TR36107	1	20	307	326	CACUUGUUUUGGGACGGAGG	CCUCCAUCCCAAAAUAAGUG	Cleavage
ta-miR090a	TR41339	1	21	197	217	CACUUGUUUUGGGACGGAGGG	CCCCCUGUCCCAAAAUAAGUG	Cleavage
ta-miR090a	TR34770	1	21	151	171	CACUUGUUUUGGGACGGAGGG	CCCUCCGUUUCAAAAUAAGUG	Cleavage
ta-miR090a	TR25075	1	21	170	190	CACUUGUUUUGGGACGGAGGG	CCCUCCGUCCCAAAAUAAAUG	Cleavage
ta-miR090a	TR36934	1	21	117	137	CACUUGUUUUGGGACGGAGGG	UCCUCCGUCCCAAAAUAAAUG	Cleavage
ta-miR090a	TR44313	1	21	220	240	CACUUGUUUUGGGACGGAGGG	CCCUCCGUCCAGAAACAAGUG	Translation
ta-miR090a	TR33816	1	20	268	287	CACUUGUUUUGGGACGGAGG	CCUCCGUAUCAAAACAAGUG	Cleavage
ta-miR090a	TR27196	1	21	45	65	CACUUGUUUUGGGACGGAGGG	CCCUCCGAUCCAAAAUAAGUG	Cleavage
ta-miR090a	TR42494	1	21	269	289	CACUUGUUUUGGGACGGAGGG	CCCUCCGUGUCAAAAUAAGUG	Cleavage
ta-miR090a	TR43262	1	21	264	284	CACUUGUUUUGGGACGGAGGG	CCCUCCGAUCCAAAAUAAGUG	Cleavage
ta-miR090a	TR35350	1	21	858	878	CACUUGUUUUGGGACGGAGGG	CCCUCUGUCCCAAAAUAAGUG	Cleavage
ta-miR090a	TR36565	1	21	276	296	CACUUGUUUUGGGACGGAGGG	CCCUCCGUCCCAAAAUAAGUG	Cleavage
ta-miR090a	TR37472	1	21	418	438	CACUUGUUUUGGGACGGAGGG	CCCUCCGUCCCAAAAUAAGUG	Cleavage
ta-miR090a	TR24259	1	21	388	408	CACUUGUUUUGGGACGGAGGG	CCCUCCGUCUCAAAAUAAGUG	Cleavage
ta-miR090a	TR32507	1	21	319	339	CACUUGUUUUGGGACGGAGGG	CCCUCCGUCCCAAAAUAAGUG	Cleavage
ta-miR090a	TR8618	1	21	70	90	CACUUGUUUUGGGACGGAGGG	CCCUCUGUCCCAAAAUAAGUG	Cleavage
ta-miR090a	TR42957	1	21	863	883	CACUUGUUUUGGGACGGAGGG	CCCUCCGUCCCAAAAUAAGUA	Cleavage
ta-miR090a	TR42755	1	21	384	404	CACUUGUUUUGGGACGGAGGG	CUCUCCGUCCCAAAAUAAGUG	Cleavage
ta-miR090a	TR39730	1	21	877	897	CACUUGUUUUGGGACGGAGGG	CCCUCUGUCCCGAAAUAAGUG	Cleavage
ta-miR090a	TR3547	1	21	52	72	CACUUGUUUUGGGACGGAGGG	CCCUCCGUCCCAAAAUAAGUG	Cleavage
ta-miR090a	TR39990	1	21	69	89	CACUUGUUUUGGGACGGAGGG	CUCUCCGUCCCAAAAUAAGUG	Cleavage
ta-miR090a	TR2196	1	21	186	206	CACUUGUUUUGGGACGGAGGG	CCCUCCGUCCCAAAAUAAGUG	Cleavage
ta-miR090a	TR26395	1	21	322	342	CACUUGUUUUGGGACGGAGGG	CCCUCCGUCCCAAAAUAAAUG	Cleavage
ta-miR090a	TR41559	1	21	81	101	CACUUGUUUUGGGACGGAGGG	CCCUCCGUCCCAAAAUAAGUU	Cleavage
ta-miR090a	TR17746	1	21	321	341	CACUUGUUUUGGGACGGAGGG	CCCUUCGUCUCAAAAUAAGUG	Cleavage
ta-miR090a	TR40184	1	21	967	987	CACUUGUUUUGGGACGGAGGG	CCAUCCGUCCCAAAGUAAGUG	Cleavage
ta-miR090a	TR14722	1	21	77	97	CACUUGUUUUGGGACGGAGGG	CCCUCCAUCCCAAAAUAAGUG	Cleavage
ta-miR090a	TR37509	1	20	1	20	CACUUGUUUUGGGACGGAGG	CCUCUGUCCCAAAAUAAGUG	Cleavage
ta-miR090a	TR5693	1	20	1028	1047	CACUUGUUUUGGGACGGAGG	CCUCCGUCCCAAAACGGGUU	Cleavage
ta-miR090a	TR24337	1	21	56	76	CACUUGUUUUGGGACGGAGGG	CCCUCCGUCCCAAAAUAAAUG	Cleavage
ta-miR090a	TR44103	1	21	646	666	CACUUGUUUUGGGACGGAGGG	CCCUCCGUUCCUAAAUAAGUG	Translation
ta-miR090a	TR36171	1	21	323	343	CACUUGUUUUGGGACGGAGGG	CCCUCCGUCCCAAACUAAGUG	Cleavage
ta-miR090a	TR19912	1	21	332	352	CACUUGUUUUGGGACGGAGGG	CCCUCCGUUCCAAAAUAAGUA	Cleavage
ta-miR090a	TR36107	1	20	307	326	CACUUGUUUUGGGACGGAGG	CCUCCAUCCCAAAAUAAGUG	Cleavage
ta-miR090a	TR41339	1	21	197	217	CACUUGUUUUGGGACGGAGGG	CCCCCUGUCCCAAAAUAAGUG	Cleavage
ta-miR090a	TR34770	1	21	151	171	CACUUGUUUUGGGACGGAGGG	CCCUCCGUUUCAAAAUAAGUG	Cleavage
ta-miR090a	TR25075	1	21	170	190	CACUUGUUUUGGGACGGAGGG	CCCUCCGUCCCAAAAUAAAUG	Cleavage
ta-miR090a	TR36934	1	21	117	137	CACUUGUUUUGGGACGGAGGG	UCCUCCGUCCCAAAAUAAAUG	Cleavage
ta-miR090a	TR44313	1	21	220	240	CACUUGUUUUGGGACGGAGGG	CCCUCCGUCCAGAAACAAGUG	Translation
ta-miR090a	TR33816	1	20	268	287	CACUUGUUUUGGGACGGAGG	CCUCCGUAUCAAAACAAGUG	Cleavage
ta-miR090a	TR27196	1	21	45	65	CACUUGUUUUGGGACGGAGGG	CCCUCCGAUCCAAAAUAAGUG	Cleavage
ta-miR090a	TR42494	1	21	269	289	CACUUGUUUUGGGACGGAGGG	CCCUCCGUGUCAAAAUAAGUG	Cleavage
ta-miR090a	TR43262	1	21	264	284	CACUUGUUUUGGGACGGAGGG	CCCUCCGAUCCAAAAUAAGUG	Cleavage
ta-miR094a	TR42748	1	22	9	30	UUCAGUUUUCUCCAACAUCUUA	UGAGAUUUUGGAGGAAACUGAA	Cleavage
ta-miR094a	TR42748	1	22	9	30	UUCAGUUUUCUCCAACAUCUUA	UGAGAUUUUGGAGGAAACUGAA	Cleavage
ta-miR095a	TR25942	1	20	161	180	AGUGUUGGAUGGGACCAAAU	AUAUGGUCUCAUCCAGCACU	Cleavage
ta-miR096a	TR23494	1	20	463	482	GACAAGUUUUUUCGGACGGA	UCCGUCCGAAAAUACUUGUC	Cleavage
ta-miR096a	TR2480	1	20	571	590	GACAAGUUUUUUCGGACGGA	UCCGUCCGAAAAAACGUGUC	Cleavage
ta-miR096a	TR2479	1	20	571	590	GACAAGUUUUUUCGGACGGA	UCCGUCCGAAAAAACGUGUC	Cleavage
ta-miR096a	TR42628	1	20	424	443	GACAAGUUUUUUCGGACGGA	UCCGUCCGAAAAUACUUGUC	Cleavage
ta-miR096a	TR28034	1	20	299	318	GACAAGUUUUUUCGGACGGA	UCCGUCCGAAAAUACUUGUC	Cleavage
ta-miR096a	TR12914	1	20	341	360	GACAAGUUUUUUCGGACGGA	UCCGUCCGAAAAUACUUGUC	Cleavage
ta-miR096a	TR44519	1	20	192	211	GACAAGUUUUUUCGGACGGA	UCCGUCCGAAAAUACUUGUC	Cleavage
ta-miR096a	TR23306	1	20	858	877	GACAAGUUUUUUCGGACGGA	UCCGUCCGGAAAUACUUGUC	Cleavage
ta-miR096a	TR24869	1	20	320	339	GACAAGUUUUUUCGGACGGA	UCCGUCCAAAAAAAUUUGUC	Cleavage
ta-miR096a	TR24895	1	20	23	42	GACAAGUUUUUUCGGACGGA	UCCGUCCGAAAAUAUUUGUC	Cleavage
ta-miR096a	TR43387	1	20	597	616	GACAAGUUUUUUCGGACGGA	UCCGUCCGAGAAAAGUUGUC	Cleavage
ta-miR096a	TR35665	1	20	543	562	GACAAGUUUUUUCGGACGGA	UCCUUCCGAAAAAGCUUGUC	Cleavage
ta-miR096a	TR37435	1	20	411	430	GACAAGUUUUUUCGGACGGA	UCCGUCCGGAAAUACUUGUC	Cleavage
ta-miR096a	TR3759	1	20	671	690	GACAAGUUUUUUCGGACGGA	UCCGCCUGAAAAAGCUUGUC	Cleavage
ta-miR096a	TR3334	1	20	124	143	GACAAGUUUUUUCGGACGGA	UUCGUCCGGAAAUACUUGUC	Cleavage
ta-miR096a	TR14552	1	20	177	196	GACAAGUUUUUUCGGACGGA	UUUGUCCGAAAAUACUUGUC	Cleavage
ta-miR096a	TR13742	1	20	177	196	GACAAGUUUUUUCGGACGGA	UUUGUCCGAAAAUACUUGUC	Cleavage
ta-miR096a	TR41054	1	20	239	258	GACAAGUUUUUUCGGACGGA	UCCGUCCCAAAAAGUUUGUC	Cleavage
ta-miR096a	TR8555	1	20	57	76	GACAAGUUUUUUCGGACGGA	UCGGUCCGAAAAUACUUGUC	Cleavage
ta-miR096a	TR27877	1	20	36	55	GACAAGUUUUUUCGGACGGA	UCCGUUGGAAAAAGCUUGUC	Cleavage
ta-miR096a	TR14189	1	20	149	168	GACAAGUUUUUUCGGACGGA	UUCGUCCGGAAAUACUUGUC	Cleavage
ta-miR096a	TR23494	1	20	463	482	GACAAGUUUUUUCGGACGGA	UCCGUCCGAAAAUACUUGUC	Cleavage
ta-miR096a	TR2480	1	20	571	590	GACAAGUUUUUUCGGACGGA	UCCGUCCGAAAAAACGUGUC	Cleavage
ta-miR096a	TR2479	1	20	571	590	GACAAGUUUUUUCGGACGGA	UCCGUCCGAAAAAACGUGUC	Cleavage
ta-miR096a	TR42628	1	20	424	443	GACAAGUUUUUUCGGACGGA	UCCGUCCGAAAAUACUUGUC	Cleavage
ta-miR096a	TR28034	1	20	299	318	GACAAGUUUUUUCGGACGGA	UCCGUCCGAAAAUACUUGUC	Cleavage
ta-miR096a	TR12914	1	20	341	360	GACAAGUUUUUUCGGACGGA	UCCGUCCGAAAAUACUUGUC	Cleavage
ta-miR096a	TR44519	1	20	192	211	GACAAGUUUUUUCGGACGGA	UCCGUCCGAAAAUACUUGUC	Cleavage
ta-miR096a	TR23306	1	20	858	877	GACAAGUUUUUUCGGACGGA	UCCGUCCGGAAAUACUUGUC	Cleavage
ta-miR096a	TR24869	1	20	320	339	GACAAGUUUUUUCGGACGGA	UCCGUCCAAAAAAAUUUGUC	Cleavage
ta-miR096a	TR24895	1	20	23	42	GACAAGUUUUUUCGGACGGA	UCCGUCCGAAAAUAUUUGUC	Cleavage
ta-miR096a	TR43387	1	20	597	616	GACAAGUUUUUUCGGACGGA	UCCGUCCGAGAAAAGUUGUC	Cleavage
ta-miR096a	TR35665	1	20	543	562	GACAAGUUUUUUCGGACGGA	UCCUUCCGAAAAAGCUUGUC	Cleavage
ta-miR096a	TR37435	1	20	411	430	GACAAGUUUUUUCGGACGGA	UCCGUCCGGAAAUACUUGUC	Cleavage
ta-miR096a	TR3759	1	20	671	690	GACAAGUUUUUUCGGACGGA	UCCGCCUGAAAAAGCUUGUC	Cleavage
ta-miR096a	TR3334	1	20	124	143	GACAAGUUUUUUCGGACGGA	UUCGUCCGGAAAUACUUGUC	Cleavage
ta-miR096a	TR14552	1	20	177	196	GACAAGUUUUUUCGGACGGA	UUUGUCCGAAAAUACUUGUC	Cleavage
ta-miR096a	TR13742	1	20	177	196	GACAAGUUUUUUCGGACGGA	UUUGUCCGAAAAUACUUGUC	Cleavage
ta-miR096a	TR41054	1	20	239	258	GACAAGUUUUUUCGGACGGA	UCCGUCCCAAAAAGUUUGUC	Cleavage
ta-miR096a	TR8555	1	20	57	76	GACAAGUUUUUUCGGACGGA	UCGGUCCGAAAAUACUUGUC	Cleavage
ta-miR096a	TR27877	1	20	36	55	GACAAGUUUUUUCGGACGGA	UCCGUUGGAAAAAGCUUGUC	Cleavage
ta-miR096a	TR14189	1	20	149	168	GACAAGUUUUUUCGGACGGA	UUCGUCCGGAAAUACUUGUC	Cleavage
ta-miR096b	TR23494	1	21	462	482	GACAAGUUUUUUCGGACGGAG	CUCCGUCCGAAAAUACUUGUC	Cleavage
ta-miR096b	TR2480	1	21	570	590	GACAAGUUUUUUCGGACGGAG	CUCCGUCCGAAAAAACGUGUC	Cleavage
ta-miR096b	TR2479	1	21	570	590	GACAAGUUUUUUCGGACGGAG	CUCCGUCCGAAAAAACGUGUC	Cleavage
ta-miR096b	TR42628	1	21	423	443	GACAAGUUUUUUCGGACGGAG	CUCCGUCCGAAAAUACUUGUC	Cleavage
ta-miR096b	TR28034	1	21	298	318	GACAAGUUUUUUCGGACGGAG	CUCCGUCCGAAAAUACUUGUC	Cleavage
ta-miR096b	TR23306	1	21	857	877	GACAAGUUUUUUCGGACGGAG	CUCCGUCCGGAAAUACUUGUC	Cleavage
ta-miR096b	TR24869	1	21	319	339	GACAAGUUUUUUCGGACGGAG	CUCCGUCCAAAAAAAUUUGUC	Cleavage
ta-miR096b	TR44519	1	21	191	211	GACAAGUUUUUUCGGACGGAG	CUCCGUCCGAAAAUACUUGUC	Cleavage
ta-miR096b	TR24895	1	21	22	42	GACAAGUUUUUUCGGACGGAG	CUCCGUCCGAAAAUAUUUGUC	Cleavage
ta-miR096b	TR43387	1	21	596	616	GACAAGUUUUUUCGGACGGAG	CUCCGUCCGAGAAAAGUUGUC	Cleavage
ta-miR096b	TR35665	1	21	542	562	GACAAGUUUUUUCGGACGGAG	CUCCUUCCGAAAAAGCUUGUC	Cleavage
ta-miR096b	TR37435	1	21	410	430	GACAAGUUUUUUCGGACGGAG	CUCCGUCCGGAAAUACUUGUC	Cleavage
ta-miR096b	TR3759	1	21	670	690	GACAAGUUUUUUCGGACGGAG	CUCCGCCUGAAAAAGCUUGUC	Cleavage
ta-miR096b	TR3334	1	21	123	143	GACAAGUUUUUUCGGACGGAG	CUUCGUCCGGAAAUACUUGUC	Cleavage
ta-miR096b	TR12914	1	20	341	360	GACAAGUUUUUUCGGACGGA	UCCGUCCGAAAAUACUUGUC	Cleavage
ta-miR096b	TR14552	1	21	176	196	GACAAGUUUUUUCGGACGGAG	CUUUGUCCGAAAAUACUUGUC	Cleavage
ta-miR096b	TR13742	1	21	176	196	GACAAGUUUUUUCGGACGGAG	CUUUGUCCGAAAAUACUUGUC	Cleavage
ta-miR096b	TR8555	1	21	56	76	GACAAGUUUUUUCGGACGGAG	CUCGGUCCGAAAAUACUUGUC	Cleavage
ta-miR096b	TR41054	1	21	238	258	GACAAGUUUUUUCGGACGGAG	CUCCGUCCCAAAAAGUUUGUC	Cleavage
ta-miR096b	TR27877	1	21	35	55	GACAAGUUUUUUCGGACGGAG	CUCCGUUGGAAAAAGCUUGUC	Cleavage
ta-miR096b	TR14189	1	21	148	168	GACAAGUUUUUUCGGACGGAG	CUUCGUCCGGAAAUACUUGUC	Cleavage
ta-miR101a	TR42957	1	21	861	881	CUUAUUUUGGGAUGGAGGGAG	CUCCCUCCGUCCCAAAAUAAG	Cleavage
ta-miR101a	TR14722	1	21	75	95	CUUAUUUUGGGAUGGAGGGAG	CUCCCUCCAUCCCAAAAUAAG	Cleavage
ta-miR101a	TR35350	1	21	856	876	CUUAUUUUGGGAUGGAGGGAG	CUCCCUCUGUCCCAAAAUAAG	Cleavage
ta-miR101a	TR36565	1	21	274	294	CUUAUUUUGGGAUGGAGGGAG	CUCCCUCCGUCCCAAAAUAAG	Cleavage
ta-miR101a	TR37472	1	21	416	436	CUUAUUUUGGGAUGGAGGGAG	CUCCCUCCGUCCCAAAAUAAG	Cleavage
ta-miR101a	TR32507	1	21	317	337	CUUAUUUUGGGAUGGAGGGAG	CUCCCUCCGUCCCAAAAUAAG	Cleavage
ta-miR101a	TR36107	1	21	304	324	CUUAUUUUGGGAUGGAGGGAG	CUACCUCCAUCCCAAAAUAAG	Cleavage
ta-miR101a	TR37225	1	21	338	358	CUUAUUUUGGGAUGGAGGGAG	CUCCCUCCAUCUCAAAAUAAG	Cleavage
ta-miR101a	TR8618	1	21	68	88	CUUAUUUUGGGAUGGAGGGAG	CUCCCUCUGUCCCAAAAUAAG	Cleavage
ta-miR101a	TR26395	1	21	320	340	CUUAUUUUGGGAUGGAGGGAG	CUCCCUCCGUCCCAAAAUAAA	Cleavage
ta-miR101a	TR42755	1	21	382	402	CUUAUUUUGGGAUGGAGGGAG	CUCUCUCCGUCCCAAAAUAAG	Cleavage
ta-miR101a	TR41559	1	21	79	99	CUUAUUUUGGGAUGGAGGGAG	CUCCCUCCGUCCCAAAAUAAG	Cleavage
ta-miR101a	TR3940	1	21	605	625	CUUAUUUUGGGAUGGAGGGAG	CUCCCUUUGUCCCAAAAUAAG	Cleavage
ta-miR101a	TR39990	1	21	67	87	CUUAUUUUGGGAUGGAGGGAG	CUCUCUCCGUCCCAAAAUAAG	Cleavage
ta-miR101a	TR24259	1	20	387	406	CUUAUUUUGGGAUGGAGGGA	UCCCUCCGUCUCAAAAUAAG	Cleavage
ta-miR101a	TR3547	1	21	50	70	CUUAUUUUGGGAUGGAGGGAG	CUCCCUCCGUCCCAAAAUAAG	Cleavage
ta-miR101a	TR19912	1	21	330	350	CUUAUUUUGGGAUGGAGGGAG	CUCCCUCCGUUCCAAAAUAAG	Cleavage
ta-miR101a	TR2196	1	21	184	204	CUUAUUUUGGGAUGGAGGGAG	CUCCCUCCGUCCCAAAAUAAG	Cleavage
ta-miR101a	TR3723	1	21	441	461	CUUAUUUUGGGAUGGAGGGAG	CUCCCUCCAUUCCAAAAUAGA	Cleavage
ta-miR101a	TR41863	1	21	218	238	CUUAUUUUGGGAUGGAGGGAG	CUCCCUCCGUUCCAAAAUAAU	Cleavage
ta-miR101a	TR37605	1	21	383	403	CUUAUUUUGGGAUGGAGGGAG	CUCCCACCAUCCCAAAAUAAG	Cleavage
ta-miR101a	TR25075	1	21	168	188	CUUAUUUUGGGAUGGAGGGAG	CUCCCUCCGUCCCAAAAUAAA	Cleavage
ta-miR101a	TR4123	1	21	186	206	CUUAUUUUGGGAUGGAGGGAG	CUUCCUCCGUCCCAAAAUAAC	Cleavage
ta-miR101a	TR4122	1	21	186	206	CUUAUUUUGGGAUGGAGGGAG	CUUCCUCCGUCCCAAAAUAAC	Cleavage
ta-miR101a	TR3757	1	21	182	202	CUUAUUUUGGGAUGGAGGGAG	CUUCCUCCGUCCCAAAAUAAC	Cleavage
ta-miR101a	TR36934	1	21	115	135	CUUAUUUUGGGAUGGAGGGAG	CUUCCUCCGUCCCAAAAUAAA	Cleavage
ta-miR101a	TR40184	1	21	965	985	CUUAUUUUGGGAUGGAGGGAG	CUCCAUCCGUCCCAAAGUAAG	Cleavage
ta-miR101a	TR17746	1	21	319	339	CUUAUUUUGGGAUGGAGGGAG	CUCCCUUCGUCUCAAAAUAAG	Cleavage
ta-miR101a	TR24337	1	21	54	74	CUUAUUUUGGGAUGGAGGGAG	UUCCCUCCGUCCCAAAAUAAA	Cleavage
ta-miR101a	TR44103	1	21	644	664	CUUAUUUUGGGAUGGAGGGAG	CUCCCUCCGUUCCUAAAUAAG	Cleavage
ta-miR101a	TR23328	1	21	107	127	CUUAUUUUGGGAUGGAGGGAG	CUCCCUCCGUCUUAAAAUAAG	Cleavage
ta-miR101a	TR37204	1	21	390	410	CUUAUUUUGGGAUGGAGGGAG	CUCCCUCCGUCCCAUAAUAAG	Cleavage
ta-miR101a	TR41339	1	21	195	215	CUUAUUUUGGGAUGGAGGGAG	CUCCCCCUGUCCCAAAAUAAG	Cleavage
ta-miR101a	TR40628	1	21	321	341	CUUAUUUUGGGAUGGAGGGAG	CUCCCUCCGUCCCAAAAUAGU	Cleavage
ta-miR101a	TR36171	1	21	321	341	CUUAUUUUGGGAUGGAGGGAG	CUCCCUCCGUCCCAAACUAAG	Cleavage
ta-miR101a	TR36490	1	21	275	295	CUUAUUUUGGGAUGGAGGGAG	CUCCCUCUAACCCAAAAUAAG	Cleavage
ta-miR101a	TR34770	1	21	149	169	CUUAUUUUGGGAUGGAGGGAG	CUCCCUCCGUUUCAAAAUAAG	Cleavage
ta-miR101a	TR27196	1	21	43	63	CUUAUUUUGGGAUGGAGGGAG	CUCCCUCCGAUCCAAAAUAAG	Cleavage
ta-miR101a	TR42494	1	21	267	287	CUUAUUUUGGGAUGGAGGGAG	CUCCCUCCGUGUCAAAAUAAG	Translation
ta-miR101a	TR43262	1	21	262	282	CUUAUUUUGGGAUGGAGGGAG	CUCCCUCCGAUCCAAAAUAAG	Cleavage
ta-miR103a	TR35665	1	21	547	567	CUUGGGACAAGCUUUUUCGGA	UCCGAAAAAGCUUGUCCCAAA	Cleavage
ta-miR104a	TR14722	1	21	76	96	ACUUAUUUUGGGAUGGAGGGA	UCCCUCCAUCCCAAAAUAAGU	Cleavage
ta-miR104a	TR42957	1	21	862	882	ACUUAUUUUGGGAUGGAGGGA	UCCCUCCGUCCCAAAAUAAGU	Cleavage
ta-miR104a	TR35350	1	21	857	877	ACUUAUUUUGGGAUGGAGGGA	UCCCUCUGUCCCAAAAUAAGU	Cleavage
ta-miR104a	TR36565	1	21	275	295	ACUUAUUUUGGGAUGGAGGGA	UCCCUCCGUCCCAAAAUAAGU	Cleavage
ta-miR104a	TR37472	1	21	417	437	ACUUAUUUUGGGAUGGAGGGA	UCCCUCCGUCCCAAAAUAAGU	Cleavage
ta-miR104a	TR24259	1	21	387	407	ACUUAUUUUGGGAUGGAGGGA	UCCCUCCGUCUCAAAAUAAGU	Cleavage
ta-miR104a	TR32507	1	21	318	338	ACUUAUUUUGGGAUGGAGGGA	UCCCUCCGUCCCAAAAUAAGU	Cleavage
ta-miR104a	TR37225	1	21	339	359	ACUUAUUUUGGGAUGGAGGGA	UCCCUCCAUCUCAAAAUAAGU	Cleavage
ta-miR104a	TR41559	1	21	80	100	ACUUAUUUUGGGAUGGAGGGA	UCCCUCCGUCCCAAAAUAAGU	Cleavage
ta-miR104a	TR36107	1	21	305	325	ACUUAUUUUGGGAUGGAGGGA	UACCUCCAUCCCAAAAUAAGU	Cleavage
ta-miR104a	TR8618	1	21	69	89	ACUUAUUUUGGGAUGGAGGGA	UCCCUCUGUCCCAAAAUAAGU	Cleavage
ta-miR104a	TR42755	1	21	383	403	ACUUAUUUUGGGAUGGAGGGA	UCUCUCCGUCCCAAAAUAAGU	Cleavage
ta-miR104a	TR39990	1	21	68	88	ACUUAUUUUGGGAUGGAGGGA	UCUCUCCGUCCCAAAAUAAGU	Cleavage
ta-miR104a	TR3547	1	21	51	71	ACUUAUUUUGGGAUGGAGGGA	UCCCUCCGUCCCAAAAUAAGU	Cleavage
ta-miR104a	TR2196	1	21	185	205	ACUUAUUUUGGGAUGGAGGGA	UCCCUCCGUCCCAAAAUAAGU	Cleavage
ta-miR104a	TR19912	1	21	331	351	ACUUAUUUUGGGAUGGAGGGA	UCCCUCCGUUCCAAAAUAAGU	Cleavage
ta-miR104a	TR26395	1	21	321	341	ACUUAUUUUGGGAUGGAGGGA	UCCCUCCGUCCCAAAAUAAAU	Cleavage
ta-miR104a	TR37605	1	21	384	404	ACUUAUUUUGGGAUGGAGGGA	UCCCACCAUCCCAAAAUAAGU	Cleavage
ta-miR104a	TR39730	1	20	877	896	ACUUAUUUUGGGAUGGAGGG	CCCUCUGUCCCGAAAUAAGU	Cleavage
ta-miR104a	TR17746	1	21	320	340	ACUUAUUUUGGGAUGGAGGGA	UCCCUUCGUCUCAAAAUAAGU	Cleavage
ta-miR104a	TR40184	1	21	966	986	ACUUAUUUUGGGAUGGAGGGA	UCCAUCCGUCCCAAAGUAAGU	Cleavage
ta-miR104a	TR44103	1	21	645	665	ACUUAUUUUGGGAUGGAGGGA	UCCCUCCGUUCCUAAAUAAGU	Translation
ta-miR104a	TR24337	1	21	55	75	ACUUAUUUUGGGAUGGAGGGA	UCCCUCCGUCCCAAAAUAAAU	Cleavage
ta-miR104a	TR36171	1	21	322	342	ACUUAUUUUGGGAUGGAGGGA	UCCCUCCGUCCCAAACUAAGU	Cleavage
ta-miR104a	TR41339	1	21	196	216	ACUUAUUUUGGGAUGGAGGGA	UCCCCCUGUCCCAAAAUAAGU	Cleavage
ta-miR104a	TR34770	1	21	150	170	ACUUAUUUUGGGAUGGAGGGA	UCCCUCCGUUUCAAAAUAAGU	Cleavage
ta-miR104a	TR36490	1	21	276	296	ACUUAUUUUGGGAUGGAGGGA	UCCCUCUAACCCAAAAUAAGU	Cleavage
ta-miR104a	TR25075	1	21	169	189	ACUUAUUUUGGGAUGGAGGGA	UCCCUCCGUCCCAAAAUAAAU	Cleavage
ta-miR104a	TR39292	1	20	600	619	ACUUAUUUUGGGAUGGAGGG	CCUUCCAUAUCAAAAUAAGU	Cleavage
ta-miR104a	TR27196	1	21	44	64	ACUUAUUUUGGGAUGGAGGGA	UCCCUCCGAUCCAAAAUAAGU	Cleavage
ta-miR104a	TR42494	1	21	268	288	ACUUAUUUUGGGAUGGAGGGA	UCCCUCCGUGUCAAAAUAAGU	Cleavage
ta-miR104a	TR43262	1	21	263	283	ACUUAUUUUGGGAUGGAGGGA	UCCCUCCGAUCCAAAAUAAGU	Cleavage
ta-miR104a	TR14722	1	21	76	96	ACUUAUUUUGGGAUGGAGGGA	UCCCUCCAUCCCAAAAUAAGU	Cleavage
ta-miR104a	TR42957	1	21	862	882	ACUUAUUUUGGGAUGGAGGGA	UCCCUCCGUCCCAAAAUAAGU	Cleavage
ta-miR104a	TR35350	1	21	857	877	ACUUAUUUUGGGAUGGAGGGA	UCCCUCUGUCCCAAAAUAAGU	Cleavage
ta-miR104a	TR36565	1	21	275	295	ACUUAUUUUGGGAUGGAGGGA	UCCCUCCGUCCCAAAAUAAGU	Cleavage
ta-miR104a	TR37472	1	21	417	437	ACUUAUUUUGGGAUGGAGGGA	UCCCUCCGUCCCAAAAUAAGU	Cleavage
ta-miR104a	TR24259	1	21	387	407	ACUUAUUUUGGGAUGGAGGGA	UCCCUCCGUCUCAAAAUAAGU	Cleavage
ta-miR104a	TR32507	1	21	318	338	ACUUAUUUUGGGAUGGAGGGA	UCCCUCCGUCCCAAAAUAAGU	Cleavage
ta-miR104a	TR37225	1	21	339	359	ACUUAUUUUGGGAUGGAGGGA	UCCCUCCAUCUCAAAAUAAGU	Cleavage
ta-miR104a	TR41559	1	21	80	100	ACUUAUUUUGGGAUGGAGGGA	UCCCUCCGUCCCAAAAUAAGU	Cleavage
ta-miR104a	TR36107	1	21	305	325	ACUUAUUUUGGGAUGGAGGGA	UACCUCCAUCCCAAAAUAAGU	Cleavage
ta-miR104a	TR8618	1	21	69	89	ACUUAUUUUGGGAUGGAGGGA	UCCCUCUGUCCCAAAAUAAGU	Cleavage
ta-miR104a	TR42755	1	21	383	403	ACUUAUUUUGGGAUGGAGGGA	UCUCUCCGUCCCAAAAUAAGU	Cleavage
ta-miR104a	TR39990	1	21	68	88	ACUUAUUUUGGGAUGGAGGGA	UCUCUCCGUCCCAAAAUAAGU	Cleavage
ta-miR104a	TR3547	1	21	51	71	ACUUAUUUUGGGAUGGAGGGA	UCCCUCCGUCCCAAAAUAAGU	Cleavage
ta-miR104a	TR2196	1	21	185	205	ACUUAUUUUGGGAUGGAGGGA	UCCCUCCGUCCCAAAAUAAGU	Cleavage
ta-miR104a	TR19912	1	21	331	351	ACUUAUUUUGGGAUGGAGGGA	UCCCUCCGUUCCAAAAUAAGU	Cleavage
ta-miR104a	TR26395	1	21	321	341	ACUUAUUUUGGGAUGGAGGGA	UCCCUCCGUCCCAAAAUAAAU	Cleavage
ta-miR104a	TR37605	1	21	384	404	ACUUAUUUUGGGAUGGAGGGA	UCCCACCAUCCCAAAAUAAGU	Cleavage
ta-miR104a	TR39730	1	20	877	896	ACUUAUUUUGGGAUGGAGGG	CCCUCUGUCCCGAAAUAAGU	Cleavage
ta-miR104a	TR17746	1	21	320	340	ACUUAUUUUGGGAUGGAGGGA	UCCCUUCGUCUCAAAAUAAGU	Cleavage
ta-miR104a	TR40184	1	21	966	986	ACUUAUUUUGGGAUGGAGGGA	UCCAUCCGUCCCAAAGUAAGU	Cleavage
ta-miR104a	TR44103	1	21	645	665	ACUUAUUUUGGGAUGGAGGGA	UCCCUCCGUUCCUAAAUAAGU	Translation
ta-miR104a	TR24337	1	21	55	75	ACUUAUUUUGGGAUGGAGGGA	UCCCUCCGUCCCAAAAUAAAU	Cleavage
ta-miR104a	TR36171	1	21	322	342	ACUUAUUUUGGGAUGGAGGGA	UCCCUCCGUCCCAAACUAAGU	Cleavage
ta-miR104a	TR41339	1	21	196	216	ACUUAUUUUGGGAUGGAGGGA	UCCCCCUGUCCCAAAAUAAGU	Cleavage
ta-miR104a	TR34770	1	21	150	170	ACUUAUUUUGGGAUGGAGGGA	UCCCUCCGUUUCAAAAUAAGU	Cleavage
ta-miR104a	TR36490	1	21	276	296	ACUUAUUUUGGGAUGGAGGGA	UCCCUCUAACCCAAAAUAAGU	Cleavage
ta-miR104a	TR25075	1	21	169	189	ACUUAUUUUGGGAUGGAGGGA	UCCCUCCGUCCCAAAAUAAAU	Cleavage
ta-miR104a	TR39292	1	20	600	619	ACUUAUUUUGGGAUGGAGGG	CCUUCCAUAUCAAAAUAAGU	Cleavage
ta-miR104a	TR27196	1	21	44	64	ACUUAUUUUGGGAUGGAGGGA	UCCCUCCGAUCCAAAAUAAGU	Cleavage
ta-miR104a	TR42494	1	21	268	288	ACUUAUUUUGGGAUGGAGGGA	UCCCUCCGUGUCAAAAUAAGU	Cleavage
ta-miR104a	TR43262	1	21	263	283	ACUUAUUUUGGGAUGGAGGGA	UCCCUCCGAUCCAAAAUAAGU	Cleavage
ta-miR107a	TR35942	1	21	211	231	AAAAUACUUGUCGGAGAAAUG	CAUUUCUCCGACAAGUAUUUC	Cleavage
ta-miR107a	TR35942	1	21	619	639	AAAAUACUUGUCGGAGAAAUG	CAUUUCUCCGACAAGUAUUUC	Cleavage
ta-miR107a	TR2431	1	21	326	346	AAAAUACUUGUCGGAGAAAUG	UAUUUCUCUGAUAAGUAUUUU	Cleavage
ta-miR107a	TR34152	1	21	388	408	AAAAUACUUGUCGGAGAAAUG	UAUUUCUAUGACAAGUAUUUU	Cleavage
ta-miR107a	TR35942	1	21	211	231	AAAAUACUUGUCGGAGAAAUG	CAUUUCUCCGACAAGUAUUUC	Cleavage
ta-miR107a	TR35942	1	21	619	639	AAAAUACUUGUCGGAGAAAUG	CAUUUCUCCGACAAGUAUUUC	Cleavage
ta-miR107a	TR2431	1	21	326	346	AAAAUACUUGUCGGAGAAAUG	UAUUUCUCUGAUAAGUAUUUU	Cleavage
ta-miR107a	TR34152	1	21	388	408	AAAAUACUUGUCGGAGAAAUG	UAUUUCUAUGACAAGUAUUUU	Cleavage
ta-miR111b	TR44378	1	21	6	26	CCGUCCCACAAUAGAAGAUUG	CAAUCUUAUAUUAUGGGACGG	Translation
ta-miR112a	TR26395	1	21	328	348	UUGAGACAUUUAUUUUGGGAC	GUCCCAAAAUAAAUGUCUCAA	Cleavage
ta-miR112a	TR25075	1	21	176	196	UUGAGACAUUUAUUUUGGGAC	GUCCCAAAAUAAAUGUCUCAA	Cleavage
ta-miR112a	TR35350	1	21	864	884	UUGAGACAUUUAUUUUGGGAC	GUCCCAAAAUAAGUGUCUCAA	Cleavage
ta-miR112a	TR41339	1	21	203	223	UUGAGACAUUUAUUUUGGGAC	GUCCCAAAAUAAGUGUCUCAA	Cleavage
ta-miR112a	TR42755	1	21	390	410	UUGAGACAUUUAUUUUGGGAC	GUCCCAAAAUAAGUGUCUCAA	Cleavage
ta-miR112a	TR36565	1	21	282	302	UUGAGACAUUUAUUUUGGGAC	GUCCCAAAAUAAGUGUCUCAA	Cleavage
ta-miR112a	TR37472	1	21	424	444	UUGAGACAUUUAUUUUGGGAC	GUCCCAAAAUAAGUGUCUCAA	Cleavage
ta-miR112a	TR32507	1	21	325	345	UUGAGACAUUUAUUUUGGGAC	GUCCCAAAAUAAGUGUCUCAA	Cleavage
ta-miR112a	TR39990	1	21	75	95	UUGAGACAUUUAUUUUGGGAC	GUCCCAAAAUAAGUGUCUCAA	Cleavage
ta-miR112a	TR2196	1	21	192	212	UUGAGACAUUUAUUUUGGGAC	GUCCCAAAAUAAGUGUCUCAA	Cleavage
ta-miR112a	TR24259	1	21	394	414	UUGAGACAUUUAUUUUGGGAC	GUCUCAAAAUAAGUGUCUCAA	Cleavage
ta-miR112a	TR17746	1	21	327	347	UUGAGACAUUUAUUUUGGGAC	GUCUCAAAAUAAGUGUCUCAA	Cleavage
ta-miR112a	TR37605	1	20	392	411	UUGAGACAUUUAUUUUGGGA	UCCCAAAAUAAGUGUCUUAA	Cleavage
ta-miR112a	TR36171	1	21	329	349	UUGAGACAUUUAUUUUGGGAC	GUCCCAAACUAAGUGUCUCAA	Cleavage
ta-miR112a	TR3547	1	21	58	78	UUGAGACAUUUAUUUUGGGAC	GUCCCAAAAUAAGUGACUCAA	Cleavage
ta-miR112a	TR42494	1	21	275	295	UUGAGACAUUUAUUUUGGGAC	GUGUCAAAAUAAGUGUCUCAA	Cleavage
ta-miR112a	TR14722	1	20	84	103	UUGAGACAUUUAUUUUGGGA	UCCCAAAAUAAGUGACUCAA	Cleavage
ta-miR112a	TR19127	1	20	80	99	UUGAGACAUUUAUUUUGGGA	UUCCUAAAUAAGUGUCUCAA	Cleavage
ta-miR112a	TR19529	1	20	82	101	UUGAGACAUUUAUUUUGGGA	UUCCUAAAUAAGUGUCUCAA	Cleavage
ta-miR112a	TR26395	1	21	328	348	UUGAGACAUUUAUUUUGGGAC	GUCCCAAAAUAAAUGUCUCAA	Cleavage
ta-miR112a	TR25075	1	21	176	196	UUGAGACAUUUAUUUUGGGAC	GUCCCAAAAUAAAUGUCUCAA	Cleavage
ta-miR112a	TR35350	1	21	864	884	UUGAGACAUUUAUUUUGGGAC	GUCCCAAAAUAAGUGUCUCAA	Cleavage
ta-miR112a	TR41339	1	21	203	223	UUGAGACAUUUAUUUUGGGAC	GUCCCAAAAUAAGUGUCUCAA	Cleavage
ta-miR112a	TR42755	1	21	390	410	UUGAGACAUUUAUUUUGGGAC	GUCCCAAAAUAAGUGUCUCAA	Cleavage
ta-miR112a	TR36565	1	21	282	302	UUGAGACAUUUAUUUUGGGAC	GUCCCAAAAUAAGUGUCUCAA	Cleavage
ta-miR112a	TR37472	1	21	424	444	UUGAGACAUUUAUUUUGGGAC	GUCCCAAAAUAAGUGUCUCAA	Cleavage
ta-miR112a	TR32507	1	21	325	345	UUGAGACAUUUAUUUUGGGAC	GUCCCAAAAUAAGUGUCUCAA	Cleavage
ta-miR112a	TR39990	1	21	75	95	UUGAGACAUUUAUUUUGGGAC	GUCCCAAAAUAAGUGUCUCAA	Cleavage
ta-miR112a	TR2196	1	21	192	212	UUGAGACAUUUAUUUUGGGAC	GUCCCAAAAUAAGUGUCUCAA	Cleavage
ta-miR112a	TR24259	1	21	394	414	UUGAGACAUUUAUUUUGGGAC	GUCUCAAAAUAAGUGUCUCAA	Cleavage
ta-miR112a	TR17746	1	21	327	347	UUGAGACAUUUAUUUUGGGAC	GUCUCAAAAUAAGUGUCUCAA	Cleavage
ta-miR112a	TR37605	1	20	392	411	UUGAGACAUUUAUUUUGGGA	UCCCAAAAUAAGUGUCUUAA	Cleavage
ta-miR112a	TR36171	1	21	329	349	UUGAGACAUUUAUUUUGGGAC	GUCCCAAACUAAGUGUCUCAA	Cleavage
ta-miR112a	TR3547	1	21	58	78	UUGAGACAUUUAUUUUGGGAC	GUCCCAAAAUAAGUGACUCAA	Cleavage
ta-miR112a	TR42494	1	21	275	295	UUGAGACAUUUAUUUUGGGAC	GUGUCAAAAUAAGUGUCUCAA	Cleavage
ta-miR112a	TR14722	1	20	84	103	UUGAGACAUUUAUUUUGGGA	UCCCAAAAUAAGUGACUCAA	Cleavage
ta-miR112a	TR19127	1	20	80	99	UUGAGACAUUUAUUUUGGGA	UUCCUAAAUAAGUGUCUCAA	Cleavage
ta-miR112a	TR19529	1	20	82	101	UUGAGACAUUUAUUUUGGGA	UUCCUAAAUAAGUGUCUCAA	Cleavage
ta-miR114a	TR35942	1	20	212	231	GAAAUACUUGUCGGAGAAAU	AUUUCUCCGACAAGUAUUUC	Cleavage
ta-miR114a	TR35942	1	20	620	639	GAAAUACUUGUCGGAGAAAU	AUUUCUCCGACAAGUAUUUC	Cleavage
ta-miR114a	TR2431	1	20	327	346	GAAAUACUUGUCGGAGAAAU	AUUUCUCUGAUAAGUAUUUU	Cleavage
ta-miR114a	TR12807	1	20	53	72	GAAAUACUUGUCGGAGAAAU	AUUCCUUCGACAAGUAUUUC	Cleavage
ta-miR114a	TR34152	1	20	389	408	GAAAUACUUGUCGGAGAAAU	AUUUCUAUGACAAGUAUUUU	Cleavage
ta-miR115a	TR38325	1	20	800	819	UUUCUCUGACAAGUAUUUUC	GGAAAUACUUGUCGGAGAAA	Cleavage
ta-miR115a	TR2432	1	20	158	177	UUUCUCUGACAAGUAUUUUC	GAAAAUACUUAUCAGAGAAA	Translation
ta-miR115a	TR12914	1	20	348	367	UUUCUCUGACAAGUAUUUUC	GAAAAUACUUGUCAUGGAAA	Cleavage
ta-miR115a	TR14189	1	20	156	175	UUUCUCUGACAAGUAUUUUC	GGAAAUACUUGUCAGAUAAA	Cleavage
ta-miR115a	TR40544	1	20	261	280	UUUCUCUGACAAGUAUUUUC	GGAAAUACAUGUCGGAGAAA	Cleavage
ta-miR116a	TR35575	1	21	38	58	ACCCUUAUUAUGGAUCGGAGG	CCUCCGAUCCAUAAUAAGUGU	Cleavage
ta-miR2020a	TR24259	1	21	388	409	ACACUUAUUUUG-GACGGAGGG	CCCUCCGUCUCAAAAUAAGUGU	Cleavage
ta-miR2020a	TR36565	1	21	276	297	ACACUUAUUUU-GGACGGAGGG	CCCUCCGUCCCAAAAUAAGUGU	Cleavage
ta-miR2020a	TR37472	1	21	418	439	ACACUUAUUUU-GGACGGAGGG	CCCUCCGUCCCAAAAUAAGUGU	Cleavage
ta-miR2020a	TR32507	1	21	319	340	ACACUUAUUUU-GGACGGAGGG	CCCUCCGUCCCAAAAUAAGUGU	Cleavage
ta-miR2020a	TR27196	1	21	45	66	ACACUUAUUUUGGA-CGGAGGG	CCCUCCGAUCCAAAAUAAGUGU	Cleavage
ta-miR2020a	TR43262	1	21	264	285	ACACUUAUUUUGGA-CGGAGGG	CCCUCCGAUCCAAAAUAAGUGU	Cleavage
ta-miR2020a	TR2196	1	21	186	207	ACACUUAUUUU-GGACGGAGGG	CCCUCCGUCCCAAAAUAAGUGU	Cleavage
ta-miR2020a	TR42755	1	21	384	405	ACACUUAUUUU-GGACGGAGGG	CUCUCCGUCCCAAAAUAAGUGU	Cleavage
ta-miR2020a	TR39990	1	21	69	90	ACACUUAUUUU-GGACGGAGGG	CUCUCCGUCCCAAAAUAAGUGU	Cleavage
ta-miR2020a	TR24259	1	21	388	409	ACACUUAUUUUG-GACGGAGGG	CCCUCCGUCUCAAAAUAAGUGU	Cleavage
ta-miR2020a	TR36565	1	21	276	297	ACACUUAUUUU-GGACGGAGGG	CCCUCCGUCCCAAAAUAAGUGU	Cleavage
ta-miR2020a	TR37472	1	21	418	439	ACACUUAUUUU-GGACGGAGGG	CCCUCCGUCCCAAAAUAAGUGU	Cleavage
ta-miR2020a	TR32507	1	21	319	340	ACACUUAUUUU-GGACGGAGGG	CCCUCCGUCCCAAAAUAAGUGU	Cleavage
ta-miR2020a	TR27196	1	21	45	66	ACACUUAUUUUGGA-CGGAGGG	CCCUCCGAUCCAAAAUAAGUGU	Cleavage
ta-miR2020a	TR43262	1	21	264	285	ACACUUAUUUUGGA-CGGAGGG	CCCUCCGAUCCAAAAUAAGUGU	Cleavage
ta-miR2020a	TR2196	1	21	186	207	ACACUUAUUUU-GGACGGAGGG	CCCUCCGUCCCAAAAUAAGUGU	Cleavage
ta-miR2020a	TR42755	1	21	384	405	ACACUUAUUUU-GGACGGAGGG	CUCUCCGUCCCAAAAUAAGUGU	Cleavage
ta-miR2020a	TR39990	1	21	69	90	ACACUUAUUUU-GGACGGAGGG	CUCUCCGUCCCAAAAUAAGUGU	Cleavage
ta-miR124a	TR36477	1	21	1194	1214	AUUAAUAUGGAUUGAAGGGAG	CUCCCUUCGAUCCAUAUUAAU	Cleavage
ta-miR124a	TR29576	1	21	355	375	AUUAAUAUGGAUUGAAGGGAG	CUCCCUCCAAUCCAUAUUAAU	Cleavage
ta-miR124a	TR40078	1	21	507	527	AUUAAUAUGGAUUGAAGGGAG	CUCCCUUCGACCCAUAUUAAU	Translation
ta-miR124a	TR40939	1	21	109	129	AUUAAUAUGGAUUGAAGGGAG	CUCCCUCCGAUCCAUAUUAAU	Cleavage
ta-miR124a	TR36498	1	21	207	227	AUUAAUAUGGAUUGAAGGGAG	CUCCCUCCAAUCCAUAUUAAC	Cleavage
ta-miR124a	TR69	1	21	382	402	AUUAAUAUGGAUUGAAGGGAG	CUCCCUCCUAUCCAUAUUAAU	Cleavage
ta-miR124a	TR3353	1	21	141	161	AUUAAUAUGGAUUGAAGGGAG	CUCCCUCCCAUCCAUAUUAAU	Cleavage
ta-miR124a	TR19468	1	21	383	403	AUUAAUAUGGAUUGAAGGGAG	CUCCCUCCUAUCCAUAUUAAU	Cleavage
ta-miR124a	TR33324	1	21	268	288	AUUAAUAUGGAUUGAAGGGAG	CUCCCUCCUAUCCAUAUUAAU	Cleavage
ta-miR124a	TR33325	1	21	244	264	AUUAAUAUGGAUUGAAGGGAG	CUCCCUCCUAUCCAUAUUAAU	Cleavage
ta-miR125a	TR38917	1	20	287	306	UAUGGAUGAAGAUAUGCACU	AGUGCAUAUCUUCAUACAUA	Cleavage
ta-miR125a	TR34503	1	20	113	132	UAUGGAUGAAGAUAUGCACU	AGUGCUUAUCUUCAUUUAUA	Cleavage
ta-miR126a	TR40187	1	21	797	817	AGAGAGAAGGAAGGAGAGGAG	CUCCUCUCCUCCCUUCUCUCU	Translation
ta-miR126a	TR24187	1	22	166	187	AGAGAGAAGGAAGGAGAGGAGA	UCUCUUCUUCUUCCUUUUUUCU	Cleavage
ta-miR126a	TR37782	1	22	308	329	AGAGAGAAGGAAGGAGAGGAGA	UUUCUUUUUCUUCCUUCUCUUU	Cleavage
ta-miR126a	TR24403	1	22	85	106	AGAGAGAAGGAAGGAGAGGAGA	UCUCUUCUUCUUCCUUUUUUCU	Cleavage
ta-miR126a	TR18625	1	22	76	97	AGAGAGAAGGAAGGAGAGGAGA	UCUCUUCUUCUUCCUUUUUUCU	Cleavage
ta-miR126a	TR41871	1	20	32	51	AGAGAGAAGGAAGGAGAGGA	CCCUCUCCUUCCUUCUCUCC	Cleavage
ta-miR126a	TR32369	1	20	238	257	AGAGAGAAGGAAGGAGAGGA	UCUUCUCUUUUCUUUUCUCU	Cleavage
ta-miR126a	TR6502	1	20	54	73	AGAGAGAAGGAAGGAGAGGA	UCCUCUUCUUCCUCCUCUCU	Cleavage
ta-miR128a	TR27826	1	23	726	748	GUGGAUGAUGAGAUCACAAGUAA	UUUAUUGUAAUCUCAUCAUCCAC	Cleavage
ta-miR130a	TR27196	1	21	43	63	CUUUUUUUGGAUCGGAGGGAG	CUCCCUCCGAUCCAAAAUAAG	Cleavage
ta-miR130a	TR43262	1	21	262	282	CUUUUUUUGGAUCGGAGGGAG	CUCCCUCCGAUCCAAAAUAAG	Cleavage
ta-miR130a	TR28637	1	21	57	76	CUUUUUUUGGAUCGGAGGGAG	CUCCCUCCG-UCCAAAAAAAG	Cleavage
ta-miR132a	TR39356	1	21	579	599	UAUAAACUUGGUCAAAGUUUG	CAAACUUUGACCAAGUUUAUA	Cleavage
ta-miR132a	TR40162	1	21	156	176	UAUAAACUUGGUCAAAGUUUG	CAAAUUUUGACCAAGUUUAUU	Cleavage
ta-miR132a	TR36848	1	21	55	75	UAUAAACUUGGUCAAAGUUUG	UAAACUUUGACUAAGUUUAUG	Cleavage
ta-miR132a	TR39502	1	21	219	239	UAUAAACUUGGUCAAAGUUUG	CAGACUUUGACCAAGUUUACA	Cleavage
ta-miR132a	TR24564	1	21	79	99	UAUAAACUUGGUCAAAGUUUG	CAAACUCUGACCAAGUUUGUA	Cleavage
ta-miR132a	TR24896	1	21	250	270	UAUAAACUUGGUCAAAGUUUG	UAAACUUUGACAAAGUUUAUA	Translation
ta-miR132a	TR24897	1	21	274	294	UAUAAACUUGGUCAAAGUUUG	UAAACUUUGACAAAGUUUAUA	Translation
ta-miR132a	TR24898	1	21	330	350	UAUAAACUUGGUCAAAGUUUG	UAAACUUUGACAAAGUUUAUA	Translation
ta-miR132a	TR26046	1	21	274	294	UAUAAACUUGGUCAAAGUUUG	CCAACUUUGAUCAAGUUUAUA	Cleavage
ta-miR132a	TR21971	1	21	202	222	UAUAAACUUGGUCAAAGUUUG	UAAAGUUUGACCAAGUUUAUA	Cleavage
ta-miR132a	TR35616	1	21	730	750	UAUAAACUUGGUCAAAGUUUG	UAAAGUUUGACCAAGUUUAUA	Cleavage
ta-miR132a	TR37568	1	20	279	298	UAUAAACUUGGUCAAAGUUU	UAACUUUGACCAAGUUUAUU	Cleavage
ta-miR132a	TR18600	1	21	257	277	UAUAAACUUGGUCAAAGUUUG	UAAAUUUUGAUAAAGUUUAUA	Translation
ta-miR132a	TR6656	1	20	552	571	UAUAAACUUGGUCAAAGUUU	UAAGUUUGACCAAGUUUAUA	Cleavage
ta-miR132a	TR38093	1	21	54	74	UAUAAACUUGGUCAAAGUUUG	UAAAGAUUGACCAAGUUUAUA	Cleavage
ta-miR135a	TR35698	1	23	77	99	GCGAGGUGAUGAUGUUAUGUAUG	CAUACAUAACAUCAUCACCUCGC	Cleavage
ta-miR136a	TR36477	1	21	1194	1214	AUUAAUAUGGAUCGAAGGGAG	CUCCCUUCGAUCCAUAUUAAU	Cleavage
ta-miR136a	TR40078	1	21	507	527	AUUAAUAUGGAUCGAAGGGAG	CUCCCUUCGACCCAUAUUAAU	Translation
ta-miR136a	TR40939	1	21	109	129	AUUAAUAUGGAUCGAAGGGAG	CUCCCUCCGAUCCAUAUUAAU	Cleavage
ta-miR136a	TR42803	1	21	184	204	AUUAAUAUGGAUCGAAGGGAG	CUCCCUUCGGUCCAAAUUAAU	Cleavage
ta-miR136a	TR69	1	21	382	402	AUUAAUAUGGAUCGAAGGGAG	CUCCCUCCUAUCCAUAUUAAU	Cleavage
ta-miR136a	TR40799	1	21	256	276	AUUAAUAUGGAUCGAAGGGAG	CUCCCUCAGAUCCAUAUUAAU	Cleavage
ta-miR136a	TR3353	1	21	141	161	AUUAAUAUGGAUCGAAGGGAG	CUCCCUCCCAUCCAUAUUAAU	Cleavage
ta-miR136a	TR29576	1	21	355	375	AUUAAUAUGGAUCGAAGGGAG	CUCCCUCCAAUCCAUAUUAAU	Cleavage
ta-miR136a	TR19468	1	21	383	403	AUUAAUAUGGAUCGAAGGGAG	CUCCCUCCUAUCCAUAUUAAU	Cleavage
ta-miR136a	TR33324	1	21	268	288	AUUAAUAUGGAUCGAAGGGAG	CUCCCUCCUAUCCAUAUUAAU	Cleavage
ta-miR136a	TR33325	1	21	244	264	AUUAAUAUGGAUCGAAGGGAG	CUCCCUCCUAUCCAUAUUAAU	Cleavage
ta-miR140a	TR38829	1	23	638	660	GCGACGAGUAAUUUGGAACGGAG	CUCCGUUCCAUAUUACUCGUCGC	Cleavage
ta-miR140a	TR43760	1	23	1674	1696	GCGACGAGUAAUUUGGAACGGAG	CUCCGUUUUAAAUUACUUGUCGC	Cleavage
ta-miR140a	TR12707	1	23	254	276	GCGACGAGUAAUUUGGAACGGAG	CUCCGUUUCAAAUUACUCGUCGC	Cleavage
ta-miR140a	TR26143	1	23	242	264	GCGACGAGUAAUUUGGAACGGAG	CUCCGUUCCAAAUUACUCGUCGU	Cleavage
ta-miR140a	TR19682	1	23	262	284	GCGACGAGUAAUUUGGAACGGAG	CUCCGUUCGAAAUUACUUGUCGC	Cleavage
ta-miR140a	TR14396	1	23	260	282	GCGACGAGUAAUUUGGAACGGAG	UUCCGUUCUGAAUUACUUGUCGC	Cleavage
ta-miR140a	TR740	1	23	315	337	GCGACGAGUAAUUUGGAACGGAG	CUCCGUUCGGAAUUACUUGUCGC	Cleavage
ta-miR140a	TR6399	1	23	14	36	GCGACGAGUAAUUUGGAACGGAG	CCUCGUUCAAAAUUACUCGUCGA	Cleavage
ta-miR142a	TR6294	1	22	82	103	AUAGAUAAGUUGGAAUACAGUA	UACUGUAUUCCAACUUAUCUAU	Cleavage
ta-miR142b	TR6294	1	21	126	146	CUUAUUUUGAUGAAUCUAUGA	UCAUAGAUUCAUCAAAAUAAG	Cleavage
ta-miR142b	TR16700	1	20	415	434	CUUAUUUUGAUGAAUCUAUG	CAUAGAUUCAUCGAAAUGAG	Cleavage
ta-miR142b	TR27511	1	20	141	160	CUUAUUUUGAUGAAUCUAUG	CAUAGAUUCAUCAAAAUAUG	Cleavage
ta-miR142b	TR18656	1	20	171	190	CUUAUUUUGAUGAAUCUAUG	CAUAGAUGCAUCAAAAUAAG	Cleavage
ta-miR145a	TR34207	1	21	82	102	GGUGUUUCGUCAAUAUGCAAC	GUUGCAUAUUGACGAAACACC	Cleavage
ta-miR145a	TR42995	1	21	443	463	GGUGUUUCGUCAAUAUGCAAC	GUUGCAUAUUGACGAAACACC	Cleavage
ta-miR145a	TR40144	1	21	508	528	GGUGUUUCGUCAAUAUGCAAC	GUUGCAUAUUGACGAAACACC	Cleavage
ta-miR145a	TR35341	1	21	442	462	GGUGUUUCGUCAAUAUGCAAC	GUUGCAUAUUGACGAAACACC	Cleavage
ta-miR145a	TR265	1	21	132	152	GGUGUUUCGUCAAUAUGCAAC	GUUGCAUAUUGAUGAAACACC	Cleavage
ta-miR145a	TR35346	1	21	494	514	GGUGUUUCGUCAAUAUGCAAC	GUUGCAUAUUGACAAAACACC	Cleavage
ta-miR146a	TR27529	1	22	291	312	ACUUAUAUUUGGGAACAGAGGG	CCCUCUGUUCCUAAAUAUAAGU	Cleavage
ta-miR146a	TR33963	1	22	111	132	ACUUAUAUUUGGGAACAGAGGG	CCCUCUGUUCCUAAAUAUAAGU	Cleavage
ta-miR146a	TR42886	1	21	224	244	ACUUAUAUUUGGGAACAGAGG	CCUCUGUUCCUAAAUAUAAGU	Cleavage
ta-miR146a	TR30056	1	21	368	388	ACUUAUAUUUGGGAACAGAGG	CCUCUGUUCCUAAAUAUAAGU	Cleavage
ta-miR146a	TR22040	1	22	134	155	ACUUAUAUUUGGGAACAGAGGG	CCCUCCGUUCCCAAAUAUAAGU	Cleavage
ta-miR146a	TR22056	1	22	134	155	ACUUAUAUUUGGGAACAGAGGG	CCCUCCGUUCCCAAAUAUAAGU	Cleavage
ta-miR146a	TR37494	1	22	412	433	ACUUAUAUUUGGGAACAGAGGG	CCCUCUGUUCCUAAAUAUAAGA	Cleavage
ta-miR146a	TR5346	1	22	180	201	ACUUAUAUUUGGGAACAGAGGG	CCCUCUGUUCCAAAAUAUAAGU	Translation
ta-miR146a	TR40983	1	22	59	80	ACUUAUAUUUGGGAACAGAGGG	CCCUCCGUUCCCAAAUAUAAGU	Cleavage
ta-miR146a	TR43621	1	22	746	767	ACUUAUAUUUGGGAACAGAGGG	CCCUCCGUUCCUAAAUAUAAGU	Cleavage
ta-miR146a	TR40207	1	22	1007	1028	ACUUAUAUUUGGGAACAGAGGG	CCCUCCGUUCCCAAAUGUAAGU	Cleavage
ta-miR146a	TR36907	1	22	900	921	ACUUAUAUUUGGGAACAGAGGG	CCCUCCGUUCCUAAAUAUAAGU	Cleavage
ta-miR146a	TR23897	1	22	590	611	ACUUAUAUUUGGGAACAGAGGG	CCCUCCGUUCCUAAAUAUAAGU	Cleavage
ta-miR146a	TR505	1	22	306	327	ACUUAUAUUUGGGAACAGAGGG	CCCUCCGUUCCUAAAUAUAAGU	Cleavage
ta-miR146a	TR34927	1	22	264	285	ACUUAUAUUUGGGAACAGAGGG	CCCUCCGUUCCUAAAUAUAAGU	Cleavage
ta-miR146a	TR43567	1	22	473	494	ACUUAUAUUUGGGAACAGAGGG	CCCUCCGUUCCUAAAUAUAAGU	Cleavage
ta-miR146a	TR25700	1	22	94	115	ACUUAUAUUUGGGAACAGAGGG	CCCUCCGUUCCUAAAUAUAAGU	Cleavage
ta-miR146a	TR34796	1	22	332	353	ACUUAUAUUUGGGAACAGAGGG	CCCUUCGUUCCCAAAUAUAAGU	Cleavage
ta-miR146a	TR27980	1	22	407	428	ACUUAUAUUUGGGAACAGAGGG	CCCUCCGUUCCUAAAUAUAAGU	Cleavage
ta-miR146a	TR35202	1	22	398	419	ACUUAUAUUUGGGAACAGAGGG	CCCUCAGUUCCUAAAUAUAAGU	Cleavage
ta-miR146a	TR5297	1	22	408	429	ACUUAUAUUUGGGAACAGAGGG	CCCUCCGUUCCUAAAUAUAAGU	Cleavage
ta-miR146a	TR9509	1	22	65	86	ACUUAUAUUUGGGAACAGAGGG	CCCUCCGUUCCUAAAUAUAAGU	Cleavage
ta-miR146a	TR18558	1	22	212	233	ACUUAUAUUUGGGAACAGAGGG	CCCUCUGUUCCUGAAUAUAAGA	Cleavage
ta-miR146a	TR6661	1	21	568	588	ACUUAUAUUUGGGAACAGAGG	CCUCUGUUCCUAAAUAUAAGC	Cleavage
ta-miR146a	TR40468	1	22	390	411	ACUUAUAUUUGGGAACAGAGGG	CCCUCCGUUCCUAAAUAUAAGU	Cleavage
ta-miR146a	TR21838	1	22	166	187	ACUUAUAUUUGGGAACAGAGGG	CCCUCCGUUCCUAAAUAUAAGU	Cleavage
ta-miR146a	TR5294	1	22	121	142	ACUUAUAUUUGGGAACAGAGGG	CCCUCCGUUCCUAAAUAUAAGU	Cleavage
ta-miR146a	TR38487	1	22	986	1007	ACUUAUAUUUGGGAACAGAGGG	UCCUCCGUUCCUAAAUAUAAGU	Cleavage
ta-miR146a	TR28131	1	22	176	197	ACUUAUAUUUGGGAACAGAGGG	UCCUCUGUUUCUAAAUGUAAGU	Cleavage
ta-miR146a	TR28668	1	22	81	102	ACUUAUAUUUGGGAACAGAGGG	CCCUCUGUUCACAAAUAUAAGA	Cleavage
ta-miR146a	TR44475	1	22	730	751	ACUUAUAUUUGGGAACAGAGGG	CCCUCCGUUUCUAAAUAUAAGU	Cleavage
ta-miR146a	TR19929	1	22	91	112	ACUUAUAUUUGGGAACAGAGGG	CCCUCCGUUCCUAAAUAUAAGU	Cleavage
ta-miR146a	TR19936	1	22	89	110	ACUUAUAUUUGGGAACAGAGGG	CCCUCCGUUCCUAAAUAUAAGU	Cleavage
ta-miR146a	TR19187	1	22	86	107	ACUUAUAUUUGGGAACAGAGGG	CCCUCCGUUCCUAAAUAUAAGU	Cleavage
ta-miR146a	TR26553	1	22	331	352	ACUUAUAUUUGGGAACAGAGGG	CCCUUCGUUCCUAAAUAUAAGU	Cleavage
ta-miR146a	TR41898	1	22	23	44	ACUUAUAUUUGGGAACAGAGGG	UCCUCCGUUCCUAAAUAUAAGU	Cleavage
ta-miR146a	TR25715	1	22	291	312	ACUUAUAUUUGGGAACAGAGGG	CCCUUCGUUCCUAAAUAUAAGU	Cleavage
ta-miR146a	TR18594	1	22	183	204	ACUUAUAUUUGGGAACAGAGGG	CCCUCCGUUCCUAAAUGUAAGU	Cleavage
ta-miR146a	TR43580	1	22	137	158	ACUUAUAUUUGGGAACAGAGGG	CCCUCCGUUCCUAAAUGUAAGU	Cleavage
ta-miR146a	TR33950	1	22	438	459	ACUUAUAUUUGGGAACAGAGGG	CCCUCCGNUCCCAAAUAUAAGU	Cleavage
ta-miR146a	TR6403	1	22	100	121	ACUUAUAUUUGGGAACAGAGGG	CUCUCCGUUCCUAAAUAUAAGU	Cleavage
ta-miR146a	TR1708	1	22	204	225	ACUUAUAUUUGGGAACAGAGGG	CCCUCCGUUCUUAAAUAUAAGU	Cleavage
ta-miR146a	TR34336	1	21	253	273	ACUUAUAUUUGGGAACAGAGG	UCUCCGUUCCCAAAUAUAAGU	Cleavage
ta-miR146a	TR26491	1	22	174	195	ACUUAUAUUUGGGAACAGAGGG	CUCUCCGUUCCUAAAUAUAAGU	Cleavage
ta-miR146a	TR26158	1	22	172	193	ACUUAUAUUUGGGAACAGAGGG	CUCUCCGUUCCUAAAUAUAAGU	Cleavage
ta-miR146a	TR4557	1	22	268	289	ACUUAUAUUUGGGAACAGAGGG	UCCUCCGUUUCUAAAUAUAAGU	Cleavage
ta-miR146a	TR23165	1	22	167	188	ACUUAUAUUUGGGAACAGAGGG	CCCUCCGUUCCAAAAUAUAAGU	Translation
ta-miR146a	TR18634	1	21	296	316	ACUUAUAUUUGGGAACAGAGG	CCUCCGUUCCUAAAUAUGAGU	Cleavage
ta-miR146a	TR38057	1	20	131	150	ACUUAUAUUUGGGAACAGAG	CUCCGUUCCUAAAUGUAAGU	Cleavage
ta-miR148a	TR41869	1	23	145	167	UACUCCUAAUGGAGCAGUUGGUA	UACCAACUGCUCCAUUAGGAGUA	Cleavage
ta-miR148a	TR18582	1	23	240	262	UACUCCUAAUGGAGCAGUUGGUA	UACCAACUGCUCCAUUAGGAGUA	Cleavage
ta-miR149a	TR18147	1	23	116	138	AUAAUAUAAGAGCGUUUCUGACA	UGUCAAAAACGCUCUUAUAUUAU	Cleavage
ta-miR149a	TR36065	1	23	88	110	AUAAUAUAAGAGCGUUUCUGACA	UGUCAGAAACAUUCUUAUAUUAU	Cleavage
ta-miR149a	TR35844	1	23	1076	1098	AUAAUAUAAGAGCGUUUCUGACA	UGUCAAGAACGCUCUUAUAUUAU	Cleavage
ta-miR149a	TR42501	1	23	6	28	AUAAUAUAAGAGCGUUUCUGACA	UGUCAAAAACGUUCUUAUAUUAU	Cleavage
ta-miR149a	TR39791	1	23	345	367	AUAAUAUAAGAGCGUUUCUGACA	UGUCAAAAACGUUUUUAUAUUAU	Cleavage
ta-miR149a	TR38284	1	23	669	691	AUAAUAUAAGAGCGUUUCUGACA	UGUCAAAAACACUCUUAUAUUAU	Cleavage
ta-miR149a	TR28263	1	23	301	323	AUAAUAUAAGAGCGUUUCUGACA	UGUCAAAAACACUCUUAUAUUAU	Cleavage
ta-miR149a	TR31314	1	23	405	427	AUAAUAUAAGAGCGUUUCUGACA	UGUCAAAAACGCCCUUAUAUUAU	Translation
ta-miR149a	TR28252	1	23	301	323	AUAAUAUAAGAGCGUUUCUGACA	UGUCAAAAACACUCUUAUAUUAU	Cleavage
ta-miR149a	TR42795	1	23	384	406	AUAAUAUAAGAGCGUUUCUGACA	UGUCAAAAACACUCUUAUAUUAU	Cleavage
ta-miR149a	TR20643	1	23	40	62	AUAAUAUAAGAGCGUUUCUGACA	UGUAAGAAACACUCUUAUAUUAU	Cleavage
ta-miR149a	TR20255	1	23	33	55	AUAAUAUAAGAGCGUUUCUGACA	UGUAAGAAACACUCUUAUAUUAU	Cleavage
ta-miR149a	TR2771	1	22	1	22	AUAAUAUAAGAGCGUUUCUGAC	GUUAAAAACGUUCUUAUAUUAU	Cleavage
ta-miR150a	TR36762	1	21	8	28	GUCAGAAACGCUCUUAUAUUA	UAAUAUAAGAGCGUUUCUGAC	Cleavage
ta-miR150a	TR39197	1	21	236	256	GUCAGAAACGCUCUUAUAUUA	UAAUAUAAGAGUGUUUUUGAC	Cleavage
ta-miR150a	TR112	1	21	462	482	GUCAGAAACGCUCUUAUAUUA	UAAUAUAAGAACGUUUCUGAC	Translation
ta-miR150a	TR38841	1	21	2339	2359	GUCAGAAACGCUCUUAUAUUA	UAAUUUAAGAGCGUUUUUGAC	Cleavage
ta-miR150a	TR26227	1	21	733	753	GUCAGAAACGCUCUUAUAUUA	UAAUAUAAGACCGUUUUUGAC	Translation
ta-miR150a	TR21971	1	21	635	655	GUCAGAAACGCUCUUAUAUUA	UAAUAUAAGAGCGUUUUUAAC	Cleavage
ta-miR150a	TR40505	1	21	242	262	GUCAGAAACGCUCUUAUAUUA	UAAUAUAAGAGCGUUCUUGAC	Cleavage
ta-miR150a	TR36831	1	21	387	407	GUCAGAAACGCUCUUAUAUUA	UAAUACAAGAGCGUUUUUGAC	Cleavage
ta-miR150a	TR42939	1	21	400	420	GUCAGAAACGCUCUUAUAUUA	UAAUAUGAGAACGUUUUUGAC	Translation
ta-miR150a	TR42058	1	21	3	23	GUCAGAAACGCUCUUAUAUUA	UAAUAUAAGAGCGUUUUUUAC	Cleavage
ta-miR150a	TR40172	1	21	530	550	GUCAGAAACGCUCUUAUAUUA	UAAUAUGAGAACGUUUUUGAC	Translation
ta-miR150a	TR28808	1	20	96	115	GUCAGAAACGCUCUUAUAUU	AAUAUAAGAGCGGUUUUGAC	Cleavage
ta-miR152a	TR34179	1	21	372	392	UGACCAAGUUUGUAGAGAAAA	UUUUUUCUAUAAACUUGGUCA	Cleavage
ta-miR152a	TR33210	1	21	82	102	UGACCAAGUUUGUAGAGAAAA	UUUUUUCUACUAACUUGGUCA	Translation
ta-miR152a	TR638	1	21	321	341	UGACCAAGUUUGUAGAGAAAA	UUCUCUUUAUAAACUUGGUCA	Cleavage
ta-miR152a	TR24898	1	21	451	471	UGACCAAGUUUGUAGAGAAAA	UGUUUUCUAUAAACUUGGUCA	Cleavage
ta-miR152a	TR24897	1	21	395	415	UGACCAAGUUUGUAGAGAAAA	UGUUUUCUAUAAACUUGGUCA	Cleavage
ta-miR152a	TR5862	1	20	637	656	UGACCAAGUUUGUAGAGAAA	CUUUUCUAUAAACUUGGUCA	Cleavage
ta-miR152a	TR23337	1	21	175	195	UGACCAAGUUUGUAGAGAAAA	UUUUAUCUAAAAACUUGGUCA	Cleavage
ta-miR152a	TR28403	1	20	13	32	UGACCAAGUUUGUAGAGAAA	UUUUUGUAUAAACUUGGUCA	Cleavage
ta-miR153a	TR38275	1	21	674	694	UCUAAACGUUCUUAUAUUAGU	ACUAAUAUAAGAGCGUUUAGA	Cleavage
ta-miR153a	TR5786	1	21	866	886	UCUAAACGUUCUUAUAUUAGU	ACUAAUAUAAGAGUGUUUAGA	Cleavage
ta-miR153a	TR5786	1	21	889	909	UCUAAACGUUCUUAUAUUAGU	ACUAAUAUAAGAGUGUUUAGA	Cleavage
ta-miR153a	TR40436	1	21	52	72	UCUAAACGUUCUUAUAUUAGU	ACUAAUAUAAGAGCGUUUAGA	Cleavage
ta-miR153a	TR2331	1	21	197	217	UCUAAACGUUCUUAUAUUAGU	ACUAAUAUAAGAGCGUUUAGA	Cleavage
ta-miR153a	TR2052	1	21	20	40	UCUAAACGUUCUUAUAUUAGU	ACUAAUAUAAGAAUGUUUAGU	Cleavage
ta-miR153a	TR37416	1	21	644	664	UCUAAACGUUCUUAUAUUAGU	GUUAAUAUAAGAGCGUUUAGA	Cleavage
ta-miR153a	TR23842	1	21	161	181	UCUAAACGUUCUUAUAUUAGU	ACUUAUAUAAGAGCGUUUAGA	Cleavage
ta-miR153a	TR39283	1	21	463	483	UCUAAACGUUCUUAUAUUAGU	ACUAAUAUAAAAGCGUUUAGA	Translation
ta-miR153a	TR2936	1	21	31	51	UCUAAACGUUCUUAUAUUAGU	ACUUAUAUAAGAGCGUUUAGA	Cleavage
ta-miR153a	TR41850	1	21	230	250	UCUAAACGUUCUUAUAUUAGU	ACUAAUAUAAGAGCAUUUAGA	Cleavage
ta-miR153a	TR25714	1	20	56	75	UCUAAACGUUCUUAUAUUAG	GAAAUAUAAGAACGUUUAGA	Cleavage
ta-miR153a	TR26127	1	20	189	208	UCUAAACGUUCUUAUAUUAG	GAAAUAUAAGAACGUUUAGA	Cleavage
ta-miR153a	TR21073	1	21	146	166	UCUAAACGUUCUUAUAUUAGU	ACUAAUAUGGAAACGUUUAGA	Translation
ta-miR153a	TR22859	1	21	146	166	UCUAAACGUUCUUAUAUUAGU	ACUAAUAUGGAAACGUUUAGA	Translation
ta-miR153b	TR15536	1	20	35	54	UAAUAUAAGAGUGUUUAGAU	AUCUAAACACUCUUAUAUUU	Cleavage
ta-miR153b	TR26380	1	20	391	410	UAAUAUAAGAGUGUUUAGAU	AUCUAAACACUCUUAUAUUU	Cleavage
ta-miR153b	TR3015	1	20	198	217	UAAUAUAAGAGUGUUUAGAU	AUCUAAAUGCUCUUAUAUUA	Cleavage
ta-miR153b	TR42225	1	20	14	33	UAAUAUAAGAGUGUUUAGAU	AUCUAAACGCUCUUAUAUUU	Cleavage
ta-miR153b	TR165	1	20	285	304	UAAUAUAAGAGUGUUUAGAU	AUCUAAACGCUCUUAUAUUU	Cleavage
ta-miR153b	TR35708	1	20	50	69	UAAUAUAAGAGUGUUUAGAU	AUCUAAACGCUCUUAUAUUU	Cleavage
ta-miR153b	TR18699	1	20	146	165	UAAUAUAAGAGUGUUUAGAU	AUCUAAACGCUCUUAUAUUU	Cleavage
ta-miR153b	TR1948	1	20	5	24	UAAUAUAAGAGUGUUUAGAU	AUCUAAAUGCUCUUAUAUUU	Cleavage
ta-miR153b	TR44198	1	20	286	305	UAAUAUAAGAGUGUUUAGAU	AUCUAAAUGCUCUUAUAUUU	Cleavage
ta-miR153b	TR29083	1	20	65	84	UAAUAUAAGAGUGUUUAGAU	AUCUAAACGUUCUUAUAUUU	Cleavage
ta-miR153b	TR8436	1	20	135	154	UAAUAUAAGAGUGUUUAGAU	AUCUAAAUGCUCUUAUAUUU	Cleavage
ta-miR153b	TR21950	1	20	161	180	UAAUAUAAGAGUGUUUAGAU	AUCUAAACGCUUUUAUAUUU	Cleavage
ta-miR153b	TR39568	1	20	507	526	UAAUAUAAGAGUGUUUAGAU	AUCUAAACACUGUUAUAUUU	Translation
ta-miR153b	TR26453	1	20	196	215	UAAUAUAAGAGUGUUUAGAU	AUCUAAACAAUCUUAUAUUU	Translation
ta-miR153b	TR2584	1	20	29	48	UAAUAUAAGAGUGUUUAGAU	GUCUAAACGGUCUUAUAUUA	Translation
ta-miR155a	TR115	1	21	558	578	UAUUUCGGUACAGAGGGAGUA	UACUCCCUCUGUACCGAAAUA	Cleavage
ta-miR155a	TR38414	1	21	740	760	UAUUUCGGUACAGAGGGAGUA	UACUCCCUCUGUUCCGAAAUA	Translation
ta-miR155a	TR36888	1	21	289	309	UAUUUCGGUACAGAGGGAGUA	UACUCCCUCUGUUCCGAAAUA	Translation
ta-miR155a	TR39730	1	21	873	893	UAUUUCGGUACAGAGGGAGUA	UACCCCCUCUGUCCCGAAAUA	Translation
ta-miR155a	TR4105	1	21	51	71	UAUUUCGGUACAGAGGGAGUA	UACUCCCUCCGUUCCGAAAUA	Translation
ta-miR155a	TR3428	1	21	5	25	UAUUUCGGUACAGAGGGAGUA	UACUCCCUCCGUUCCGAAAUA	Translation
ta-miR155a	TR115	1	21	558	578	UAUUUCGGUACAGAGGGAGUA	UACUCCCUCUGUACCGAAAUA	Cleavage
ta-miR155a	TR38414	1	21	740	760	UAUUUCGGUACAGAGGGAGUA	UACUCCCUCUGUUCCGAAAUA	Translation
ta-miR155a	TR36888	1	21	289	309	UAUUUCGGUACAGAGGGAGUA	UACUCCCUCUGUUCCGAAAUA	Translation
ta-miR155a	TR39730	1	21	873	893	UAUUUCGGUACAGAGGGAGUA	UACCCCCUCUGUCCCGAAAUA	Translation
ta-miR155a	TR4105	1	21	51	71	UAUUUCGGUACAGAGGGAGUA	UACUCCCUCCGUUCCGAAAUA	Translation
ta-miR155a	TR3428	1	21	5	25	UAUUUCGGUACAGAGGGAGUA	UACUCCCUCCGUUCCGAAAUA	Translation
ta-miR155b	TR115	1	22	557	578	UAUUUCGGUACAGAGGGAGUAA	UUACUCCCUCUGUACCGAAAUA	Cleavage
ta-miR155b	TR38414	1	21	740	760	UAUUUCGGUACAGAGGGAGUA	UACUCCCUCUGUUCCGAAAUA	Translation
ta-miR155b	TR36888	1	21	289	309	UAUUUCGGUACAGAGGGAGUA	UACUCCCUCUGUUCCGAAAUA	Translation
ta-miR155b	TR39730	1	21	873	893	UAUUUCGGUACAGAGGGAGUA	UACCCCCUCUGUCCCGAAAUA	Translation
ta-miR155b	TR3428	1	22	4	25	UAUUUCGGUACAGAGGGAGUAA	UUACUCCCUCCGUUCCGAAAUA	Translation
ta-miR155b	TR4105	1	21	51	71	UAUUUCGGUACAGAGGGAGUA	UACUCCCUCCGUUCCGAAAUA	Translation
ta-miR156a	TR27196	1	23	44	66	ACACUUUUUUUGGAUCGGAGGGA	UCCCUCCGAUCCAAAAUAAGUGU	Cleavage
ta-miR156a	TR43262	1	23	263	285	ACACUUUUUUUGGAUCGGAGGGA	UCCCUCCGAUCCAAAAUAAGUGU	Cleavage
ta-miR156a	TR44609	1	22	1	22	ACACUUUUUUUGGAUCGGAGGG	CCCUCCGAUCCAAGAUAAGUGU	Cleavage
ta-miR157a	TR14552	1	20	176	195	ACAAGUUUUUUCGGACAGAG	CUUUGUCCGAAAAUACUUGU	Cleavage
ta-miR157a	TR13742	1	20	176	195	ACAAGUUUUUUCGGACAGAG	CUUUGUCCGAAAAUACUUGU	Cleavage
ta-miR157a	TR30817	1	20	58	77	ACAAGUUUUUUCGGACAGAG	CUCUGUCCCAAAAAGUUUGU	Cleavage
ta-miR157a	TR30637	1	20	54	73	ACAAGUUUUUUCGGACAGAG	CUCUGUCCCAAAAAGUUUGU	Cleavage
ta-miR158a	TR41432	1	21	587	607	AAGACAACUAAUUUGGGACGG	CUGUCCCAAAUUAGUUGUCUU	Cleavage
ta-miR158a	TR35517	1	21	1585	1606	AAGACAAC-UAAUUUGGGACGG	CCGUCCCAAAUUAUGUUGUCUU	Translation
ta-miR158a	TR30764	1	21	401	421	AAGACAACUAAUUUGGGACGG	CCGUUCCGAAUUAUUUGUCUU	Cleavage
ta-miR158a	TR30750	1	21	405	425	AAGACAACUAAUUUGGGACGG	CCGUUCCGAAUUAUUUGUCUU	Cleavage
ta-miR158a	TR44616	1	20	281	300	AAGACAACUAAUUUGGGACG	UGUCCCAAAUUACUUGUCUU	Cleavage
ta-miR160a	TR36599	1	21	269	289	AGACAAGAAUUUUGGAACGGA	UCCGUCCCAAAAUUCUUGUCU	Cleavage
ta-miR160a	TR37097	1	21	349	369	AGACAAGAAUUUUGGAACGGA	UCCGUCCCAAAAUUCUUGUCU	Cleavage
ta-miR160a	TR38515	1	21	783	803	AGACAAGAAUUUUGGAACGGA	UCUGUCCCAAAAUUCUUGUCU	Cleavage
ta-miR160a	TR24609	1	21	790	810	AGACAAGAAUUUUGGAACGGA	UCUGUCCCAAAAUUCUUGUCU	Cleavage
ta-miR160a	TR24991	1	21	130	150	AGACAAGAAUUUUGGAACGGA	UCCGUCCCAAAAUUCUUGUCU	Cleavage
ta-miR160a	TR29119	1	21	197	217	AGACAAGAAUUUUGGAACGGA	UCCGUUCCAAAAUAUUUGUCU	Cleavage
ta-miR160a	TR39763	1	21	32	52	AGACAAGAAUUUUGGAACGGA	UCCGUCUCAAAAUUCUUGUCU	Cleavage
ta-miR160a	TR24256	1	21	38	58	AGACAAGAAUUUUGGAACGGA	UCCGUCCCAAAAUUUUUGUCU	Cleavage
ta-miR160a	TR42607	1	21	856	876	AGACAAGAAUUUUGGAACGGA	UCCGUCCAAAAAUUCUUGUCU	Cleavage
ta-miR160a	TR5811	1	21	188	208	AGACAAGAAUUUUGGAACGGA	UCCGUUCCUAAAUACUUGUCU	Cleavage
ta-miR160a	TR42878	1	21	294	314	AGACAAGAAUUUUGGAACGGA	UCCGUUCCUAAAUACUUGUCU	Cleavage
ta-miR160a	TR44469	1	21	210	230	AGACAAGAAUUUUGGAACGGA	UCCGUUCCCAAAUACUUGUCU	Cleavage
ta-miR160a	TR1275	1	21	208	228	AGACAAGAAUUUUGGAACGGA	UCUGUCCUAAAAUUCUUGUCU	Cleavage
ta-miR160a	TR43581	1	21	261	281	AGACAAGAAUUUUGGAACGGA	UCCGUUCCUAAAUACUUGUCU	Cleavage
ta-miR160a	TR14964	1	21	195	215	AGACAAGAAUUUUGGAACGGA	UCCGUUCCUAAAUACUUGUCU	Cleavage
ta-miR160a	TR7792	1	21	24	44	AGACAAGAAUUUUGGAACGGA	UCCGUUCCUAAAUACUUGUCU	Cleavage
ta-miR160b	TR20048	1	21	8	28	CGUCCCAAAAUUCUUGUCUUA	UAAGACAAGAAUUUUGGGACG	Cleavage
ta-miR160b	TR24901	1	21	44	64	CGUCCCAAAAUUCUUGUCUUA	UAAGACAAGAAUUUUGGGACG	Cleavage
ta-miR160b	TR36124	1	21	16	36	CGUCCCAAAAUUCUUGUCUUA	UAAGACAAUAAUUUUGGGACG	Cleavage
ta-miR160b	TR39763	1	21	132	152	CGUCCCAAAAUUCUUGUCUUA	UAAUACAAGAAUUUUGGGACG	Cleavage
ta-miR160b	TR34754	1	21	64	84	CGUCCCAAAAUUCUUGUCUUA	UAAUACAAGAAUUUUGGGACG	Cleavage
ta-miR160b	TR36837	1	21	18	38	CGUCCCAAAAUUCUUGUCUUA	UAAGACGAGAAUUUUGGAACG	Cleavage
ta-miR161a	TR43567	1	22	577	598	AGAGAUUUCACUAUGGACUACA	UGUAGUCCAUAGUGAAAUCUCU	Cleavage
ta-miR161a	TR19711	1	21	47	67	AGAGAUUUCACUAUGGACUAC	GUAGUCCGUAGUGAAAUCUCU	Cleavage
ta-miR161a	TR19718	1	21	47	67	AGAGAUUUCACUAUGGACUAC	GUAGUCCGUAGUGAAAUCUCU	Cleavage
ta-miR161a	TR19725	1	21	45	65	AGAGAUUUCACUAUGGACUAC	GUAGUCCGUAGUGAAAUCUCU	Cleavage
ta-miR161a	TR34927	1	22	336	357	AGAGAUUUCACUAUGGACUACA	UGUAGUCCAUAGNGGAAUCUUU	Translation
ta-miR161a	TR41578	1	22	41	62	AGAGAUUUCACUAUGGACUACA	UGUAGUCCGUAUUGAAAUCUCU	Translation
ta-miR161a	TR42640	1	22	43	64	AGAGAUUUCACUAUGGACUACA	UGUAGUCCAUAGUAGAAUCUCU	Translation
ta-miR161a	TR41576	1	22	90	111	AGAGAUUUCACUAUGGACUACA	UGUAGUCUAUACUGAAAUCUCU	Translation
ta-miR161a	TR505	1	22	411	432	AGAGAUUUCACUAUGGACUACA	UGUGGUUCAUAGUGCAAUCUCU	Cleavage
ta-miR161a	TR41158	1	22	38	59	AGAGAUUUCACUAUGGACUACA	UGUAGUCCGUAUUGGAAUCUCU	Translation
ta-miR161a	TR35202	1	22	502	523	AGAGAUUUCACUAUGGACUACA	UGUAGUUCAUAUUGAAAUUUCU	Translation
ta-miR161a	TR41195	1	22	29	50	AGAGAUUUCACUAUGGACUACA	UAUGGUCCAUAGUGUAAUCUCU	Cleavage
ta-miR161a	TR17403	1	22	217	238	AGAGAUUUCACUAUGGACUACA	UAUAGUCCGUAUUGAAAUCUCU	Translation
ta-miR161a	TR2215	1	21	64	84	AGAGAUUUCACUAUGGACUAC	GUAGUUCAUAUUGAAAUUUCU	Translation
ta-miR161a	TR19365	1	21	54	74	AGAGAUUUCACUAUGGACUAC	GUACUCCAUAUUGAAAUCUCU	Translation
ta-miR163a	TR42906	1	21	286	306	AAUUCUUGUCUUAGAUUCGUC	GACAAAUCUAAGACAAGAAUU	Cleavage
ta-miR163a	TR24869	1	21	553	573	AAUUCUUGUCUUAGAUUCGUC	GACAAAUCUAAGACAAGAAUU	Cleavage
ta-miR163a	TR24901	1	21	36	56	AAUUCUUGUCUUAGAUUCGUC	GACAAAUCUAAGACAAGAAUU	Cleavage
ta-miR163a	TR36837	1	21	10	30	AAUUCUUGUCUUAGAUUCGUC	GACAAAUCUAAGACGAGAAUU	Cleavage
ta-miR166a	TR35517	1	21	1624	1644	UUGUCUAGAUACGGAUGUACC	GGUACAUCCGUAUCUAGACAA	Cleavage
ta-miR166a	TR41866	1	21	3	23	UUGUCUAGAUACGGAUGUACC	GAUACAUCCGUAUCUAGACAA	Cleavage
ta-miR166a	TR16597	1	21	444	464	UUGUCUAGAUACGGAUGUACC	GAUACAUCCGUAUCUAGACAN	Cleavage
ta-miR166a	TR39763	1	20	109	128	UUGUCUAGAUACGGAUGUAC	GUACAUCCUUAUCUAGACAA	Cleavage
ta-miR166a	TR14123	1	21	342	361	UUGUCUAGAUACGGAUGUACC	GGUACA-CCGUAUCUAGACAA	Cleavage
ta-miR166a	TR35517	1	21	1624	1644	UUGUCUAGAUACGGAUGUACC	GGUACAUCCGUAUCUAGACAA	Cleavage
ta-miR166a	TR41866	1	21	3	23	UUGUCUAGAUACGGAUGUACC	GAUACAUCCGUAUCUAGACAA	Cleavage
ta-miR166a	TR16597	1	21	444	464	UUGUCUAGAUACGGAUGUACC	GAUACAUCCGUAUCUAGACAN	Cleavage
ta-miR166a	TR39763	1	20	109	128	UUGUCUAGAUACGGAUGUAC	GUACAUCCUUAUCUAGACAA	Cleavage
ta-miR166a	TR14123	1	21	342	361	UUGUCUAGAUACGGAUGUACC	GGUACA-CCGUAUCUAGACAA	Cleavage
ta-miR166a	TR35517	1	21	1624	1644	UUGUCUAGAUACGGAUGUACC	GGUACAUCCGUAUCUAGACAA	Cleavage
ta-miR166a	TR41866	1	21	3	23	UUGUCUAGAUACGGAUGUACC	GAUACAUCCGUAUCUAGACAA	Cleavage
ta-miR166a	TR16597	1	21	444	464	UUGUCUAGAUACGGAUGUACC	GAUACAUCCGUAUCUAGACAN	Cleavage
ta-miR166a	TR39763	1	20	109	128	UUGUCUAGAUACGGAUGUAC	GUACAUCCUUAUCUAGACAA	Cleavage
ta-miR166a	TR14123	1	21	342	361	UUGUCUAGAUACGGAUGUACC	GGUACA-CCGUAUCUAGACAA	Cleavage
ta-miR166a	TR35517	1	21	1624	1644	UUGUCUAGAUACGGAUGUACC	GGUACAUCCGUAUCUAGACAA	Cleavage
ta-miR166a	TR41866	1	21	3	23	UUGUCUAGAUACGGAUGUACC	GAUACAUCCGUAUCUAGACAA	Cleavage
ta-miR166a	TR16597	1	21	444	464	UUGUCUAGAUACGGAUGUACC	GAUACAUCCGUAUCUAGACAN	Cleavage
ta-miR166a	TR39763	1	20	109	128	UUGUCUAGAUACGGAUGUAC	GUACAUCCUUAUCUAGACAA	Cleavage
ta-miR166a	TR14123	1	21	342	361	UUGUCUAGAUACGGAUGUACC	GGUACA-CCGUAUCUAGACAA	Cleavage
ta-miR167a	TR36565	1	21	276	296	CACUUAAUUUGGGACGGAGGG	CCCUCCGUCCCAAAAUAAGUG	Cleavage
ta-miR167a	TR35350	1	21	858	878	CACUUAAUUUGGGACGGAGGG	CCCUCUGUCCCAAAAUAAGUG	Cleavage
ta-miR167a	TR37472	1	21	418	438	CACUUAAUUUGGGACGGAGGG	CCCUCCGUCCCAAAAUAAGUG	Cleavage
ta-miR167a	TR32507	1	21	319	339	CACUUAAUUUGGGACGGAGGG	CCCUCCGUCCCAAAAUAAGUG	Cleavage
ta-miR167a	TR36171	1	21	323	343	CACUUAAUUUGGGACGGAGGG	CCCUCCGUCCCAAACUAAGUG	Cleavage
ta-miR167a	TR24259	1	21	388	408	CACUUAAUUUGGGACGGAGGG	CCCUCCGUCUCAAAAUAAGUG	Cleavage
ta-miR167a	TR8618	1	21	70	90	CACUUAAUUUGGGACGGAGGG	CCCUCUGUCCCAAAAUAAGUG	Cleavage
ta-miR167a	TR42755	1	21	384	404	CACUUAAUUUGGGACGGAGGG	CUCUCCGUCCCAAAAUAAGUG	Cleavage
ta-miR167a	TR3547	1	21	52	72	CACUUAAUUUGGGACGGAGGG	CCCUCCGUCCCAAAAUAAGUG	Cleavage
ta-miR167a	TR2196	1	21	186	206	CACUUAAUUUGGGACGGAGGG	CCCUCCGUCCCAAAAUAAGUG	Cleavage
ta-miR167a	TR39990	1	21	69	89	CACUUAAUUUGGGACGGAGGG	CUCUCCGUCCCAAAAUAAGUG	Cleavage
ta-miR167a	TR22590	1	20	149	168	CACUUAAUUUGGGACGGAGG	CCUCCGUCCCAAAUUAGUUG	Cleavage
ta-miR167a	TR37509	1	20	1	20	CACUUAAUUUGGGACGGAGG	CCUCUGUCCCAAAAUAAGUG	Cleavage
ta-miR168a	TR35575	1	21	38	58	ACACUUACUCUGGAUCGGAGG	CCUCCGAUCCAUAAUAAGUGU	Translation
ta-miR168a	TR27196	1	21	46	66	ACACUUACUCUGGAUCGGAGG	CCUCCGAUCCAAAAUAAGUGU	Translation
ta-miR168a	TR43262	1	21	265	285	ACACUUACUCUGGAUCGGAGG	CCUCCGAUCCAAAAUAAGUGU	Translation
ta-miR169a	TR5964	1	23	486	508	AGAUGGAUGGAUGGAUGGAUGGA	UCCAUCCAUCCAUCCAUCCAUCA	Cleavage
ta-miR169a	TR19707	1	23	22	44	AGAUGGAUGGAUGGAUGGAUGGA	UCCAUCCAUCUAUCUAUCCAUCU	Cleavage
ta-miR169a	TR14394	1	23	104	126	AGAUGGAUGGAUGGAUGGAUGGA	UCCAUCCAUCCAUCCAUCCAUCC	Cleavage
ta-miR169a	TR27919	1	23	195	217	AGAUGGAUGGAUGGAUGGAUGGA	UCCAUCCAUCUAUCUAUCUAUCU	Cleavage
ta-miR169a	TR15815	1	23	31	53	AGAUGGAUGGAUGGAUGGAUGGA	UCCAUCCAUCUAUCUAUCCAUCU	Cleavage
ta-miR169a	TR38760	1	23	1273	1295	AGAUGGAUGGAUGGAUGGAUGGA	UCUAUCUAUCUAUCUAUCUAUCU	Cleavage
ta-miR169a	TR13058	1	23	22	44	AGAUGGAUGGAUGGAUGGAUGGA	UUCAUUCAUCCAUCCAUCCAUCA	Cleavage
ta-miR169a	TR4337	1	23	39	61	AGAUGGAUGGAUGGAUGGAUGGA	UCUAUCUAUCUAUCCAUCCAUCU	Cleavage
ta-miR169a	TR38754	1	23	1073	1095	AGAUGGAUGGAUGGAUGGAUGGA	UGUAUCCAUCCAUCCAUCCAUCA	Cleavage
ta-miR169a	TR15182	1	22	340	361	AGAUGGAUGGAUGGAUGGAUGG	CCAUCCAUCCAUCCAUCCGUCC	Cleavage
ta-miR169a	TR1513	1	23	80	102	AGAUGGAUGGAUGGAUGGAUGGA	UUCAUUCAUCCAUCCAUCCAUCA	Cleavage
ta-miR169a	TR29372	1	23	108	130	AGAUGGAUGGAUGGAUGGAUGGA	UCCAUCCAUCCAUCCGUCCGUCC	Cleavage
ta-miR169a	TR31086	1	22	237	258	AGAUGGAUGGAUGGAUGGAUGG	UCAUCCAUCCAUCCAUCCAUCC	Cleavage
ta-miR169a	TR17313	1	23	17	39	AGAUGGAUGGAUGGAUGGAUGGA	UCCAUCCAUCCAUCCAUCCCUUU	Cleavage
ta-miR169a	TR34634	1	23	159	181	AGAUGGAUGGAUGGAUGGAUGGA	UCUUUCCAUCCAUCCAUCUAUCU	Cleavage
ta-miR169a	TR28383	1	23	312	334	AGAUGGAUGGAUGGAUGGAUGGA	UCUAUCUAUCUAUCUAUCUAUCU	Cleavage
ta-miR169a	TR22968	1	23	186	208	AGAUGGAUGGAUGGAUGGAUGGA	UCUAUCUAUCUAUCUAUCUAUCU	Cleavage
ta-miR169a	TR15756	1	21	28	48	AGAUGGAUGGAUGGAUGGAUG	CAUCCAUCCAUCCAUCCAUCG	Cleavage
ta-miR169a	TR7729	1	22	246	267	AGAUGGAUGGAUGGAUGGAUGG	CUAUCUAUCUAUCUAUCUAUCU	Cleavage
ta-miR169a	TR18905	1	22	63	84	AGAUGGAUGGAUGGAUGGAUGG	UCAUCUGUCCAUCCAUCCAUCC	Cleavage
ta-miR169a	TR4214	1	21	175	195	AGAUGGAUGGAUGGAUGGAUG	CAUUUAUCUAUCUAUCCAUCU	Cleavage
ta-miR169a	TR4215	1	21	170	190	AGAUGGAUGGAUGGAUGGAUG	CAUUUAUCUAUCUAUCCAUCU	Cleavage
ta-miR169a	TR9616	1	22	86	107	AGAUGGAUGGAUGGAUGGAUGG	UCAUCUGUCCAUCCAUCCAUCC	Cleavage
ta-miR169a	TR9614	1	22	86	107	AGAUGGAUGGAUGGAUGGAUGG	UCAUCUGUCCAUCCAUCCAUCC	Cleavage
ta-miR169a	TR10128	1	22	30	51	AGAUGGAUGGAUGGAUGGAUGG	UCAUCUGUCCAUCCAUCCAUCC	Cleavage
ta-miR169a	TR13374	1	22	181	202	AGAUGGAUGGAUGGAUGGAUGG	CUAUCUAUCUAUCUAUCUAUCU	Cleavage
ta-miR169a	TR24695	1	22	20	41	AGAUGGAUGGAUGGAUGGAUGG	UCAUCUGUCCAUCCAUCCAUCC	Cleavage
ta-miR169a	TR25875	1	23	56	78	AGAUGGAUGGAUGGAUGGAUGGA	UUAAUCCAUCCAUCCAUCCUUUU	Cleavage
ta-miR169a	TR38971	1	23	605	627	AGAUGGAUGGAUGGAUGGAUGGA	UGUAUCUAUCUAUCUAUCUAUCU	Cleavage
ta-miR169a	TR41950	1	20	254	273	AGAUGGAUGGAUGGAUGGAU	AUUCAUCCAUCCAUCCAUCC	Cleavage
ta-miR169a	TR12214	1	23	157	179	AGAUGGAUGGAUGGAUGGAUGGA	UGCAUCCAUCCAACCAUCCAUCA	Translation
ta-miR169a	TR8616	1	22	212	233	AGAUGGAUGGAUGGAUGGAUGG	CAAUCUAUUCAUUCAUUCAUCU	Cleavage
ta-miR169a	TR1227	1	20	207	226	AGAUGGAUGGAUGGAUGGAU	AUCGAUCCAUCCAUCCAUCU	Cleavage
ta-miR169a	TR23947	1	20	203	222	AGAUGGAUGGAUGGAUGGAU	AUCGAUCCAUCCAUCCAUCU	Cleavage
ta-miR169a	TR8046	1	20	193	212	AGAUGGAUGGAUGGAUGGAU	AUCGAUCCAUCCAUCCAUCU	Cleavage
ta-miR169a	TR34194	1	20	188	207	AGAUGGAUGGAUGGAUGGAU	AUCGAUCCAUCCAUCCAUCU	Cleavage
ta-miR169a	TR16751	1	20	107	126	AGAUGGAUGGAUGGAUGGAU	AUCGAUCCAUCCAUCCAUCU	Cleavage
ta-miR169a	TR23704	1	20	203	222	AGAUGGAUGGAUGGAUGGAU	AUCGAUCCAUCCAUCCAUCU	Cleavage
ta-miR169a	TR8570	1	20	335	354	AGAUGGAUGGAUGGAUGGAU	AUCGAUUCAUCCAUCCAUCU	Cleavage
ta-miR169a	TR15176	1	20	49	68	AGAUGGAUGGAUGGAUGGAU	AGCCAUCCAUCCAUCCAUCA	Cleavage
ta-miR169a	TR15568	1	20	79	98	AGAUGGAUGGAUGGAUGGAU	AACCAUCCAUCCAUCCAUCG	Cleavage
ta-miR171a	TR18147	1	21	117	137	UAAUGUAAGAGCGUUUUUGAC	GUCAAAAACGCUCUUAUAUUA	Cleavage
ta-miR171a	TR35844	1	21	1077	1097	UAAUGUAAGAGCGUUUUUGAC	GUCAAGAACGCUCUUAUAUUA	Cleavage
ta-miR171a	TR42501	1	21	7	27	UAAUGUAAGAGCGUUUUUGAC	GUCAAAAACGUUCUUAUAUUA	Cleavage
ta-miR171a	TR39791	1	21	346	366	UAAUGUAAGAGCGUUUUUGAC	GUCAAAAACGUUUUUAUAUUA	Cleavage
ta-miR171a	TR2771	1	21	1	21	UAAUGUAAGAGCGUUUUUGAC	GUUAAAAACGUUCUUAUAUUA	Cleavage
ta-miR171a	TR43760	1	21	10	30	UAAUGUAAGAGCGUUUUUGAC	GUCAAAAACACUCUUAUAUUA	Cleavage
ta-miR171a	TR38284	1	21	670	690	UAAUGUAAGAGCGUUUUUGAC	GUCAAAAACACUCUUAUAUUA	Cleavage
ta-miR171a	TR28263	1	21	302	322	UAAUGUAAGAGCGUUUUUGAC	GUCAAAAACACUCUUAUAUUA	Cleavage
ta-miR171a	TR31314	1	21	406	426	UAAUGUAAGAGCGUUUUUGAC	GUCAAAAACGCCCUUAUAUUA	Translation
ta-miR171a	TR28252	1	21	302	322	UAAUGUAAGAGCGUUUUUGAC	GUCAAAAACACUCUUAUAUUA	Cleavage
ta-miR171a	TR42795	1	21	385	405	UAAUGUAAGAGCGUUUUUGAC	GUCAAAAACACUCUUAUAUUA	Cleavage
ta-miR171a	TR382	1	21	529	549	UAAUGUAAGAGCGUUUUUGAC	GUAAAAAACGUUCUUAUAUUA	Cleavage
ta-miR171a	TR20453	1	21	386	406	UAAUGUAAGAGCGUUUUUGAC	GUAAAAAACGUUCUUAUAUUA	Cleavage
ta-miR173b	TR17179	1	20	51	70	AUUACUUGUCGCUCAAAUGG	UCAUUUGAGCGACAAGUAAU	Cleavage
ta-miR173b	TR19424	1	21	895	915	AUUACUUGUCGCUCAAAUGGA	UCCAUUUNCGCGACAAGUAAU	Cleavage
ta-miR173b	TR6585	1	21	32	52	AUUACUUGUCGCUCAAAUGGA	UCCAUUUCUGCGACAAGUAAU	Cleavage
ta-miR173b	TR17179	1	20	51	70	AUUACUUGUCGCUCAAAUGG	UCAUUUGAGCGACAAGUAAU	Cleavage
ta-miR173b	TR19424	1	21	895	915	AUUACUUGUCGCUCAAAUGGA	UCCAUUUNCGCGACAAGUAAU	Cleavage
ta-miR173b	TR6585	1	21	32	52	AUUACUUGUCGCUCAAAUGGA	UCCAUUUCUGCGACAAGUAAU	Cleavage
ta-miR174a	TR18147	1	23	116	138	AUAAUAUAAGAGCAUUUUUGACA	UGUCAAAAACGCUCUUAUAUUAU	Cleavage
ta-miR174a	TR35844	1	23	1076	1098	AUAAUAUAAGAGCAUUUUUGACA	UGUCAAGAACGCUCUUAUAUUAU	Cleavage
ta-miR174a	TR42501	1	23	6	28	AUAAUAUAAGAGCAUUUUUGACA	UGUCAAAAACGUUCUUAUAUUAU	Cleavage
ta-miR174a	TR39791	1	23	345	367	AUAAUAUAAGAGCAUUUUUGACA	UGUCAAAAACGUUUUUAUAUUAU	Cleavage
ta-miR174a	TR38284	1	23	669	691	AUAAUAUAAGAGCAUUUUUGACA	UGUCAAAAACACUCUUAUAUUAU	Cleavage
ta-miR174a	TR28263	1	23	301	323	AUAAUAUAAGAGCAUUUUUGACA	UGUCAAAAACACUCUUAUAUUAU	Cleavage
ta-miR174a	TR31314	1	23	405	427	AUAAUAUAAGAGCAUUUUUGACA	UGUCAAAAACGCCCUUAUAUUAU	Translation
ta-miR174a	TR28252	1	23	301	323	AUAAUAUAAGAGCAUUUUUGACA	UGUCAAAAACACUCUUAUAUUAU	Cleavage
ta-miR174a	TR42795	1	23	384	406	AUAAUAUAAGAGCAUUUUUGACA	UGUCAAAAACACUCUUAUAUUAU	Cleavage
ta-miR174a	TR2771	1	22	1	22	AUAAUAUAAGAGCAUUUUUGAC	GUUAAAAACGUUCUUAUAUUAU	Cleavage
ta-miR175a	TR14197	1	20	90	109	AAAAUAAGUGUCGCAGUUUU	AAAGCUGCAAUACUUAUUUU	Cleavage
ta-miR176a	TR35844	1	21	1075	1095	AUAUAAGAGCAUUUUUGACAC	GUGUCAAGAACGCUCUUAUAU	Translation
ta-miR176a	TR42501	1	21	5	25	AUAUAAGAGCAUUUUUGACAC	GUGUCAAAAACGUUCUUAUAU	Translation
ta-miR176a	TR18147	1	20	116	135	AUAUAAGAGCAUUUUUGACA	UGUCAAAAACGCUCUUAUAU	Translation
ta-miR176a	TR43760	1	21	8	28	AUAUAAGAGCAUUUUUGACAC	GUGUCAAAAACACUCUUAUAU	Translation
ta-miR176a	TR38284	1	21	668	688	AUAUAAGAGCAUUUUUGACAC	GUGUCAAAAACACUCUUAUAU	Translation
ta-miR176a	TR28263	1	21	300	320	AUAUAAGAGCAUUUUUGACAC	GUGUCAAAAACACUCUUAUAU	Translation
ta-miR176a	TR31314	1	21	404	424	AUAUAAGAGCAUUUUUGACAC	GUGUCAAAAACGCCCUUAUAU	Translation
ta-miR176a	TR28252	1	21	300	320	AUAUAAGAGCAUUUUUGACAC	GUGUCAAAAACACUCUUAUAU	Translation
ta-miR176a	TR42795	1	21	383	403	AUAUAAGAGCAUUUUUGACAC	GUGUCAAAAACACUCUUAUAU	Translation
ta-miR176a	TR39791	1	20	345	364	AUAUAAGAGCAUUUUUGACA	UGUCAAAAACGUUUUUAUAU	Translation
ta-miR177a	TR36059	1	20	215	234	AAAAUGUCUUACAUUAUGGG	CCCAUAAUGUAAGAUAUUUU	Cleavage
ta-miR177a	TR31302	1	20	228	247	AAAAUGUCUUACAUUAUGGG	CCCAUAAUGUAAGACGUUUU	Cleavage
ta-miR177a	TR1901	1	20	167	186	AAAAUGUCUUACAUUAUGGG	CCCAUAAUGUAAGACGUUUU	Cleavage
ta-miR177a	TR23343	1	20	610	629	AAAAUGUCUUACAUUAUGGG	UCCAUAAUGUAAGACGUUUU	Cleavage
ta-miR177a	TR395	1	20	152	171	AAAAUGUCUUACAUUAUGGG	CUCAUAAUGUAAGACGUUUU	Cleavage
ta-miR177a	TR32510	1	20	414	433	AAAAUGUCUUACAUUAUGGG	CCCAUAAUGUAAGACAUUCU	Cleavage
ta-miR177a	TR40281	1	20	205	224	AAAAUGUCUUACAUUAUGGG	UCCAUAAUGUAAGACGUUUC	Cleavage
ta-miR177a	TR36741	1	20	849	868	AAAAUGUCUUACAUUAUGGG	UCCAUAAUGUAAGACUUUUU	Cleavage
ta-miR177a	TR21036	1	20	76	95	AAAAUGUCUUACAUUAUGGG	CCCAUAAUUUAAGAUAUUUU	Cleavage
ta-miR177a	TR22581	1	20	168	187	AAAAUGUCUUACAUUAUGGG	CUCAUAAUGUGANACAUUUU	Cleavage
ta-miR177a	TR1684	1	20	25	44	AAAAUGUCUUACAUUAUGGG	CUCAUAAUAUAAGACGUUUU	Cleavage
ta-miR177a	TR13084	1	20	64	83	AAAAUGUCUUACAUUAUGGG	CCCAUAAUAUAUGACAUUUU	Translation
ta-miR177a	TR36059	1	20	215	234	AAAAUGUCUUACAUUAUGGG	CCCAUAAUGUAAGAUAUUUU	Cleavage
ta-miR177a	TR31302	1	20	228	247	AAAAUGUCUUACAUUAUGGG	CCCAUAAUGUAAGACGUUUU	Cleavage
ta-miR177a	TR1901	1	20	167	186	AAAAUGUCUUACAUUAUGGG	CCCAUAAUGUAAGACGUUUU	Cleavage
ta-miR177a	TR23343	1	20	610	629	AAAAUGUCUUACAUUAUGGG	UCCAUAAUGUAAGACGUUUU	Cleavage
ta-miR177a	TR395	1	20	152	171	AAAAUGUCUUACAUUAUGGG	CUCAUAAUGUAAGACGUUUU	Cleavage
ta-miR177a	TR32510	1	20	414	433	AAAAUGUCUUACAUUAUGGG	CCCAUAAUGUAAGACAUUCU	Cleavage
ta-miR177a	TR40281	1	20	205	224	AAAAUGUCUUACAUUAUGGG	UCCAUAAUGUAAGACGUUUC	Cleavage
ta-miR177a	TR36741	1	20	849	868	AAAAUGUCUUACAUUAUGGG	UCCAUAAUGUAAGACUUUUU	Cleavage
ta-miR177a	TR21036	1	20	76	95	AAAAUGUCUUACAUUAUGGG	CCCAUAAUUUAAGAUAUUUU	Cleavage
ta-miR177a	TR22581	1	20	168	187	AAAAUGUCUUACAUUAUGGG	CUCAUAAUGUGANACAUUUU	Cleavage
ta-miR177a	TR1684	1	20	25	44	AAAAUGUCUUACAUUAUGGG	CUCAUAAUAUAAGACGUUUU	Cleavage
ta-miR177a	TR13084	1	20	64	83	AAAAUGUCUUACAUUAUGGG	CCCAUAAUAUAUGACAUUUU	Translation
ta-miR179a	TR36840	1	20	12	31	AAUUAUUGUCGUGGUUUUAG	CAAAAACCACGACAAUAAUU	Cleavage
ta-miR179a	TR38370	1	21	594	614	AAUUAUUGUCGUGGUUUUAGU	ACUAAAACCACAAUGAUAAUU	Translation
ta-miR179a	TR13146	1	21	419	439	AAUUAUUGUCGUGGUUUUAGU	GCUAAGACCAUGCCAAUAAUU	Translation
ta-miR181a	TR33704	1	20	203	222	AUAUAAGACGUUUUAGAUCA	UGAUCUAAAACGUCUUAUAU	Cleavage
ta-miR181a	TR38356	1	20	15	34	AUAUAAGACGUUUUAGAUCA	UGAUCUAAAAUAUCUUAUAU	Translation
ta-miR181a	TR2238	1	20	190	209	AUAUAAGACGUUUUAGAUCA	UGAUAUAAAGCGUCUUAUAU	Cleavage
ta-miR181a	TR27697	1	20	225	244	AUAUAAGACGUUUUAGAUCA	UGACCGAAAACGUCUUAUAU	Cleavage
ta-miR181a	TR43257	1	20	417	436	AUAUAAGACGUUUUAGAUCA	UGUUCCAAAACGUCUUAUAU	Cleavage
ta-miR182a	TR38613	1	21	266	286	ACUUAUUUUGGAUCAGAGGGA	UUCCUCUGAUCCAAAAUAAGU	Cleavage
ta-miR182a	TR24391	1	21	313	333	ACUUAUUUUGGAUCAGAGGGA	UCCCUCUGCUCCAAAAUAAGU	Cleavage
ta-miR182a	TR27196	1	21	44	64	ACUUAUUUUGGAUCAGAGGGA	UCCCUCCGAUCCAAAAUAAGU	Cleavage
ta-miR182a	TR43262	1	21	263	283	ACUUAUUUUGGAUCAGAGGGA	UCCCUCCGAUCCAAAAUAAGU	Cleavage
ta-miR182a	TR2083	1	21	251	271	ACUUAUUUUGGAUCAGAGGGA	UCUCUCUGAUCCAUAAUAAGU	Cleavage
ta-miR182a	TR44609	1	20	1	20	ACUUAUUUUGGAUCAGAGGG	CCCUCCGAUCCAAGAUAAGU	Cleavage
ta-miR182a	TR35575	1	21	36	56	ACUUAUUUUGGAUCAGAGGGA	UCCCUCCGAUCCAUAAUAAGU	Cleavage
ta-miR182a	TR35350	1	21	857	877	ACUUAUUUUGGAUCAGAGGGA	UCCCUCUGUCCCAAAAUAAGU	Cleavage
ta-miR182a	TR8618	1	21	69	89	ACUUAUUUUGGAUCAGAGGGA	UCCCUCUGUCCCAAAAUAAGU	Cleavage
ta-miR182a	TR16052	1	21	154	174	ACUUAUUUUGGAUCAGAGGGA	UCCCUCCUAUCCAAAAUAAGU	Cleavage
ta-miR182a	TR16055	1	21	154	174	ACUUAUUUUGGAUCAGAGGGA	UCCCUCCUAUCCAAAAUAAGU	Cleavage
ta-miR182a	TR18708	1	21	70	90	ACUUAUUUUGGAUCAGAGGGA	UCCCCCCGAUCCAAAAUAAGU	Cleavage
ta-miR182a	TR36490	1	21	276	296	ACUUAUUUUGGAUCAGAGGGA	UCCCUCUAACCCAAAAUAAGU	Cleavage
ta-miR182a	TR19912	1	21	331	351	ACUUAUUUUGGAUCAGAGGGA	UCCCUCCGUUCCAAAAUAAGU	Cleavage
ta-miR183a	TR36961	1	22	489	510	UUAAGGAUGUCACAUCUAAGCU	AGCUUAGAUGUGACAUCCUUAA	Cleavage
ta-miR183a	TR42356	1	22	92	113	UUAAGGAUGUCACAUCUAAGCU	AGUUUAGAUGUGACAUUCUUAA	Cleavage
ta-miR184a	TR42422	1	20	169	188	ACACUCUUACUUAUCGAAAG	UUUUCGAUAAAUAAGAGUGU	Translation
ta-miR185a	TR13635	1	21	81	101	AAAAUUAUGGAACGGAGGGAA	UUUCCUCCGUUCCAUAAUUCU	Cleavage
ta-miR185a	TR42107	1	20	286	305	AAAAUUAUGGAACGGAGGGA	UCCCUCCGUUCCAUAAUUCU	Cleavage
ta-miR186a	TR20073	1	21	21	41	UCUGUACCGAAAUACUUGUAG	CGACAACUAUUUCGGUACAGA	Cleavage
ta-miR187a	TR41866	1	21	18	38	UUACUUGUUUUAGAUUUGUCU	AGACAAAUCUAAGACAAGUAA	Cleavage
ta-miR187a	TR34849	1	21	50	70	UUACUUGUUUUAGAUUUGUCU	AGAUAAAUCUAAAACAAAUAA	Cleavage
ta-miR187a	TR25807	1	21	544	564	UUACUUGUUUUAGAUUUGUCU	AAACAAAUCUAAGACAAGUAA	Cleavage
ta-miR187a	TR38525	1	21	510	530	UUACUUGUUUUAGAUUUGUCU	ACACAAAUCUGAAACGAGUAA	Cleavage
ta-miR188a	TR43499	1	23	291	313	AUAUAAGUCUUUGUAGAGAUUUC	GAAAUCUCUACAAAGACUUAUAU	Cleavage
ta-miR188a	TR37057	1	23	655	677	AUAUAAGUCUUUGUAGAGAUUUC	GAAAUCUCUAUAAAGACUUAUAU	Cleavage
ta-miR188a	TR43682	1	22	8	29	AUAUAAGUCUUUGUAGAGAUUU	AAAUCUCUACAAAGACUUAUAU	Cleavage
ta-miR188a	TR6403	1	22	218	239	AUAUAAGUCUUUGUAGAGAUUU	AAAUCUCUACAAAGACUUAUAU	Cleavage
ta-miR188a	TR43567	1	23	590	612	AUAUAAGUCUUUGUAGAGAUUUC	GAAAUCUCUCCAAAGACUUAUAU	Cleavage
ta-miR188a	TR1708	1	23	322	344	AUAUAAGUCUUUGUAGAGAUUUC	GGAAUCUCUACAAAGACUUAUAC	Cleavage
ta-miR188a	TR43696	1	23	316	338	AUAUAAGUCUUUGUAGAGAUUUC	GAAAUCUCUCCAAAGACUUAUAU	Cleavage
ta-miR188a	TR1228	1	23	254	276	AUAUAAGUCUUUGUAGAGAUUUC	GAAAUCUCUACAAAGACUUACAU	Cleavage
ta-miR188a	TR17959	1	23	144	166	AUAUAAGUCUUUGUAGAGAUUUC	GAAAUCUCUAAAAAGACUUAUAU	Cleavage
ta-miR188a	TR32507	1	23	69	91	AUAUAAGUCUUUGUAGAGAUUUC	GAAAUAUCUACAAAGACUUAUAU	Cleavage
ta-miR188a	TR2768	1	23	140	162	AUAUAAGUCUUUGUAGAGAUUUC	GAAAUCUCUACAUAGACUUAUAU	Translation
ta-miR188a	TR22520	1	23	159	181	AUAUAAGUCUUUGUAGAGAUUUC	GAAAUCUCUAGAAAGACUUAUAU	Cleavage
ta-miR188a	TR19372	1	23	155	177	AUAUAAGUCUUUGUAGAGAUUUC	GAAAUCUCUAGAAAGACUUAUAU	Cleavage
ta-miR188a	TR20073	1	23	137	159	AUAUAAGUCUUUGUAGAGAUUUC	GAAAUCUCUAGAAAGACUUAUAU	Cleavage
ta-miR188a	TR42016	1	23	22	44	AUAUAAGUCUUUGUAGAGAUUUC	GAAAUCUCUACAAAGACUUACAU	Cleavage
ta-miR188a	TR19718	1	23	59	81	AUAUAAGUCUUUGUAGAGAUUUC	GAAAUCUCUAGAAAGACUUAUAU	Cleavage
ta-miR188a	TR19711	1	23	59	81	AUAUAAGUCUUUGUAGAGAUUUC	GAAAUCUCUAGAAAGACUUAUAU	Cleavage
ta-miR188a	TR39905	1	23	1108	1130	AUAUAAGUCUUUGUAGAGAUUUC	GGAAUCUCUAGAAAGACUUAUAU	Cleavage
ta-miR188a	TR19725	1	23	57	79	AUAUAAGUCUUUGUAGAGAUUUC	GAAAUCUCUAGAAAGACUUAUAU	Cleavage
ta-miR188a	TR19365	1	23	66	88	AUAUAAGUCUUUGUAGAGAUUUC	GAAAUCUCUAGAAAGACUUAUAU	Cleavage
ta-miR188a	TR42640	1	22	57	78	AUAUAAGUCUUUGUAGAGAUUU	GAAUCUCUAUAAAGACUUAUAU	Cleavage
ta-miR188a	TR36117	1	23	462	484	AUAUAAGUCUUUGUAGAGAUUUC	GGAAUCUCUAGAAAGACUUAUAU	Cleavage
ta-miR188a	TR41898	1	23	140	162	AUAUAAGUCUUUGUAGAGAUUUC	GAAAACUCUACAGAGACUUAUAU	Cleavage
ta-miR188a	TR36253	1	23	298	320	AUAUAAGUCUUUGUAGAGAUUUC	GGAAUCUCUAAAAAGACUUAUAU	Cleavage
ta-miR188a	TR40139	1	23	201	223	AUAUAAGUCUUUGUAGAGAUUUC	GAAAUCUUUAGAAAGACUUAUAU	Cleavage
ta-miR188a	TR9509	1	23	186	208	AUAUAAGUCUUUGUAGAGAUUUC	GGAAUCUCUAGAAAGACUUAUAU	Cleavage
ta-miR188a	TR16814	1	23	54	76	AUAUAAGUCUUUGUAGAGAUUUC	GGAAUCUCUACAAAGACUUAUCU	Cleavage
ta-miR188a	TR37212	1	23	1	23	AUAUAAGUCUUUGUAGAGAUUUC	GGAAUCUCUAAAAAGACUUAUAU	Cleavage
ta-miR188a	TR19981	1	22	653	674	AUAUAAGUCUUUGUAGAGAUUU	AAAUCUCUAAAAAGACUUAUAU	Cleavage
ta-miR188a	TR42697	1	23	641	663	AUAUAAGUCUUUGUAGAGAUUUC	GGAAUCUCUAAAAAGGCUUAUAU	Cleavage
ta-miR188a	TR44732	1	22	65	86	AUAUAAGUCUUUGUAGAGAUUU	AAAUCUCUAAAAAGACUUAUAU	Cleavage
ta-miR188a	TR27100	1	23	170	192	AUAUAAGUCUUUGUAGAGAUUUC	GAAAUCUCUAAAAGGGCUUAUAU	Cleavage
ta-miR188a	TR34328	1	23	200	222	AUAUAAGUCUUUGUAGAGAUUUC	GGAAUCUCUAAAAAGGCUUAUAU	Cleavage
ta-miR188a	TR5294	1	23	239	261	AUAUAAGUCUUUGUAGAGAUUUC	GGAAUCUCUAUAAAAACUUAUAU	Translation
ta-miR188a	TR42069	1	23	42	64	AUAUAAGUCUUUGUAGAGAUUUC	GGAAUCUCUAAAAAGGCUUAUAU	Cleavage
ta-miR188a	TR22913	1	22	500	521	AUAUAAGUCUUUGUAGAGAUUU	AAAUCUCUGAAAAGACUUAUAU	Cleavage
ta-miR188a	TR29174	1	22	222	243	AUAUAAGUCUUUGUAGAGAUUU	GAAUCUCUAGAAAGACUUAUAU	Cleavage
ta-miR188a	TR505	1	23	424	446	AUAUAAGUCUUUGUAGAGAUUUC	GCAAUCUCUACAAAAACUUAUAU	Translation
ta-miR188a	TR41195	1	23	42	64	AUAUAAGUCUUUGUAGAGAUUUC	GUAAUCUCUCCAAAGACUUAUAU	Cleavage
ta-miR188a	TR34336	1	23	372	394	AUAUAAGUCUUUGUAGAGAUUUC	GAAAUGUCUAAAAAGACUUAUAU	Cleavage
ta-miR188a	TR27980	1	23	528	550	AUAUAAGUCUUUGUAGAGAUUUC	GAAAUCACUAAAAAGACUUAUAU	Cleavage
ta-miR188a	TR44097	1	23	102	124	AUAUAAGUCUUUGUAGAGAUUUC	GAAAUGUCUAGAAAGACUUAUAU	Cleavage
ta-miR188a	TR38709	1	22	1	22	AUAUAAGUCUUUGUAGAGAUUU	AAAUCUCUAAAAGGGCUUAUAU	Cleavage
ta-miR188a	TR33732	1	23	66	88	AUAUAAGUCUUUGUAGAGAUUUC	GAAAUGUCUAAAAAGACUUAUAU	Cleavage
ta-miR188a	TR27529	1	23	409	432	AUAUAAGUC-UUUGUAGAGAUUUC	GGAAUCUCUACAAAAGACUUAUAU	Translation
ta-miR188a	TR18594	1	23	300	322	AUAUAAGUCUUUGUAGAGAUUUC	GGAAUAUCUAAAAAGACUUAUAU	Cleavage
ta-miR188a	TR28131	1	23	296	318	AUAUAAGUCUUUGUAGAGAUUUC	GGAAUCUCUCGAAAGACUUAUAU	Cleavage
ta-miR188a	TR24511	1	22	682	703	AUAUAAGUCUUUGUAGAGAUUU	AAAUCUCUUAAAAGACUUAUAU	Cleavage
ta-miR188a	TR43991	1	22	112	133	AUAUAAGUCUUUGUAGAGAUUU	GAAUCCCUAAAAAGACUUAUAU	Cleavage
ta-miR188a	TR42519	1	23	10	31	AUAUAAGUCUUUGUAGAGAUUUC	GUAAUCUCU-CAAAGACUUAUAU	Cleavage
ta-miR191a	TR3301	1	21	496	516	UUUUUGUAUCUCGAGCAAUGU	ACAUUGCUCGAGAUACAAAAA	Cleavage
ta-miR2003a	TR43760	1	21	1675	1695	UGACAAGUAAUUUGGAACGGA	UCCGUUUUAAAUUACUUGUCG	Cleavage
ta-miR2003a	TR14396	1	21	261	281	UGACAAGUAAUUUGGAACGGA	UCCGUUCUGAAUUACUUGUCG	Cleavage
ta-miR2003a	TR19682	1	21	263	283	UGACAAGUAAUUUGGAACGGA	UCCGUUCGAAAUUACUUGUCG	Cleavage
ta-miR2003a	TR30764	1	21	400	420	UGACAAGUAAUUUGGAACGGA	UCCGUUCCGAAUUAUUUGUCU	Cleavage
ta-miR2003a	TR30750	1	21	404	424	UGACAAGUAAUUUGGAACGGA	UCCGUUCCGAAUUAUUUGUCU	Cleavage
ta-miR2003a	TR26143	1	21	243	263	UGACAAGUAAUUUGGAACGGA	UCCGUUCCAAAUUACUCGUCG	Cleavage
ta-miR2003a	TR740	1	21	316	336	UGACAAGUAAUUUGGAACGGA	UCCGUUCGGAAUUACUUGUCG	Cleavage
ta-miR2004a	TR5759	1	21	751	771	CAUCUAUUUUGGAACGGAGGG	CCCUCCGUUCCAAAAUAGAUG	Cleavage
ta-miR2004a	TR42868	1	21	235	255	CAUCUAUUUUGGAACGGAGGG	CCCUCCGUUCCAAAAUAGAUG	Cleavage
ta-miR2004a	TR38906	1	21	758	778	CAUCUAUUUUGGAACGGAGGG	CCCUCCGUUCCAAAAUAGAUG	Cleavage
ta-miR2004a	TR39025	1	21	682	702	CAUCUAUUUUGGAACGGAGGG	CCCUCCGUUCCAAAAUAGAUG	Cleavage
ta-miR2004a	TR2266	1	21	148	168	CAUCUAUUUUGGAACGGAGGG	CCCUCCGUUCCAAAAUAGAUG	Cleavage
ta-miR2004a	TR27592	1	21	439	459	CAUCUAUUUUGGAACGGAGGG	CCCUCCGUUCCAAAAUAGAUG	Cleavage
ta-miR2004a	TR2191	1	21	148	168	CAUCUAUUUUGGAACGGAGGG	CCCUCCGUUCCAAAAUAGAUG	Cleavage
ta-miR2004a	TR44189	1	21	470	490	CAUCUAUUUUGGAACGGAGGG	CCCUCCGUUCCAAAAUAGAUG	Cleavage
ta-miR2004a	TR25408	1	21	40	60	CAUCUAUUUUGGAACGGAGGG	CCCUCCGUUCCAAAAUAGAUG	Cleavage
ta-miR2004a	TR23894	1	21	40	60	CAUCUAUUUUGGAACGGAGGG	CCCUCCGUUCCAAAAUAGAUG	Cleavage
ta-miR2004a	TR19312	1	21	167	187	CAUCUAUUUUGGAACGGAGGG	CCCUCCGUUCCAAAAUAGAUG	Cleavage
ta-miR2004a	TR19317	1	21	166	186	CAUCUAUUUUGGAACGGAGGG	CCCUCCGUUCCAAAAUAGAUG	Cleavage
ta-miR2004a	TR19302	1	21	165	185	CAUCUAUUUUGGAACGGAGGG	CCCUCCGUUCCAAAAUAGAUG	Cleavage
ta-miR2004a	TR5161	1	21	145	165	CAUCUAUUUUGGAACGGAGGG	CCUUCCGUUCCAAAAUAGAUG	Cleavage
ta-miR2004a	TR3723	1	21	443	463	CAUCUAUUUUGGAACGGAGGG	CCCUCCAUUCCAAAAUAGAUU	Cleavage
ta-miR2004a	TR2015	1	21	40	60	CAUCUAUUUUGGAACGGAGGG	CCCUCCAUUUUAAAAUAGAUG	Cleavage
ta-miR2004a	TR40987	1	21	95	115	CAUCUAUUUUGGAACGGAGGG	CCCUCUGUUUCACAAUAGAUG	Translation
ta-miR2006	TR35547	1	21	504	524	UACACUAUUAUGGGACGGAGG	CCUCCGUUCCAUAAUAGUGUG	Cleavage
ta-miR2006	TR40628	1	21	324	344	UACACUAUUAUGGGACGGAGG	CCUCCGUCCCAAAAUAGUGUG	Translation
tae-miR818a	TR9	1	21	741	761	UUCUUAUAUUAUGGGACGGAG	CUCCGUCCCAUAAUAUAAGAA	Cleavage
tae-miR818a	TR42939	1	21	390	410	UUCUUAUAUUAUGGGACGGAG	CUCCGUCCCAUAAUAUGAGAA	Cleavage
tae-miR818a	TR40172	1	21	520	540	UUCUUAUAUUAUGGGACGGAG	CUCCGUCCCAUAAUAUGAGAA	Cleavage
[truncated: 2,110 more rows]
