# Supplementary material for: Survey of High Throughput RNA-Seq Data Reveals Potential Roles for lncRNAs during Development and Stress Response in Bread Wheat
Source: Front Plant Sci. 2017 Jun 9;8:1019. doi: 10.3389/fpls.2017.01019 (PMC5465302; doi:10.3389/fpls.2017.01019)
Supplement: File S9 — Prediction of known miRNA target in lncRNA and mRNA sequences of T. aestivum. The known miRNA of T. aestivum was obtained from Sun et al. (2014). [file DataSheet9.XLS]

## Sheet: Sheet1
	File S9. Prediction of known miRNA target in lncRNA and mRNA sequences of T. aestivum. The known miRNA of T. aestivum was obtained from Sun et al., 2014.
miRNA_Acc.	Target_Acc.	miRNA_start	miRNA_end	Target_start	Target_end	miRNA_aligned_fragment	Target_aligned_fragment	Inhibition
ta-miR002a	TR34536	1	21	357	377	ACCCCUAGGUCGUCAAUUUGA	UCAAAUUGACGACCUAGGGGU	Cleavage
ta-miR004a	TR44054	1	20	359	378	UCACAAAUAUAAGAUGUUCU	AGAACAUCUUAUAUUUGUGA	Cleavage
ta-miR004a	TR44054	1	20	359	378	UCACAAAUAUAAGAUGUUCU	AGAACAUCUUAUAUUUGUGA	Cleavage
ta-miR004a	TR44054	1	20	359	378	UCACAAAUAUAAGAUGUUCU	AGAACAUCUUAUAUUUGUGA	Cleavage
ta-miR005a	TR8837	1	21	47	67	UAAUGUAAGACGUUUUUUGAC	UUCAAAAAACGUCUUACAUUA	Cleavage
ta-miR005a	TR8837	1	21	47	67	UAAUGUAAGACGUUUUUUGAC	UUCAAAAAACGUCUUACAUUA	Cleavage
ta-miR005a	TR8837	1	21	47	67	UAAUGUAAGACGUUUUUUGAC	UUCAAAAAACGUCUUACAUUA	Cleavage
ta-miR005a	TR8837	1	21	47	67	UAAUGUAAGACGUUUUUUGAC	UUCAAAAAACGUCUUACAUUA	Cleavage
ta-miR008a	Traes_5AL_8453D8DEB.1	1	21	308	328	AUACUUGUCGAAGAAAUGGAU	AUCCAUUUCUUCGACAAGUAU	Cleavage
ta-miR009a	TR26295	1	21	121	141	AAUAAGUGUCGUGGUUUUAGU	ACUAAAACCACGACACUUAUU	Cleavage
ta-miR009a	TR26295	1	21	121	141	AAUAAGUGUCGUGGUUUUAGU	ACUAAAACCACGACACUUAUU	Cleavage
ta-miR011a	TR1309	1	23	159	181	AAUGAACUUUGCACGCAUGUAGA	UCUACAUGCGUGCAAAGUUCAUU	Cleavage
ta-miR011a	TR2316	1	23	281	303	AAUGAACUUUGCACGCAUGUAGA	UCUACAUGCGUGCAAAGUUCAUU	Cleavage
ta-miR011a	TR1309	1	23	159	181	AAUGAACUUUGCACGCAUGUAGA	UCUACAUGCGUGCAAAGUUCAUU	Cleavage
ta-miR011a	TR2316	1	23	281	303	AAUGAACUUUGCACGCAUGUAGA	UCUACAUGCGUGCAAAGUUCAUU	Cleavage
ta-miR011a	TR1309	1	23	159	181	AAUGAACUUUGCACGCAUGUAGA	UCUACAUGCGUGCAAAGUUCAUU	Cleavage
ta-miR011a	TR2316	1	23	281	303	AAUGAACUUUGCACGCAUGUAGA	UCUACAUGCGUGCAAAGUUCAUU	Cleavage
ta-miR011a	TR1309	1	23	159	181	AAUGAACUUUGCACGCAUGUAGA	UCUACAUGCGUGCAAAGUUCAUU	Cleavage
ta-miR011a	TR2316	1	23	281	303	AAUGAACUUUGCACGCAUGUAGA	UCUACAUGCGUGCAAAGUUCAUU	Cleavage
ta-miR011b	TR1309	1	21	295	315	AACAUUGACGAAUACUCAACA	UGUUGAGUAUUCGUCAAUGUU	Cleavage
ta-miR011b	TR2316	1	21	417	437	AACAUUGACGAAUACUCAACA	UGUUGAGUAUUCGUCAAUGUU	Cleavage
ta-miR013a	TR44475	1	21	733	753	AGACUUAUAUUUAGAAACGGA	UCCGUUUCUAAAUAUAAGUCU	Cleavage
ta-miR013a	TR4557	1	21	271	291	AGACUUAUAUUUAGAAACGGA	UCCGUUUCUAAAUAUAAGUCU	Cleavage
ta-miR016a	TR35575	1	21	38	58	ACACUUAUUAUGGAUCGGAGG	CCUCCGAUCCAUAAUAAGUGU	Cleavage
ta-miR016a	TR35575	1	21	38	58	ACACUUAUUAUGGAUCGGAGG	CCUCCGAUCCAUAAUAAGUGU	Cleavage
ta-miR016a	TR35575	1	21	38	58	ACACUUAUUAUGGAUCGGAGG	CCUCCGAUCCAUAAUAAGUGU	Cleavage
ta-miR020b	TR41016	1	21	69	89	GUCCGGAAAUACUUGUCCUAG	CUAGGACAAGUAUUUCCGGAC	Cleavage
ta-miR028a	TR16522	1	22	21	42	UUGCUGGAAGAGUUUUAUUCAA	UUGAAUAAAACUCUUCCAGCAA	Cleavage
ta-miR033a	TR43636	1	20	1046	1065	UCAAAGGAUGAGCAAAUACU	AGUAUUUGCUCAUCCUUUGA	Cleavage
ta-miR038a	TR35942	1	21	209	229	AAUACUUGUCGGAGAAAUGGA	UCCAUUUCUCCGACAAGUAUU	Cleavage
ta-miR038a	TR35942	1	21	617	637	AAUACUUGUCGGAGAAAUGGA	UCCAUUUCUCCGACAAGUAUU	Cleavage
ta-miR038a	TR35942	1	21	209	229	AAUACUUGUCGGAGAAAUGGA	UCCAUUUCUCCGACAAGUAUU	Cleavage
ta-miR038a	TR35942	1	21	617	637	AAUACUUGUCGGAGAAAUGGA	UCCAUUUCUCCGACAAGUAUU	Cleavage
ta-miR038a	TR35942	1	21	209	229	AAUACUUGUCGGAGAAAUGGA	UCCAUUUCUCCGACAAGUAUU	Cleavage
ta-miR038a	TR35942	1	21	617	637	AAUACUUGUCGGAGAAAUGGA	UCCAUUUCUCCGACAAGUAUU	Cleavage
ta-miR043a	TR6655	1	21	187	207	AGGAGGAAGGAGGAAGAAGAG	GUCUUCUUCCUCCUUCCUCCU	Cleavage
ta-miR049a	TR44469	1	21	208	228	ACAAGUAUUUGGGAACGGAGG	CCUCCGUUCCCAAAUACUUGU	Cleavage
ta-miR051a	TR130	1	21	41	61	AAUAAGUGUGUGAUUGCUACU	AGUAGCAAUCACACACUUAUU	Cleavage
ta-miR052a	TR36498	1	21	204	224	AAUAUGGAUUGGAGGGAGUAU	GUACUCCCUCCAAUCCAUAUU	Cleavage
ta-miR053a	TR4286	1	21	4	24	AGGUGGUUAGGAUACUCGGCU	AGCCGAGUAUCCUAACCACCU	Cleavage
ta-miR055a	TR44678	1	21	172	192	ACAUUUGAGGAGCUCGUGGCA	UGCCACGAGCUCCUCAAAUGU	Cleavage
ta-miR059a	TR23192	1	21	39	59	CAGAAAUGGAUGUAUCUAGAC	GUCUAGAUACAUCCAUUUCUG	Cleavage
ta-miR059a	TR44507	1	21	608	628	CAGAAAUGGAUGUAUCUAGAC	GUCUAGAUACAUCCAUUUCUG	Cleavage
ta-miR062a	TR18147	1	21	115	135	AUAUAAGAGCGUUUUUGACAC	AUGUCAAAAACGCUCUUAUAU	Cleavage
ta-miR066a	TR39292	1	21	129	149	AAUAUGGAUCGGAGGGAGUAC	GUACUCCCUCCGAUCCAUAUU	Cleavage
ta-miR066a	Traes_1DS_FA7FC5C3C.1	1	21	623	643	AAUAUGGAUCGGAGGGAGUAC	GUACUCCCUCCGAUCCAUAUU	Cleavage
ta-miR066a	Traes_1AS_A482D4FF9.1	1	21	557	577	AAUAUGGAUCGGAGGGAGUAC	GUACUCCCUCCGAUCCAUAUU	Cleavage
ta-miR066a	TR43425	1	21	668	688	AAUAUGGAUCGGAGGGAGUAC	AUACUCCCUCCGAUCCAUAUU	Cleavage
ta-miR066a	TR40939	1	21	106	126	AAUAUGGAUCGGAGGGAGUAC	CUACUCCCUCCGAUCCAUAUU	Cleavage
ta-miR070a	TR40799	1	21	256	276	AUUAAUAUGGAUCUGAGGGAG	CUCCCUCAGAUCCAUAUUAAU	Cleavage
ta-miR072a	TR37595	1	21	432	452	UAUAAAUUUGGUCAAACUUUA	UAAAGUUUGACCAAAUUUAUA	Cleavage
ta-miR072a	TR18567	1	21	432	452	UAUAAAUUUGGUCAAACUUUA	CAAAGUUUGACCAAAUUUAUA	Cleavage
ta-miR072a	TR37595	1	21	432	452	UAUAAAUUUGGUCAAACUUUA	UAAAGUUUGACCAAAUUUAUA	Cleavage
ta-miR072a	TR18567	1	21	432	452	UAUAAAUUUGGUCAAACUUUA	CAAAGUUUGACCAAAUUUAUA	Cleavage
ta-miR072b	TR16913	1	21	42	62	AAGUUUGACCAUAUUUAUAUA	CAUAUAAAUAUGGUCAAACUU	Cleavage
ta-miR074b	TR382	1	21	529	549	UAAUAUAAGAACGUUUUUUAC	GUAAAAAACGUUCUUAUAUUA	Cleavage
ta-miR074b	TR20453	1	21	386	406	UAAUAUAAGAACGUUUUUUAC	GUAAAAAACGUUCUUAUAUUA	Cleavage
ta-miR077a	TR38099	1	21	745	765	AUUAUGGGACAGAGGGAGUAA	UUACUCCCUCUGUCCCAUAAU	Cleavage
ta-miR077a	TR26236	1	21	151	171	AUUAUGGGACAGAGGGAGUAA	GUACUCCCUCUGUCCCAUAAU	Cleavage
ta-miR077a	TR41309	1	21	332	352	AUUAUGGGACAGAGGGAGUAA	GUACUCCCUCUGUCCCAUAAU	Cleavage
ta-miR077b	TR38099	1	21	745	765	AUUAUGGGACAGAGGGAGUAG	UUACUCCCUCUGUCCCAUAAU	Cleavage
ta-miR077b	TR26236	1	21	151	171	AUUAUGGGACAGAGGGAGUAG	GUACUCCCUCUGUCCCAUAAU	Cleavage
ta-miR077b	TR41309	1	21	332	352	AUUAUGGGACAGAGGGAGUAG	GUACUCCCUCUGUCCCAUAAU	Cleavage
ta-miR077c	TR41309	1	21	332	352	AUUAUGGGACAGAGGGAGUAU	GUACUCCCUCUGUCCCAUAAU	Cleavage
ta-miR077c	TR26236	1	21	151	171	AUUAUGGGACAGAGGGAGUAU	GUACUCCCUCUGUCCCAUAAU	Cleavage
ta-miR077c	TR38099	1	21	745	765	AUUAUGGGACAGAGGGAGUAU	UUACUCCCUCUGUCCCAUAAU	Cleavage
ta-miR077c	TR41309	1	21	332	352	AUUAUGGGACAGAGGGAGUAU	GUACUCCCUCUGUCCCAUAAU	Cleavage
ta-miR077c	TR26236	1	21	151	171	AUUAUGGGACAGAGGGAGUAU	GUACUCCCUCUGUCCCAUAAU	Cleavage
ta-miR077c	TR38099	1	21	745	765	AUUAUGGGACAGAGGGAGUAU	UUACUCCCUCUGUCCCAUAAU	Cleavage
ta-miR080a	TR35575	1	21	36	56	ACUUAUUAUGGAUCGGAGGGA	UCCCUCCGAUCCAUAAUAAGU	Cleavage
ta-miR084a	TR37495	1	23	640	662	AUAAUAUAAGACGUUUUUUGACA	UGUCAAAAAACGUCUUAUAUUAU	Cleavage
ta-miR101a	TR14722	1	21	75	95	CUUAUUUUGGGAUGGAGGGAG	CUCCCUCCAUCCCAAAAUAAG	Cleavage
ta-miR104a	TR14722	1	21	76	96	ACUUAUUUUGGGAUGGAGGGA	UCCCUCCAUCCCAAAAUAAGU	Cleavage
ta-miR104a	TR14722	1	21	76	96	ACUUAUUUUGGGAUGGAGGGA	UCCCUCCAUCCCAAAAUAAGU	Cleavage
ta-miR112a	TR25075	1	21	176	196	UUGAGACAUUUAUUUUGGGAC	GUCCCAAAAUAAAUGUCUCAA	Cleavage
ta-miR112a	TR26395	1	21	328	348	UUGAGACAUUUAUUUUGGGAC	GUCCCAAAAUAAAUGUCUCAA	Cleavage
ta-miR112a	TR25075	1	21	176	196	UUGAGACAUUUAUUUUGGGAC	GUCCCAAAAUAAAUGUCUCAA	Cleavage
ta-miR112a	TR26395	1	21	328	348	UUGAGACAUUUAUUUUGGGAC	GUCCCAAAAUAAAUGUCUCAA	Cleavage
ta-miR114a	TR35942	1	20	212	231	GAAAUACUUGUCGGAGAAAU	AUUUCUCCGACAAGUAUUUC	Cleavage
ta-miR114a	TR35942	1	20	620	639	GAAAUACUUGUCGGAGAAAU	AUUUCUCCGACAAGUAUUUC	Cleavage
ta-miR132a	TR39356	1	21	579	599	UAUAAACUUGGUCAAAGUUUG	CAAACUUUGACCAAGUUUAUA	Cleavage
ta-miR135a	TR35698	1	23	77	99	GCGAGGUGAUGAUGUUAUGUAUG	CAUACAUAACAUCAUCACCUCGC	Cleavage
ta-miR136a	TR36477	1	21	1194	1214	AUUAAUAUGGAUCGAAGGGAG	CUCCCUUCGAUCCAUAUUAAU	Cleavage
ta-miR142a	TR6294	1	22	82	103	AUAGAUAAGUUGGAAUACAGUA	UACUGUAUUCCAACUUAUCUAU	Cleavage
ta-miR142b	TR6294	1	21	126	146	CUUAUUUUGAUGAAUCUAUGA	UCAUAGAUUCAUCAAAAUAAG	Cleavage
ta-miR145a	TR34207	1	21	82	102	GGUGUUUCGUCAAUAUGCAAC	GUUGCAUAUUGACGAAACACC	Cleavage
ta-miR145a	TR42995	1	21	443	463	GGUGUUUCGUCAAUAUGCAAC	GUUGCAUAUUGACGAAACACC	Cleavage
ta-miR145a	TR40144	1	21	508	528	GGUGUUUCGUCAAUAUGCAAC	GUUGCAUAUUGACGAAACACC	Cleavage
ta-miR145a	TR35341	1	21	442	462	GGUGUUUCGUCAAUAUGCAAC	GUUGCAUAUUGACGAAACACC	Cleavage
ta-miR148a	TR41869	1	23	145	167	UACUCCUAAUGGAGCAGUUGGUA	UACCAACUGCUCCAUUAGGAGUA	Cleavage
ta-miR148a	TR18582	1	23	240	262	UACUCCUAAUGGAGCAGUUGGUA	UACCAACUGCUCCAUUAGGAGUA	Cleavage
ta-miR150a	TR36762	1	21	8	28	GUCAGAAACGCUCUUAUAUUA	UAAUAUAAGAGCGUUUCUGAC	Cleavage
ta-miR155a	TR115	1	21	558	578	UAUUUCGGUACAGAGGGAGUA	UACUCCCUCUGUACCGAAAUA	Cleavage
ta-miR155a	TR115	1	21	558	578	UAUUUCGGUACAGAGGGAGUA	UACUCCCUCUGUACCGAAAUA	Cleavage
ta-miR155b	TR115	1	22	557	578	UAUUUCGGUACAGAGGGAGUAA	UUACUCCCUCUGUACCGAAAUA	Cleavage
ta-miR160b	TR24901	1	21	44	64	CGUCCCAAAAUUCUUGUCUUA	UAAGACAAGAAUUUUGGGACG	Cleavage
ta-miR160b	TR20048	1	21	8	28	CGUCCCAAAAUUCUUGUCUUA	UAAGACAAGAAUUUUGGGACG	Cleavage
ta-miR161a	TR43567	1	22	577	598	AGAGAUUUCACUAUGGACUACA	UGUAGUCCAUAGUGAAAUCUCU	Cleavage
ta-miR166a	TR35517	1	21	1624	1644	UUGUCUAGAUACGGAUGUACC	GGUACAUCCGUAUCUAGACAA	Cleavage
ta-miR166a	TR35517	1	21	1624	1644	UUGUCUAGAUACGGAUGUACC	GGUACAUCCGUAUCUAGACAA	Cleavage
ta-miR166a	TR35517	1	21	1624	1644	UUGUCUAGAUACGGAUGUACC	GGUACAUCCGUAUCUAGACAA	Cleavage
ta-miR166a	TR35517	1	21	1624	1644	UUGUCUAGAUACGGAUGUACC	GGUACAUCCGUAUCUAGACAA	Cleavage
ta-miR181a	TR33704	1	20	203	222	AUAUAAGACGUUUUAGAUCA	UGAUCUAAAACGUCUUAUAU	Cleavage
ta-miR183a	TR36961	1	22	489	510	UUAAGGAUGUCACAUCUAAGCU	AGCUUAGAUGUGACAUCCUUAA	Cleavage
ta-miR188a	TR43499	1	23	291	313	AUAUAAGUCUUUGUAGAGAUUUC	GAAAUCUCUACAAAGACUUAUAU	Cleavage
ta-miR188a	TR6403	1	23	217	239	AUAUAAGUCUUUGUAGAGAUUUC	AAAAUCUCUACAAAGACUUAUAU	Cleavage
ta-miR188a	TR43682	1	23	7	29	AUAUAAGUCUUUGUAGAGAUUUC	AAAAUCUCUACAAAGACUUAUAU	Cleavage
ta-miR191a	TR3301	1	21	496	516	UUUUUGUAUCUCGAGCAAUGU	ACAUUGCUCGAGAUACAAAAA	Cleavage
ta-miR2004a	TR19302	1	21	165	185	CAUCUAUUUUGGAACGGAGGG	CCCUCCGUUCCAAAAUAGAUG	Cleavage
ta-miR2004a	TR19317	1	21	166	186	CAUCUAUUUUGGAACGGAGGG	CCCUCCGUUCCAAAAUAGAUG	Cleavage
ta-miR2004a	TR19312	1	21	167	187	CAUCUAUUUUGGAACGGAGGG	CCCUCCGUUCCAAAAUAGAUG	Cleavage
ta-miR2004a	TR23894	1	21	40	60	CAUCUAUUUUGGAACGGAGGG	CCCUCCGUUCCAAAAUAGAUG	Cleavage
ta-miR2004a	TR25408	1	21	40	60	CAUCUAUUUUGGAACGGAGGG	CCCUCCGUUCCAAAAUAGAUG	Cleavage
ta-miR2004a	TR44189	1	21	470	490	CAUCUAUUUUGGAACGGAGGG	CCCUCCGUUCCAAAAUAGAUG	Cleavage
ta-miR2004a	TR2191	1	21	148	168	CAUCUAUUUUGGAACGGAGGG	CCCUCCGUUCCAAAAUAGAUG	Cleavage
ta-miR2004a	TR27592	1	21	439	459	CAUCUAUUUUGGAACGGAGGG	CCCUCCGUUCCAAAAUAGAUG	Cleavage
ta-miR2004a	TR2266	1	21	148	168	CAUCUAUUUUGGAACGGAGGG	CCCUCCGUUCCAAAAUAGAUG	Cleavage
ta-miR2004a	TR39025	1	21	682	702	CAUCUAUUUUGGAACGGAGGG	CCCUCCGUUCCAAAAUAGAUG	Cleavage
ta-miR2004a	TR38906	1	21	758	778	CAUCUAUUUUGGAACGGAGGG	CCCUCCGUUCCAAAAUAGAUG	Cleavage
ta-miR2004a	TR42868	1	21	235	255	CAUCUAUUUUGGAACGGAGGG	CCCUCCGUUCCAAAAUAGAUG	Cleavage
ta-miR2004a	TR5759	1	21	751	771	CAUCUAUUUUGGAACGGAGGG	CCCUCCGUUCCAAAAUAGAUG	Cleavage
ta-miR2008a	TR19187	1	21	89	109	AGACUUAUAUUUAGGAACGGA	UCCGUUCCUAAAUAUAAGUCU	Cleavage
ta-miR2008a	TR19936	1	21	92	112	AGACUUAUAUUUAGGAACGGA	UCCGUUCCUAAAUAUAAGUCU	Cleavage
ta-miR2008a	TR19929	1	21	94	114	AGACUUAUAUUUAGGAACGGA	UCCGUUCCUAAAUAUAAGUCU	Cleavage
ta-miR2008a	TR21838	1	21	169	189	AGACUUAUAUUUAGGAACGGA	UCCGUUCCUAAAUAUAAGUCU	Cleavage
ta-miR2008a	TR40468	1	21	393	413	AGACUUAUAUUUAGGAACGGA	UCCGUUCCUAAAUAUAAGUCU	Cleavage
ta-miR2008a	TR6403	1	21	103	123	AGACUUAUAUUUAGGAACGGA	UCCGUUCCUAAAUAUAAGUCU	Cleavage
ta-miR2008a	TR9509	1	21	68	88	AGACUUAUAUUUAGGAACGGA	UCCGUUCCUAAAUAUAAGUCU	Cleavage
ta-miR2008a	TR27980	1	21	410	430	AGACUUAUAUUUAGGAACGGA	UCCGUUCCUAAAUAUAAGUCU	Cleavage
ta-miR2008a	TR25700	1	21	97	117	AGACUUAUAUUUAGGAACGGA	UCCGUUCCUAAAUAUAAGUCU	Cleavage
ta-miR2008a	TR41898	1	21	26	46	AGACUUAUAUUUAGGAACGGA	UCCGUUCCUAAAUAUAAGUCU	Cleavage
ta-miR2008a	Traes_3DS_D42FCD586.1	1	21	786	806	AGACUUAUAUUUAGGAACGGA	UCCGUUCCUAAAUAUAAGUCU	Cleavage
ta-miR2008a	TR505	1	21	309	329	AGACUUAUAUUUAGGAACGGA	UCCGUUCCUAAAUAUAAGUCU	Cleavage
ta-miR2008a	TR36907	1	21	903	923	AGACUUAUAUUUAGGAACGGA	UCCGUUCCUAAAUAUAAGUCU	Cleavage
ta-miR2008a	TR43621	1	21	749	769	AGACUUAUAUUUAGGAACGGA	UCCGUUCCUAAAUAUAAGUCU	Cleavage
ta-miR2008a	TR38487	1	21	989	1009	AGACUUAUAUUUAGGAACGGA	UCCGUUCCUAAAUAUAAGUCU	Cleavage
ta-miR2008a	TR43817	1	21	115	135	AGACUUAUAUUUAGGAACGGA	CCCGUUCCUAAAUAUAAGUCU	Cleavage
ta-miR2010a	TR37558	1	21	823	843	AGACAAAUAUUUAGGAACGGA	UCCGUUCCUAAAUAUUUGUCU	Cleavage
ta-miR2010a	TR40140	1	21	97	117	AGACAAAUAUUUAGGAACGGA	UCCGUUCCUAAAUAUUUGUCU	Cleavage
ta-miR2010a	TR28781	1	21	552	572	AGACAAAUAUUUAGGAACGGA	UCCGUUCCUAAAUAUUUGUCU	Cleavage
ta-miR2010a	TR37028	1	21	484	504	AGACAAAUAUUUAGGAACGGA	UCCGUUCCUAAAUAUUUGUCU	Cleavage
ta-miR2010a	TR39049	1	21	392	412	AGACAAAUAUUUAGGAACGGA	UCCGUUCCUAAAUAUUUGUCU	Cleavage
ta-miR2010a	TR25503	1	21	120	140	AGACAAAUAUUUAGGAACGGA	UCCGUUCCUAAAUAUUUGUCU	Cleavage
ta-miR2010a	TR25240	1	21	49	69	AGACAAAUAUUUAGGAACGGA	UCCGUUCCUAAAUAUUUGUCU	Cleavage
ta-miR2010a	TR1653	1	21	145	165	AGACAAAUAUUUAGGAACGGA	UCCGUUCCUAAAUAUUUGUCU	Cleavage
ta-miR2010a	TR2907	1	21	145	165	AGACAAAUAUUUAGGAACGGA	UCCGUUCCUAAAUAUUUGUCU	Cleavage
ta-miR2010a	TR39571	1	21	228	248	AGACAAAUAUUUAGGAACGGA	UCCGUUCCUAAAUAUUUGUCU	Cleavage
ta-miR2010a	TR15702	1	21	89	109	AGACAAAUAUUUAGGAACGGA	UCCGUUCCUAAAUAUUUGUCU	Cleavage
ta-miR2012a	TR19302	1	21	166	186	UCAUCUAUUUUGGAACGGAGG	CCUCCGUUCCAAAAUAGAUGA	Cleavage
ta-miR2012a	TR19317	1	21	167	187	UCAUCUAUUUUGGAACGGAGG	CCUCCGUUCCAAAAUAGAUGA	Cleavage
ta-miR2012a	TR19312	1	21	168	188	UCAUCUAUUUUGGAACGGAGG	CCUCCGUUCCAAAAUAGAUGA	Cleavage
ta-miR2012a	TR25408	1	21	41	61	UCAUCUAUUUUGGAACGGAGG	CCUCCGUUCCAAAAUAGAUGA	Cleavage
ta-miR2012a	TR23894	1	21	41	61	UCAUCUAUUUUGGAACGGAGG	CCUCCGUUCCAAAAUAGAUGA	Cleavage
ta-miR2012a	TR44189	1	21	471	491	UCAUCUAUUUUGGAACGGAGG	CCUCCGUUCCAAAAUAGAUGA	Cleavage
ta-miR2012a	TR2191	1	21	149	169	UCAUCUAUUUUGGAACGGAGG	CCUCCGUUCCAAAAUAGAUGA	Cleavage
ta-miR2012a	TR27592	1	21	440	460	UCAUCUAUUUUGGAACGGAGG	CCUCCGUUCCAAAAUAGAUGA	Cleavage
ta-miR2012a	TR2266	1	21	149	169	UCAUCUAUUUUGGAACGGAGG	CCUCCGUUCCAAAAUAGAUGA	Cleavage
ta-miR2012a	TR39025	1	21	683	703	UCAUCUAUUUUGGAACGGAGG	CCUCCGUUCCAAAAUAGAUGA	Cleavage
ta-miR2012a	TR38906	1	21	759	779	UCAUCUAUUUUGGAACGGAGG	CCUCCGUUCCAAAAUAGAUGA	Cleavage
ta-miR2012a	TR42868	1	21	236	256	UCAUCUAUUUUGGAACGGAGG	CCUCCGUUCCAAAAUAGAUGA	Cleavage
ta-miR2012a	TR5759	1	21	752	772	UCAUCUAUUUUGGAACGGAGG	CCUCCGUUCCAAAAUAGAUGA	Cleavage
ta-miR2013a	TR37435	1	21	415	435	UUGAUGACAAGUAUUUCCGGA	UCCGGAAAUACUUGUCAUCAA	Cleavage
ta-miR2013a	TR25241	1	21	390	410	UUGAUGACAAGUAUUUCCGGA	UCCGGAAAUACUUGUCAUCAA	Cleavage
ta-miR2013a	TR3334	1	21	128	148	UUGAUGACAAGUAUUUCCGGA	UCCGGAAAUACUUGUCAUCAA	Cleavage
ta-miR2013a	TR23306	1	21	862	882	UUGAUGACAAGUAUUUCCGGA	UCCGGAAAUACUUGUCAUCAA	Cleavage
ta-miR2017a	TR40700	1	21	17	37	UCCGUCCGGAAAUACUUGUCA	UGACAAGUAUUUCCGGACGGA	Cleavage
ta-miR2017a	TR24868	1	21	409	429	UCCGUCCGGAAAUACUUGUCA	UGACAAGUAUUUCCGGACGGA	Cleavage
ta-miR2017a	TR44105	1	21	19	39	UCCGUCCGGAAAUACUUGUCA	UGACAAGUAUUUCCGGACGGA	Cleavage
ta-miR2017a	TR28812	1	21	84	104	UCCGUCCGGAAAUACUUGUCA	UGACAAGUAUUUCCGGACGGA	Cleavage
ta-miR2017a	TR24869	1	21	495	515	UCCGUCCGGAAAUACUUGUCA	UGACAAGUAUUUCCGGACGGA	Cleavage
ta-miR2017a	TR42906	1	21	228	248	UCCGUCCGGAAAUACUUGUCA	UGACAAGUAUUUCCGGACGGA	Cleavage
ta-miR2017a	TR41016	1	21	72	92	UCCGUCCGGAAAUACUUGUCA	GGACAAGUAUUUCCGGACGGA	Cleavage
ta-miR2017a	TR42059	1	21	60	80	UCCGUCCGGAAAUACUUGUCA	CGACAAGUAUUUCCGGACGGA	Cleavage
ta-miR2018a	TR1901	1	22	159	180	UCUUACAUUAUGGGACGGAGGG	CCCUCCGUCCCAUAAUGUAAGA	Cleavage
ta-miR2018a	TR32510	1	22	406	427	UCUUACAUUAUGGGACGGAGGG	CCCUCCGUCCCAUAAUGUAAGA	Cleavage
ta-miR2018a	TR36059	1	22	207	228	UCUUACAUUAUGGGACGGAGGG	CCCUCCGUCCCAUAAUGUAAGA	Cleavage
ta-miR2019a	TR36599	1	21	261	281	AUUUUGGGACGGAGGGAGUAC	GUACUCCCUCCGUCCCAAAAU	Cleavage
ta-miR2019a	TR28941	1	21	239	259	AUUUUGGGACGGAGGGAGUAC	GUACUCCCUCCGUCCCAAAAU	Cleavage
ta-miR2019a	TR36565	1	21	271	291	AUUUUGGGACGGAGGGAGUAC	GUACUCCCUCCGUCCCAAAAU	Cleavage
ta-miR2019a	TR32507	1	21	314	334	AUUUUGGGACGGAGGGAGUAC	GUACUCCCUCCGUCCCAAAAU	Cleavage
ta-miR2019a	TR38724	1	21	1174	1194	AUUUUGGGACGGAGGGAGUAC	UUACUCCCUCCGUCCCAAAAU	Cleavage
ta-miR2019a	TR42957	1	21	858	878	AUUUUGGGACGGAGGGAGUAC	CUACUCCCUCCGUCCCAAAAU	Cleavage
ta-miR2019a	TR26395	1	21	317	337	AUUUUGGGACGGAGGGAGUAC	CUACUCCCUCCGUCCCAAAAU	Cleavage
ta-miR2019a	TR29145	1	21	519	539	AUUUUGGGACGGAGGGAGUAC	AUACUCCCUCCGUCCCAAAAU	Cleavage
ta-miR2019a	TR37472	1	21	413	433	AUUUUGGGACGGAGGGAGUAC	CUACUCCCUCCGUCCCAAAAU	Cleavage
ta-miR2019a	TR41649	1	21	475	495	AUUUUGGGACGGAGGGAGUAC	UUACUCCCUCCGUCCCAAAAU	Cleavage
ta-miR2019a	TR25075	1	21	165	185	AUUUUGGGACGGAGGGAGUAC	AUACUCCCUCCGUCCCAAAAU	Cleavage
ta-miR2019a	TR41559	1	21	76	96	AUUUUGGGACGGAGGGAGUAC	CUACUCCCUCCGUCCCAAAAU	Cleavage
ta-miR2019a	Traes_1BS_DC30245241.1	1	21	273	293	AUUUUGGGACGGAGGGAGUAC	UUACUCCCUCCGUCCCAAAAU	Cleavage
ta-miR2019a	TR3547	1	21	47	67	AUUUUGGGACGGAGGGAGUAC	AUACUCCCUCCGUCCCAAAAU	Cleavage
ta-miR2019a	TR2196	1	21	181	201	AUUUUGGGACGGAGGGAGUAC	AUACUCCCUCCGUCCCAAAAU	Cleavage
ta-miR2023a	Traes_7AS_23DFA827E.1	1	21	2	22	AAAUAGAUGACUCAACUUUAU	AUAAAGUUGAGUCAUCUAUUU	Cleavage
ta-miR2024a	TR740	1	24	311	334	ACAAGUAAUUCCGAACGGAGGGAG	CUCCCUCCGUUCGGAAUUACUUGU	Cleavage
ta-miR2024a	TR36050	1	24	561	584	ACAAGUAAUUCCGAACGGAGGGAG	CUCCCUCCGUUCGGAAUUACUUGU	Cleavage
ta-miR2025a	TR41049	1	21	334	354	UAUUUCCGGACGGAGGGAGUA	UACUCCCUCCGUCCGGAAAUA	Cleavage
ta-miR2025a	TR1708	1	21	342	362	UAUUUCCGGACGGAGGGAGUA	UACUCCCUCCGUCCGGAAAUA	Cleavage
ta-miR2025a	TR37435	1	21	404	424	UAUUUCCGGACGGAGGGAGUA	UACUCCCUCCGUCCGGAAAUA	Cleavage
ta-miR2025a	TR29897	1	21	213	233	UAUUUCCGGACGGAGGGAGUA	UACUCCCUCCGUCCGGAAAUA	Cleavage
ta-miR2025a	TR2053	1	21	195	215	UAUUUCCGGACGGAGGGAGUA	UACUCCCUCCGUCCGGAAAUA	Cleavage
ta-miR2025a	TR44144	1	21	379	399	UAUUUCCGGACGGAGGGAGUA	UACUCCCUCCGUCCGGAAAUA	Cleavage
ta-miR2025a	TR28034	1	21	451	471	UAUUUCCGGACGGAGGGAGUA	UACUCCCUCCGUCCGGAAAUA	Cleavage
ta-miR2025a	TR36285	1	21	508	528	UAUUUCCGGACGGAGGGAGUA	UACUCCCUCCGUCCGGAAAUA	Cleavage
ta-miR2025a	TR42455	1	21	206	226	UAUUUCCGGACGGAGGGAGUA	UACUCCCUCCGUCCGGAAAUA	Cleavage
ta-miR2025a	TR28712	1	21	503	523	UAUUUCCGGACGGAGGGAGUA	UACUCCCUCCGUCCGGAAAUA	Cleavage
ta-miR2025a	TR24181	1	21	46	66	UAUUUCCGGACGGAGGGAGUA	UACUCCCUCCGUCCGGAAAUA	Cleavage
ta-miR2025a	TR3639	1	21	124	144	UAUUUCCGGACGGAGGGAGUA	UACUCCCUCCGUCCGGAAAUA	Cleavage
ta-miR2025a	TR23306	1	21	851	871	UAUUUCCGGACGGAGGGAGUA	UACUCCCUCCGUCCGGAAAUA	Cleavage
ta-miR2025a	TR35954	1	21	1279	1299	UAUUUCCGGACGGAGGGAGUA	UACUCCCUCCGUCCGGAAAUA	Cleavage
ta-miR2025a	TR35443	1	21	1662	1682	UAUUUCCGGACGGAGGGAGUA	UACUCCCUCCGUCCGGAAAUA	Cleavage
ta-miR2026a	TR19321	1	21	3	23	UACUCCCUCCGUUCGGAAUUA	UAAUUCCGAACGGAGGGAGUA	Cleavage
ta-miR2026a	TR38280	1	21	1	21	UACUCCCUCCGUUCGGAAUUA	UAAUUCCGAACGGAGGGAGUA	Cleavage
ta-miR2026a	TR5785	1	21	846	866	UACUCCCUCCGUUCGGAAUUA	UAAUUCCGAACGGAGGGAGUA	Cleavage
ta-miR2026a	TR37097	1	20	1	20	UACUCCCUCCGUUCGGAAUU	AAUUCCGAACGGAGGGAGUA	Cleavage
ta-miR2027	TR28812	1	21	90	110	ACUCCCUCCGUCCGGAAAUAC	GUAUUUCCGGACGGAGGGAGU	Cleavage
ta-miR2027	TR2384	1	21	62	82	ACUCCCUCCGUCCGGAAAUAC	GUAUUUCCGGACGGAGGGAGU	Cleavage
ta-miR2027	TR18805	1	21	304	324	ACUCCCUCCGUCCGGAAAUAC	GUAUUUCCGGACGGAGGGAGU	Cleavage
ta-miR2027	TR44105	1	21	25	45	ACUCCCUCCGUCCGGAAAUAC	GUAUUUCCGGACGGAGGGAGU	Cleavage
ta-miR2027	TR42059	1	21	66	86	ACUCCCUCCGUCCGGAAAUAC	GUAUUUCCGGACGGAGGGAGU	Cleavage
ta-miR2027	TR41016	1	21	78	98	ACUCCCUCCGUCCGGAAAUAC	GUAUUUCCGGACGGAGGGAGU	Cleavage
ta-miR2027	TR40700	1	21	23	43	ACUCCCUCCGUCCGGAAAUAC	GUAUUUCCGGACGGAGGGAGU	Cleavage
ta-miR2027	TR36455	1	21	16	36	ACUCCCUCCGUCCGGAAAUAC	GUAUUUCCGGACGGAGGGAGU	Cleavage
ta-miR2028a	TR37097	1	21	346	366	CAAGAAUUUUGGGACGGAGGU	UCCUCCGUCCCAAAAUUCUUG	Cleavage
ta-miR2028a	TR36599	1	21	266	286	CAAGAAUUUUGGGACGGAGGU	CCCUCCGUCCCAAAAUUCUUG	Cleavage
ta-miR2029a	TR5785	1	21	845	865	ACUCCCUCCGUUCGGAAUUAC	GUAAUUCCGAACGGAGGGAGU	Cleavage
ta-miR2029a	TR19321	1	21	2	22	ACUCCCUCCGUUCGGAAUUAC	AUAAUUCCGAACGGAGGGAGU	Cleavage
ta-miR2029a	TR38280	1	20	1	20	ACUCCCUCCGUUCGGAAUUA	UAAUUCCGAACGGAGGGAGU	Cleavage
ta-miR2030a	TR44519	1	23	193	215	UGAUGACAAGUAUUUUCGGACGG	CCGUCCGAAAAUACUUGUCAUCA	Cleavage
ta-miR2030a	Traes_3B_D2DA34BB5.1	1	23	377	399	UGAUGACAAGUAUUUUCGGACGG	CCGUCCGAAAAUACUUGUCAUCA	Cleavage
ta-miR2030a	TR42628	1	23	425	447	UGAUGACAAGUAUUUUCGGACGG	CCGUCCGAAAAUACUUGUCAUCA	Cleavage
ta-miR2030a	Traes_6BL_066E7881C.1	1	23	846	868	UGAUGACAAGUAUUUUCGGACGG	CCGUCCGAAAAUACUUGUCAUCA	Cleavage
ta-miR2030a	TR13742	1	23	178	200	UGAUGACAAGUAUUUUCGGACGG	UUGUCCGAAAAUACUUGUCAUCA	Cleavage
ta-miR2030a	TR14552	1	23	178	200	UGAUGACAAGUAUUUUCGGACGG	UUGUCCGAAAAUACUUGUCAUCA	Cleavage
ta-miR2031a	TR37558	1	23	821	843	AGACAAAUAUUUAGGAACGGAGG	CCUCCGUUCCUAAAUAUUUGUCU	Cleavage
ta-miR2031a	TR40140	1	23	95	117	AGACAAAUAUUUAGGAACGGAGG	CCUCCGUUCCUAAAUAUUUGUCU	Cleavage
ta-miR2031a	TR28781	1	23	550	572	AGACAAAUAUUUAGGAACGGAGG	CCUCCGUUCCUAAAUAUUUGUCU	Cleavage
ta-miR2031a	TR37028	1	23	482	504	AGACAAAUAUUUAGGAACGGAGG	CCUCCGUUCCUAAAUAUUUGUCU	Cleavage
ta-miR2031a	TR39049	1	23	390	412	AGACAAAUAUUUAGGAACGGAGG	CCUCCGUUCCUAAAUAUUUGUCU	Cleavage
ta-miR2031a	TR25503	1	23	118	140	AGACAAAUAUUUAGGAACGGAGG	CCUCCGUUCCUAAAUAUUUGUCU	Cleavage
ta-miR2031a	TR25240	1	23	47	69	AGACAAAUAUUUAGGAACGGAGG	CCUCCGUUCCUAAAUAUUUGUCU	Cleavage
ta-miR2031a	TR1653	1	23	143	165	AGACAAAUAUUUAGGAACGGAGG	CCUCCGUUCCUAAAUAUUUGUCU	Cleavage
ta-miR2031a	TR2907	1	23	143	165	AGACAAAUAUUUAGGAACGGAGG	CCUCCGUUCCUAAAUAUUUGUCU	Cleavage
ta-miR2031a	TR39571	1	23	226	248	AGACAAAUAUUUAGGAACGGAGG	CCUCCGUUCCUAAAUAUUUGUCU	Cleavage
ta-miR2031a	TR15702	1	23	87	109	AGACAAAUAUUUAGGAACGGAGG	CCUCCGUUCCUAAAUAUUUGUCU	Cleavage
ta-miR2032a	TR395	1	22	107	128	UAUAUUAUGAGACGGAGGGAGU	ACUCCCUCCGUCUCAUAAUAUA	Cleavage
ta-miR2036a	TR9	1	24	739	762	GUUCUUAUAUUAUGGGACGGAGGG	CCCUCCGUCCCAUAAUAUAAGAAC	Cleavage
ta-miR2037a	TR32606	1	24	461	484	CUCUUAUAUUAUGGGACGGAGGGA	UCCCUCCGUCCCAUAAUAUAAGAG	Cleavage
ta-miR2037a	TR35749	1	24	512	535	CUCUUAUAUUAUGGGACGGAGGGA	UCCCUCCGUCCCAUAAUAUAAGAG	Cleavage
ta-miR2037a	Traes_7AL_955F54182.1	1	24	1139	1162	CUCUUAUAUUAUGGGACGGAGGGA	UCCCUCCGUCCCAUAAUAUAAGAG	Cleavage
ta-miR2037a	Traes_4AL_C55D89913.1	1	24	8	31	CUCUUAUAUUAUGGGACGGAGGGA	UCCCUCCGUCCCAUAAUAUAAGAG	Cleavage
ta-miR2037a	TR43687	1	24	134	157	CUCUUAUAUUAUGGGACGGAGGGA	ACCCUCCGUCCCAUAAUAUAAGAG	Cleavage
ta-miR2040a	Traes_7AS_23DFA827E.1	1	23	1	23	AAAAUAGAUGACUCAACUUUAUA	UAUAAAGUUGAGUCAUCUAUUUU	Cleavage
ta-miR2040a	TR42802	1	24	644	667	AAAAUAGAUGACUCAACUUUAUAC	GUACAAAGUUGAGUCAUCUAUUUU	Cleavage
ta-miR2040a	TR36615	1	24	267	290	AAAAUAGAUGACUCAACUUUAUAC	GUACAAAGUUGAGUCAUCUAUUUU	Cleavage
ta-miR2040a	TR23265	1	24	129	152	AAAAUAGAUGACUCAACUUUAUAC	GUACAAAGUUGAGUCAUCUAUUUU	Cleavage
ta-miR2041a	TR44519	1	23	190	212	UGACAAGUAUUUUCGGACGGAGG	CCUCCGUCCGAAAAUACUUGUCA	Cleavage
ta-miR2041a	Traes_3B_D2DA34BB5.1	1	23	374	396	UGACAAGUAUUUUCGGACGGAGG	CCUCCGUCCGAAAAUACUUGUCA	Cleavage
ta-miR2041a	TR42628	1	23	422	444	UGACAAGUAUUUUCGGACGGAGG	CCUCCGUCCGAAAAUACUUGUCA	Cleavage
ta-miR2041a	Traes_6BL_066E7881C.1	1	23	843	865	UGACAAGUAUUUUCGGACGGAGG	CCUCCGUCCGAAAAUACUUGUCA	Cleavage
ta-miR2041a	TR12914	1	23	338	361	UGACAAGUAUUUUCGGACGGA-GG	CCGUCCGUCCGAAAAUACUUGUCA	Cleavage
ta-miR2042a	Traes_4AL_C55D89913.1	1	23	5	27	UAUAUUAUGGGACGGAGGGAGUA	UACUCCCUCCGUCCCAUAAUAUA	Cleavage
ta-miR2042a	Traes_7AL_955F54182.1	1	23	1136	1158	UAUAUUAUGGGACGGAGGGAGUA	UACUCCCUCCGUCCCAUAAUAUA	Cleavage
ta-miR2042a	TR35925	1	23	986	1008	UAUAUUAUGGGACGGAGGGAGUA	UACUCCCUCCGUCCCAUAAUAUA	Cleavage
ta-miR2042a	TR28554	1	23	705	727	UAUAUUAUGGGACGGAGGGAGUA	UACUCCCUCCGUCCCAUAAUAUA	Cleavage
ta-miR2042a	TR9	1	23	735	757	UAUAUUAUGGGACGGAGGGAGUA	UACUCCCUCCGUCCCAUAAUAUA	Cleavage
ta-miR2042a	TR35749	1	23	509	531	UAUAUUAUGGGACGGAGGGAGUA	UACUCCCUCCGUCCCAUAAUAUA	Cleavage
ta-miR2042a	TR32606	1	23	458	480	UAUAUUAUGGGACGGAGGGAGUA	UACUCCCUCCGUCCCAUAAUAUA	Cleavage
ta-miR2042a	TR13084	1	23	52	74	UAUAUUAUGGGACGGAGGGAGUA	UACUCCCUCCGUCCCAUAAUAUA	Cleavage
ta-miR2042a	TR43849	1	23	85	107	UAUAUUAUGGGACGGAGGGAGUA	UACUCCCUCCGUCCCAUAAUAUA	Cleavage
ta-miR2042a	TR24856	1	23	17	39	UAUAUUAUGGGACGGAGGGAGUA	UUCUCCCUCCGUCCCAUAAUAUA	Cleavage
ta-miR2044a	TR13742	1	23	182	204	AUUUUGAUGACAAGUAUUUUCGG	CCGAAAAUACUUGUCAUCAAAAU	Cleavage
ta-miR2044a	TR14552	1	23	182	204	AUUUUGAUGACAAGUAUUUUCGG	CCGAAAAUACUUGUCAUCAAAAU	Cleavage
ta-miR2044a	Traes_3B_D2DA34BB5.1	1	23	381	403	AUUUUGAUGACAAGUAUUUUCGG	CCGAAAAUACUUGUCAUCAAAAU	Cleavage
ta-miR2044a	TR42628	1	23	429	451	AUUUUGAUGACAAGUAUUUUCGG	CCGAAAAUACUUGUCAUCAAAAU	Cleavage
ta-miR2044a	Traes_6BL_066E7881C.1	1	23	850	872	AUUUUGAUGACAAGUAUUUUCGG	CCGAAAAUACUUGUCAUCAAAAU	Cleavage
ta-miR2045a	TR37435	1	23	404	426	AGUAUUUCCGGACGGAGGGAGUA	UACUCCCUCCGUCCGGAAAUACU	Cleavage
ta-miR2045a	TR28034	1	23	451	473	AGUAUUUCCGGACGGAGGGAGUA	UACUCCCUCCGUCCGGAAAUACU	Cleavage
ta-miR2045a	TR3639	1	23	124	146	AGUAUUUCCGGACGGAGGGAGUA	UACUCCCUCCGUCCGGAAAUACU	Cleavage
ta-miR2045a	TR23306	1	23	851	873	AGUAUUUCCGGACGGAGGGAGUA	UACUCCCUCCGUCCGGAAAUACU	Cleavage
ta-miR2045a	TR35443	1	23	1662	1684	AGUAUUUCCGGACGGAGGGAGUA	UACUCCCUCCGUCCGGAAAUACU	Cleavage
ta-miR2046a	TR16818	1	21	263	283	UUAUAUUAGUUUACAGAGGGA	UCCCUCUGUAAACUAAUAUAA	Cleavage
ta-miR2046a	TR43718	1	21	77	97	UUAUAUUAGUUUACAGAGGGA	UCCCUCUGUAAACUAAUAUAA	Cleavage
ta-miR2046a	TR23806	1	21	652	672	UUAUAUUAGUUUACAGAGGGA	UCCCUCUGUAAACUAAUAUAA	Cleavage
ta-miR2046a	TR37214	1	21	232	252	UUAUAUUAGUUUACAGAGGGA	ACCCUCUGUAAACUAAUAUAA	Cleavage
ta-miR2048a	TR1536	1	21	245	265	UAUUAGUUUACAGAGGGAGUA	UACUCCCUCUGUAAACUAAUA	Cleavage
ta-miR2048a	TR23806	1	21	649	669	UAUUAGUUUACAGAGGGAGUA	UACUCCCUCUGUAAACUAAUA	Cleavage
ta-miR2048a	TR41270	1	21	332	352	UAUUAGUUUACAGAGGGAGUA	UACUCCCUCUGUAAACUAAUA	Cleavage
ta-miR2048a	TR16818	1	21	260	280	UAUUAGUUUACAGAGGGAGUA	GACUCCCUCUGUAAACUAAUA	Cleavage
ta-miR2050a	TR5759	1	21	747	767	UAUUUUGGAACGGAGGGAGUA	UACUCCCUCCGUUCCAAAAUA	Cleavage
ta-miR2050a	TR42868	1	21	231	251	UAUUUUGGAACGGAGGGAGUA	UACUCCCUCCGUUCCAAAAUA	Cleavage
ta-miR2050a	TR38906	1	21	754	774	UAUUUUGGAACGGAGGGAGUA	UACUCCCUCCGUUCCAAAAUA	Cleavage
ta-miR2050a	TR39025	1	21	678	698	UAUUUUGGAACGGAGGGAGUA	UACUCCCUCCGUUCCAAAAUA	Cleavage
ta-miR2050a	TR2266	1	21	144	164	UAUUUUGGAACGGAGGGAGUA	UACUCCCUCCGUUCCAAAAUA	Cleavage
ta-miR2050a	TR27592	1	21	435	455	UAUUUUGGAACGGAGGGAGUA	UACUCCCUCCGUUCCAAAAUA	Cleavage
ta-miR2050a	TR41863	1	21	216	236	UAUUUUGGAACGGAGGGAGUA	UACUCCCUCCGUUCCAAAAUA	Cleavage
ta-miR2050a	TR2191	1	21	144	164	UAUUUUGGAACGGAGGGAGUA	UACUCCCUCCGUUCCAAAAUA	Cleavage
ta-miR2050a	TR29119	1	21	190	210	UAUUUUGGAACGGAGGGAGUA	UACUCCCUCCGUUCCAAAAUA	Cleavage
ta-miR2050a	TR44189	1	21	466	486	UAUUUUGGAACGGAGGGAGUA	UACUCCCUCCGUUCCAAAAUA	Cleavage
ta-miR2050a	TR23165	1	21	163	183	UAUUUUGGAACGGAGGGAGUA	UACUCCCUCCGUUCCAAAAUA	Cleavage
ta-miR2050a	TR19912	1	21	328	348	UAUUUUGGAACGGAGGGAGUA	UACUCCCUCCGUUCCAAAAUA	Cleavage
ta-miR2050a	TR23894	1	21	36	56	UAUUUUGGAACGGAGGGAGUA	UACUCCCUCCGUUCCAAAAUA	Cleavage
ta-miR2050a	TR25408	1	21	36	56	UAUUUUGGAACGGAGGGAGUA	UACUCCCUCCGUUCCAAAAUA	Cleavage
ta-miR2050a	TR41897	1	21	242	262	UAUUUUGGAACGGAGGGAGUA	UACUCCCUCCGUUCCAAAAUA	Cleavage
ta-miR2050a	TR19312	1	21	163	183	UAUUUUGGAACGGAGGGAGUA	UACUCCCUCCGUUCCAAAAUA	Cleavage
ta-miR2050a	TR19317	1	21	162	182	UAUUUUGGAACGGAGGGAGUA	UACUCCCUCCGUUCCAAAAUA	Cleavage
ta-miR2050a	TR19302	1	21	161	181	UAUUUUGGAACGGAGGGAGUA	UACUCCCUCCGUUCCAAAAUA	Cleavage
ta-miR2050a	TR37444	1	21	404	424	UAUUUUGGAACGGAGGGAGUA	CACUCCCUCCGUUCCAAAAUA	Cleavage
ta-miR2051a	TR16818	1	21	262	282	UAUAUUAGUUUACAGAGGGAG	CUCCCUCUGUAAACUAAUAUA	Cleavage
ta-miR2051a	TR43718	1	21	76	96	UAUAUUAGUUUACAGAGGGAG	CUCCCUCUGUAAACUAAUAUA	Cleavage
ta-miR2051a	TR23806	1	21	651	671	UAUAUUAGUUUACAGAGGGAG	CUCCCUCUGUAAACUAAUAUA	Cleavage
ta-miR2052a	TR1536	1	21	244	264	AUUAGUUUACAGAGGGAGUAU	AUACUCCCUCUGUAAACUAAU	Cleavage
ta-miR2052a	TR23806	1	21	648	668	AUUAGUUUACAGAGGGAGUAU	GUACUCCCUCUGUAAACUAAU	Cleavage
ta-miR2052a	TR41270	1	21	331	351	AUUAGUUUACAGAGGGAGUAU	CUACUCCCUCUGUAAACUAAU	Cleavage
ta-miR2055a	TR35786	1	20	347	366	AUUAUGGAAAGGAGGGAGUA	UACUCCCUCCUUUCCAUAAU	Cleavage
ta-miR2057a	TR41403	1	24	422	445	AAACGCUCUUAUAUUAUGGGACGA	UCGUCCCAUAAUAUAAGAGCGUUU	Cleavage
ta-miR2057a	TR21971	1	24	627	650	AAACGCUCUUAUAUUAUGGGACGA	UCGUCCCAUAAUAUAAGAGCGUUU	Cleavage
ta-miR2057a	TR36762	1	23	1	23	AAACGCUCUUAUAUUAUGGGACG	CGUCCCAUAAUAUAAGAGCGUUU	Cleavage
ta-miR2057a	TR43687	1	24	105	128	AAACGCUCUUAUAUUAUGGGACGA	CCGUCCCAUAAUAUAAGAGCGUUU	Cleavage
ta-miR2057a	TR43687	1	24	139	162	AAACGCUCUUAUAUUAUGGGACGA	CCGUCCCAUAAUAUAAGAGCGUUU	Cleavage
ta-miR2057a	TR32606	1	24	466	489	AAACGCUCUUAUAUUAUGGGACGA	CCGUCCCAUAAUAUAAGAGCGUUU	Cleavage
ta-miR2057a	Traes_4AL_C55D89913.1	1	24	13	36	AAACGCUCUUAUAUUAUGGGACGA	CCGUCCCAUAAUAUAAGAGCGUUU	Cleavage
ta-miR2059a	TR37435	1	23	409	431	UGACAAGUAUUUCCGGACGGAGG	CCUCCGUCCGGAAAUACUUGUCA	Cleavage
ta-miR2059a	TR23306	1	23	856	878	UGACAAGUAUUUCCGGACGGAGG	CCUCCGUCCGGAAAUACUUGUCA	Cleavage
ta-miR2060a	TR13189	1	23	123	145	UCCGUUCCAAAAUAGAUGACCCA	UGAGUCAUCUAUUUUGGAACGGA	Cleavage
ta-miR2060a	TR5160	1	23	3	25	UCCGUUCCAAAAUAGAUGACCCA	UGAGUCAUCUAUUUUGGAACGGA	Cleavage
ta-miR2060a	TR23265	1	23	138	160	UCCGUUCCAAAAUAGAUGACCCA	UGAGUCAUCUAUUUUGGAACGGA	Cleavage
ta-miR2060a	TR13193	1	23	123	145	UCCGUUCCAAAAUAGAUGACCCA	UGAGUCAUCUAUUUUGGAACGGA	Cleavage
ta-miR2060a	TR42802	1	23	653	675	UCCGUUCCAAAAUAGAUGACCCA	UGAGUCAUCUAUUUUGGAACGGA	Cleavage
ta-miR2060a	Traes_7AS_23DFA827E.1	1	23	9	31	UCCGUUCCAAAAUAGAUGACCCA	UGAGUCAUCUAUUUUGGAACGGA	Cleavage
ta-miR2061a	TR740	1	22	321	342	UUUCUGCGACAAGUAAUUCCGA	UCGGAAUUACUUGUCGCAGAAA	Cleavage
ta-miR2062a	TR5161	1	22	148	169	GAGUCAUCUAUUUUGGAACGGA	UCCGUUCCAAAAUAGAUGACUC	Cleavage
ta-miR2062a	TR25408	1	22	43	64	GAGUCAUCUAUUUUGGAACGGA	UCCGUUCCAAAAUAGAUGACUC	Cleavage
ta-miR2062a	TR23894	1	22	43	64	GAGUCAUCUAUUUUGGAACGGA	UCCGUUCCAAAAUAGAUGACUC	Cleavage
ta-miR2063a	TR42501	1	22	7	28	AUAAUAUAAGAACGUUUUUGAC	GUCAAAAACGUUCUUAUAUUAU	Cleavage
ta-miR2065a	TR19981	1	21	534	554	UUAUAUUUAGGAAUGGAGGGA	UCCCUCCAUUCCUAAAUAUAA	Cleavage
ta-miR2065a	TR34984	1	21	281	301	UUAUAUUUAGGAAUGGAGGGA	UCCCUCCAUUCCUAAAUAUAA	Cleavage
ta-miR2065a	TR34963	1	21	329	349	UUAUAUUUAGGAAUGGAGGGA	UCCCUCCAUUCCUAAAUAUAA	Cleavage
ta-miR2065a	TR13121	1	21	224	244	UUAUAUUUAGGAAUGGAGGGA	UCCCUCCAUUCCUAAAUAUAA	Cleavage
ta-miR2065a	TR40782	1	21	297	317	UUAUAUUUAGGAAUGGAGGGA	UCCCUCCAUUCCUAAAUAUAA	Cleavage
ta-miR2067	TR24259	1	21	388	408	CACUUAUUUUGAGACGGAGGG	CCCUCCGUCUCAAAAUAAGUG	Cleavage
ta-miR2068a	TR35575	1	21	37	57	CACUUAUUAUGGAUCGGAGGU	CCCUCCGAUCCAUAAUAAGUG	Cleavage
ta-miR2069a	TR19302	1	21	162	182	CUAUUUUGGAACGGAGGGAGU	ACUCCCUCCGUUCCAAAAUAG	Cleavage
ta-miR2069a	TR19317	1	21	163	183	CUAUUUUGGAACGGAGGGAGU	ACUCCCUCCGUUCCAAAAUAG	Cleavage
ta-miR2069a	TR19312	1	21	164	184	CUAUUUUGGAACGGAGGGAGU	ACUCCCUCCGUUCCAAAAUAG	Cleavage
ta-miR2069a	TR41897	1	21	243	263	CUAUUUUGGAACGGAGGGAGU	ACUCCCUCCGUUCCAAAAUAG	Cleavage
ta-miR2069a	TR25408	1	21	37	57	CUAUUUUGGAACGGAGGGAGU	ACUCCCUCCGUUCCAAAAUAG	Cleavage
ta-miR2069a	TR23894	1	21	37	57	CUAUUUUGGAACGGAGGGAGU	ACUCCCUCCGUUCCAAAAUAG	Cleavage
ta-miR2069a	TR44189	1	21	467	487	CUAUUUUGGAACGGAGGGAGU	ACUCCCUCCGUUCCAAAAUAG	Cleavage
ta-miR2069a	TR2191	1	21	145	165	CUAUUUUGGAACGGAGGGAGU	ACUCCCUCCGUUCCAAAAUAG	Cleavage
ta-miR2069a	TR27592	1	21	436	456	CUAUUUUGGAACGGAGGGAGU	ACUCCCUCCGUUCCAAAAUAG	Cleavage
ta-miR2069a	TR2266	1	21	145	165	CUAUUUUGGAACGGAGGGAGU	ACUCCCUCCGUUCCAAAAUAG	Cleavage
ta-miR2069a	TR39025	1	21	679	699	CUAUUUUGGAACGGAGGGAGU	ACUCCCUCCGUUCCAAAAUAG	Cleavage
ta-miR2069a	TR38906	1	21	755	775	CUAUUUUGGAACGGAGGGAGU	ACUCCCUCCGUUCCAAAAUAG	Cleavage
ta-miR2069a	TR42868	1	21	232	252	CUAUUUUGGAACGGAGGGAGU	ACUCCCUCCGUUCCAAAAUAG	Cleavage
ta-miR2069a	TR5759	1	21	748	768	CUAUUUUGGAACGGAGGGAGU	ACUCCCUCCGUUCCAAAAUAG	Cleavage
ta-miR2072a	TR35749	1	21	508	528	AUUAUGGGACGGAGGGAGUAG	CUACUCCCUCCGUCCCAUAAU	Cleavage
ta-miR2072a	TR32606	1	21	457	477	AUUAUGGGACGGAGGGAGUAG	CUACUCCCUCCGUCCCAUAAU	Cleavage
ta-miR2072a	TR37204	1	21	387	407	AUUAUGGGACGGAGGGAGUAG	CUACUCCCUCCGUCCCAUAAU	Cleavage
ta-miR2072a	TR13084	1	21	51	71	AUUAUGGGACGGAGGGAGUAG	CUACUCCCUCCGUCCCAUAAU	Cleavage
ta-miR2072a	TR1901	1	21	154	174	AUUAUGGGACGGAGGGAGUAG	CUACUCCCUCCGUCCCAUAAU	Cleavage
ta-miR2072a	Traes_4AL_C55D89913.1	1	21	4	24	AUUAUGGGACGGAGGGAGUAG	UUACUCCCUCCGUCCCAUAAU	Cleavage
ta-miR2072a	TR35925	1	21	985	1005	AUUAUGGGACGGAGGGAGUAG	UUACUCCCUCCGUCCCAUAAU	Cleavage
ta-miR2072a	TR28554	1	21	704	724	AUUAUGGGACGGAGGGAGUAG	UUACUCCCUCCGUCCCAUAAU	Cleavage
ta-miR2072a	TR42939	1	21	383	403	AUUAUGGGACGGAGGGAGUAG	AUACUCCCUCCGUCCCAUAAU	Cleavage
ta-miR2072a	Traes_7AL_955F54182.1	1	21	1135	1155	AUUAUGGGACGGAGGGAGUAG	AUACUCCCUCCGUCCCAUAAU	Cleavage
ta-miR2072a	TR36059	1	21	202	222	AUUAUGGGACGGAGGGAGUAG	GUACUCCCUCCGUCCCAUAAU	Cleavage
ta-miR2072a	TR42460	1	21	964	984	AUUAUGGGACGGAGGGAGUAG	AUACUCCCUCCGUCCCAUAAU	Cleavage
ta-miR2072a	TR40172	1	21	513	533	AUUAUGGGACGGAGGGAGUAG	AUACUCCCUCCGUCCCAUAAU	Cleavage
ta-miR2072a	TR5646	1	21	294	314	AUUAUGGGACGGAGGGAGUAG	AUACUCCCUCCGUCCCAUAAU	Cleavage
ta-miR2072a	TR9	1	21	734	754	AUUAUGGGACGGAGGGAGUAG	GUACUCCCUCCGUCCCAUAAU	Cleavage
ta-miR2072a	TR38254	1	21	652	672	AUUAUGGGACGGAGGGAGUAG	GUACUCCCUCCGUCCCAUAAU	Cleavage
ta-miR2072a	TR38955	1	21	465	485	AUUAUGGGACGGAGGGAGUAG	AUACUCCCUCCGUCCCAUAAU	Cleavage
ta-miR2072a	TR32510	1	21	401	421	AUUAUGGGACGGAGGGAGUAG	GUACUCCCUCCGUCCCAUAAU	Cleavage
ta-miR2072a	TR43849	1	21	84	104	AUUAUGGGACGGAGGGAGUAG	AUACUCCCUCCGUCCCAUAAU	Cleavage
ta-miR2072a	TR36831	1	21	370	390	AUUAUGGGACGGAGGGAGUAG	GUACUCCCUCCGUCCCAUAAU	Cleavage
tae-miR1118a	TR27097	1	23	332	354	CACUACAUUAUGGAAUGGAGGGA	UCCCUCCAUUCCAUAAUGUAGUG	Cleavage
tae-miR1118a	TR11598	1	23	220	242	CACUACAUUAUGGAAUGGAGGGA	UCCCUCCAUUCCAUAAUGUAGUG	Cleavage
tae-miR1119a	TR153	1	24	413	436	UGGCACGGCGUGAUGCUGAGUCAG	CUGACUCAGCAUCACGCCGUGCCA	Cleavage
tae-miR1119a	TR14086	1	24	277	300	UGGCACGGCGUGAUGCUGAGUCAG	CUGACUCAGCAUCACGCCGUGCCA	Cleavage
tae-miR1119a	TR14023	1	24	267	290	UGGCACGGCGUGAUGCUGAGUCAG	CUGACUCAGCAUCACGCCGUGCCA	Cleavage
tae-miR1121a	TR2331	1	22	204	225	AGUAGUGAUCUAAACGCUCUUA	UAAGAGCGUUUAGAUCACUACU	Cleavage
tae-miR1121a	TR44082	1	22	398	419	AGUAGUGAUCUAAACGCUCUUA	UAAGAGCGUUUAGAUCACUACU	Cleavage
tae-miR1128a	TR31208	1	21	82	102	UACUACUCCCUCCGUCCGAAA	UUUCGGACGGAGGGAGUAGUA	Cleavage
tae-miR1128a	Traes_2AL_24A1BF00C.1	1	21	37	57	UACUACUCCCUCCGUCCGAAA	UUUCGGACGGAGGGAGUAGUA	Cleavage
tae-miR1130a	TR34686	1	21	214	234	UCCGUCCCAUAAUGUAAGACG	CGUCUUACAUUAUGGGACGGA	Cleavage
tae-miR1132a	TR19302	1	21	163	183	UCUAUUUUGGAACGGAGGGAG	CUCCCUCCGUUCCAAAAUAGA	Cleavage
tae-miR1132a	TR19317	1	21	164	184	UCUAUUUUGGAACGGAGGGAG	CUCCCUCCGUUCCAAAAUAGA	Cleavage
tae-miR1132a	TR19312	1	21	165	185	UCUAUUUUGGAACGGAGGGAG	CUCCCUCCGUUCCAAAAUAGA	Cleavage
tae-miR1132a	TR25408	1	21	38	58	UCUAUUUUGGAACGGAGGGAG	CUCCCUCCGUUCCAAAAUAGA	Cleavage
tae-miR1132a	TR23894	1	21	38	58	UCUAUUUUGGAACGGAGGGAG	CUCCCUCCGUUCCAAAAUAGA	Cleavage
tae-miR1132a	TR44189	1	21	468	488	UCUAUUUUGGAACGGAGGGAG	CUCCCUCCGUUCCAAAAUAGA	Cleavage
tae-miR1132a	TR2191	1	21	146	166	UCUAUUUUGGAACGGAGGGAG	CUCCCUCCGUUCCAAAAUAGA	Cleavage
tae-miR1132a	TR27592	1	21	437	457	UCUAUUUUGGAACGGAGGGAG	CUCCCUCCGUUCCAAAAUAGA	Cleavage
tae-miR1132a	TR2266	1	21	146	166	UCUAUUUUGGAACGGAGGGAG	CUCCCUCCGUUCCAAAAUAGA	Cleavage
tae-miR1132a	TR39025	1	21	680	700	UCUAUUUUGGAACGGAGGGAG	CUCCCUCCGUUCCAAAAUAGA	Cleavage
tae-miR1132a	TR38906	1	21	756	776	UCUAUUUUGGAACGGAGGGAG	CUCCCUCCGUUCCAAAAUAGA	Cleavage
tae-miR1132a	TR42868	1	21	233	253	UCUAUUUUGGAACGGAGGGAG	CUCCCUCCGUUCCAAAAUAGA	Cleavage
tae-miR1132a	TR5759	1	21	749	769	UCUAUUUUGGAACGGAGGGAG	CUCCCUCCGUUCCAAAAUAGA	Cleavage
tae-miR1135a	TR740	1	24	316	339	CUGCGACAAGUAAUUCCGAACGGA	UCCGUUCGGAAUUACUUGUCGCAG	Cleavage
tae-miR1135a	TR740	1	21	320	340	UCUGCGACAAGUAAUUCCGAA	UUCGGAAUUACUUGUCGCAGA	Cleavage
tae-miR1137a	TR2015	1	20	57	76	UAGUACAAAGUUGAGUCAUC	GAUGACUCAACUUUGUACUA	Cleavage
tae-miR1138a	TR26834	1	23	163	185	GCUUAGAUGUGACAUCCUUAAAA	UUUUAAGGAUGUCACAUCUAAGC	Cleavage
tae-miR1138a	TR37587	1	23	445	467	GCUUAGAUGUGACAUCCUUAAAA	UUUUAAGGAUGUCACAUCUAAGC	Cleavage
tae-miR1436a	Traes_4AL_C55D89913.1	1	21	7	27	UAUAUUAUGGGACGGAGGGAG	CUCCCUCCGUCCCAUAAUAUA	Cleavage
tae-miR1436a	Traes_7AL_955F54182.1	1	21	1138	1158	UAUAUUAUGGGACGGAGGGAG	CUCCCUCCGUCCCAUAAUAUA	Cleavage
tae-miR1436a	TR35925	1	21	988	1008	UAUAUUAUGGGACGGAGGGAG	CUCCCUCCGUCCCAUAAUAUA	Cleavage
tae-miR1436a	TR28554	1	21	707	727	UAUAUUAUGGGACGGAGGGAG	CUCCCUCCGUCCCAUAAUAUA	Cleavage
tae-miR1436a	TR9	1	21	737	757	UAUAUUAUGGGACGGAGGGAG	CUCCCUCCGUCCCAUAAUAUA	Cleavage
tae-miR1436a	TR35749	1	21	511	531	UAUAUUAUGGGACGGAGGGAG	CUCCCUCCGUCCCAUAAUAUA	Cleavage
tae-miR1436a	TR32606	1	21	460	480	UAUAUUAUGGGACGGAGGGAG	CUCCCUCCGUCCCAUAAUAUA	Cleavage
tae-miR1436a	TR13084	1	21	54	74	UAUAUUAUGGGACGGAGGGAG	CUCCCUCCGUCCCAUAAUAUA	Cleavage
tae-miR1436a	TR43849	1	21	87	107	UAUAUUAUGGGACGGAGGGAG	CUCCCUCCGUCCCAUAAUAUA	Cleavage
tae-miR1436a	TR24856	1	21	19	39	UAUAUUAUGGGACGGAGGGAG	CUCCCUCCGUCCCAUAAUAUA	Cleavage
tae-miR1439a	TR19912	1	21	327	347	AUUUUGGAACGGAGGGAGUAA	UUACUCCCUCCGUUCCAAAAU	Cleavage
tae-miR1439a	TR29119	1	21	189	209	AUUUUGGAACGGAGGGAGUAA	UUACUCCCUCCGUUCCAAAAU	Cleavage
tae-miR1439a	TR19302	1	21	160	180	AUUUUGGAACGGAGGGAGUAA	GUACUCCCUCCGUUCCAAAAU	Cleavage
tae-miR1439a	TR19317	1	21	161	181	AUUUUGGAACGGAGGGAGUAA	GUACUCCCUCCGUUCCAAAAU	Cleavage
tae-miR1439a	TR19312	1	21	162	182	AUUUUGGAACGGAGGGAGUAA	GUACUCCCUCCGUUCCAAAAU	Cleavage
tae-miR1439a	TR41897	1	21	241	261	AUUUUGGAACGGAGGGAGUAA	CUACUCCCUCCGUUCCAAAAU	Cleavage
tae-miR1439a	TR23894	1	21	35	55	AUUUUGGAACGGAGGGAGUAA	GUACUCCCUCCGUUCCAAAAU	Cleavage
tae-miR1439a	TR25408	1	21	35	55	AUUUUGGAACGGAGGGAGUAA	GUACUCCCUCCGUUCCAAAAU	Cleavage
tae-miR1439a	TR23165	1	21	162	182	AUUUUGGAACGGAGGGAGUAA	GUACUCCCUCCGUUCCAAAAU	Cleavage
tae-miR1439a	TR1986	1	21	390	410	AUUUUGGAACGGAGGGAGUAA	CUACUCCCUCCGUUCCAAAAU	Cleavage
tae-miR1439a	TR28933	1	21	186	206	AUUUUGGAACGGAGGGAGUAA	CUACUCCCUCCGUUCCAAAAU	Cleavage
tae-miR1439a	TR44189	1	21	465	485	AUUUUGGAACGGAGGGAGUAA	GUACUCCCUCCGUUCCAAAAU	Cleavage
tae-miR1439a	TR2191	1	21	143	163	AUUUUGGAACGGAGGGAGUAA	GUACUCCCUCCGUUCCAAAAU	Cleavage
tae-miR1439a	TR41863	1	21	215	235	AUUUUGGAACGGAGGGAGUAA	GUACUCCCUCCGUUCCAAAAU	Cleavage
tae-miR1439a	TR27592	1	21	434	454	AUUUUGGAACGGAGGGAGUAA	GUACUCCCUCCGUUCCAAAAU	Cleavage
tae-miR1439a	TR2266	1	21	143	163	AUUUUGGAACGGAGGGAGUAA	GUACUCCCUCCGUUCCAAAAU	Cleavage
tae-miR1439a	TR39025	1	21	677	697	AUUUUGGAACGGAGGGAGUAA	AUACUCCCUCCGUUCCAAAAU	Cleavage
tae-miR1439a	TR38906	1	21	753	773	AUUUUGGAACGGAGGGAGUAA	GUACUCCCUCCGUUCCAAAAU	Cleavage
tae-miR1439a	TR42868	1	21	230	250	AUUUUGGAACGGAGGGAGUAA	GUACUCCCUCCGUUCCAAAAU	Cleavage
tae-miR1439a	TR5759	1	21	746	766	AUUUUGGAACGGAGGGAGUAA	GUACUCCCUCCGUUCCAAAAU	Cleavage
tae-miR160a	Traes_1BL_54CD82AC3.1	1	21	642	662	UGCCUGGCUCCCUGUAUGCCA	AGGCAUACAGGGAGCCAGGCA	Cleavage
tae-miR160a	Traes_1DL_AEC2F3FB3.1	1	21	642	662	UGCCUGGCUCCCUGUAUGCCA	AGGCAUACAGGGAGCCAGGCA	Cleavage
tae-miR160a	Traes_1AL_147CF243C.1	1	21	642	662	UGCCUGGCUCCCUGUAUGCCA	AGGCAUACAGGGAGCCAGGCA	Cleavage
tae-miR160a	Traes_6AL_232AF0B76.1	1	21	195	215	UGCCUGGCUCCCUGUAUGCCA	AGGCAUACAGGGAGCCAGGCA	Cleavage
tae-miR160a	Traes_1BL_54CD82AC3.1	1	21	642	662	UGCCUGGCUCCCUGUAUGCCA	AGGCAUACAGGGAGCCAGGCA	Cleavage
tae-miR160a	Traes_1AL_147CF243C.1	1	21	642	662	UGCCUGGCUCCCUGUAUGCCA	AGGCAUACAGGGAGCCAGGCA	Cleavage
tae-miR160a	Traes_1DL_AEC2F3FB3.1	1	21	642	662	UGCCUGGCUCCCUGUAUGCCA	AGGCAUACAGGGAGCCAGGCA	Cleavage
tae-miR160a	Traes_6AL_232AF0B76.1	1	21	195	215	UGCCUGGCUCCCUGUAUGCCA	AGGCAUACAGGGAGCCAGGCA	Cleavage
tae-miR2017a	TR36117	1	20	232	251	CUUAUGCAACGUCUGAGGAU	AUCCUCAGACGUUGCAUAAG	Cleavage
tae-miR2021a	TR40049	1	21	247	267	UUUUGUCACAUAUAAUACAUA	UAUGUAUUAUAUGUGACAAAA	Cleavage
tae-miR2021a	TR19291	1	21	459	479	UUUUGUCACAUAUAAUACAUA	UAUGUAUUAUAUGUGACAAAA	Cleavage
tae-miR2033a	TR33562	1	21	96	116	UAUUUCUUUACAGAGGGAGUA	UACUCCCUCUGUAAAGAAAUA	Cleavage
tae-miR2033a	TR37823	1	21	494	514	UAUUUCUUUACAGAGGGAGUA	UACUCCCUCUGUAAAGAAAUA	Cleavage
tae-miR2033a	TR37700	1	21	551	571	UAUUUCUUUACAGAGGGAGUA	UACUCCCUCUGUAAAGAAAUA	Cleavage
tae-miR2033a	TR43847	1	21	651	671	UAUUUCUUUACAGAGGGAGUA	UACUCCCUCUGUAAAGAAAUA	Cleavage
tae-miR2033a	TR35660	1	21	654	674	UAUUUCUUUACAGAGGGAGUA	UACUCCCUCUGUAAAGAAAUA	Cleavage
tae-miR2033a	TR38486	1	21	772	792	UAUUUCUUUACAGAGGGAGUA	UACUCCCUCUGUAAAGAAAUA	Cleavage
tae-miR319b	Traes_3DL_D9A29948B.1	1	20	620	639	UUGGAGUGAAGGGAGCUCCA	UGGAGCUCCCUUCACUCCAA	Cleavage
tae-miR319b	Traes_3AL_F09C7CA19.1	1	20	620	639	UUGGAGUGAAGGGAGCUCCA	UGGAGCUCCCUUCACUCCAA	Cleavage
tae-miR319b	Traes_3B_25320ED72.1	1	20	956	975	UUGGAGUGAAGGGAGCUCCA	UGGAGCUCCCUUCACUCCAA	Cleavage
tae-miR319b	Traes_3DL_D9A29948B.1	1	20	620	639	UUGGAGUGAAGGGAGCUCCA	UGGAGCUCCCUUCACUCCAA	Cleavage
tae-miR319b	Traes_3AL_F09C7CA19.1	1	20	620	639	UUGGAGUGAAGGGAGCUCCA	UGGAGCUCCCUUCACUCCAA	Cleavage
tae-miR319b	Traes_3B_25320ED72.1	1	20	956	975	UUGGAGUGAAGGGAGCUCCA	UGGAGCUCCCUUCACUCCAA	Cleavage
tae-miR319b	TR31693	1	21	96	116	CUUGGACUGAAGGGAGCUCCC	GGGAGCUCCCUUCAGUCCAAG	Cleavage
tae-miR319d	TR31693	1	20	96	115	UUGGACUGAAGGGAGCUCCC	GGGAGCUCCCUUCAGUCCAA	Cleavage
tae-miR319e	TR31693	1	21	95	115	UUGGACUGAAGGGAGCUCCCU	AGGGAGCUCCCUUCAGUCCAA	Cleavage
tae-miR444b	Traes_6DL_D1C1DBD34.1	1	21	279	299	UGCAGUUGCUGCCUCAAGCUU	AAGCUUGAGGCAGCAACUGCA	Cleavage
tae-miR444b	Traes_7DL_B5E92D587.1	1	21	540	560	UGCAGUUGCUGCCUCAAGCUU	GAGCUUGAGGCAGCAACUGCA	Cleavage
tae-miR444b	Traes_2BL_80C552D51.1	1	21	72	92	UGCAGUUGUUGUCUCAAGCUU	AAGCUUGAGACAACAACUGCA	Cleavage
tae-miR519	TR741	1	21	140	160	UUCGGAAUUACUUGUCGCAGA	UCUGCGACAAGUAAUUCCGAA	Cleavage
tae-miR818a	TR9	1	21	741	761	UUCUUAUAUUAUGGGACGGAG	CUCCGUCCCAUAAUAUAAGAA	Cleavage
tae-miR818c	TR43687	1	21	137	157	CUCUUAUAUUAUGGGACGGAG	CUCCGUCCCAUAAUAUAAGAG	Cleavage
tae-miR818c	TR32606	1	21	464	484	CUCUUAUAUUAUGGGACGGAG	CUCCGUCCCAUAAUAUAAGAG	Cleavage
tae-miR818c	TR35749	1	21	515	535	CUCUUAUAUUAUGGGACGGAG	CUCCGUCCCAUAAUAUAAGAG	Cleavage
tae-miR818c	Traes_7AL_955F54182.1	1	21	1142	1162	CUCUUAUAUUAUGGGACGGAG	CUCCGUCCCAUAAUAUAAGAG	Cleavage
tae-miR818c	Traes_4AL_C55D89913.1	1	21	11	31	CUCUUAUAUUAUGGGACGGAG	CUCCGUCCCAUAAUAUAAGAG	Cleavage
ta-miR004a	TR24155	1	20	379	398	UCACAAAUAUAAGAUGUUCU	AGAGCAUCUUAUAUUUGUGA	Cleavage
ta-miR004a	TR24155	1	20	379	398	UCACAAAUAUAAGAUGUUCU	AGAGCAUCUUAUAUUUGUGA	Cleavage
ta-miR004a	TR24155	1	20	379	398	UCACAAAUAUAAGAUGUUCU	AGAGCAUCUUAUAUUUGUGA	Cleavage
ta-miR005a	TR37495	1	21	641	661	UAAUGUAAGACGUUUUUUGAC	GUCAAAAAACGUCUUAUAUUA	Cleavage
ta-miR005a	TR37495	1	21	641	661	UAAUGUAAGACGUUUUUUGAC	GUCAAAAAACGUCUUAUAUUA	Cleavage
ta-miR005a	TR37495	1	21	641	661	UAAUGUAAGACGUUUUUUGAC	GUCAAAAAACGUCUUAUAUUA	Cleavage
ta-miR005a	TR37495	1	21	641	661	UAAUGUAAGACGUUUUUUGAC	GUCAAAAAACGUCUUAUAUUA	Cleavage
ta-miR009a	Traes_7BS_3248E4560.1	1	21	333	353	AAUAAGUGUCGUGGUUUUAGU	ACUAAAAUCACGACACUUAUU	Cleavage
ta-miR009a	Traes_7BS_3248E4560.1	1	21	333	353	AAUAAGUGUCGUGGUUUUAGU	ACUAAAAUCACGACACUUAUU	Cleavage
ta-miR013a	TR23012	1	21	474	494	AGACUUAUAUUUAGAAACGGA	UCCGUUUUUAAAUAUAAGUCU	Cleavage
ta-miR037a	TR37741	1	20	16	35	CAUCAAAAUGGACAAAAAGG	CCUUUUUGUUCAUUUUGAUG	Cleavage
ta-miR038a	Traes_5AL_8453D8DEB.1	1	21	309	329	AAUACUUGUCGGAGAAAUGGA	UCCAUUUCUUCGACAAGUAUU	Cleavage
ta-miR038a	Traes_5AL_8453D8DEB.1	1	21	309	329	AAUACUUGUCGGAGAAAUGGA	UCCAUUUCUUCGACAAGUAUU	Cleavage
ta-miR038a	Traes_5AL_8453D8DEB.1	1	21	309	329	AAUACUUGUCGGAGAAAUGGA	UCCAUUUCUUCGACAAGUAUU	Cleavage
ta-miR043a	TR6762	1	21	10	30	AGGAGGAAGGAGGAAGAAGAG	UUCUUCUUCCUCCUUCUUCCU	Cleavage
ta-miR044a	Traes_3AL_723E36E27.1	1	22	1253	1274	UGAGAAGGUAGAUCAUAAUAGC	GCUAUUAUGAUCUACCUUCUUA	Cleavage
ta-miR044a	Traes_1DS_05B16509E.1	1	22	284	305	UGAGAAGGUAGAUCAUAAUAGC	GUUAUUAUGAUUUACCUUCUCA	Cleavage
ta-miR044a	Traes_3AL_723E36E27.1	1	22	1253	1274	UGAGAAGGUAGAUCAUAAUAGC	GCUAUUAUGAUCUACCUUCUUA	Cleavage
ta-miR044a	Traes_1DS_05B16509E.1	1	22	284	305	UGAGAAGGUAGAUCAUAAUAGC	GUUAUUAUGAUUUACCUUCUCA	Cleavage
ta-miR044a	Traes_3AL_723E36E27.1	1	22	1253	1274	UGAGAAGGUAGAUCAUAAUAGC	GCUAUUAUGAUCUACCUUCUUA	Cleavage
ta-miR044a	Traes_1DS_05B16509E.1	1	22	284	305	UGAGAAGGUAGAUCAUAAUAGC	GUUAUUAUGAUUUACCUUCUCA	Cleavage
ta-miR044a	Traes_3AL_723E36E27.1	1	22	1253	1274	UGAGAAGGUAGAUCAUAAUAGC	GCUAUUAUGAUCUACCUUCUUA	Cleavage
ta-miR044a	Traes_1DS_05B16509E.1	1	22	284	305	UGAGAAGGUAGAUCAUAAUAGC	GUUAUUAUGAUUUACCUUCUCA	Cleavage
ta-miR044a	Traes_3AL_723E36E27.1	1	22	1253	1274	UGAGAAGGUAGAUCAUAAUAGC	GCUAUUAUGAUCUACCUUCUUA	Cleavage
ta-miR044a	Traes_1DS_05B16509E.1	1	22	284	305	UGAGAAGGUAGAUCAUAAUAGC	GUUAUUAUGAUUUACCUUCUCA	Cleavage
ta-miR046a	Traes_4AS_07B3AC505.1	1	21	16	36	AACAAAUAUAAGAGCGUUUAG	CUGAACGCUCUUAUAUUUGUU	Cleavage
ta-miR049a	TR7792	1	21	22	42	ACAAGUAUUUGGGAACGGAGG	CCUCCGUUCCUAAAUACUUGU	Cleavage
ta-miR049a	TR14964	1	21	193	213	ACAAGUAUUUGGGAACGGAGG	CCUCCGUUCCUAAAUACUUGU	Cleavage
ta-miR049a	TR43581	1	21	259	279	ACAAGUAUUUGGGAACGGAGG	CCUCCGUUCCUAAAUACUUGU	Cleavage
ta-miR049a	TR42878	1	21	292	312	ACAAGUAUUUGGGAACGGAGG	CCUCCGUUCCUAAAUACUUGU	Cleavage
ta-miR049a	TR5811	1	21	186	206	ACAAGUAUUUGGGAACGGAGG	CCUCCGUUCCUAAAUACUUGU	Cleavage
ta-miR049a	TR42862	1	21	366	386	ACAAGUAUUUGGGAACGGAGG	CCUCCGUUCCCAAAUAUUUGU	Cleavage
ta-miR052a	TR43425	1	21	668	688	AAUAUGGAUUGGAGGGAGUAU	AUACUCCCUCCGAUCCAUAUU	Cleavage
ta-miR052a	Traes_1AS_A482D4FF9.1	1	21	557	577	AAUAUGGAUUGGAGGGAGUAU	GUACUCCCUCCGAUCCAUAUU	Cleavage
ta-miR052a	Traes_1DS_FA7FC5C3C.1	1	21	623	643	AAUAUGGAUUGGAGGGAGUAU	GUACUCCCUCCGAUCCAUAUU	Cleavage
ta-miR052a	TR39292	1	21	129	149	AAUAUGGAUUGGAGGGAGUAU	GUACUCCCUCCGAUCCAUAUU	Cleavage
ta-miR052a	TR40939	1	21	106	126	AAUAUGGAUUGGAGGGAGUAU	CUACUCCCUCCGAUCCAUAUU	Cleavage
ta-miR059a	TR741	1	21	123	143	CAGAAAUGGAUGUAUCUAGAC	GUCUAGAUACAUUCAUUUCUG	Cleavage
ta-miR061b	TR37247	1	20	1	20	CCGUCCCAUAAUAUAAGAGC	GCUCUUGUAUUAUGGGACGG	Cleavage
ta-miR061b	TR20453	1	21	394	414	CCGUCCCAUAAUAUAAGAGCA	CGUUCUUAUAUUAUGGGACGG	Cleavage
ta-miR061b	TR382	1	21	537	557	CCGUCCCAUAAUAUAAGAGCA	CGUUCUUAUAUUAUGGGACGG	Cleavage
ta-miR061b	TR35844	1	21	1085	1105	CCGUCCCAUAAUAUAAGAGCA	CGCUCUUAUAUUAUGGGAUGG	Cleavage
ta-miR061b	TR37247	1	20	1	20	CCGUCCCAUAAUAUAAGAGC	GCUCUUGUAUUAUGGGACGG	Cleavage
ta-miR061b	TR20453	1	21	394	414	CCGUCCCAUAAUAUAAGAGCA	CGUUCUUAUAUUAUGGGACGG	Cleavage
ta-miR061b	TR382	1	21	537	557	CCGUCCCAUAAUAUAAGAGCA	CGUUCUUAUAUUAUGGGACGG	Cleavage
ta-miR061b	TR35844	1	21	1085	1105	CCGUCCCAUAAUAUAAGAGCA	CGCUCUUAUAUUAUGGGAUGG	Cleavage
ta-miR062a	TR42501	1	21	5	25	AUAUAAGAGCGUUUUUGACAC	GUGUCAAAAACGUUCUUAUAU	Cleavage
ta-miR062a	TR35844	1	21	1075	1095	AUAUAAGAGCGUUUUUGACAC	GUGUCAAGAACGCUCUUAUAU	Cleavage
ta-miR066a	TR39858	1	21	674	694	AAUAUGGAUCGGAGGGAGUAC	GUACUCCCUCUGAUCCAUAUU	Cleavage
ta-miR066a	TR36477	1	21	1191	1211	AAUAUGGAUCGGAGGGAGUAC	AUACUCCCUUCGAUCCAUAUU	Cleavage
ta-miR072a	TR35616	1	21	730	750	UAUAAAUUUGGUCAAACUUUA	UAAAGUUUGACCAAGUUUAUA	Cleavage
ta-miR072a	TR21971	1	21	202	222	UAUAAAUUUGGUCAAACUUUA	UAAAGUUUGACCAAGUUUAUA	Cleavage
ta-miR072a	TR44664	1	21	99	119	UAUAAAUUUGGUCAAACUUUA	UAAAGUUUGACCAAAUUUAUG	Cleavage
ta-miR072a	TR35616	1	21	730	750	UAUAAAUUUGGUCAAACUUUA	UAAAGUUUGACCAAGUUUAUA	Cleavage
ta-miR072a	TR21971	1	21	202	222	UAUAAAUUUGGUCAAACUUUA	UAAAGUUUGACCAAGUUUAUA	Cleavage
ta-miR072a	TR44664	1	21	99	119	UAUAAAUUUGGUCAAACUUUA	UAAAGUUUGACCAAAUUUAUG	Cleavage
ta-miR077a	TR23187	1	21	221	241	AUUAUGGGACAGAGGGAGUAA	GUACUCCCUCUGUCCUAUAAU	Cleavage
ta-miR077b	TR23187	1	21	221	241	AUUAUGGGACAGAGGGAGUAG	GUACUCCCUCUGUCCUAUAAU	Cleavage
ta-miR077c	TR23187	1	21	221	241	AUUAUGGGACAGAGGGAGUAU	GUACUCCCUCUGUCCUAUAAU	Cleavage
ta-miR077c	TR23187	1	21	221	241	AUUAUGGGACAGAGGGAGUAU	GUACUCCCUCUGUCCUAUAAU	Cleavage
ta-miR078a	Traes_7BS_3248E4560.1	1	20	335	354	AAAUAAGUGUCGUGGUUUUA	UAAAAUCACGACACUUAUUU	Cleavage
ta-miR078a	Traes_7BS_3248E4560.1	1	20	335	354	AAAUAAGUGUCGUGGUUUUA	UAAAAUCACGACACUUAUUU	Cleavage
ta-miR078a	Traes_7BS_3248E4560.1	1	20	335	354	AAAUAAGUGUCGUGGUUUUA	UAAAAUCACGACACUUAUUU	Cleavage
ta-miR085a	TR25698	1	22	625	646	ACAAAUGAUGAUAGCAAGACAG	CUGUCUUGUUAUCAUCAUUUGU	Cleavage
ta-miR086a	TR600	1	21	407	427	AUGACUCAACUUUAUACUAAC	GUUAGUAUAAAGUUGGGUCAU	Cleavage
ta-miR086a	TR23658	1	21	372	392	AUGACUCAACUUUAUACUAAC	GUUAGUAUAAAGUUGGGUCAU	Cleavage
ta-miR090a	TR2196	1	21	186	206	CACUUGUUUUGGGACGGAGGG	CCCUCCGUCCCAAAAUAAGUG	Cleavage
ta-miR090a	TR3547	1	21	52	72	CACUUGUUUUGGGACGGAGGG	CCCUCCGUCCCAAAAUAAGUG	Cleavage
ta-miR090a	TR32507	1	21	319	339	CACUUGUUUUGGGACGGAGGG	CCCUCCGUCCCAAAAUAAGUG	Cleavage
ta-miR090a	TR37472	1	21	418	438	CACUUGUUUUGGGACGGAGGG	CCCUCCGUCCCAAAAUAAGUG	Cleavage
ta-miR090a	TR36565	1	21	276	296	CACUUGUUUUGGGACGGAGGG	CCCUCCGUCCCAAAAUAAGUG	Cleavage
ta-miR090a	TR2196	1	21	186	206	CACUUGUUUUGGGACGGAGGG	CCCUCCGUCCCAAAAUAAGUG	Cleavage
ta-miR090a	TR3547	1	21	52	72	CACUUGUUUUGGGACGGAGGG	CCCUCCGUCCCAAAAUAAGUG	Cleavage
ta-miR090a	TR32507	1	21	319	339	CACUUGUUUUGGGACGGAGGG	CCCUCCGUCCCAAAAUAAGUG	Cleavage
ta-miR090a	TR37472	1	21	418	438	CACUUGUUUUGGGACGGAGGG	CCCUCCGUCCCAAAAUAAGUG	Cleavage
ta-miR090a	TR36565	1	21	276	296	CACUUGUUUUGGGACGGAGGG	CCCUCCGUCCCAAAAUAAGUG	Cleavage
ta-miR101a	TR2196	1	21	184	204	CUUAUUUUGGGAUGGAGGGAG	CUCCCUCCGUCCCAAAAUAAG	Cleavage
ta-miR101a	TR3547	1	21	50	70	CUUAUUUUGGGAUGGAGGGAG	CUCCCUCCGUCCCAAAAUAAG	Cleavage
ta-miR101a	TR41559	1	21	79	99	CUUAUUUUGGGAUGGAGGGAG	CUCCCUCCGUCCCAAAAUAAG	Cleavage
ta-miR101a	TR37225	1	21	338	358	CUUAUUUUGGGAUGGAGGGAG	CUCCCUCCAUCUCAAAAUAAG	Cleavage
ta-miR101a	TR32507	1	21	317	337	CUUAUUUUGGGAUGGAGGGAG	CUCCCUCCGUCCCAAAAUAAG	Cleavage
ta-miR101a	TR37472	1	21	416	436	CUUAUUUUGGGAUGGAGGGAG	CUCCCUCCGUCCCAAAAUAAG	Cleavage
ta-miR101a	TR36565	1	21	274	294	CUUAUUUUGGGAUGGAGGGAG	CUCCCUCCGUCCCAAAAUAAG	Cleavage
ta-miR101a	TR42957	1	21	861	881	CUUAUUUUGGGAUGGAGGGAG	CUCCCUCCGUCCCAAAAUAAG	Cleavage
ta-miR104a	TR2196	1	21	185	205	ACUUAUUUUGGGAUGGAGGGA	UCCCUCCGUCCCAAAAUAAGU	Cleavage
ta-miR104a	TR3547	1	21	51	71	ACUUAUUUUGGGAUGGAGGGA	UCCCUCCGUCCCAAAAUAAGU	Cleavage
ta-miR104a	TR41559	1	21	80	100	ACUUAUUUUGGGAUGGAGGGA	UCCCUCCGUCCCAAAAUAAGU	Cleavage
ta-miR104a	TR37225	1	21	339	359	ACUUAUUUUGGGAUGGAGGGA	UCCCUCCAUCUCAAAAUAAGU	Cleavage
ta-miR104a	TR32507	1	21	318	338	ACUUAUUUUGGGAUGGAGGGA	UCCCUCCGUCCCAAAAUAAGU	Cleavage
ta-miR104a	TR37472	1	21	417	437	ACUUAUUUUGGGAUGGAGGGA	UCCCUCCGUCCCAAAAUAAGU	Cleavage
ta-miR104a	TR36565	1	21	275	295	ACUUAUUUUGGGAUGGAGGGA	UCCCUCCGUCCCAAAAUAAGU	Cleavage
ta-miR104a	TR42957	1	21	862	882	ACUUAUUUUGGGAUGGAGGGA	UCCCUCCGUCCCAAAAUAAGU	Cleavage
ta-miR104a	TR2196	1	21	185	205	ACUUAUUUUGGGAUGGAGGGA	UCCCUCCGUCCCAAAAUAAGU	Cleavage
ta-miR104a	TR3547	1	21	51	71	ACUUAUUUUGGGAUGGAGGGA	UCCCUCCGUCCCAAAAUAAGU	Cleavage
ta-miR104a	TR41559	1	21	80	100	ACUUAUUUUGGGAUGGAGGGA	UCCCUCCGUCCCAAAAUAAGU	Cleavage
ta-miR104a	TR37225	1	21	339	359	ACUUAUUUUGGGAUGGAGGGA	UCCCUCCAUCUCAAAAUAAGU	Cleavage
ta-miR104a	TR32507	1	21	318	338	ACUUAUUUUGGGAUGGAGGGA	UCCCUCCGUCCCAAAAUAAGU	Cleavage
ta-miR104a	TR37472	1	21	417	437	ACUUAUUUUGGGAUGGAGGGA	UCCCUCCGUCCCAAAAUAAGU	Cleavage
ta-miR104a	TR36565	1	21	275	295	ACUUAUUUUGGGAUGGAGGGA	UCCCUCCGUCCCAAAAUAAGU	Cleavage
ta-miR104a	TR42957	1	21	862	882	ACUUAUUUUGGGAUGGAGGGA	UCCCUCCGUCCCAAAAUAAGU	Cleavage
ta-miR107a	Traes_5AL_8453D8DEB.1	1	21	311	331	AAAAUACUUGUCGGAGAAAUG	CAUUUCUUCGACAAGUAUUUU	Cleavage
ta-miR107a	Traes_5AL_8453D8DEB.1	1	21	311	331	AAAAUACUUGUCGGAGAAAUG	CAUUUCUUCGACAAGUAUUUU	Cleavage
ta-miR112a	TR2196	1	21	192	212	UUGAGACAUUUAUUUUGGGAC	GUCCCAAAAUAAGUGUCUCAA	Cleavage
ta-miR112a	TR39990	1	21	75	95	UUGAGACAUUUAUUUUGGGAC	GUCCCAAAAUAAGUGUCUCAA	Cleavage
ta-miR112a	TR32507	1	21	325	345	UUGAGACAUUUAUUUUGGGAC	GUCCCAAAAUAAGUGUCUCAA	Cleavage
ta-miR112a	TR37472	1	21	424	444	UUGAGACAUUUAUUUUGGGAC	GUCCCAAAAUAAGUGUCUCAA	Cleavage
ta-miR112a	TR36565	1	21	282	302	UUGAGACAUUUAUUUUGGGAC	GUCCCAAAAUAAGUGUCUCAA	Cleavage
ta-miR112a	TR42755	1	21	390	410	UUGAGACAUUUAUUUUGGGAC	GUCCCAAAAUAAGUGUCUCAA	Cleavage
ta-miR112a	TR41339	1	21	203	223	UUGAGACAUUUAUUUUGGGAC	GUCCCAAAAUAAGUGUCUCAA	Cleavage
ta-miR112a	TR35350	1	21	864	884	UUGAGACAUUUAUUUUGGGAC	GUCCCAAAAUAAGUGUCUCAA	Cleavage
ta-miR112a	TR2196	1	21	192	212	UUGAGACAUUUAUUUUGGGAC	GUCCCAAAAUAAGUGUCUCAA	Cleavage
ta-miR112a	TR39990	1	21	75	95	UUGAGACAUUUAUUUUGGGAC	GUCCCAAAAUAAGUGUCUCAA	Cleavage
ta-miR112a	TR32507	1	21	325	345	UUGAGACAUUUAUUUUGGGAC	GUCCCAAAAUAAGUGUCUCAA	Cleavage
ta-miR112a	TR37472	1	21	424	444	UUGAGACAUUUAUUUUGGGAC	GUCCCAAAAUAAGUGUCUCAA	Cleavage
ta-miR112a	TR36565	1	21	282	302	UUGAGACAUUUAUUUUGGGAC	GUCCCAAAAUAAGUGUCUCAA	Cleavage
ta-miR112a	TR42755	1	21	390	410	UUGAGACAUUUAUUUUGGGAC	GUCCCAAAAUAAGUGUCUCAA	Cleavage
ta-miR112a	TR41339	1	21	203	223	UUGAGACAUUUAUUUUGGGAC	GUCCCAAAAUAAGUGUCUCAA	Cleavage
ta-miR112a	TR35350	1	21	864	884	UUGAGACAUUUAUUUUGGGAC	GUCCCAAAAUAAGUGUCUCAA	Cleavage
ta-miR124a	TR36477	1	21	1194	1214	AUUAAUAUGGAUUGAAGGGAG	CUCCCUUCGAUCCAUAUUAAU	Cleavage
ta-miR140a	TR26143	1	23	242	264	GCGACGAGUAAUUUGGAACGGAG	CUCCGUUCCAAAUUACUCGUCGU	Cleavage
ta-miR140a	TR12707	1	23	254	276	GCGACGAGUAAUUUGGAACGGAG	CUCCGUUUCAAAUUACUCGUCGC	Cleavage
ta-miR145a	TR265	1	21	132	152	GGUGUUUCGUCAAUAUGCAAC	GUUGCAUAUUGAUGAAACACC	Cleavage
ta-miR146a	TR33963	1	22	111	132	ACUUAUAUUUGGGAACAGAGGG	CCCUCUGUUCCUAAAUAUAAGU	Cleavage
ta-miR146a	TR27529	1	22	291	312	ACUUAUAUUUGGGAACAGAGGG	CCCUCUGUUCCUAAAUAUAAGU	Cleavage
ta-miR146a	TR30056	1	22	367	388	ACUUAUAUUUGGGAACAGAGGG	ACCUCUGUUCCUAAAUAUAAGU	Cleavage
ta-miR146a	TR42886	1	22	223	244	ACUUAUAUUUGGGAACAGAGGG	ACCUCUGUUCCUAAAUAUAAGU	Cleavage
ta-miR153a	TR2331	1	21	197	217	UCUAAACGUUCUUAUAUUAGU	ACUAAUAUAAGAGCGUUUAGA	Cleavage
ta-miR153a	TR40436	1	21	52	72	UCUAAACGUUCUUAUAUUAGU	ACUAAUAUAAGAGCGUUUAGA	Cleavage
ta-miR153a	TR38275	1	21	674	694	UCUAAACGUUCUUAUAUUAGU	ACUAAUAUAAGAGCGUUUAGA	Cleavage
ta-miR158a	TR41432	1	21	587	607	AAGACAACUAAUUUGGGACGG	CUGUCCCAAAUUAGUUGUCUU	Cleavage
ta-miR161a	TR19725	1	22	44	65	AGAGAUUUCACUAUGGACUACA	CGUAGUCCGUAGUGAAAUCUCU	Cleavage
ta-miR161a	TR19718	1	22	46	67	AGAGAUUUCACUAUGGACUACA	CGUAGUCCGUAGUGAAAUCUCU	Cleavage
ta-miR161a	TR19711	1	22	46	67	AGAGAUUUCACUAUGGACUACA	CGUAGUCCGUAGUGAAAUCUCU	Cleavage
ta-miR171a	TR18147	1	21	117	137	UAAUGUAAGAGCGUUUUUGAC	GUCAAAAACGCUCUUAUAUUA	Cleavage
ta-miR173b	TR17179	1	21	50	70	AUUACUUGUCGCUCAAAUGGA	AUCAUUUGAGCGACAAGUAAU	Cleavage
ta-miR173b	TR17179	1	21	50	70	AUUACUUGUCGCUCAAAUGGA	AUCAUUUGAGCGACAAGUAAU	Cleavage
ta-miR177a	TR1901	1	20	167	186	AAAAUGUCUUACAUUAUGGG	CCCAUAAUGUAAGACGUUUU	Cleavage
ta-miR177a	TR31302	1	20	228	247	AAAAUGUCUUACAUUAUGGG	CCCAUAAUGUAAGACGUUUU	Cleavage
ta-miR177a	TR36059	1	20	215	234	AAAAUGUCUUACAUUAUGGG	CCCAUAAUGUAAGAUAUUUU	Cleavage
ta-miR177a	TR1901	1	20	167	186	AAAAUGUCUUACAUUAUGGG	CCCAUAAUGUAAGACGUUUU	Cleavage
ta-miR177a	TR31302	1	20	228	247	AAAAUGUCUUACAUUAUGGG	CCCAUAAUGUAAGACGUUUU	Cleavage
ta-miR177a	TR36059	1	20	215	234	AAAAUGUCUUACAUUAUGGG	CCCAUAAUGUAAGAUAUUUU	Cleavage
ta-miR182a	TR38613	1	21	266	286	ACUUAUUUUGGAUCAGAGGGA	UUCCUCUGAUCCAAAAUAAGU	Cleavage
ta-miR187a	TR41866	1	21	18	38	UUACUUGUUUUAGAUUUGUCU	AGACAAAUCUAAGACAAGUAA	Cleavage
ta-miR188a	TR37057	1	23	655	677	AUAUAAGUCUUUGUAGAGAUUUC	GAAAUCUCUAUAAAGACUUAUAU	Cleavage
ta-miR188a	TR42640	1	23	56	78	AUAUAAGUCUUUGUAGAGAUUUC	AGAAUCUCUAUAAAGACUUAUAU	Cleavage
ta-miR2004a	TR5161	1	21	145	165	CAUCUAUUUUGGAACGGAGGG	CCUUCCGUUCCAAAAUAGAUG	Cleavage
ta-miR2008a	TR1708	1	21	207	227	AGACUUAUAUUUAGGAACGGA	UCCGUUCUUAAAUAUAAGUCU	Cleavage
ta-miR2008a	TR5294	1	21	124	144	AGACUUAUAUUUAGGAACGGA	UCCGUUCCUAAAUAUAAGUUU	Cleavage
ta-miR2008a	TR4557	1	21	271	291	AGACUUAUAUUUAGGAACGGA	UCCGUUUCUAAAUAUAAGUCU	Cleavage
ta-miR2008a	TR5297	1	21	411	431	AGACUUAUAUUUAGGAACGGA	UCCGUUCCUAAAUAUAAGUUU	Cleavage
ta-miR2008a	TR33963	1	21	114	134	AGACUUAUAUUUAGGAACGGA	UCUGUUCCUAAAUAUAAGUCU	Cleavage
ta-miR2008a	TR30056	1	21	370	390	AGACUUAUAUUUAGGAACGGA	UCUGUUCCUAAAUAUAAGUCU	Cleavage
ta-miR2008a	TR38057	1	21	132	152	AGACUUAUAUUUAGGAACGGA	UCCGUUCCUAAAUGUAAGUCU	Cleavage
ta-miR2008a	TR27529	1	21	294	314	AGACUUAUAUUUAGGAACGGA	UCUGUUCCUAAAUAUAAGUCU	Cleavage
ta-miR2008a	TR43580	1	21	140	160	AGACUUAUAUUUAGGAACGGA	UCCGUUCCUAAAUGUAAGUCU	Cleavage
ta-miR2008a	TR18634	1	21	298	318	AGACUUAUAUUUAGGAACGGA	UCCGUUCCUAAAUAUGAGUCU	Cleavage
ta-miR2008a	TR18594	1	21	186	206	AGACUUAUAUUUAGGAACGGA	UCCGUUCCUAAAUGUAAGUCU	Cleavage
ta-miR2008a	TR32729	1	21	290	310	AGACUUAUAUUUAGGAACGGA	UCCGUUCCUAAAUAUAGGUCU	Cleavage
ta-miR2008a	TR25715	1	21	294	314	AGACUUAUAUUUAGGAACGGA	UUCGUUCCUAAAUAUAAGUCU	Cleavage
ta-miR2008a	TR34927	1	21	267	287	AGACUUAUAUUUAGGAACGGA	UCCGUUCCUAAAUAUAAGUUU	Cleavage
ta-miR2008a	TR26553	1	21	334	354	AGACUUAUAUUUAGGAACGGA	UUCGUUCCUAAAUAUAAGUCU	Cleavage
ta-miR2008a	TR42983	1	21	38	58	AGACUUAUAUUUAGGAACGGA	UCCGUUCCUAAAUAUAGGUCU	Cleavage
ta-miR2008a	TR44475	1	21	733	753	AGACUUAUAUUUAGGAACGGA	UCCGUUUCUAAAUAUAAGUCU	Cleavage
ta-miR2008a	TR42886	1	21	226	246	AGACUUAUAUUUAGGAACGGA	UCUGUUCCUAAAUAUAAGUCU	Cleavage
ta-miR2010a	TR37495	1	21	420	440	AGACAAAUAUUUAGGAACGGA	UUCGUUCCUAAAUAUUUGUCU	Cleavage
ta-miR2010a	TR24687	1	21	366	386	AGACAAAUAUUUAGGAACGGA	UCUGUUCCUAAAUAUUUGUCU	Cleavage
ta-miR2010a	TR14835	1	21	357	377	AGACAAAUAUUUAGGAACGGA	UCUGUUCCUAAAUAUUUGUCU	Cleavage
ta-miR2010a	TR1124	1	21	120	140	AGACAAAUAUUUAGGAACGGA	UCCGUUUCUAAAUAUUUGUCU	Cleavage
ta-miR2010a	TR19897	1	21	175	195	AGACAAAUAUUUAGGAACGGA	UCUGUUCCUAAAUAUUUGUCU	Cleavage
ta-miR2010a	TR19890	1	21	174	194	AGACAAAUAUUUAGGAACGGA	UCUGUUCCUAAAUAUUUGUCU	Cleavage
ta-miR2012a	TR5161	1	21	146	166	UCAUCUAUUUUGGAACGGAGG	CUUCCGUUCCAAAAUAGAUGA	Cleavage
ta-miR2015a	TR9	1	21	741	761	UUCUUAUAUUGUGGGACGGAG	CUCCGUCCCAUAAUAUAAGAA	Cleavage
ta-miR2017a	TR24965	1	21	26	46	UCCGUCCGGAAAUACUUGUCA	UGACAAGUAUUUUCGGACGGA	Cleavage
ta-miR2017a	Traes_2AL_24A1BF00C.1	1	21	27	47	UCCGUCCGGAAAUACUUGUCA	UGACAAGUAUUUUCGGACGGA	Cleavage
ta-miR2017a	TR31208	1	21	72	92	UCCGUCCGGAAAUACUUGUCA	UGACAAGUAUUUUCGGACGGA	Cleavage
ta-miR2017a	TR40367	1	21	56	76	UCCGUCCGGAAAUACUUGUCA	UGACAAGUAUUUUCGGACGGA	Cleavage
ta-miR2017a	TR44612	1	21	48	68	UCCGUCCGGAAAUACUUGUCA	UGACAAGUAUUUUCGGACGGA	Cleavage
ta-miR2018a	TR395	1	22	144	165	UCUUACAUUAUGGGACGGAGGG	CUCUCCGUCUCAUAAUGUAAGA	Cleavage
ta-miR2019a	TR35350	1	21	853	873	AUUUUGGGACGGAGGGAGUAC	GUACUCCCUCUGUCCCAAAAU	Cleavage
ta-miR2019a	TR5759	1	21	746	766	AUUUUGGGACGGAGGGAGUAC	GUACUCCCUCCGUUCCAAAAU	Cleavage
ta-miR2019a	TR42868	1	21	230	250	AUUUUGGGACGGAGGGAGUAC	GUACUCCCUCCGUUCCAAAAU	Cleavage
ta-miR2019a	TR38906	1	21	753	773	AUUUUGGGACGGAGGGAGUAC	GUACUCCCUCCGUUCCAAAAU	Cleavage
ta-miR2019a	TR2266	1	21	143	163	AUUUUGGGACGGAGGGAGUAC	GUACUCCCUCCGUUCCAAAAU	Cleavage
ta-miR2019a	TR27592	1	21	434	454	AUUUUGGGACGGAGGGAGUAC	GUACUCCCUCCGUUCCAAAAU	Cleavage
ta-miR2019a	TR41863	1	21	215	235	AUUUUGGGACGGAGGGAGUAC	GUACUCCCUCCGUUCCAAAAU	Cleavage
ta-miR2019a	TR2191	1	21	143	163	AUUUUGGGACGGAGGGAGUAC	GUACUCCCUCCGUUCCAAAAU	Cleavage
ta-miR2019a	TR34138	1	21	203	223	AUUUUGGGACGGAGGGAGUAC	GUACUCCCUCCGUCUCAAAAU	Cleavage
ta-miR2019a	TR44189	1	21	465	485	AUUUUGGGACGGAGGGAGUAC	GUACUCCCUCCGUUCCAAAAU	Cleavage
ta-miR2019a	TR23165	1	21	162	182	AUUUUGGGACGGAGGGAGUAC	GUACUCCCUCCGUUCCAAAAU	Cleavage
ta-miR2019a	TR24256	1	21	30	50	AUUUUGGGACGGAGGGAGUAC	GUACUUCCUCCGUCCCAAAAU	Cleavage
ta-miR2019a	TR25408	1	21	35	55	AUUUUGGGACGGAGGGAGUAC	GUACUCCCUCCGUUCCAAAAU	Cleavage
ta-miR2019a	TR23894	1	21	35	55	AUUUUGGGACGGAGGGAGUAC	GUACUCCCUCCGUUCCAAAAU	Cleavage
ta-miR2019a	TR22949	1	21	102	122	AUUUUGGGACGGAGGGAGUAC	GUACUCCCUCCGUCCCGAAAU	Cleavage
ta-miR2019a	TR19312	1	21	162	182	AUUUUGGGACGGAGGGAGUAC	GUACUCCCUCCGUUCCAAAAU	Cleavage
ta-miR2019a	TR19317	1	21	161	181	AUUUUGGGACGGAGGGAGUAC	GUACUCCCUCCGUUCCAAAAU	Cleavage
ta-miR2019a	TR19302	1	21	160	180	AUUUUGGGACGGAGGGAGUAC	GUACUCCCUCCGUUCCAAAAU	Cleavage
ta-miR2019a	TR37078	1	21	1272	1292	AUUUUGGGACGGAGGGAGUAC	AUACUCCCUCCGUCUCAAAAU	Cleavage
ta-miR2019a	TR34927	1	21	368	388	AUUUUGGGACGGAGGGAGUAC	AUACUCCCUCCGUCUCAAAAU	Cleavage
ta-miR2019a	TR39025	1	21	677	697	AUUUUGGGACGGAGGGAGUAC	AUACUCCCUCCGUUCCAAAAU	Cleavage
ta-miR2019a	TR8618	1	21	65	85	AUUUUGGGACGGAGGGAGUAC	AUACUCCCUCUGUCCCAAAAU	Cleavage
ta-miR2019a	TR42755	1	21	379	399	AUUUUGGGACGGAGGGAGUAC	UUACUCUCUCCGUCCCAAAAU	Cleavage
ta-miR2019a	TR29119	1	21	189	209	AUUUUGGGACGGAGGGAGUAC	UUACUCCCUCCGUUCCAAAAU	Cleavage
ta-miR2019a	TR24337	1	21	51	71	AUUUUGGGACGGAGGGAGUAC	AUAUUCCCUCCGUCCCAAAAU	Cleavage
ta-miR2019a	TR28933	1	21	186	206	AUUUUGGGACGGAGGGAGUAC	CUACUCCCUCCGUUCCAAAAU	Cleavage
ta-miR2019a	TR1986	1	21	390	410	AUUUUGGGACGGAGGGAGUAC	CUACUCCCUCCGUUCCAAAAU	Cleavage
ta-miR2019a	TR40628	1	21	318	338	AUUUUGGGACGGAGGGAGUAC	AUGCUCCCUCCGUCCCAAAAU	Cleavage
ta-miR2019a	TR37184	1	21	359	379	AUUUUGGGACGGAGGGAGUAC	AUACUCCUUCCGUCCCAAAAU	Cleavage
ta-miR2019a	TR19912	1	21	327	347	AUUUUGGGACGGAGGGAGUAC	UUACUCCCUCCGUUCCAAAAU	Cleavage
ta-miR2019a	TR37097	1	21	341	361	AUUUUGGGACGGAGGGAGUAC	UUACUUCCUCCGUCCCAAAAU	Cleavage
ta-miR2019a	TR41897	1	21	241	261	AUUUUGGGACGGAGGGAGUAC	CUACUCCCUCCGUUCCAAAAU	Cleavage
ta-miR2025a	TR14189	1	21	142	162	UAUUUCCGGACGGAGGGAGUA	UACUCCCUUCGUCCGGAAAUA	Cleavage
ta-miR2025a	TR1826	1	21	82	102	UAUUUCCGGACGGAGGGAGUA	UACUCCCUCCGUCUGGAAAUA	Cleavage
ta-miR2026a	TR36434	1	21	15	35	UACUCCCUCCGUUCGGAAUUA	UAAUUCCGGACGGAGGGAGUA	Cleavage
ta-miR2027	TR40367	1	21	62	82	ACUCCCUCCGUCCGGAAAUAC	GUAUUUUCGGACGGAGGGAGU	Cleavage
ta-miR2027	TR31208	1	21	78	98	ACUCCCUCCGUCCGGAAAUAC	GUAUUUUCGGACGGAGGGAGU	Cleavage
ta-miR2027	Traes_2AL_24A1BF00C.1	1	21	33	53	ACUCCCUCCGUCCGGAAAUAC	GUAUUUUCGGACGGAGGGAGU	Cleavage
ta-miR2027	TR38767	1	20	1	20	ACUCCCUCCGUCCGGAAAUA	UAUUUUCGGACGGAGGGAGU	Cleavage
ta-miR2028a	TR24256	1	21	35	55	CAAGAAUUUUGGGACGGAGGU	UCCUCCGUCCCAAAAUUUUUG	Cleavage
ta-miR2028a	TR24609	1	21	787	807	CAAGAAUUUUGGGACGGAGGU	CCCUCUGUCCCAAAAUUCUUG	Cleavage
ta-miR2028a	TR38515	1	21	780	800	CAAGAAUUUUGGGACGGAGGU	UCCUCUGUCCCAAAAUUCUUG	Cleavage
ta-miR2029a	TR36434	1	21	14	34	ACUCCCUCCGUUCGGAAUUAC	UUAAUUCCGGACGGAGGGAGU	Cleavage
ta-miR2030a	TR37435	1	23	412	434	UGAUGACAAGUAUUUUCGGACGG	CCGUCCGGAAAUACUUGUCAUCA	Cleavage
ta-miR2030a	TR23306	1	23	859	881	UGAUGACAAGUAUUUUCGGACGG	CCGUCCGGAAAUACUUGUCAUCA	Cleavage
ta-miR2030a	TR3334	1	23	125	147	UGAUGACAAGUAUUUUCGGACGG	UCGUCCGGAAAUACUUGUCAUCA	Cleavage
ta-miR2030a	TR25241	1	23	387	409	UGAUGACAAGUAUUUUCGGACGG	CCAUCCGGAAAUACUUGUCAUCA	Cleavage
ta-miR2031a	TR37495	1	23	418	440	AGACAAAUAUUUAGGAACGGAGG	CCUUCGUUCCUAAAUAUUUGUCU	Cleavage
ta-miR2031a	TR24687	1	23	364	386	AGACAAAUAUUUAGGAACGGAGG	CCUCUGUUCCUAAAUAUUUGUCU	Cleavage
ta-miR2031a	TR14835	1	23	355	377	AGACAAAUAUUUAGGAACGGAGG	CCUCUGUUCCUAAAUAUUUGUCU	Cleavage
ta-miR2031a	TR1124	1	23	118	140	AGACAAAUAUUUAGGAACGGAGG	CCUCCGUUUCUAAAUAUUUGUCU	Cleavage
ta-miR2031a	TR19897	1	23	173	195	AGACAAAUAUUUAGGAACGGAGG	CCUCUGUUCCUAAAUAUUUGUCU	Cleavage
ta-miR2031a	TR19890	1	23	172	194	AGACAAAUAUUUAGGAACGGAGG	CCUCUGUUCCUAAAUAUUUGUCU	Cleavage
ta-miR2036a	TR43687	1	24	135	158	GUUCUUAUAUUAUGGGACGGAGGG	CCCUCCGUCCCAUAAUAUAAGAGC	Cleavage
ta-miR2036a	TR43687	1	24	101	124	GUUCUUAUAUUAUGGGACGGAGGG	CCCCCCGUCCCAUAAUAUAAGAGC	Cleavage
ta-miR2036a	TR32606	1	24	462	485	GUUCUUAUAUUAUGGGACGGAGGG	CCCUCCGUCCCAUAAUAUAAGAGC	Cleavage
ta-miR2036a	TR40172	1	24	518	541	GUUCUUAUAUUAUGGGACGGAGGG	CCCUCCGUCCCAUAAUAUGAGAAC	Cleavage
ta-miR2036a	TR42939	1	24	388	411	GUUCUUAUAUUAUGGGACGGAGGG	CCCUCCGUCCCAUAAUAUGAGAAC	Cleavage
ta-miR2036a	Traes_4AL_C55D89913.1	1	24	9	32	GUUCUUAUAUUAUGGGACGGAGGG	CCCUCCGUCCCAUAAUAUAAGAGC	Cleavage
ta-miR2037a	TR21971	1	24	622	645	CUCUUAUAUUAUGGGACGGAGGGA	UUCCUUCGUCCCAUAAUAUAAGAG	Cleavage
ta-miR2037a	TR41403	1	24	417	440	CUCUUAUAUUAUGGGACGGAGGGA	UACCUUCGUCCCAUAAUAUAAGAG	Cleavage
ta-miR2041a	TR37435	1	23	409	431	UGACAAGUAUUUUCGGACGGAGG	CCUCCGUCCGGAAAUACUUGUCA	Cleavage
ta-miR2041a	TR24895	1	23	21	43	UGACAAGUAUUUUCGGACGGAGG	CCUCCGUCCGAAAAUAUUUGUCA	Cleavage
ta-miR2041a	TR23306	1	23	856	878	UGACAAGUAUUUUCGGACGGAGG	CCUCCGUCCGGAAAUACUUGUCA	Cleavage
ta-miR2042a	TR35936	1	23	1585	1607	UAUAUUAUGGGACGGAGGGAGUA	UACUCCCUCCGUCCCGUAAUAUA	Cleavage
ta-miR2042a	TR42939	1	23	384	406	UAUAUUAUGGGACGGAGGGAGUA	UACUCCCUCCGUCCCAUAAUAUG	Cleavage
ta-miR2042a	TR36059	1	23	203	225	UAUAUUAUGGGACGGAGGGAGUA	UACUCCCUCCGUCCCAUAAUGUA	Cleavage
ta-miR2042a	TR40172	1	23	514	536	UAUAUUAUGGGACGGAGGGAGUA	UACUCCCUCCGUCCCAUAAUAUG	Cleavage
ta-miR2042a	TR38099	1	23	746	768	UAUAUUAUGGGACGGAGGGAGUA	UACUCCCUCUGUCCCAUAAUAUA	Cleavage
ta-miR2042a	TR32510	1	23	402	424	UAUAUUAUGGGACGGAGGGAGUA	UACUCCCUCCGUCCCAUAAUGUA	Cleavage
ta-miR2042a	TR395	1	23	106	128	UAUAUUAUGGGACGGAGGGAGUA	UACUCCCUCCGUCUCAUAAUAUA	Cleavage
ta-miR2042a	TR1901	1	23	155	177	UAUAUUAUGGGACGGAGGGAGUA	UACUCCCUCCGUCCCAUAAUGUA	Cleavage
ta-miR2042a	TR24552	1	23	5	27	UAUAUUAUGGGACGGAGGGAGUA	UAGUCUCUCCGUCCCAUAAUAUA	Cleavage
ta-miR2043a	TR34686	1	23	213	235	CUCUGUCCCAUAAUGUAAGACGU	ACGUCUUACAUUAUGGGACGGAG	Cleavage
ta-miR2043a	TR38236	1	23	654	676	CUCUGUCCCAUAAUGUAAGACGU	ACGUCUUAUAUUAUGGGACAGAG	Cleavage
ta-miR2043a	TR41278	1	23	30	52	CUCUGUCCCAUAAUGUAAGACGU	ACAUCUUAUAUUAUGGGACAGAG	Cleavage
ta-miR2043a	TR25035	1	23	699	721	CUCUGUCCCAUAAUGUAAGACGU	ACAUCUUAUAUUAUGGGACAGAG	Cleavage
ta-miR2044a	TR37435	1	23	416	438	AUUUUGAUGACAAGUAUUUUCGG	CCGGAAAUACUUGUCAUCAAAAU	Cleavage
ta-miR2044a	TR25241	1	23	391	413	AUUUUGAUGACAAGUAUUUUCGG	CCGGAAAUACUUGUCAUCAAAAU	Cleavage
ta-miR2044a	TR3334	1	23	129	151	AUUUUGAUGACAAGUAUUUUCGG	CCGGAAAUACUUGUCAUCAAAAU	Cleavage
ta-miR2044a	Traes_1BL_8E4911A3C.1	1	23	385	407	AUUUUGAUGACAAGUAUUUUCGG	AAGAAAAUAUUUGUCAUCAAAAU	Cleavage
ta-miR2045a	TR14189	1	23	142	164	AGUAUUUCCGGACGGAGGGAGUA	UACUCCCUUCGUCCGGAAAUACU	Cleavage
ta-miR2045a	TR24181	1	23	46	68	AGUAUUUCCGGACGGAGGGAGUA	UACUCCCUCCGUCCGGAAAUAUU	Cleavage
ta-miR2046a	TR1536	1	21	248	268	UUAUAUUAGUUUACAGAGGGA	UCCCUCUGUAAACUAAUAUGA	Cleavage
ta-miR2050a	TR28933	1	21	187	207	UAUUUUGGAACGGAGGGAGUA	UACUCCCUCCGUUCCAAAAUG	Cleavage
ta-miR2050a	TR5346	1	21	176	196	UAUUUUGGAACGGAGGGAGUA	UACUCCCUCUGUUCCAAAAUA	Cleavage
ta-miR2050a	TR4105	1	21	51	71	UAUUUUGGAACGGAGGGAGUA	UACUCCCUCCGUUCCGAAAUA	Cleavage
ta-miR2050a	TR37033	1	21	331	351	UAUUUUGGAACGGAGGGAGUA	UACUCCUUCCGUUCCAAAAUA	Cleavage
ta-miR2050a	TR3428	1	21	5	25	UAUUUUGGAACGGAGGGAGUA	UACUCCCUCCGUUCCGAAAUA	Cleavage
ta-miR2050a	TR5161	1	21	141	161	UAUUUUGGAACGGAGGGAGUA	UACUCCUUCCGUUCCAAAAUA	Cleavage
ta-miR2050a	TR34770	1	21	147	167	UAUUUUGGAACGGAGGGAGUA	UACUCCCUCCGUUUCAAAAUA	Cleavage
ta-miR2051a	TR1536	1	21	247	267	UAUAUUAGUUUACAGAGGGAG	CUCCCUCUGUAAACUAAUAUG	Cleavage
ta-miR2053a	TR3949	1	21	112	132	AAUGUAAGACGUUUUUUGACA	UGUCAAAAAACGUCUUAUAUU	Cleavage
ta-miR2053a	TR37495	1	21	640	660	AAUGUAAGACGUUUUUUGACA	UGUCAAAAAACGUCUUAUAUU	Cleavage
ta-miR2058a	TR24099	1	24	170	193	AAAAUAAGUGACUCAAUUUUGUAC	GUACAAAGUUGAGUCACUUAUUUU	Cleavage
ta-miR2058a	TR37495	1	24	674	697	AAAAUAAGUGACUCAAUUUUGUAC	GGACAAAGUUGAGUCACUUAUUUU	Cleavage
ta-miR2059a	TR14189	1	23	147	169	UGACAAGUAUUUCCGGACGGAGG	CCUUCGUCCGGAAAUACUUGUCA	Cleavage
ta-miR2059a	TR3334	1	23	122	144	UGACAAGUAUUUCCGGACGGAGG	CCUUCGUCCGGAAAUACUUGUCA	Cleavage
ta-miR2059a	TR24181	1	23	51	73	UGACAAGUAUUUCCGGACGGAGG	CCUCCGUCCGGAAAUAUUUGUCA	Cleavage
ta-miR2061a	TR43091	1	22	386	407	UUUCUGCGACAAGUAAUUCCGA	CCGGAAUUACUUGUUGCAGAAA	Cleavage
ta-miR2063a	TR39791	1	22	346	367	AUAAUAUAAGAACGUUUUUGAC	GUCAAAAACGUUUUUAUAUUAU	Cleavage
ta-miR2063a	TR2771	1	22	1	22	AUAAUAUAAGAACGUUUUUGAC	GUUAAAAACGUUCUUAUAUUAU	Cleavage
ta-miR2065a	TR43621	1	21	745	765	UUAUAUUUAGGAAUGGAGGGA	UCCCUCCGUUCCUAAAUAUAA	Cleavage
ta-miR2065a	TR36907	1	21	899	919	UUAUAUUUAGGAAUGGAGGGA	UCCCUCCGUUCCUAAAUAUAA	Cleavage
ta-miR2065a	TR23897	1	21	589	609	UUAUAUUUAGGAAUGGAGGGA	UCCCUCCGUUCCUAAAUAUAA	Cleavage
ta-miR2065a	TR505	1	21	305	325	UUAUAUUUAGGAAUGGAGGGA	UCCCUCCGUUCCUAAAUAUAA	Cleavage
ta-miR2065a	TR34927	1	21	263	283	UUAUAUUUAGGAAUGGAGGGA	UCCCUCCGUUCCUAAAUAUAA	Cleavage
ta-miR2065a	Traes_3DS_D42FCD586.1	1	21	782	802	UUAUAUUUAGGAAUGGAGGGA	UCCCUCCGUUCCUAAAUAUAA	Cleavage
ta-miR2065a	TR43567	1	21	472	492	UUAUAUUUAGGAAUGGAGGGA	UCCCUCCGUUCCUAAAUAUAA	Cleavage
ta-miR2065a	TR43499	1	21	172	192	UUAUAUUUAGGAAUGGAGGGA	UCCCUCCAUUCCUAAAUGUAA	Cleavage
ta-miR2065a	TR25700	1	21	93	113	UUAUAUUUAGGAAUGGAGGGA	UCCCUCCGUUCCUAAAUAUAA	Cleavage
ta-miR2065a	TR27980	1	21	406	426	UUAUAUUUAGGAAUGGAGGGA	UCCCUCCGUUCCUAAAUAUAA	Cleavage
ta-miR2065a	TR5297	1	21	407	427	UUAUAUUUAGGAAUGGAGGGA	UCCCUCCGUUCCUAAAUAUAA	Cleavage
ta-miR2065a	TR9509	1	21	64	84	UUAUAUUUAGGAAUGGAGGGA	UCCCUCCGUUCCUAAAUAUAA	Cleavage
ta-miR2065a	TR32609	1	21	39	59	UUAUAUUUAGGAAUGGAGGGA	UCUCUCCAUUCCUAAAUAUAA	Cleavage
ta-miR2065a	TR37296	1	21	309	329	UUAUAUUUAGGAAUGGAGGGA	UCCCUCCAUUUCUAAAUAUAA	Cleavage
ta-miR2065a	TR40468	1	21	389	409	UUAUAUUUAGGAAUGGAGGGA	UCCCUCCGUUCCUAAAUAUAA	Cleavage
ta-miR2065a	TR21838	1	21	165	185	UUAUAUUUAGGAAUGGAGGGA	UCCCUCCGUUCCUAAAUAUAA	Cleavage
ta-miR2065a	TR5294	1	21	120	140	UUAUAUUUAGGAAUGGAGGGA	UCCCUCCGUUCCUAAAUAUAA	Cleavage
ta-miR2065a	TR39621	1	21	284	304	UUAUAUUUAGGAAUGGAGGGA	UCUCUCCAUUCCUAAAUAUAA	Cleavage
ta-miR2065a	TR434	1	21	31	51	UUAUAUUUAGGAAUGGAGGGA	UCCCUCCAUUUCUAAAUAUAA	Cleavage
ta-miR2065a	TR19929	1	21	90	110	UUAUAUUUAGGAAUGGAGGGA	UCCCUCCGUUCCUAAAUAUAA	Cleavage
ta-miR2065a	TR19936	1	21	88	108	UUAUAUUUAGGAAUGGAGGGA	UCCCUCCGUUCCUAAAUAUAA	Cleavage
ta-miR2065a	TR19187	1	21	85	105	UUAUAUUUAGGAAUGGAGGGA	UCCCUCCGUUCCUAAAUAUAA	Cleavage
ta-miR2065a	TR3641	1	21	113	133	UUAUAUUUAGGAAUGGAGGGA	UCCCUCCGUUCCUAAAUAUAA	Cleavage
ta-miR2067	TR34770	1	21	151	171	CACUUAUUUUGAGACGGAGGG	CCCUCCGUUUCAAAAUAAGUG	Cleavage
ta-miR2067	TR17746	1	21	321	341	CACUUAUUUUGAGACGGAGGG	CCCUUCGUCUCAAAAUAAGUG	Cleavage
ta-miR2069a	TR5161	1	21	142	162	CUAUUUUGGAACGGAGGGAGU	ACUCCUUCCGUUCCAAAAUAG	Cleavage
ta-miR2069a	TR37033	1	21	332	352	CUAUUUUGGAACGGAGGGAGU	ACUCCUUCCGUUCCAAAAUAG	Cleavage
ta-miR2072a	TR35936	1	21	1584	1604	AUUAUGGGACGGAGGGAGUAG	CUACUCCCUCCGUCCCGUAAU	Cleavage
ta-miR2072a	TR43312	1	21	579	599	AUUAUGGGACGGAGGGAGUAG	CUACUUCCUCCGUCCCAUAAU	Cleavage
ta-miR2072a	TR42107	1	21	282	302	AUUAUGGGACGGAGGGAGUAG	CUACUCCCUCCGUUCCAUAAU	Cleavage
ta-miR2072a	TR38099	1	21	745	765	AUUAUGGGACGGAGGGAGUAG	UUACUCCCUCUGUCCCAUAAU	Cleavage
ta-miR2072a	TR39356	1	21	522	542	AUUAUGGGACGGAGGGAGUAG	UUACUCCCUCCGUUCCAUAAU	Cleavage
ta-miR2072a	TR40162	1	21	99	119	AUUAUGGGACGGAGGGAGUAG	GUACUCCCUCCGUUCCAUAAU	Cleavage
ta-miR2072a	TR35547	1	21	498	518	AUUAUGGGACGGAGGGAGUAG	AUACUCCCUCCGUUCCAUAAU	Cleavage
ta-miR2072a	TR26236	1	21	151	171	AUUAUGGGACGGAGGGAGUAG	GUACUCCCUCUGUCCCAUAAU	Cleavage
ta-miR2072a	Traes_3B_89B839481.1	1	21	595	615	AUUAUGGGACGGAGGGAGUAG	GUACUCCCUCCGUUCCAUAAU	Cleavage
ta-miR2072a	TR41309	1	21	332	352	AUUAUGGGACGGAGGGAGUAG	GUACUCCCUCUGUCCCAUAAU	Cleavage
ta-miR2072a	TR395	1	21	105	125	AUUAUGGGACGGAGGGAGUAG	GUACUCCCUCCGUCUCAUAAU	Cleavage
ta-miR2078	TR38099	1	21	751	771	UCUUAUAUUGUGGGACAGAGG	CCUCUGUCCCAUAAUAUAAGA	Cleavage
ta-miR2078	TR26125	1	21	306	326	UCUUAUAUUGUGGGACAGAGG	ACUCUGUCUCACAAUAUAAGA	Cleavage
ta-miR2080	TR741	1	21	139	159	UCGGAAUUACUUGUCGCGGAA	UUCUGCGACAAGUAAUUCCGA	Cleavage
ta-miR2081	TR12707	1	21	259	279	UCUGCGACGAGUAAUUUGGAA	UUUCAAAUUACUCGUCGCAGA	Cleavage
tae-miR1118a	TR39356	1	23	526	548	CACUACAUUAUGGAAUGGAGGGA	UCCCUCCGUUCCAUAAUGUAGUG	Cleavage
tae-miR1118a	TR39356	1	24	527	550	CGCACUACAUUGUGGAACGGAGGA	CCCUCCGUUCCAUAAUGUAGUGCG	Cleavage
tae-miR1121a	TR23801	1	22	106	127	AGUAGUGAUCUAAACGCUCUUA	UAAGAGUGUUUAGAUCACUACU	Cleavage
tae-miR1121a	TR43839	1	22	21	42	AGUAGUGAUCUAAACGCUCUUA	UAAGAGUGUUUAGAUCACUACU	Cleavage
tae-miR1121a	TR38275	1	22	681	702	AGUAGUGAUCUAAACGCUCUUA	UAAGAGCGUUUAGAUCAUUACU	Cleavage
tae-miR1121a	TR4698	1	20	1	20	AGUAGUGAUCUAAACGCUCU	AGAGCGUUUAGAUCACUAUU	Cleavage
tae-miR1121a	TR4699	1	20	1	20	AGUAGUGAUCUAAACGCUCU	AGAGCGUUUAGAUCACUAUU	Cleavage
tae-miR1122a	TR38515	1	20	812	831	UAGAUACAUCCGUAUCUAGA	UCUAGAUAUGGAUGUAUCUA	Cleavage
tae-miR1126a	TR40875	1	21	35	55	UCAAUAUGGACUAUAUACGGA	CCCGUAUGUAGUCCAUAUUGA	Cleavage
tae-miR1130a	TR25088	1	23	189	211	CCUCCGUCUCGUAAUGUAAGACG	AGUCUUACAUUAUGAGACGGAGG	Cleavage
tae-miR1130a	TR41544	1	21	18	38	UCCGUCCCAUAAUGUAAGACG	CGUCUUAUAUUAUGGGACGGA	Cleavage
tae-miR1132a	TR5161	1	21	143	163	UCUAUUUUGGAACGGAGGGAG	CUCCUUCCGUUCCAAAAUAGA	Cleavage
tae-miR1132a	TR37033	1	21	333	353	UCUAUUUUGGAACGGAGGGAG	CUCCUUCCGUUCCAAAAUAGA	Cleavage
tae-miR1436a	TR35936	1	21	1587	1607	UAUAUUAUGGGACGGAGGGAG	CUCCCUCCGUCCCGUAAUAUA	Cleavage
tae-miR1436a	TR42939	1	21	386	406	UAUAUUAUGGGACGGAGGGAG	CUCCCUCCGUCCCAUAAUAUG	Cleavage
tae-miR1436a	TR36059	1	21	205	225	UAUAUUAUGGGACGGAGGGAG	CUCCCUCCGUCCCAUAAUGUA	Cleavage
tae-miR1436a	TR40172	1	21	516	536	UAUAUUAUGGGACGGAGGGAG	CUCCCUCCGUCCCAUAAUAUG	Cleavage
tae-miR1436a	TR38099	1	21	748	768	UAUAUUAUGGGACGGAGGGAG	CUCCCUCUGUCCCAUAAUAUA	Cleavage
tae-miR1436a	TR32510	1	21	404	424	UAUAUUAUGGGACGGAGGGAG	CUCCCUCCGUCCCAUAAUGUA	Cleavage
tae-miR1436a	TR395	1	21	108	128	UAUAUUAUGGGACGGAGGGAG	CUCCCUCCGUCUCAUAAUAUA	Cleavage
tae-miR1436a	TR1901	1	21	157	177	UAUAUUAUGGGACGGAGGGAG	CUCCCUCCGUCCCAUAAUGUA	Cleavage
tae-miR1436a	TR24552	1	21	7	27	UAUAUUAUGGGACGGAGGGAG	GUCUCUCCGUCCCAUAAUAUA	Cleavage
tae-miR1439a	TR3428	1	21	4	24	AUUUUGGAACGGAGGGAGUAA	UUACUCCCUCCGUUCCGAAAU	Cleavage
tae-miR1439a	TR34770	1	21	146	166	AUUUUGGAACGGAGGGAGUAA	GUACUCCCUCCGUUUCAAAAU	Cleavage
tae-miR1439a	TR5161	1	21	140	160	AUUUUGGAACGGAGGGAGUAA	GUACUCCUUCCGUUCCAAAAU	Cleavage
tae-miR1439a	TR37033	1	21	330	350	AUUUUGGAACGGAGGGAGUAA	CUACUCCUUCCGUUCCAAAAU	Cleavage
tae-miR1439a	TR4105	1	21	50	70	AUUUUGGAACGGAGGGAGUAA	AUACUCCCUCCGUUCCGAAAU	Cleavage
tae-miR1439a	TR5346	1	21	175	195	AUUUUGGAACGGAGGGAGUAA	AUACUCCCUCUGUUCCAAAAU	Cleavage
tae-miR1439a	TR27767	1	21	260	280	AUUUUGGAACGGAGGGAGUAA	CUACUCCCUCCGUUCCGAAAU	Cleavage
tae-miR156l	Traes_7DS_DBB29C7CD.1	1	20	360	379	UGACAGAAGAGAGGGAGCAC	GUGCUCUCUCUCUUCUGUCA	Cleavage
tae-miR156l	Traes_7AS_FE67F9E86.1	1	20	359	378	UGACAGAAGAGAGGGAGCAC	GUGCUCUCUCUCUUCUGUCA	Cleavage
tae-miR156l	Traes_6BS_542961EA4.1	1	20	284	303	UGACAGAAGAGAGGGAGCAC	GUGCUCUCUCUCUUCUGUCA	Cleavage
tae-miR156l	Traes_5DL_1272B4BAC.1	1	20	506	525	UGACAGAAGAGAGGGAGCAC	GUGCUCUCUCUCUUCUGUCA	Cleavage
tae-miR156l	Traes_5BL_96FDFC152.1	1	20	509	528	UGACAGAAGAGAGGGAGCAC	GUGCUCUCUCUCUUCUGUCA	Cleavage
tae-miR156l	Traes_6AS_32A35158A.1	1	20	737	756	UGACAGAAGAGAGGGAGCAC	GUGCUCUCUCUCUUCUGUCA	Cleavage
tae-miR156l	Traes_5BL_96D5EA4EE.1	1	20	806	825	UGACAGAAGAGAGGGAGCAC	GUGCUCUCUCUCUUCUGUCA	Cleavage
tae-miR1863a	TR24028	1	24	337	360	AGCUCUGAUACCAUGUAGAACUGC	ACACUUCUACAUGGUAUCAGAGUU	Cleavage
tae-miR2017a	TR35555	1	20	563	582	CUUAUGCAACGUCUGAGGAU	AUCCUCAGACGUUGCAUGAG	Cleavage
tae-miR2033a	TR38486	1	21	821	841	UAUUUCUUUACAGAGGGAGUA	UACUCUCUCUGUAAAGAAAUA	Cleavage
tae-miR319b	Traes_1AL_041EBB4A6.1	1	20	488	507	UUGGAGUGAAGGGAGCUCCA	UGGAGCUCCCUUCAUUCCAA	Cleavage
tae-miR319b	Traes_1DL_25540DE53.1	1	20	512	531	UUGGAGUGAAGGGAGCUCCA	UGGAGCUCCCUUCAUUCCAA	Cleavage
tae-miR319b	Traes_1AL_041EBB4A6.1	1	20	488	507	UUGGAGUGAAGGGAGCUCCA	UGGAGCUCCCUUCAUUCCAA	Cleavage
tae-miR319b	Traes_1DL_25540DE53.1	1	20	512	531	UUGGAGUGAAGGGAGCUCCA	UGGAGCUCCCUUCAUUCCAA	Cleavage
tae-miR319g	TR31693	1	21	96	116	UUUGGACUGAAGGGAGCUCCU	GGGAGCUCCCUUCAGUCCAAG	Cleavage
tae-miR444b	Traes_7AL_6639D50381.1	1	21	507	527	UGCAGUUGCUGCCUCAAGCUU	GAGCUUGAGGCAGCAGCUGCA	Cleavage
tae-miR818a	TR43687	1	21	137	157	UUCUUAUAUUAUGGGACGGAG	CUCCGUCCCAUAAUAUAAGAG	Cleavage
tae-miR818a	TR32606	1	21	464	484	UUCUUAUAUUAUGGGACGGAG	CUCCGUCCCAUAAUAUAAGAG	Cleavage
tae-miR818a	TR35749	1	21	515	535	UUCUUAUAUUAUGGGACGGAG	CUCCGUCCCAUAAUAUAAGAG	Cleavage
tae-miR818a	TR40172	1	21	520	540	UUCUUAUAUUAUGGGACGGAG	CUCCGUCCCAUAAUAUGAGAA	Cleavage
tae-miR818a	Traes_7AL_955F54182.1	1	21	1142	1162	UUCUUAUAUUAUGGGACGGAG	CUCCGUCCCAUAAUAUAAGAG	Cleavage
tae-miR818a	TR42939	1	21	390	410	UUCUUAUAUUAUGGGACGGAG	CUCCGUCCCAUAAUAUGAGAA	Cleavage
tae-miR818a	Traes_4AL_C55D89913.1	1	21	11	31	UUCUUAUAUUAUGGGACGGAG	CUCCGUCCCAUAAUAUAAGAG	Cleavage
tae-miR818c	TR41403	1	21	420	440	CUCUUAUAUUAUGGGACGGAG	CUUCGUCCCAUAAUAUAAGAG	Cleavage
tae-miR818c	TR21971	1	21	625	645	CUCUUAUAUUAUGGGACGGAG	CUUCGUCCCAUAAUAUAAGAG	Cleavage
ta-miR003a	TR42906	1	21	171	191	AUAAAAGGGGAUGUAUCUAGA	UCUAGAUACAUCUUCUUUUAU	Cleavage
ta-miR003a	TR24869	1	21	438	458	AUAAAAGGGGAUGUAUCUAGA	UCUAGAUACAUCUUCUUUUAU	Cleavage
ta-miR003a	TR37741	1	21	4	24	AUAAAAGGGGAUGUAUCUAGA	UCUAGAUACAUCCCUUUUUGU	Cleavage
ta-miR003a	TR24868	1	21	352	372	AUAAAAGGGGAUGUAUCUAGA	UCUAGAUACAUCUUCUUUUAU	Cleavage
ta-miR003a	TR42906	1	21	171	191	AUAAAAGGGGAUGUAUCUAGA	UCUAGAUACAUCUUCUUUUAU	Cleavage
ta-miR003a	TR24869	1	21	438	458	AUAAAAGGGGAUGUAUCUAGA	UCUAGAUACAUCUUCUUUUAU	Cleavage
ta-miR003a	TR37741	1	21	4	24	AUAAAAGGGGAUGUAUCUAGA	UCUAGAUACAUCCCUUUUUGU	Cleavage
ta-miR003a	TR24868	1	21	352	372	AUAAAAGGGGAUGUAUCUAGA	UCUAGAUACAUCUUCUUUUAU	Cleavage
ta-miR004a	TR36353	1	20	103	122	UCACAAAUAUAAGAUGUUCU	UGAACAUCUUAUAUUUGUGA	Cleavage
ta-miR004a	TR11801	1	20	147	167	UCACAAAUAUAAGAUG-UUCU	AGAAACAUCUUAUAUUUGUGA	Cleavage
ta-miR004a	TR41101	1	20	1451	1470	UCACAAAUAUAAGAUGUUCU	AAAACAUCUUAUAUUUGUGA	Cleavage
ta-miR004a	TR43652	1	20	546	565	UCACAAAUAUAAGAUGUUCU	AAAACAUCUUAUAUUUGUGA	Cleavage
ta-miR004a	TR43639	1	20	503	522	UCACAAAUAUAAGAUGUUCU	AAAACAUCUUAUAUUUGUGA	Cleavage
ta-miR004a	TR3960	1	20	190	209	UCACAAAUAUAAGAUGUUCU	AAAACAUCUUAUAUUUGUGA	Cleavage
ta-miR004a	TR36353	1	20	103	122	UCACAAAUAUAAGAUGUUCU	UGAACAUCUUAUAUUUGUGA	Cleavage
ta-miR004a	TR11801	1	20	147	167	UCACAAAUAUAAGAUG-UUCU	AGAAACAUCUUAUAUUUGUGA	Cleavage
ta-miR004a	TR41101	1	20	1451	1470	UCACAAAUAUAAGAUGUUCU	AAAACAUCUUAUAUUUGUGA	Cleavage
ta-miR004a	TR43652	1	20	546	565	UCACAAAUAUAAGAUGUUCU	AAAACAUCUUAUAUUUGUGA	Cleavage
ta-miR004a	TR43639	1	20	503	522	UCACAAAUAUAAGAUGUUCU	AAAACAUCUUAUAUUUGUGA	Cleavage
ta-miR004a	TR3960	1	20	190	209	UCACAAAUAUAAGAUGUUCU	AAAACAUCUUAUAUUUGUGA	Cleavage
ta-miR004a	TR36353	1	20	103	122	UCACAAAUAUAAGAUGUUCU	UGAACAUCUUAUAUUUGUGA	Cleavage
ta-miR004a	TR11801	1	20	147	167	UCACAAAUAUAAGAUG-UUCU	AGAAACAUCUUAUAUUUGUGA	Cleavage
ta-miR004a	TR41101	1	20	1451	1470	UCACAAAUAUAAGAUGUUCU	AAAACAUCUUAUAUUUGUGA	Cleavage
ta-miR004a	TR43652	1	20	546	565	UCACAAAUAUAAGAUGUUCU	AAAACAUCUUAUAUUUGUGA	Cleavage
ta-miR004a	TR43639	1	20	503	522	UCACAAAUAUAAGAUGUUCU	AAAACAUCUUAUAUUUGUGA	Cleavage
ta-miR004a	TR3960	1	20	190	209	UCACAAAUAUAAGAUGUUCU	AAAACAUCUUAUAUUUGUGA	Cleavage
ta-miR005a	TR4485	1	21	33	53	UAAUGUAAGACGUUUUUUGAC	GUCAAAAGACGUCUUAUAUUA	Cleavage
ta-miR005a	TR25075	1	21	145	165	UAAUGUAAGACGUUUUUUGAC	GUCAAAAAACAUCUUACAUUA	Translation
ta-miR005a	TR4485	1	21	33	53	UAAUGUAAGACGUUUUUUGAC	GUCAAAAGACGUCUUAUAUUA	Cleavage
ta-miR005a	TR25075	1	21	145	165	UAAUGUAAGACGUUUUUUGAC	GUCAAAAAACAUCUUACAUUA	Translation
ta-miR005a	TR4485	1	21	33	53	UAAUGUAAGACGUUUUUUGAC	GUCAAAAGACGUCUUAUAUUA	Cleavage
ta-miR005a	TR25075	1	21	145	165	UAAUGUAAGACGUUUUUUGAC	GUCAAAAAACAUCUUACAUUA	Translation
ta-miR005a	TR4485	1	21	33	53	UAAUGUAAGACGUUUUUUGAC	GUCAAAAGACGUCUUAUAUUA	Cleavage
ta-miR005a	TR25075	1	21	145	165	UAAUGUAAGACGUUUUUUGAC	GUCAAAAAACAUCUUACAUUA	Translation
ta-miR008a	TR35942	1	21	616	636	AUACUUGUCGAAGAAAUGGAU	AUCCAUUUCUCCGACAAGUAU	Translation
ta-miR008a	TR35942	1	21	208	228	AUACUUGUCGAAGAAAUGGAU	GUCCAUUUCUCCGACAAGUAU	Translation
ta-miR010a	TR2196	1	21	189	209	AGACACUUACUUUGGGACGGA	UCCGUCCCAAAAUAAGUGUCU	Translation
ta-miR010a	TR39990	1	21	72	92	AGACACUUACUUUGGGACGGA	UCCGUCCCAAAAUAAGUGUCU	Translation
ta-miR010a	TR36171	1	21	326	346	AGACACUUACUUUGGGACGGA	UCCGUCCCAAACUAAGUGUCU	Translation
ta-miR010a	TR32507	1	21	322	342	AGACACUUACUUUGGGACGGA	UCCGUCCCAAAAUAAGUGUCU	Translation
ta-miR010a	TR37472	1	21	421	441	AGACACUUACUUUGGGACGGA	UCCGUCCCAAAAUAAGUGUCU	Translation
ta-miR010a	TR36565	1	21	279	299	AGACACUUACUUUGGGACGGA	UCCGUCCCAAAAUAAGUGUCU	Translation
ta-miR010a	TR42755	1	21	387	407	AGACACUUACUUUGGGACGGA	UCCGUCCCAAAAUAAGUGUCU	Translation
ta-miR013a	TR26424	1	21	378	398	AGACUUAUAUUUAGAAACGGA	UUCGUUUUUAAAUAUAAGUCU	Cleavage
ta-miR013a	TR38487	1	21	989	1009	AGACUUAUAUUUAGAAACGGA	UCCGUUCCUAAAUAUAAGUCU	Cleavage
ta-miR013a	TR43621	1	21	749	769	AGACUUAUAUUUAGAAACGGA	UCCGUUCCUAAAUAUAAGUCU	Cleavage
ta-miR013a	TR36907	1	21	903	923	AGACUUAUAUUUAGAAACGGA	UCCGUUCCUAAAUAUAAGUCU	Cleavage
ta-miR013a	TR505	1	21	309	329	AGACUUAUAUUUAGAAACGGA	UCCGUUCCUAAAUAUAAGUCU	Cleavage
ta-miR013a	Traes_3DS_D42FCD586.1	1	21	786	806	AGACUUAUAUUUAGAAACGGA	UCCGUUCCUAAAUAUAAGUCU	Cleavage
ta-miR013a	TR41898	1	21	26	46	AGACUUAUAUUUAGAAACGGA	UCCGUUCCUAAAUAUAAGUCU	Cleavage
ta-miR013a	TR25700	1	21	97	117	AGACUUAUAUUUAGAAACGGA	UCCGUUCCUAAAUAUAAGUCU	Cleavage
ta-miR013a	TR27980	1	21	410	430	AGACUUAUAUUUAGAAACGGA	UCCGUUCCUAAAUAUAAGUCU	Cleavage
ta-miR013a	TR9509	1	21	68	88	AGACUUAUAUUUAGAAACGGA	UCCGUUCCUAAAUAUAAGUCU	Cleavage
ta-miR013a	TR40468	1	21	393	413	AGACUUAUAUUUAGAAACGGA	UCCGUUCCUAAAUAUAAGUCU	Cleavage
ta-miR013a	TR6403	1	21	103	123	AGACUUAUAUUUAGAAACGGA	UCCGUUCCUAAAUAUAAGUCU	Cleavage
ta-miR013a	TR21838	1	21	169	189	AGACUUAUAUUUAGAAACGGA	UCCGUUCCUAAAUAUAAGUCU	Cleavage
ta-miR013a	TR19929	1	21	94	114	AGACUUAUAUUUAGAAACGGA	UCCGUUCCUAAAUAUAAGUCU	Cleavage
ta-miR013a	TR19936	1	21	92	112	AGACUUAUAUUUAGAAACGGA	UCCGUUCCUAAAUAUAAGUCU	Cleavage
ta-miR013a	TR19187	1	21	89	109	AGACUUAUAUUUAGAAACGGA	UCCGUUCCUAAAUAUAAGUCU	Cleavage
ta-miR013a	TR43817	1	21	115	135	AGACUUAUAUUUAGAAACGGA	CCCGUUCCUAAAUAUAAGUCU	Cleavage
ta-miR016a	TR43262	1	21	265	285	ACACUUAUUAUGGAUCGGAGG	CCUCCGAUCCAAAAUAAGUGU	Translation
ta-miR016a	TR27196	1	21	46	66	ACACUUAUUAUGGAUCGGAGG	CCUCCGAUCCAAAAUAAGUGU	Translation
ta-miR016a	TR43262	1	21	265	285	ACACUUAUUAUGGAUCGGAGG	CCUCCGAUCCAAAAUAAGUGU	Translation
ta-miR016a	TR27196	1	21	46	66	ACACUUAUUAUGGAUCGGAGG	CCUCCGAUCCAAAAUAAGUGU	Translation
ta-miR016a	TR43262	1	21	265	285	ACACUUAUUAUGGAUCGGAGG	CCUCCGAUCCAAAAUAAGUGU	Translation
ta-miR016a	TR27196	1	21	46	66	ACACUUAUUAUGGAUCGGAGG	CCUCCGAUCCAAAAUAAGUGU	Translation
ta-miR020a	TR28034	1	21	300	320	AGGACAAGUAUUUCCGGACGG	CCGUCCGAAAAUACUUGUCCU	Cleavage
ta-miR020b	TR2384	1	21	53	73	GUCCGGAAAUACUUGUCCUAG	UUAGAACAAGUAUUUCCGGAC	Cleavage
ta-miR025a	TR44614	1	21	46	66	UUAAUUGACGCAGCCUCUAUA	UAUAGAGGCUACGUCAAUUAA	Translation
ta-miR026a	TR30750	1	21	405	425	AAGACAAGUAAUUCGGGACGG	CCGUUCCGAAUUAUUUGUCUU	Cleavage
ta-miR026a	TR30764	1	21	401	421	AAGACAAGUAAUUCGGGACGG	CCGUUCCGAAUUAUUUGUCUU	Cleavage
ta-miR027a	TR42803	1	21	187	207	ACAAUUAAUUUGGAUCGGAGG	CCUUCGGUCCAAAUUAAUUGU	Cleavage
ta-miR028a	TR16987	1	22	35	56	UUGCUGGAAGAGUUUUAUUCAA	UUGAAUAAAACUCCUCCAGCAA	Translation
ta-miR028a	TR26927	1	22	137	158	UUGCUGGAAGAGUUUUAUUCAA	UUGAAUAAAACUCCUCCAGCAA	Translation
ta-miR028a	TR27361	1	22	85	106	UUGCUGGAAGAGUUUUAUUCAA	UUGAAUAAAACUCCUCCAGCAA	Translation
ta-miR029a	TR3239	1	21	155	175	AUAUUAGUUUACGGAGGGAAU	ACUCCCUCCGUAAACUAAUAU	Cleavage
ta-miR029a	TR41850	1	21	217	237	AUAUUAGUUUACGGAGGGAAU	ACUCCCUCCGUAAACUAAUAU	Cleavage
ta-miR029a	TR21306	1	21	73	93	AUAUUAGUUUACGGAGGGAAU	ACUCCCUCCGUAAACUAAUAU	Cleavage
ta-miR029a	TR39283	1	21	450	470	AUAUUAGUUUACGGAGGGAAU	ACUCCCUCCGUAAACUAAUAU	Cleavage
ta-miR029a	TR38275	1	21	661	681	AUAUUAGUUUACGGAGGGAAU	ACUCCCUCCGUAAACUAAUAU	Cleavage
ta-miR029a	TR38670	1	21	1	21	AUAUUAGUUUACGGAGGGAAU	ACUCCCUCCGUAAACUAAUAU	Cleavage
ta-miR031a	TR41077	1	21	284	304	UCAAUUAAUUUGGAUCGGAGG	CUUCCGAUCCGAAUUAAUUGA	Cleavage
ta-miR031a	TR40939	1	21	112	132	UCAAUUAAUUUGGAUCGGAGG	CCUCCGAUCCAUAUUAAUUGA	Translation
ta-miR035a	TR39572	1	21	779	799	AGGAGGGGAGGGAAGGGAAGG	CCUUCCCUUCUCUCUCCUCCU	Cleavage
ta-miR035b	Traes_5DL_7A4E087D1.1	1	21	759	779	UUCUCUUCUCUUCUCUCCUCU	GGAGGAGAGAGGAGAGGAGAA	Cleavage
ta-miR035b	Traes_5AL_A3CE8872B.1	1	21	267	287	UUCUCUUCUCUUCUCUCCUCU	GGAGGAGAGAGGAGAGGAGAA	Cleavage
ta-miR035b	Traes_1AS_0AADD3540.1	1	21	181	201	UUCUCUUCUCUUCUCUCCUCU	AGAGAAGAGAAGAGAAGAGAA	Cleavage
ta-miR035b	TR18905	1	21	132	152	UUCUCUUCUCUUCUCUCCUCU	AGAGAAGAGAAGAGAAGAGAA	Cleavage
ta-miR035b	TR9616	1	21	155	175	UUCUCUUCUCUUCUCUCCUCU	AGAGAAGAGAAGAGAAGAGAA	Cleavage
ta-miR035b	TR10128	1	21	99	119	UUCUCUUCUCUUCUCUCCUCU	AGAGAAGAGAAGAGAAGAGAA	Cleavage
ta-miR035b	TR549	1	21	63	83	UUCUCUUCUCUUCUCUCCUCU	AGAGAAGAGAAGAGAAGAGAA	Cleavage
ta-miR035b	TR24695	1	21	89	109	UUCUCUUCUCUUCUCUCCUCU	AGAGAAGAGAAGAGAAGAGAA	Cleavage
ta-miR037a	TR3336	1	20	397	416	CAUCAAAAUGGACAAAAAGG	CCUUUUUAUCCAUUUUGAUG	Cleavage
ta-miR041a	TR38099	1	22	742	763	UAUGGGACAGAGGGAGUAGUAG	AUGUUACUCCCUCUGUCCCAUA	Cleavage
ta-miR041a	TR32606	1	22	454	475	UAUGGGACAGAGGGAGUAGUAG	AUACUACUCCCUCCGUCCCAUA	Translation
ta-miR041a	TR13084	1	22	48	69	UAUGGGACAGAGGGAGUAGUAG	AAACUACUCCCUCCGUCCCAUA	Translation
ta-miR043a	TR22190	1	21	196	217	AGGAGGAAGG-AGGAAGAAGAG	UUCUUCUUCCUGCCUUCCUCCU	Translation
ta-miR044a	Traes_7AS_451D041F9.1	1	22	275	296	UGAGAAGGUAGAUCAUAAUAGC	GCUAUUACGAUCUACCUUCUCA	Cleavage
ta-miR044a	Traes_1DS_EFA1BC727.1	1	22	1274	1295	UGAGAAGGUAGAUCAUAAUAGC	GUUAUUACGAUCUACCUUCUCA	Cleavage
ta-miR044a	Traes_7AS_451D041F9.1	1	22	275	296	UGAGAAGGUAGAUCAUAAUAGC	GCUAUUACGAUCUACCUUCUCA	Cleavage
ta-miR044a	Traes_1DS_EFA1BC727.1	1	22	1274	1295	UGAGAAGGUAGAUCAUAAUAGC	GUUAUUACGAUCUACCUUCUCA	Cleavage
ta-miR044a	Traes_7AS_451D041F9.1	1	22	275	296	UGAGAAGGUAGAUCAUAAUAGC	GCUAUUACGAUCUACCUUCUCA	Cleavage
ta-miR044a	Traes_1DS_EFA1BC727.1	1	22	1274	1295	UGAGAAGGUAGAUCAUAAUAGC	GUUAUUACGAUCUACCUUCUCA	Cleavage
ta-miR044a	Traes_7AS_451D041F9.1	1	22	275	296	UGAGAAGGUAGAUCAUAAUAGC	GCUAUUACGAUCUACCUUCUCA	Cleavage
ta-miR044a	Traes_1DS_EFA1BC727.1	1	22	1274	1295	UGAGAAGGUAGAUCAUAAUAGC	GUUAUUACGAUCUACCUUCUCA	Cleavage
ta-miR044a	Traes_7AS_451D041F9.1	1	22	275	296	UGAGAAGGUAGAUCAUAAUAGC	GCUAUUACGAUCUACCUUCUCA	Cleavage
ta-miR044a	Traes_1DS_EFA1BC727.1	1	22	1274	1295	UGAGAAGGUAGAUCAUAAUAGC	GUUAUUACGAUCUACCUUCUCA	Cleavage
ta-miR047a	TR7895	1	22	119	140	UUGAGGUGGAUUUGAAGGGGAU	AUCCCCUUCAAUUCCACCUCAA	Translation
ta-miR049a	TR15702	1	21	87	107	ACAAGUAUUUGGGAACGGAGG	CCUCCGUUCCUAAAUAUUUGU	Cleavage
ta-miR049a	TR39571	1	21	226	246	ACAAGUAUUUGGGAACGGAGG	CCUCCGUUCCUAAAUAUUUGU	Cleavage
ta-miR049a	TR2907	1	21	143	163	ACAAGUAUUUGGGAACGGAGG	CCUCCGUUCCUAAAUAUUUGU	Cleavage
ta-miR049a	TR1653	1	21	143	163	ACAAGUAUUUGGGAACGGAGG	CCUCCGUUCCUAAAUAUUUGU	Cleavage
ta-miR049a	TR25240	1	21	47	67	ACAAGUAUUUGGGAACGGAGG	CCUCCGUUCCUAAAUAUUUGU	Cleavage
ta-miR049a	TR25503	1	21	118	138	ACAAGUAUUUGGGAACGGAGG	CCUCCGUUCCUAAAUAUUUGU	Cleavage
ta-miR049a	TR39049	1	21	390	410	ACAAGUAUUUGGGAACGGAGG	CCUCCGUUCCUAAAUAUUUGU	Cleavage
ta-miR049a	TR37028	1	21	482	502	ACAAGUAUUUGGGAACGGAGG	CCUCCGUUCCUAAAUAUUUGU	Cleavage
ta-miR049a	TR1057	1	21	417	437	ACAAGUAUUUGGGAACGGAGG	CCUCCGUUUCUAAAUACUUGU	Cleavage
ta-miR049a	TR21324	1	21	378	398	ACAAGUAUUUGGGAACGGAGG	CCUCCGUUCCUAAAUAUUUGU	Cleavage
ta-miR049a	TR28781	1	21	550	570	ACAAGUAUUUGGGAACGGAGG	CCUCCGUUCCUAAAUAUUUGU	Cleavage
ta-miR049a	TR40140	1	21	95	115	ACAAGUAUUUGGGAACGGAGG	CCUCCGUUCCUAAAUAUUUGU	Cleavage
ta-miR049a	TR37558	1	21	821	841	ACAAGUAUUUGGGAACGGAGG	CCUCCGUUCCUAAAUAUUUGU	Cleavage
ta-miR052a	TR36477	1	21	1191	1211	AAUAUGGAUUGGAGGGAGUAU	AUACUCCCUUCGAUCCAUAUU	Cleavage
ta-miR052a	TR39858	1	21	674	694	AAUAUGGAUUGGAGGGAGUAU	GUACUCCCUCUGAUCCAUAUU	Cleavage
ta-miR052a	TR35436	1	21	499	519	AAUAUGGAUUGGAGGGAGUAU	AUACUCCCUCCAUUCCAUAUU	Translation
ta-miR052a	TR42518	1	21	299	319	AAUAUGGAUUGGAGGGAGUAU	UUACUCCCUCCAAUCCAUAUA	Cleavage
ta-miR052a	TR3353	1	21	138	158	AAUAUGGAUUGGAGGGAGUAU	GUACUCCCUCCCAUCCAUAUU	Translation
ta-miR052a	TR33325	1	21	241	261	AAUAUGGAUUGGAGGGAGUAU	CUACUCCCUCCUAUCCAUAUU	Translation
ta-miR052a	TR33324	1	21	265	285	AAUAUGGAUUGGAGGGAGUAU	CUACUCCCUCCUAUCCAUAUU	Translation
ta-miR054a	TR24213	1	21	165	185	AUUUCUGGACAGAGGGAGUAU	AUACUCCCUCCGUCCAGAAAU	Translation
ta-miR054a	Traes_7DS_6AE21AA6B.1	1	21	1030	1050	AUUUCUGGACAGAGGGAGUAU	GUACUCCCUCUGUUCAGAGAU	Cleavage
ta-miR054a	Traes_7BS_3C8F1D0E7.1	1	21	1030	1050	AUUUCUGGACAGAGGGAGUAU	GUACUCCCUCUGUUCAGAGAU	Cleavage
ta-miR054a	Traes_7AS_B13C1262C.1	1	21	472	492	AUUUCUGGACAGAGGGAGUAU	GUACUCCCUCUGUUCAGAGAU	Cleavage
ta-miR059a	TR1080	1	21	255	275	CAGAAAUGGAUGUAUCUAGAC	UUCUAGAUACAUCCAUUUCUA	Cleavage
ta-miR060a	TR2196	1	21	184	205	ACUUAUUUU-GGACGGAGGGAG	CUCCCUCCGUCCCAAAAUAAGU	Translation
ta-miR060a	TR3547	1	21	50	71	ACUUAUUUU-GGACGGAGGGAG	CUCCCUCCGUCCCAAAAUAAGU	Translation
ta-miR060a	TR43262	1	21	262	283	ACUUAUUUUGGA-CGGAGGGAG	CUCCCUCCGAUCCAAAAUAAGU	Cleavage
ta-miR060a	TR27196	1	21	43	64	ACUUAUUUUGGA-CGGAGGGAG	CUCCCUCCGAUCCAAAAUAAGU	Cleavage
ta-miR060a	TR41559	1	21	79	100	ACUUAUUUU-GGACGGAGGGAG	CUCCCUCCGUCCCAAAAUAAGU	Translation
ta-miR060a	TR19912	1	21	330	351	ACUUAUUUUGG-ACGGAGGGAG	CUCCCUCCGUUCCAAAAUAAGU	Translation
ta-miR060a	TR32507	1	21	317	338	ACUUAUUUU-GGACGGAGGGAG	CUCCCUCCGUCCCAAAAUAAGU	Translation
ta-miR060a	TR37472	1	21	416	437	ACUUAUUUU-GGACGGAGGGAG	CUCCCUCCGUCCCAAAAUAAGU	Translation
ta-miR060a	TR36565	1	21	274	295	ACUUAUUUU-GGACGGAGGGAG	CUCCCUCCGUCCCAAAAUAAGU	Translation
ta-miR060a	TR42957	1	21	861	882	ACUUAUUUU-GGACGGAGGGAG	CUCCCUCCGUCCCAAAAUAAGU	Translation
ta-miR060a	TR24259	1	21	386	407	ACUUAUUUUG-GACGGAGGGAG	GUCCCUCCGUCUCAAAAUAAGU	Translation
ta-miR061b	TR42448	1	21	31	51	CCGUCCCAUAAUAUAAGAGCA	AGAUCUUAUAUUAUGGGACGG	Cleavage
ta-miR061b	TR42448	1	21	31	51	CCGUCCCAUAAUAUAAGAGCA	AGAUCUUAUAUUAUGGGACGG	Cleavage
ta-miR062a	TR42795	1	21	383	403	AUAUAAGAGCGUUUUUGACAC	GUGUCAAAAACACUCUUAUAU	Translation
ta-miR062a	TR28252	1	21	300	320	AUAUAAGAGCGUUUUUGACAC	GUGUCAAAAACACUCUUAUAU	Translation
ta-miR062a	TR31314	1	21	404	424	AUAUAAGAGCGUUUUUGACAC	GUGUCAAAAACGCCCUUAUAU	Cleavage
ta-miR062a	TR28263	1	21	300	320	AUAUAAGAGCGUUUUUGACAC	GUGUCAAAAACACUCUUAUAU	Translation
ta-miR062a	TR38284	1	21	668	688	AUAUAAGAGCGUUUUUGACAC	GUGUCAAAAACACUCUUAUAU	Translation
ta-miR062a	TR43760	1	21	8	28	AUAUAAGAGCGUUUUUGACAC	GUGUCAAAAACACUCUUAUAU	Translation
ta-miR062a	TR39791	1	21	344	364	AUAUAAGAGCGUUUUUGACAC	AUGUCAAAAACGUUUUUAUAU	Cleavage
ta-miR064a	TR40939	1	21	109	129	AUUAAUAUGAAUCGGAGGGAG	CUCCCUCCGAUCCAUAUUAAU	Translation
ta-miR066a	TR35831	1	21	1024	1044	AAUAUGGAUCGGAGGGAGUAC	GUACUCCCUCCGUUCCAUAUU	Translation
ta-miR066a	TR3353	1	21	138	158	AAUAUGGAUCGGAGGGAGUAC	GUACUCCCUCCCAUCCAUAUU	Translation
ta-miR066a	TR36498	1	21	204	224	AAUAUGGAUCGGAGGGAGUAC	GUACUCCCUCCAAUCCAUAUU	Translation
ta-miR066a	TR1346	1	21	141	161	AAUAUGGAUCGGAGGGAGUAC	CUAUUCCCUCCGAUUCAUAUU	Cleavage
ta-miR066a	TR38829	1	21	631	651	AAUAUGGAUCGGAGGGAGUAC	CUACUCCCUCCGUUCCAUAUU	Translation
ta-miR066a	TR39285	1	21	379	399	AAUAUGGAUCGGAGGGAGUAC	CUACUCCCUCGGAUCCAUAUU	Translation
ta-miR066a	TR8697	1	21	2	22	AAUAUGGAUCGGAGGGAGUAC	CUACUCCCUCCGUUCCAUAUU	Translation
ta-miR066a	TR33324	1	21	265	285	AAUAUGGAUCGGAGGGAGUAC	CUACUCCCUCCUAUCCAUAUU	Translation
ta-miR066a	TR33325	1	21	241	261	AAUAUGGAUCGGAGGGAGUAC	CUACUCCCUCCUAUCCAUAUU	Translation
ta-miR066a	Traes_2AL_28B13CC56.1	1	21	346	366	AAUAUGGAUCGGAGGGAGUAC	CUACUCCCUCCGUUCCAUAUU	Translation
ta-miR066a	TR37140	1	21	351	371	AAUAUGGAUCGGAGGGAGUAC	UUACUCCCUCCGUUCCAUAUU	Translation
ta-miR070a	TR40939	1	21	109	129	AUUAAUAUGGAUCUGAGGGAG	CUCCCUCCGAUCCAUAUUAAU	Cleavage
ta-miR072a	TR26495	1	21	180	200	UAUAAAUUUGGUCAAACUUUA	CUAAGUUUGACCAAAUUUAUA	Cleavage
ta-miR072a	TR13871	1	21	206	226	UAUAAAUUUGGUCAAACUUUA	CUAAGUUUGACCAAAUUUAUA	Cleavage
ta-miR072a	TR26495	1	21	180	200	UAUAAAUUUGGUCAAACUUUA	CUAAGUUUGACCAAAUUUAUA	Cleavage
ta-miR072a	TR13871	1	21	206	226	UAUAAAUUUGGUCAAACUUUA	CUAAGUUUGACCAAAUUUAUA	Cleavage
ta-miR072b	TR42958	1	21	347	367	AAGUUUGACCAUAUUUAUAUA	UAUAUAAAUUUGGUCAAACUU	Cleavage
ta-miR072b	TR20633	1	21	48	68	AAGUUUGACCAUAUUUAUAUA	CAUAUAAAUACGGUCAAACUU	Translation
ta-miR072b	TR292	1	21	54	74	AAGUUUGACCAUAUUUAUAUA	CAUAUAAAUACGGUCAAACUU	Translation
ta-miR072b	TR26046	1	21	396	416	AAGUUUGACCAUAUUUAUAUA	AAUAUAAAUUUGGUCAAACUU	Cleavage
ta-miR074a	TR31412	1	21	16	36	UAAAAACAUUCUUAUAUUUUC	UAAAAUAUAAGAACGUUUUUA	Cleavage
ta-miR074a	TR28913	1	21	117	137	UAAAAACAUUCUUAUAUUUUC	CAAAAUAUAAGAACGUUUUUA	Cleavage
ta-miR074b	TR42501	1	21	7	27	UAAUAUAAGAACGUUUUUUAC	GUCAAAAACGUUCUUAUAUUA	Cleavage
ta-miR074b	TR2771	1	21	1	21	UAAUAUAAGAACGUUUUUUAC	GUUAAAAACGUUCUUAUAUUA	Cleavage
ta-miR077a	Traes_4AL_C55D89913.1	1	21	4	24	AUUAUGGGACAGAGGGAGUAA	UUACUCCCUCCGUCCCAUAAU	Translation
ta-miR077a	TR35925	1	21	985	1005	AUUAUGGGACAGAGGGAGUAA	UUACUCCCUCCGUCCCAUAAU	Translation
ta-miR077a	TR28554	1	21	704	724	AUUAUGGGACAGAGGGAGUAA	UUACUCCCUCCGUCCCAUAAU	Translation
ta-miR077a	TR38472	1	21	765	785	AUUAUGGGACAGAGGGAGUAA	GUACUCCCUCUGUCCCAUAAC	Cleavage
ta-miR077a	TR42939	1	21	383	403	AUUAUGGGACAGAGGGAGUAA	AUACUCCCUCCGUCCCAUAAU	Translation
ta-miR077a	Traes_7AL_955F54182.1	1	21	1135	1155	AUUAUGGGACAGAGGGAGUAA	AUACUCCCUCCGUCCCAUAAU	Translation
ta-miR077a	TR36059	1	21	202	222	AUUAUGGGACAGAGGGAGUAA	GUACUCCCUCCGUCCCAUAAU	Translation
ta-miR077a	TR42460	1	21	964	984	AUUAUGGGACAGAGGGAGUAA	AUACUCCCUCCGUCCCAUAAU	Translation
ta-miR077a	TR40172	1	21	513	533	AUUAUGGGACAGAGGGAGUAA	AUACUCCCUCCGUCCCAUAAU	Translation
ta-miR077a	TR5646	1	21	294	314	AUUAUGGGACAGAGGGAGUAA	AUACUCCCUCCGUCCCAUAAU	Translation
ta-miR077a	TR9	1	21	734	754	AUUAUGGGACAGAGGGAGUAA	GUACUCCCUCCGUCCCAUAAU	Translation
ta-miR077a	TR38254	1	21	652	672	AUUAUGGGACAGAGGGAGUAA	GUACUCCCUCCGUCCCAUAAU	Translation
ta-miR077a	TR38955	1	21	465	485	AUUAUGGGACAGAGGGAGUAA	AUACUCCCUCCGUCCCAUAAU	Translation
ta-miR077a	TR35749	1	21	508	528	AUUAUGGGACAGAGGGAGUAA	CUACUCCCUCCGUCCCAUAAU	Translation
ta-miR077a	TR32606	1	21	457	477	AUUAUGGGACAGAGGGAGUAA	CUACUCCCUCCGUCCCAUAAU	Translation
ta-miR077a	TR37204	1	21	387	407	AUUAUGGGACAGAGGGAGUAA	CUACUCCCUCCGUCCCAUAAU	Translation
ta-miR077a	TR13084	1	21	51	71	AUUAUGGGACAGAGGGAGUAA	CUACUCCCUCCGUCCCAUAAU	Translation
ta-miR077a	TR32510	1	21	401	421	AUUAUGGGACAGAGGGAGUAA	GUACUCCCUCCGUCCCAUAAU	Translation
ta-miR077a	TR43849	1	21	84	104	AUUAUGGGACAGAGGGAGUAA	AUACUCCCUCCGUCCCAUAAU	Translation
ta-miR077a	TR36831	1	21	370	390	AUUAUGGGACAGAGGGAGUAA	GUACUCCCUCCGUCCCAUAAU	Translation
ta-miR077a	TR2848	1	21	58	78	AUUAUGGGACAGAGGGAGUAA	GUACUCCCUAUGUCCCAUAAU	Cleavage
ta-miR077a	TR2847	1	21	49	69	AUUAUGGGACAGAGGGAGUAA	GUACUCCCUAUGUCCCAUAAU	Cleavage
ta-miR077a	TR1901	1	21	154	174	AUUAUGGGACAGAGGGAGUAA	CUACUCCCUCCGUCCCAUAAU	Translation
ta-miR077b	TR35749	1	21	508	528	AUUAUGGGACAGAGGGAGUAG	CUACUCCCUCCGUCCCAUAAU	Translation
ta-miR077b	TR32606	1	21	457	477	AUUAUGGGACAGAGGGAGUAG	CUACUCCCUCCGUCCCAUAAU	Translation
ta-miR077b	TR37204	1	21	387	407	AUUAUGGGACAGAGGGAGUAG	CUACUCCCUCCGUCCCAUAAU	Translation
ta-miR077b	TR13084	1	21	51	71	AUUAUGGGACAGAGGGAGUAG	CUACUCCCUCCGUCCCAUAAU	Translation
ta-miR077b	TR1901	1	21	154	174	AUUAUGGGACAGAGGGAGUAG	CUACUCCCUCCGUCCCAUAAU	Translation
ta-miR077b	TR38472	1	21	765	785	AUUAUGGGACAGAGGGAGUAG	GUACUCCCUCUGUCCCAUAAC	Cleavage
ta-miR077b	Traes_4AL_C55D89913.1	1	21	4	24	AUUAUGGGACAGAGGGAGUAG	UUACUCCCUCCGUCCCAUAAU	Translation
ta-miR077b	TR35925	1	21	985	1005	AUUAUGGGACAGAGGGAGUAG	UUACUCCCUCCGUCCCAUAAU	Translation
ta-miR077b	TR28554	1	21	704	724	AUUAUGGGACAGAGGGAGUAG	UUACUCCCUCCGUCCCAUAAU	Translation
ta-miR077b	TR42939	1	21	383	403	AUUAUGGGACAGAGGGAGUAG	AUACUCCCUCCGUCCCAUAAU	Translation
ta-miR077b	Traes_7AL_955F54182.1	1	21	1135	1155	AUUAUGGGACAGAGGGAGUAG	AUACUCCCUCCGUCCCAUAAU	Translation
ta-miR077b	TR36059	1	21	202	222	AUUAUGGGACAGAGGGAGUAG	GUACUCCCUCCGUCCCAUAAU	Translation
ta-miR077b	TR42460	1	21	964	984	AUUAUGGGACAGAGGGAGUAG	AUACUCCCUCCGUCCCAUAAU	Translation
ta-miR077b	TR40172	1	21	513	533	AUUAUGGGACAGAGGGAGUAG	AUACUCCCUCCGUCCCAUAAU	Translation
ta-miR077b	TR5646	1	21	294	314	AUUAUGGGACAGAGGGAGUAG	AUACUCCCUCCGUCCCAUAAU	Translation
ta-miR077b	TR9	1	21	734	754	AUUAUGGGACAGAGGGAGUAG	GUACUCCCUCCGUCCCAUAAU	Translation
ta-miR077b	TR38254	1	21	652	672	AUUAUGGGACAGAGGGAGUAG	GUACUCCCUCCGUCCCAUAAU	Translation
ta-miR077b	TR38955	1	21	465	485	AUUAUGGGACAGAGGGAGUAG	AUACUCCCUCCGUCCCAUAAU	Translation
ta-miR077b	TR32510	1	21	401	421	AUUAUGGGACAGAGGGAGUAG	GUACUCCCUCCGUCCCAUAAU	Translation
ta-miR077b	TR43849	1	21	84	104	AUUAUGGGACAGAGGGAGUAG	AUACUCCCUCCGUCCCAUAAU	Translation
ta-miR077b	TR36831	1	21	370	390	AUUAUGGGACAGAGGGAGUAG	GUACUCCCUCCGUCCCAUAAU	Translation
ta-miR077b	TR2848	1	21	58	78	AUUAUGGGACAGAGGGAGUAG	GUACUCCCUAUGUCCCAUAAU	Cleavage
ta-miR077b	TR2847	1	21	49	69	AUUAUGGGACAGAGGGAGUAG	GUACUCCCUAUGUCCCAUAAU	Cleavage
ta-miR077c	TR38472	1	21	765	785	AUUAUGGGACAGAGGGAGUAU	GUACUCCCUCUGUCCCAUAAC	Cleavage
ta-miR077c	TR43849	1	21	84	104	AUUAUGGGACAGAGGGAGUAU	AUACUCCCUCCGUCCCAUAAU	Translation
ta-miR077c	TR38955	1	21	465	485	AUUAUGGGACAGAGGGAGUAU	AUACUCCCUCCGUCCCAUAAU	Translation
ta-miR077c	TR5646	1	21	294	314	AUUAUGGGACAGAGGGAGUAU	AUACUCCCUCCGUCCCAUAAU	Translation
ta-miR077c	TR40172	1	21	513	533	AUUAUGGGACAGAGGGAGUAU	AUACUCCCUCCGUCCCAUAAU	Translation
ta-miR077c	TR42460	1	21	964	984	AUUAUGGGACAGAGGGAGUAU	AUACUCCCUCCGUCCCAUAAU	Translation
ta-miR077c	Traes_7AL_955F54182.1	1	21	1135	1155	AUUAUGGGACAGAGGGAGUAU	AUACUCCCUCCGUCCCAUAAU	Translation
ta-miR077c	TR42939	1	21	383	403	AUUAUGGGACAGAGGGAGUAU	AUACUCCCUCCGUCCCAUAAU	Translation
ta-miR077c	TR2847	1	21	49	69	AUUAUGGGACAGAGGGAGUAU	GUACUCCCUAUGUCCCAUAAU	Cleavage
ta-miR077c	TR2848	1	21	58	78	AUUAUGGGACAGAGGGAGUAU	GUACUCCCUAUGUCCCAUAAU	Cleavage
ta-miR077c	TR36831	1	21	370	390	AUUAUGGGACAGAGGGAGUAU	GUACUCCCUCCGUCCCAUAAU	Translation
ta-miR077c	TR32510	1	21	401	421	AUUAUGGGACAGAGGGAGUAU	GUACUCCCUCCGUCCCAUAAU	Translation
ta-miR077c	TR38254	1	21	652	672	AUUAUGGGACAGAGGGAGUAU	GUACUCCCUCCGUCCCAUAAU	Translation
ta-miR077c	TR9	1	21	734	754	AUUAUGGGACAGAGGGAGUAU	GUACUCCCUCCGUCCCAUAAU	Translation
ta-miR077c	TR36059	1	21	202	222	AUUAUGGGACAGAGGGAGUAU	GUACUCCCUCCGUCCCAUAAU	Translation
ta-miR077c	TR1901	1	21	154	174	AUUAUGGGACAGAGGGAGUAU	CUACUCCCUCCGUCCCAUAAU	Translation
ta-miR077c	TR13084	1	21	51	71	AUUAUGGGACAGAGGGAGUAU	CUACUCCCUCCGUCCCAUAAU	Translation
ta-miR077c	TR37204	1	21	387	407	AUUAUGGGACAGAGGGAGUAU	CUACUCCCUCCGUCCCAUAAU	Translation
ta-miR077c	TR32606	1	21	457	477	AUUAUGGGACAGAGGGAGUAU	CUACUCCCUCCGUCCCAUAAU	Translation
ta-miR077c	TR35749	1	21	508	528	AUUAUGGGACAGAGGGAGUAU	CUACUCCCUCCGUCCCAUAAU	Translation
ta-miR077c	TR28554	1	21	704	724	AUUAUGGGACAGAGGGAGUAU	UUACUCCCUCCGUCCCAUAAU	Translation
ta-miR077c	TR35925	1	21	985	1005	AUUAUGGGACAGAGGGAGUAU	UUACUCCCUCCGUCCCAUAAU	Translation
ta-miR077c	Traes_4AL_C55D89913.1	1	21	4	24	AUUAUGGGACAGAGGGAGUAU	UUACUCCCUCCGUCCCAUAAU	Translation
ta-miR077c	TR38472	1	21	765	785	AUUAUGGGACAGAGGGAGUAU	GUACUCCCUCUGUCCCAUAAC	Cleavage
ta-miR077c	TR43849	1	21	84	104	AUUAUGGGACAGAGGGAGUAU	AUACUCCCUCCGUCCCAUAAU	Translation
ta-miR077c	TR38955	1	21	465	485	AUUAUGGGACAGAGGGAGUAU	AUACUCCCUCCGUCCCAUAAU	Translation
ta-miR077c	TR5646	1	21	294	314	AUUAUGGGACAGAGGGAGUAU	AUACUCCCUCCGUCCCAUAAU	Translation
ta-miR077c	TR40172	1	21	513	533	AUUAUGGGACAGAGGGAGUAU	AUACUCCCUCCGUCCCAUAAU	Translation
ta-miR077c	TR42460	1	21	964	984	AUUAUGGGACAGAGGGAGUAU	AUACUCCCUCCGUCCCAUAAU	Translation
ta-miR077c	Traes_7AL_955F54182.1	1	21	1135	1155	AUUAUGGGACAGAGGGAGUAU	AUACUCCCUCCGUCCCAUAAU	Translation
ta-miR077c	TR42939	1	21	383	403	AUUAUGGGACAGAGGGAGUAU	AUACUCCCUCCGUCCCAUAAU	Translation
ta-miR077c	TR2847	1	21	49	69	AUUAUGGGACAGAGGGAGUAU	GUACUCCCUAUGUCCCAUAAU	Cleavage
ta-miR077c	TR2848	1	21	58	78	AUUAUGGGACAGAGGGAGUAU	GUACUCCCUAUGUCCCAUAAU	Cleavage
ta-miR077c	TR36831	1	21	370	390	AUUAUGGGACAGAGGGAGUAU	GUACUCCCUCCGUCCCAUAAU	Translation
ta-miR077c	TR32510	1	21	401	421	AUUAUGGGACAGAGGGAGUAU	GUACUCCCUCCGUCCCAUAAU	Translation
ta-miR077c	TR38254	1	21	652	672	AUUAUGGGACAGAGGGAGUAU	GUACUCCCUCCGUCCCAUAAU	Translation
ta-miR077c	TR9	1	21	734	754	AUUAUGGGACAGAGGGAGUAU	GUACUCCCUCCGUCCCAUAAU	Translation
ta-miR077c	TR36059	1	21	202	222	AUUAUGGGACAGAGGGAGUAU	GUACUCCCUCCGUCCCAUAAU	Translation
ta-miR077c	TR1901	1	21	154	174	AUUAUGGGACAGAGGGAGUAU	CUACUCCCUCCGUCCCAUAAU	Translation
ta-miR077c	TR13084	1	21	51	71	AUUAUGGGACAGAGGGAGUAU	CUACUCCCUCCGUCCCAUAAU	Translation
ta-miR077c	TR37204	1	21	387	407	AUUAUGGGACAGAGGGAGUAU	CUACUCCCUCCGUCCCAUAAU	Translation
ta-miR077c	TR32606	1	21	457	477	AUUAUGGGACAGAGGGAGUAU	CUACUCCCUCCGUCCCAUAAU	Translation
ta-miR077c	TR35749	1	21	508	528	AUUAUGGGACAGAGGGAGUAU	CUACUCCCUCCGUCCCAUAAU	Translation
ta-miR077c	TR28554	1	21	704	724	AUUAUGGGACAGAGGGAGUAU	UUACUCCCUCCGUCCCAUAAU	Translation
ta-miR077c	TR35925	1	21	985	1005	AUUAUGGGACAGAGGGAGUAU	UUACUCCCUCCGUCCCAUAAU	Translation
ta-miR077c	Traes_4AL_C55D89913.1	1	21	4	24	AUUAUGGGACAGAGGGAGUAU	UUACUCCCUCCGUCCCAUAAU	Translation
ta-miR078a	TR26295	1	20	123	142	AAAUAAGUGUCGUGGUUUUA	UAAAACCACGACACUUAUUA	Cleavage
ta-miR078a	TR26295	1	20	123	142	AAAUAAGUGUCGUGGUUUUA	UAAAACCACGACACUUAUUA	Cleavage
ta-miR078a	TR26295	1	20	123	142	AAAUAAGUGUCGUGGUUUUA	UAAAACCACGACACUUAUUA	Cleavage
ta-miR080a	TR2083	1	21	251	271	ACUUAUUAUGGAUCGGAGGGA	UCUCUCUGAUCCAUAAUAAGU	Cleavage
ta-miR080a	TR43262	1	21	263	283	ACUUAUUAUGGAUCGGAGGGA	UCCCUCCGAUCCAAAAUAAGU	Cleavage
ta-miR080a	TR27196	1	21	44	64	ACUUAUUAUGGAUCGGAGGGA	UCCCUCCGAUCCAAAAUAAGU	Cleavage
ta-miR086a	TR36615	1	21	263	283	AUGACUCAACUUUAUACUAAC	GUUAGUACAAAGUUGAGUCAU	Cleavage
ta-miR090a	TR39990	1	21	69	89	CACUUGUUUUGGGACGGAGGG	CUCUCCGUCCCAAAAUAAGUG	Cleavage
ta-miR090a	TR42755	1	21	384	404	CACUUGUUUUGGGACGGAGGG	CUCUCCGUCCCAAAAUAAGUG	Cleavage
ta-miR090a	TR8618	1	21	70	90	CACUUGUUUUGGGACGGAGGG	CCCUCUGUCCCAAAAUAAGUG	Cleavage
ta-miR090a	TR24259	1	21	388	408	CACUUGUUUUGGGACGGAGGG	CCCUCCGUCUCAAAAUAAGUG	Cleavage
ta-miR090a	TR35350	1	21	858	878	CACUUGUUUUGGGACGGAGGG	CCCUCUGUCCCAAAAUAAGUG	Cleavage
ta-miR090a	TR37509	1	20	1	20	CACUUGUUUUGGGACGGAGG	CCUCUGUCCCAAAAUAAGUG	Cleavage
ta-miR090a	TR39990	1	21	69	89	CACUUGUUUUGGGACGGAGGG	CUCUCCGUCCCAAAAUAAGUG	Cleavage
ta-miR090a	TR42755	1	21	384	404	CACUUGUUUUGGGACGGAGGG	CUCUCCGUCCCAAAAUAAGUG	Cleavage
ta-miR090a	TR8618	1	21	70	90	CACUUGUUUUGGGACGGAGGG	CCCUCUGUCCCAAAAUAAGUG	Cleavage
ta-miR090a	TR24259	1	21	388	408	CACUUGUUUUGGGACGGAGGG	CCCUCCGUCUCAAAAUAAGUG	Cleavage
ta-miR090a	TR35350	1	21	858	878	CACUUGUUUUGGGACGGAGGG	CCCUCUGUCCCAAAAUAAGUG	Cleavage
ta-miR090a	TR37509	1	20	1	20	CACUUGUUUUGGGACGGAGG	CCUCUGUCCCAAAAUAAGUG	Cleavage
ta-miR096a	TR44519	1	20	192	211	GACAAGUUUUUUCGGACGGA	UCCGUCCGAAAAUACUUGUC	Cleavage
ta-miR096a	Traes_3B_D2DA34BB5.1	1	20	376	395	GACAAGUUUUUUCGGACGGA	UCCGUCCGAAAAUACUUGUC	Cleavage
ta-miR096a	TR12914	1	20	341	360	GACAAGUUUUUUCGGACGGA	UCCGUCCGAAAAUACUUGUC	Cleavage
ta-miR096a	TR28034	1	20	299	318	GACAAGUUUUUUCGGACGGA	UCCGUCCGAAAAUACUUGUC	Cleavage
ta-miR096a	TR42628	1	20	424	443	GACAAGUUUUUUCGGACGGA	UCCGUCCGAAAAUACUUGUC	Cleavage
ta-miR096a	TR23494	1	20	463	482	GACAAGUUUUUUCGGACGGA	UCCGUCCGAAAAUACUUGUC	Cleavage
ta-miR096a	Traes_6BL_066E7881C.1	1	20	845	864	GACAAGUUUUUUCGGACGGA	UCCGUCCGAAAAUACUUGUC	Cleavage
ta-miR096a	TR44519	1	20	192	211	GACAAGUUUUUUCGGACGGA	UCCGUCCGAAAAUACUUGUC	Cleavage
ta-miR096a	Traes_3B_D2DA34BB5.1	1	20	376	395	GACAAGUUUUUUCGGACGGA	UCCGUCCGAAAAUACUUGUC	Cleavage
ta-miR096a	TR12914	1	20	341	360	GACAAGUUUUUUCGGACGGA	UCCGUCCGAAAAUACUUGUC	Cleavage
ta-miR096a	TR28034	1	20	299	318	GACAAGUUUUUUCGGACGGA	UCCGUCCGAAAAUACUUGUC	Cleavage
ta-miR096a	TR42628	1	20	424	443	GACAAGUUUUUUCGGACGGA	UCCGUCCGAAAAUACUUGUC	Cleavage
ta-miR096a	TR23494	1	20	463	482	GACAAGUUUUUUCGGACGGA	UCCGUCCGAAAAUACUUGUC	Cleavage
ta-miR096a	Traes_6BL_066E7881C.1	1	20	845	864	GACAAGUUUUUUCGGACGGA	UCCGUCCGAAAAUACUUGUC	Cleavage
ta-miR096b	TR44519	1	21	191	211	GACAAGUUUUUUCGGACGGAG	CUCCGUCCGAAAAUACUUGUC	Cleavage
ta-miR096b	Traes_3B_D2DA34BB5.1	1	21	375	395	GACAAGUUUUUUCGGACGGAG	CUCCGUCCGAAAAUACUUGUC	Cleavage
ta-miR096b	TR28034	1	21	298	318	GACAAGUUUUUUCGGACGGAG	CUCCGUCCGAAAAUACUUGUC	Cleavage
ta-miR096b	TR42628	1	21	423	443	GACAAGUUUUUUCGGACGGAG	CUCCGUCCGAAAAUACUUGUC	Cleavage
ta-miR096b	TR23494	1	21	462	482	GACAAGUUUUUUCGGACGGAG	CUCCGUCCGAAAAUACUUGUC	Cleavage
ta-miR096b	Traes_6BL_066E7881C.1	1	21	844	864	GACAAGUUUUUUCGGACGGAG	CUCCGUCCGAAAAUACUUGUC	Cleavage
ta-miR096b	TR12914	1	21	340	360	GACAAGUUUUUUCGGACGGAG	GUCCGUCCGAAAAUACUUGUC	Cleavage
ta-miR101a	TR19912	1	21	330	350	CUUAUUUUGGGAUGGAGGGAG	CUCCCUCCGUUCCAAAAUAAG	Cleavage
ta-miR101a	TR39990	1	21	67	87	CUUAUUUUGGGAUGGAGGGAG	CUCUCUCCGUCCCAAAAUAAG	Cleavage
ta-miR101a	TR42755	1	21	382	402	CUUAUUUUGGGAUGGAGGGAG	CUCUCUCCGUCCCAAAAUAAG	Cleavage
ta-miR101a	TR8618	1	21	68	88	CUUAUUUUGGGAUGGAGGGAG	CUCCCUCUGUCCCAAAAUAAG	Cleavage
ta-miR101a	TR35350	1	21	856	876	CUUAUUUUGGGAUGGAGGGAG	CUCCCUCUGUCCCAAAAUAAG	Cleavage
ta-miR101a	TR37605	1	21	383	403	CUUAUUUUGGGAUGGAGGGAG	CUCCCACCAUCCCAAAAUAAG	Cleavage
ta-miR101a	TR36107	1	21	304	324	CUUAUUUUGGGAUGGAGGGAG	CUACCUCCAUCCCAAAAUAAG	Cleavage
ta-miR101a	TR24259	1	21	386	406	CUUAUUUUGGGAUGGAGGGAG	GUCCCUCCGUCUCAAAAUAAG	Cleavage
ta-miR103a	TR35665	1	21	547	567	CUUGGGACAAGCUUUUUCGGA	UCCGAAAAAGCUUGUCCCAAA	Cleavage
ta-miR104a	TR19912	1	21	331	351	ACUUAUUUUGGGAUGGAGGGA	UCCCUCCGUUCCAAAAUAAGU	Cleavage
ta-miR104a	TR39990	1	21	68	88	ACUUAUUUUGGGAUGGAGGGA	UCUCUCCGUCCCAAAAUAAGU	Cleavage
ta-miR104a	TR42755	1	21	383	403	ACUUAUUUUGGGAUGGAGGGA	UCUCUCCGUCCCAAAAUAAGU	Cleavage
ta-miR104a	TR8618	1	21	69	89	ACUUAUUUUGGGAUGGAGGGA	UCCCUCUGUCCCAAAAUAAGU	Cleavage
ta-miR104a	TR24259	1	21	387	407	ACUUAUUUUGGGAUGGAGGGA	UCCCUCCGUCUCAAAAUAAGU	Cleavage
ta-miR104a	TR35350	1	21	857	877	ACUUAUUUUGGGAUGGAGGGA	UCCCUCUGUCCCAAAAUAAGU	Cleavage
ta-miR104a	TR37605	1	21	384	404	ACUUAUUUUGGGAUGGAGGGA	UCCCACCAUCCCAAAAUAAGU	Cleavage
ta-miR104a	TR36107	1	21	305	325	ACUUAUUUUGGGAUGGAGGGA	UACCUCCAUCCCAAAAUAAGU	Cleavage
ta-miR104a	TR19912	1	21	331	351	ACUUAUUUUGGGAUGGAGGGA	UCCCUCCGUUCCAAAAUAAGU	Cleavage
ta-miR104a	TR39990	1	21	68	88	ACUUAUUUUGGGAUGGAGGGA	UCUCUCCGUCCCAAAAUAAGU	Cleavage
ta-miR104a	TR42755	1	21	383	403	ACUUAUUUUGGGAUGGAGGGA	UCUCUCCGUCCCAAAAUAAGU	Cleavage
ta-miR104a	TR8618	1	21	69	89	ACUUAUUUUGGGAUGGAGGGA	UCCCUCUGUCCCAAAAUAAGU	Cleavage
ta-miR104a	TR24259	1	21	387	407	ACUUAUUUUGGGAUGGAGGGA	UCCCUCCGUCUCAAAAUAAGU	Cleavage
ta-miR104a	TR35350	1	21	857	877	ACUUAUUUUGGGAUGGAGGGA	UCCCUCUGUCCCAAAAUAAGU	Cleavage
ta-miR104a	TR37605	1	21	384	404	ACUUAUUUUGGGAUGGAGGGA	UCCCACCAUCCCAAAAUAAGU	Cleavage
ta-miR104a	TR36107	1	21	305	325	ACUUAUUUUGGGAUGGAGGGA	UACCUCCAUCCCAAAAUAAGU	Cleavage
ta-miR107a	TR35942	1	21	211	231	AAAAUACUUGUCGGAGAAAUG	CAUUUCUCCGACAAGUAUUUC	Cleavage
ta-miR107a	TR35942	1	21	619	639	AAAAUACUUGUCGGAGAAAUG	CAUUUCUCCGACAAGUAUUUC	Cleavage
ta-miR107a	TR2431	1	21	326	346	AAAAUACUUGUCGGAGAAAUG	UAUUUCUCUGAUAAGUAUUUU	Cleavage
ta-miR107a	TR35942	1	21	211	231	AAAAUACUUGUCGGAGAAAUG	CAUUUCUCCGACAAGUAUUUC	Cleavage
ta-miR107a	TR35942	1	21	619	639	AAAAUACUUGUCGGAGAAAUG	CAUUUCUCCGACAAGUAUUUC	Cleavage
ta-miR107a	TR2431	1	21	326	346	AAAAUACUUGUCGGAGAAAUG	UAUUUCUCUGAUAAGUAUUUU	Cleavage
ta-miR112a	TR17746	1	21	327	347	UUGAGACAUUUAUUUUGGGAC	GUCUCAAAAUAAGUGUCUCAA	Cleavage
ta-miR112a	TR24259	1	21	394	414	UUGAGACAUUUAUUUUGGGAC	GUCUCAAAAUAAGUGUCUCAA	Cleavage
ta-miR112a	TR37605	1	21	391	411	UUGAGACAUUUAUUUUGGGAC	AUCCCAAAAUAAGUGUCUUAA	Cleavage
ta-miR112a	TR17746	1	21	327	347	UUGAGACAUUUAUUUUGGGAC	GUCUCAAAAUAAGUGUCUCAA	Cleavage
ta-miR112a	TR24259	1	21	394	414	UUGAGACAUUUAUUUUGGGAC	GUCUCAAAAUAAGUGUCUCAA	Cleavage
ta-miR112a	TR37605	1	21	391	411	UUGAGACAUUUAUUUUGGGAC	AUCCCAAAAUAAGUGUCUUAA	Cleavage
ta-miR114a	Traes_5AL_8453D8DEB.1	1	20	312	331	GAAAUACUUGUCGGAGAAAU	AUUUCUUCGACAAGUAUUUU	Cleavage
ta-miR115a	TR38325	1	21	799	819	UUUCUCUGACAAGUAUUUUCU	CGGAAAUACUUGUCGGAGAAA	Cleavage
ta-miR115a	TR2432	1	21	157	177	UUUCUCUGACAAGUAUUUUCU	UGAAAAUACUUAUCAGAGAAA	Translation
ta-miR124a	TR29576	1	21	355	375	AUUAAUAUGGAUUGAAGGGAG	CUCCCUCCAAUCCAUAUUAAU	Cleavage
ta-miR126a	TR40187	1	22	796	817	AGAGAGAAGGAAGGAGAGGAGA	CCUCCUCUCCUCCCUUCUCUCU	Translation
ta-miR126a	Traes_3B_2AC90E99B.1	1	22	285	306	AGAGAGAAGGAAGGAGAGGAGA	CCUCCUCUCCUUCCAUCUCUCU	Cleavage
ta-miR126a	Traes_7BS_41F9A9E22.1	1	22	77	98	AGAGAGAAGGAAGGAGAGGAGA	CUUCCUCUCCUUACUUCUCUCU	Translation
ta-miR132a	TR36848	1	21	55	75	UAUAAACUUGGUCAAAGUUUG	UAAACUUUGACUAAGUUUAUG	Cleavage
ta-miR132a	TR24896	1	21	250	270	UAUAAACUUGGUCAAAGUUUG	UAAACUUUGACAAAGUUUAUA	Translation
ta-miR132a	TR24897	1	21	274	294	UAUAAACUUGGUCAAAGUUUG	UAAACUUUGACAAAGUUUAUA	Translation
ta-miR132a	TR24898	1	21	330	350	UAUAAACUUGGUCAAAGUUUG	UAAACUUUGACAAAGUUUAUA	Translation
ta-miR132a	TR21971	1	21	202	222	UAUAAACUUGGUCAAAGUUUG	UAAAGUUUGACCAAGUUUAUA	Cleavage
ta-miR132a	TR35616	1	21	730	750	UAUAAACUUGGUCAAAGUUUG	UAAAGUUUGACCAAGUUUAUA	Cleavage
ta-miR136a	TR40939	1	21	109	129	AUUAAUAUGGAUCGAAGGGAG	CUCCCUCCGAUCCAUAUUAAU	Cleavage
ta-miR136a	TR40078	1	21	507	527	AUUAAUAUGGAUCGAAGGGAG	CUCCCUUCGACCCAUAUUAAU	Translation
ta-miR140a	TR38829	1	23	638	660	GCGACGAGUAAUUUGGAACGGAG	CUCCGUUCCAUAUUACUCGUCGC	Cleavage
ta-miR142b	TR16700	1	21	414	434	CUUAUUUUGAUGAAUCUAUGA	CCAUAGAUUCAUCGAAAUGAG	Cleavage
ta-miR142b	TR18656	1	21	170	190	CUUAUUUUGAUGAAUCUAUGA	CCAUAGAUGCAUCAAAAUAAG	Cleavage
ta-miR145a	TR35346	1	21	494	514	GGUGUUUCGUCAAUAUGCAAC	GUUGCAUAUUGACAAAACACC	Cleavage
ta-miR146a	TR40983	1	22	59	80	ACUUAUAUUUGGGAACAGAGGG	CCCUCCGUUCCCAAAUAUAAGU	Cleavage
ta-miR146a	TR5346	1	22	180	201	ACUUAUAUUUGGGAACAGAGGG	CCCUCUGUUCCAAAAUAUAAGU	Translation
ta-miR146a	TR22056	1	22	134	155	ACUUAUAUUUGGGAACAGAGGG	CCCUCCGUUCCCAAAUAUAAGU	Cleavage
ta-miR146a	TR22040	1	22	134	155	ACUUAUAUUUGGGAACAGAGGG	CCCUCCGUUCCCAAAUAUAAGU	Cleavage
ta-miR146a	TR34336	1	22	252	273	ACUUAUAUUUGGGAACAGAGGG	AUCUCCGUUCCCAAAUAUAAGU	Cleavage
ta-miR149a	TR18147	1	23	116	138	AUAAUAUAAGAGCGUUUCUGACA	UGUCAAAAACGCUCUUAUAUUAU	Cleavage
ta-miR150a	TR39197	1	21	236	256	GUCAGAAACGCUCUUAUAUUA	UAAUAUAAGAGUGUUUUUGAC	Cleavage
ta-miR150a	TR112	1	21	462	482	GUCAGAAACGCUCUUAUAUUA	UAAUAUAAGAACGUUUCUGAC	Translation
ta-miR152a	TR34179	1	21	372	392	UGACCAAGUUUGUAGAGAAAA	UUUUUUCUAUAAACUUGGUCA	Cleavage
ta-miR153a	TR5786	1	21	866	886	UCUAAACGUUCUUAUAUUAGU	ACUAAUAUAAGAGUGUUUAGA	Cleavage
ta-miR153a	TR5786	1	21	889	909	UCUAAACGUUCUUAUAUUAGU	ACUAAUAUAAGAGUGUUUAGA	Cleavage
ta-miR153a	TR37416	1	21	644	664	UCUAAACGUUCUUAUAUUAGU	GUUAAUAUAAGAGCGUUUAGA	Cleavage
ta-miR153b	TR15536	1	21	34	54	UAAUAUAAGAGUGUUUAGAUA	GAUCUAAACACUCUUAUAUUU	Cleavage
ta-miR153b	TR26380	1	21	390	410	UAAUAUAAGAGUGUUUAGAUA	GAUCUAAACACUCUUAUAUUU	Cleavage
ta-miR153b	TR3015	1	21	197	217	UAAUAUAAGAGUGUUUAGAUA	AAUCUAAAUGCUCUUAUAUUA	Cleavage
ta-miR155a	TR36888	1	21	289	309	UAUUUCGGUACAGAGGGAGUA	UACUCCCUCUGUUCCGAAAUA	Translation
ta-miR155a	TR38414	1	21	740	760	UAUUUCGGUACAGAGGGAGUA	UACUCCCUCUGUUCCGAAAUA	Translation
ta-miR155a	TR36888	1	21	289	309	UAUUUCGGUACAGAGGGAGUA	UACUCCCUCUGUUCCGAAAUA	Translation
ta-miR155a	TR38414	1	21	740	760	UAUUUCGGUACAGAGGGAGUA	UACUCCCUCUGUUCCGAAAUA	Translation
ta-miR155b	TR36888	1	22	288	309	UAUUUCGGUACAGAGGGAGUAA	GUACUCCCUCUGUUCCGAAAUA	Translation
ta-miR155b	TR38414	1	22	739	760	UAUUUCGGUACAGAGGGAGUAA	GUACUCCCUCUGUUCCGAAAUA	Translation
ta-miR158a	TR35517	1	21	1585	1606	AAGACAAC-UAAUUUGGGACGG	CCGUCCCAAAUUAUGUUGUCUU	Cleavage
ta-miR160a	TR24991	1	21	130	150	AGACAAGAAUUUUGGAACGGA	UCCGUCCCAAAAUUCUUGUCU	Cleavage
ta-miR160a	TR37097	1	21	349	369	AGACAAGAAUUUUGGAACGGA	UCCGUCCCAAAAUUCUUGUCU	Cleavage
ta-miR160a	TR36599	1	21	269	289	AGACAAGAAUUUUGGAACGGA	UCCGUCCCAAAAUUCUUGUCU	Cleavage
ta-miR160b	TR34754	1	21	64	84	CGUCCCAAAAUUCUUGUCUUA	UAAUACAAGAAUUUUGGGACG	Cleavage
ta-miR160b	TR39763	1	21	132	152	CGUCCCAAAAUUCUUGUCUUA	UAAUACAAGAAUUUUGGGACG	Cleavage
ta-miR160b	TR36124	1	21	16	36	CGUCCCAAAAUUCUUGUCUUA	UAAGACAAUAAUUUUGGGACG	Cleavage
ta-miR163a	TR24901	1	21	36	56	AAUUCUUGUCUUAGAUUCGUC	GACAAAUCUAAGACAAGAAUU	Cleavage
ta-miR163a	TR24869	1	21	553	573	AAUUCUUGUCUUAGAUUCGUC	GACAAAUCUAAGACAAGAAUU	Cleavage
ta-miR163a	TR42906	1	21	286	306	AAUUCUUGUCUUAGAUUCGUC	GACAAAUCUAAGACAAGAAUU	Cleavage
ta-miR166a	TR41866	1	21	3	23	UUGUCUAGAUACGGAUGUACC	GAUACAUCCGUAUCUAGACAA	Cleavage
ta-miR166a	TR39763	1	21	108	128	UUGUCUAGAUACGGAUGUACC	AGUACAUCCUUAUCUAGACAA	Cleavage
ta-miR166a	TR41866	1	21	3	23	UUGUCUAGAUACGGAUGUACC	GAUACAUCCGUAUCUAGACAA	Cleavage
ta-miR166a	TR39763	1	21	108	128	UUGUCUAGAUACGGAUGUACC	AGUACAUCCUUAUCUAGACAA	Cleavage
ta-miR166a	TR41866	1	21	3	23	UUGUCUAGAUACGGAUGUACC	GAUACAUCCGUAUCUAGACAA	Cleavage
ta-miR166a	TR39763	1	21	108	128	UUGUCUAGAUACGGAUGUACC	AGUACAUCCUUAUCUAGACAA	Cleavage
ta-miR166a	TR41866	1	21	3	23	UUGUCUAGAUACGGAUGUACC	GAUACAUCCGUAUCUAGACAA	Cleavage
ta-miR166a	TR39763	1	21	108	128	UUGUCUAGAUACGGAUGUACC	AGUACAUCCUUAUCUAGACAA	Cleavage
ta-miR169a	TR5964	1	23	486	508	AGAUGGAUGGAUGGAUGGAUGGA	UCCAUCCAUCCAUCCAUCCAUCA	Cleavage
ta-miR169a	Traes_4BS_F9D3F368C.1	1	23	22	44	AGAUGGAUGGAUGGAUGGAUGGA	UCCAUCCAUCCAUCCAUCCAUCC	Cleavage
ta-miR169a	TR14394	1	23	104	126	AGAUGGAUGGAUGGAUGGAUGGA	UCCAUCCAUCCAUCCAUCCAUCC	Cleavage
ta-miR169a	Traes_4DL_1C2E57BF0.1	1	23	48	70	AGAUGGAUGGAUGGAUGGAUGGA	UCCAUCCAUCCAUCCAUCCAUCC	Cleavage
ta-miR169a	TR19707	1	23	22	44	AGAUGGAUGGAUGGAUGGAUGGA	UCCAUCCAUCUAUCUAUCCAUCU	Cleavage
ta-miR169a	TR15815	1	23	31	53	AGAUGGAUGGAUGGAUGGAUGGA	UCCAUCCAUCUAUCUAUCCAUCU	Cleavage
ta-miR169a	TR4337	1	23	39	61	AGAUGGAUGGAUGGAUGGAUGGA	UCUAUCUAUCUAUCCAUCCAUCU	Cleavage
ta-miR169a	TR15756	1	23	26	48	AGAUGGAUGGAUGGAUGGAUGGA	AGCAUCCAUCCAUCCAUCCAUCG	Cleavage
ta-miR169a	TR38754	1	23	1073	1095	AGAUGGAUGGAUGGAUGGAUGGA	UGUAUCCAUCCAUCCAUCCAUCA	Cleavage
ta-miR171a	TR42501	1	21	7	27	UAAUGUAAGAGCGUUUUUGAC	GUCAAAAACGUUCUUAUAUUA	Cleavage
ta-miR171a	TR35844	1	21	1077	1097	UAAUGUAAGAGCGUUUUUGAC	GUCAAGAACGCUCUUAUAUUA	Cleavage
ta-miR174a	TR18147	1	23	116	138	AUAAUAUAAGAGCAUUUUUGACA	UGUCAAAAACGCUCUUAUAUUAU	Cleavage
ta-miR176a	TR18147	1	21	115	135	AUAUAAGAGCAUUUUUGACAC	AUGUCAAAAACGCUCUUAUAU	Translation
ta-miR177a	TR395	1	20	152	171	AAAAUGUCUUACAUUAUGGG	CUCAUAAUGUAAGACGUUUU	Cleavage
ta-miR177a	TR23343	1	20	610	629	AAAAUGUCUUACAUUAUGGG	UCCAUAAUGUAAGACGUUUU	Cleavage
ta-miR177a	TR395	1	20	152	171	AAAAUGUCUUACAUUAUGGG	CUCAUAAUGUAAGACGUUUU	Cleavage
ta-miR177a	TR23343	1	20	610	629	AAAAUGUCUUACAUUAUGGG	UCCAUAAUGUAAGACGUUUU	Cleavage
ta-miR179a	TR36840	1	21	11	31	AAUUAUUGUCGUGGUUUUAGU	UCAAAAACCACGACAAUAAUU	Cleavage
ta-miR181a	Traes_3AS_BEF3A8577.1	1	20	49	68	AUAUAAGACGUUUUAGAUCA	CGAUCUAAAACGUCUUAUAU	Cleavage
ta-miR182a	TR43262	1	21	263	283	ACUUAUUUUGGAUCAGAGGGA	UCCCUCCGAUCCAAAAUAAGU	Cleavage
ta-miR182a	TR27196	1	21	44	64	ACUUAUUUUGGAUCAGAGGGA	UCCCUCCGAUCCAAAAUAAGU	Cleavage
ta-miR182a	TR24391	1	21	313	333	ACUUAUUUUGGAUCAGAGGGA	UCCCUCUGCUCCAAAAUAAGU	Cleavage
ta-miR183a	TR42356	1	22	92	113	UUAAGGAUGUCACAUCUAAGCU	AGUUUAGAUGUGACAUUCUUAA	Cleavage
ta-miR188a	TR1708	1	23	322	344	AUAUAAGUCUUUGUAGAGAUUUC	GGAAUCUCUACAAAGACUUAUAC	Cleavage
ta-miR188a	TR19365	1	23	66	88	AUAUAAGUCUUUGUAGAGAUUUC	GAAAUCUCUAGAAAGACUUAUAU	Cleavage
ta-miR188a	TR19725	1	23	57	79	AUAUAAGUCUUUGUAGAGAUUUC	GAAAUCUCUAGAAAGACUUAUAU	Cleavage
ta-miR188a	TR19718	1	23	59	81	AUAUAAGUCUUUGUAGAGAUUUC	GAAAUCUCUAGAAAGACUUAUAU	Cleavage
ta-miR188a	TR19711	1	23	59	81	AUAUAAGUCUUUGUAGAGAUUUC	GAAAUCUCUAGAAAGACUUAUAU	Cleavage
ta-miR188a	TR20073	1	23	137	159	AUAUAAGUCUUUGUAGAGAUUUC	GAAAUCUCUAGAAAGACUUAUAU	Cleavage
ta-miR188a	TR19372	1	23	155	177	AUAUAAGUCUUUGUAGAGAUUUC	GAAAUCUCUAGAAAGACUUAUAU	Cleavage
ta-miR188a	TR22520	1	23	159	181	AUAUAAGUCUUUGUAGAGAUUUC	GAAAUCUCUAGAAAGACUUAUAU	Cleavage
ta-miR188a	TR2768	1	23	140	162	AUAUAAGUCUUUGUAGAGAUUUC	GAAAUCUCUACAUAGACUUAUAU	Translation
ta-miR188a	TR32507	1	23	69	91	AUAUAAGUCUUUGUAGAGAUUUC	GAAAUAUCUACAAAGACUUAUAU	Cleavage
ta-miR188a	TR17959	1	23	144	166	AUAUAAGUCUUUGUAGAGAUUUC	GAAAUCUCUAAAAAGACUUAUAU	Cleavage
ta-miR188a	TR43696	1	23	316	338	AUAUAAGUCUUUGUAGAGAUUUC	GAAAUCUCUCCAAAGACUUAUAU	Cleavage
ta-miR188a	TR43567	1	23	590	612	AUAUAAGUCUUUGUAGAGAUUUC	GAAAUCUCUCCAAAGACUUAUAU	Cleavage
ta-miR188a	TR27529	1	23	409	432	AUAUAAGUC-UUUGUAGAGAUUUC	GGAAUCUCUACAAAAGACUUAUAU	Translation
ta-miR188a	TR37212	1	23	1	23	AUAUAAGUCUUUGUAGAGAUUUC	GGAAUCUCUAAAAAGACUUAUAU	Cleavage
ta-miR188a	TR9509	1	23	186	208	AUAUAAGUCUUUGUAGAGAUUUC	GGAAUCUCUAGAAAGACUUAUAU	Cleavage
ta-miR188a	TR36253	1	23	298	320	AUAUAAGUCUUUGUAGAGAUUUC	GGAAUCUCUAAAAAGACUUAUAU	Cleavage
ta-miR188a	TR36117	1	23	462	484	AUAUAAGUCUUUGUAGAGAUUUC	GGAAUCUCUAGAAAGACUUAUAU	Cleavage
ta-miR188a	TR39905	1	23	1108	1130	AUAUAAGUCUUUGUAGAGAUUUC	GGAAUCUCUAGAAAGACUUAUAU	Cleavage
ta-miR188a	TR44732	1	23	64	86	AUAUAAGUCUUUGUAGAGAUUUC	AAAAUCUCUAAAAAGACUUAUAU	Cleavage
ta-miR188a	TR19981	1	23	652	674	AUAUAAGUCUUUGUAGAGAUUUC	AAAAUCUCUAAAAAGACUUAUAU	Cleavage
ta-miR188a	TR29174	1	23	221	243	AUAUAAGUCUUUGUAGAGAUUUC	UGAAUCUCUAGAAAGACUUAUAU	Cleavage
ta-miR188a	TR41195	1	23	42	64	AUAUAAGUCUUUGUAGAGAUUUC	GUAAUCUCUCCAAAGACUUAUAU	Cleavage
ta-miR188a	TR505	1	23	424	446	AUAUAAGUCUUUGUAGAGAUUUC	GCAAUCUCUACAAAAACUUAUAU	Translation
ta-miR2006	TR35547	1	21	504	524	UACACUAUUAUGGGACGGAGG	CCUCCGUUCCAUAAUAGUGUG	Cleavage
ta-miR2008a	TR23897	1	21	593	613	AGACUUAUAUUUAGGAACGGA	UCCGUUCCUAAAUAUAAGUCC	Cleavage
ta-miR2008a	TR23012	1	21	474	494	AGACUUAUAUUUAGGAACGGA	UCCGUUUUUAAAUAUAAGUCU	Cleavage
ta-miR2008a	TR2768	1	21	19	39	AGACUUAUAUUUAGGAACGGA	UCCGUUCCUAACUAUAAGUCU	Translation
ta-miR2008a	TR40782	1	21	301	321	AGACUUAUAUUUAGGAACGGA	UCCAUUCCUAAAUAUAAGUCU	Cleavage
ta-miR2008a	TR37141	1	21	344	364	AGACUUAUAUUUAGGAACGGA	UCCGUACCUAAAUAUAAGUCU	Cleavage
ta-miR2008a	TR23165	1	21	170	190	AGACUUAUAUUUAGGAACGGA	UCCGUUCCAAAAUAUAAGUCU	Cleavage
ta-miR2008a	TR13121	1	21	228	248	AGACUUAUAUUUAGGAACGGA	UCCAUUCCUAAAUAUAAGUCU	Cleavage
ta-miR2008a	TR34963	1	21	333	353	AGACUUAUAUUUAGGAACGGA	UCCAUUCCUAAAUAUAAGUCU	Cleavage
ta-miR2008a	TR13932	1	21	135	155	AGACUUAUAUUUAGGAACGGA	UCCGUUCCUAAAUCUAAGUCU	Cleavage
ta-miR2008a	TR32609	1	21	43	63	AGACUUAUAUUUAGGAACGGA	UCCAUUCCUAAAUAUAAGUCU	Cleavage
ta-miR2008a	TR29174	1	21	105	125	AGACUUAUAUUUAGGAACGGA	UCCGUUCCUACAUAUAAGUCU	Translation
ta-miR2008a	TR34336	1	21	255	275	AGACUUAUAUUUAGGAACGGA	UCCGUUCCCAAAUAUAAGUCU	Cleavage
ta-miR2008a	TR19981	1	21	538	558	AGACUUAUAUUUAGGAACGGA	UCCAUUCCUAAAUAUAAGUCU	Cleavage
ta-miR2008a	TR22056	1	21	137	157	AGACUUAUAUUUAGGAACGGA	UCCGUUCCCAAAUAUAAGUCU	Cleavage
ta-miR2008a	TR22040	1	21	137	157	AGACUUAUAUUUAGGAACGGA	UCCGUUCCCAAAUAUAAGUCU	Cleavage
ta-miR2008a	TR42697	1	21	526	546	AGACUUAUAUUUAGGAACGGA	UCCGCUCCUAAAUAUAAGUCU	Cleavage
ta-miR2010a	TR21324	1	21	380	400	AGACAAAUAUUUAGGAACGGA	UCCGUUCCUAAAUAUUUGUCA	Cleavage
ta-miR2010a	TR21590	1	21	60	80	AGACAAAUAUUUAGGAACGGA	UUUGUUCCUAAAUAUUUGUCU	Cleavage
ta-miR2010a	TR16328	1	21	251	272	AGACAAAUAUUUAGGAA-CGGA	UCCGGUUCCUAAAUAUUUGUCU	Cleavage
ta-miR2010a	TR42862	1	21	368	388	AGACAAAUAUUUAGGAACGGA	UCCGUUCCCAAAUAUUUGUCU	Cleavage
ta-miR2010a	TR29119	1	21	197	217	AGACAAAUAUUUAGGAACGGA	UCCGUUCCAAAAUAUUUGUCU	Cleavage
ta-miR2010a	TR33603	1	21	268	288	AGACAAAUAUUUAGGAACGGA	UCCAUUCCUAAAUAUUUGUCU	Cleavage
ta-miR2013a	TR13742	1	21	181	201	UUGAUGACAAGUAUUUCCGGA	UCCGAAAAUACUUGUCAUCAA	Cleavage
ta-miR2013a	TR1708	1	21	353	373	UUGAUGACAAGUAUUUCCGGA	UCCGGAAAUAGUUGUCAUCAA	Translation
ta-miR2013a	TR44519	1	21	196	216	UUGAUGACAAGUAUUUCCGGA	UCCGAAAAUACUUGUCAUCAA	Cleavage
ta-miR2013a	TR14552	1	21	181	201	UUGAUGACAAGUAUUUCCGGA	UCCGAAAAUACUUGUCAUCAA	Cleavage
ta-miR2013a	Traes_3B_D2DA34BB5.1	1	21	380	400	UUGAUGACAAGUAUUUCCGGA	UCCGAAAAUACUUGUCAUCAA	Cleavage
ta-miR2013a	TR42628	1	21	428	448	UUGAUGACAAGUAUUUCCGGA	UCCGAAAAUACUUGUCAUCAA	Cleavage
ta-miR2013a	Traes_6BL_066E7881C.1	1	21	849	869	UUGAUGACAAGUAUUUCCGGA	UCCGAAAAUACUUGUCAUCAA	Cleavage
ta-miR2014a	TR29399	1	21	645	665	UUCUUAUAUUUUGGGACGGAG	CUCCGUACCAAAAUAUAAGAA	Cleavage
ta-miR2014a	TR9	1	21	741	761	UUCUUAUAUUUUGGGACGGAG	CUCCGUCCCAUAAUAUAAGAA	Translation
ta-miR2015a	TR43687	1	21	137	157	UUCUUAUAUUGUGGGACGGAG	CUCCGUCCCAUAAUAUAAGAG	Cleavage
ta-miR2015a	TR32606	1	21	464	484	UUCUUAUAUUGUGGGACGGAG	CUCCGUCCCAUAAUAUAAGAG	Cleavage
ta-miR2015a	TR35749	1	21	515	535	UUCUUAUAUUGUGGGACGGAG	CUCCGUCCCAUAAUAUAAGAG	Cleavage
ta-miR2015a	TR40172	1	21	520	540	UUCUUAUAUUGUGGGACGGAG	CUCCGUCCCAUAAUAUGAGAA	Cleavage
ta-miR2015a	Traes_7AL_955F54182.1	1	21	1142	1162	UUCUUAUAUUGUGGGACGGAG	CUCCGUCCCAUAAUAUAAGAG	Cleavage
ta-miR2015a	TR42939	1	21	390	410	UUCUUAUAUUGUGGGACGGAG	CUCCGUCCCAUAAUAUGAGAA	Cleavage
ta-miR2015a	Traes_4AL_C55D89913.1	1	21	11	31	UUCUUAUAUUGUGGGACGGAG	CUCCGUCCCAUAAUAUAAGAG	Cleavage
ta-miR2017a	TR37741	1	21	34	54	UCCGUCCGGAAAUACUUGUCA	UGACAGGUAUUUUCGGACGGA	Cleavage
ta-miR2017a	TR44472	1	21	100	120	UCCGUCCGGAAAUACUUGUCA	UGACAAGUAUUCCCGGACGGA	Translation
ta-miR2017a	TR2384	1	21	56	76	UCCGUCCGGAAAUACUUGUCA	GAACAAGUAUUUCCGGACGGA	Cleavage
ta-miR2017a	TR17179	1	21	60	80	UCCGUCCGGAAAUACUUGUCA	CGACAAGUAAUUCCGGACGGA	Cleavage
ta-miR2019a	TR42788	1	21	552	572	AUUUUGGGACGGAGGGAGUAC	GUACUCUCUCCGUCUCAAAAU	Cleavage
ta-miR2019a	TR5161	1	21	140	160	AUUUUGGGACGGAGGGAGUAC	GUACUCCUUCCGUUCCAAAAU	Cleavage
ta-miR2019a	TR34770	1	21	146	166	AUUUUGGGACGGAGGGAGUAC	GUACUCCCUCCGUUUCAAAAU	Cleavage
ta-miR2019a	TR2384	1	21	404	424	AUUUUGGGACGGAGGGAGUAC	GUACUCCCUCAGUCCCAAAAU	Translation
ta-miR2019a	TR40900	1	21	263	283	AUUUUGGGACGGAGGGAGUAC	AUACUCCCUCCGUCCCAAAAA	Cleavage
ta-miR2019a	TR38515	1	21	775	795	AUUUUGGGACGGAGGGAGUAC	AUACUUCCUCUGUCCCAAAAU	Cleavage
ta-miR2019a	TR3940	1	21	602	622	AUUUUGGGACGGAGGGAGUAC	AUACUCCCUUUGUCCCAAAAU	Cleavage
ta-miR2019a	Traes_3B_4DCB7346B.1	1	21	14	34	AUUUUGGGACGGAGGGAGUAC	AUACUCUCUCCGUCCCGAAAU	Cleavage
ta-miR2019a	TR27767	1	21	260	280	AUUUUGGGACGGAGGGAGUAC	CUACUCCCUCCGUUCCGAAAU	Cleavage
ta-miR2019a	TR44181	1	21	379	399	AUUUUGGGACGGAGGGAGUAC	AUACUUCCUCUGUCCCAAAAU	Cleavage
ta-miR2019a	TR5346	1	21	175	195	AUUUUGGGACGGAGGGAGUAC	AUACUCCCUCUGUUCCAAAAU	Cleavage
ta-miR2019a	TR4105	1	21	50	70	AUUUUGGGACGGAGGGAGUAC	AUACUCCCUCCGUUCCGAAAU	Cleavage
ta-miR2019a	TR37033	1	21	330	350	AUUUUGGGACGGAGGGAGUAC	CUACUCCUUCCGUUCCAAAAU	Cleavage
ta-miR2019a	TR17746	1	21	316	336	AUUUUGGGACGGAGGGAGUAC	AUACUCCCUUCGUCUCAAAAU	Cleavage
ta-miR2019a	TR3428	1	21	4	24	AUUUUGGGACGGAGGGAGUAC	UUACUCCCUCCGUUCCGAAAU	Cleavage
ta-miR2019a	TR1275	1	21	200	220	AUUUUGGGACGGAGGGAGUAC	AUACUCCCUCUGUCCUAAAAU	Cleavage
ta-miR2019a	TR139	1	21	597	617	AUUUUGGGACGGAGGGAGUAC	CUACUCCCUCCAUCCCAAAAU	Translation
ta-miR2019a	TR14722	1	21	72	92	AUUUUGGGACGGAGGGAGUAC	AUACUCCCUCCAUCCCAAAAU	Translation
ta-miR2020a	TR2196	1	21	186	207	ACACUUAUUUU-GGACGGAGGG	CCCUCCGUCCCAAAAUAAGUGU	Translation
ta-miR2020a	TR43262	1	21	264	285	ACACUUAUUUUGGA-CGGAGGG	CCCUCCGAUCCAAAAUAAGUGU	Cleavage
ta-miR2020a	TR27196	1	21	45	66	ACACUUAUUUUGGA-CGGAGGG	CCCUCCGAUCCAAAAUAAGUGU	Cleavage
ta-miR2020a	TR32507	1	21	319	340	ACACUUAUUUU-GGACGGAGGG	CCCUCCGUCCCAAAAUAAGUGU	Translation
ta-miR2020a	TR37472	1	21	418	439	ACACUUAUUUU-GGACGGAGGG	CCCUCCGUCCCAAAAUAAGUGU	Translation
ta-miR2020a	TR36565	1	21	276	297	ACACUUAUUUU-GGACGGAGGG	CCCUCCGUCCCAAAAUAAGUGU	Translation
ta-miR2020a	TR24259	1	21	388	409	ACACUUAUUUUG-GACGGAGGG	CCCUCCGUCUCAAAAUAAGUGU	Cleavage
ta-miR2020a	TR2196	1	21	186	207	ACACUUAUUUU-GGACGGAGGG	CCCUCCGUCCCAAAAUAAGUGU	Translation
ta-miR2020a	TR43262	1	21	264	285	ACACUUAUUUUGGA-CGGAGGG	CCCUCCGAUCCAAAAUAAGUGU	Cleavage
ta-miR2020a	TR27196	1	21	45	66	ACACUUAUUUUGGA-CGGAGGG	CCCUCCGAUCCAAAAUAAGUGU	Cleavage
ta-miR2020a	TR32507	1	21	319	340	ACACUUAUUUU-GGACGGAGGG	CCCUCCGUCCCAAAAUAAGUGU	Translation
ta-miR2020a	TR37472	1	21	418	439	ACACUUAUUUU-GGACGGAGGG	CCCUCCGUCCCAAAAUAAGUGU	Translation
ta-miR2020a	TR36565	1	21	276	297	ACACUUAUUUU-GGACGGAGGG	CCCUCCGUCCCAAAAUAAGUGU	Translation
ta-miR2020a	TR24259	1	21	388	409	ACACUUAUUUUG-GACGGAGGG	CCCUCCGUCUCAAAAUAAGUGU	Cleavage
ta-miR2022a	TR19302	1	21	163	183	UCUAUUUUAGAACGGAGGGAG	CUCCCUCCGUUCCAAAAUAGA	Translation
ta-miR2022a	TR19317	1	21	164	184	UCUAUUUUAGAACGGAGGGAG	CUCCCUCCGUUCCAAAAUAGA	Translation
ta-miR2022a	TR19312	1	21	165	185	UCUAUUUUAGAACGGAGGGAG	CUCCCUCCGUUCCAAAAUAGA	Translation
ta-miR2022a	TR23894	1	21	38	58	UCUAUUUUAGAACGGAGGGAG	CUCCCUCCGUUCCAAAAUAGA	Translation
ta-miR2022a	TR25408	1	21	38	58	UCUAUUUUAGAACGGAGGGAG	CUCCCUCCGUUCCAAAAUAGA	Translation
ta-miR2022a	TR44189	1	21	468	488	UCUAUUUUAGAACGGAGGGAG	CUCCCUCCGUUCCAAAAUAGA	Translation
ta-miR2022a	TR2191	1	21	146	166	UCUAUUUUAGAACGGAGGGAG	CUCCCUCCGUUCCAAAAUAGA	Translation
ta-miR2022a	TR27592	1	21	437	457	UCUAUUUUAGAACGGAGGGAG	CUCCCUCCGUUCCAAAAUAGA	Translation
ta-miR2022a	TR2266	1	21	146	166	UCUAUUUUAGAACGGAGGGAG	CUCCCUCCGUUCCAAAAUAGA	Translation
ta-miR2022a	TR39025	1	21	680	700	UCUAUUUUAGAACGGAGGGAG	CUCCCUCCGUUCCAAAAUAGA	Translation
ta-miR2022a	TR38906	1	21	756	776	UCUAUUUUAGAACGGAGGGAG	CUCCCUCCGUUCCAAAAUAGA	Translation
ta-miR2022a	TR42868	1	21	233	253	UCUAUUUUAGAACGGAGGGAG	CUCCCUCCGUUCCAAAAUAGA	Translation
ta-miR2022a	TR5759	1	21	749	769	UCUAUUUUAGAACGGAGGGAG	CUCCCUCCGUUCCAAAAUAGA	Translation
ta-miR2023a	TR23265	1	21	131	151	AAAUAGAUGACUCAACUUUAU	ACAAAGUUGAGUCAUCUAUUU	Cleavage
ta-miR2023a	TR36615	1	21	269	289	AAAUAGAUGACUCAACUUUAU	ACAAAGUUGAGUCAUCUAUUU	Cleavage
ta-miR2023a	TR42802	1	21	646	666	AAAUAGAUGACUCAACUUUAU	ACAAAGUUGAGUCAUCUAUUU	Cleavage
ta-miR2024a	TR19682	1	24	258	281	ACAAGUAAUUCCGAACGGAGGGAG	UUCCCUCCGUUCGAAAUUACUUGU	Translation
ta-miR2025a	TR21755	1	21	133	153	UAUUUCCGGACGGAGGGAGUA	UACUCCCUCCGGCCGGAAAUA	Translation
ta-miR2025a	TR39129	1	21	229	249	UAUUUCCGGACGGAGGGAGUA	UACUCCCUCCAUCCGGAAAUA	Translation
ta-miR2025a	TR40434	1	21	341	361	UAUUUCCGGACGGAGGGAGUA	UACUCCCUCGGUCCGGAAAUA	Cleavage
ta-miR2025a	TR21772	1	21	76	96	UAUUUCCGGACGGAGGGAGUA	UACUCCCUCAGUCCGGAAAUA	Cleavage
ta-miR2025a	TR33565	1	21	151	171	UAUUUCCGGACGGAGGGAGUA	UACUCCCUCCGGCCGGAAAUA	Translation
ta-miR2025a	TR22244	1	21	121	141	UAUUUCCGGACGGAGGGAGUA	UACUCCCUCCGGCCGGAAAUA	Translation
ta-miR2025a	TR25241	1	21	379	399	UAUUUCCGGACGGAGGGAGUA	UACUCCCUCCAUCCGGAAAUA	Translation
ta-miR2025a	TR41588	1	21	399	419	UAUUUCCGGACGGAGGGAGUA	UACUCCCUCCAUCCGGAAAUA	Translation
ta-miR2025a	TR38683	1	21	1074	1094	UAUUUCCGGACGGAGGGAGUA	UACUCCCUCCGUCAGGAAAUA	Cleavage
ta-miR2026a	TR37326	1	21	2	22	UACUCCCUCCGUUCGGAAUUA	UAAUUCGGAACGGAGGGAGUA	Cleavage
ta-miR2026a	TR36780	1	21	379	399	UACUCCCUCCGUUCGGAAUUA	UAAUUCGGAACGGAGGGAGUA	Cleavage
ta-miR2026a	TR35555	1	21	435	455	UACUCCCUCCGUUCGGAAUUA	UAAUUCCAAACGGAGGGAGUA	Cleavage
ta-miR2026a	TR38674	1	21	87	107	UACUCCCUCCGUUCGGAAUUA	UAAUUCAGAACGGAGGGAGUA	Cleavage
ta-miR2027	TR38119	1	21	1	21	ACUCCCUCCGUCCGGAAAUAC	GUAUUUUUGGACGGAGGGAGU	Cleavage
ta-miR2027	TR35942	1	21	633	653	ACUCCCUCCGUCCGGAAAUAC	GUAUUUCCGGACAGAGGGAGU	Translation
ta-miR2027	TR36285	1	21	69	89	ACUCCCUCCGUCCGGAAAUAC	GUAUAUCCGGACGGAGGGAGU	Cleavage
ta-miR2027	TR36804	1	20	1	20	ACUCCCUCCGUCCGGAAAUA	UAUUUUCGGAUGGAGGGAGU	Cleavage
ta-miR2027	TR36501	1	21	29	49	ACUCCCUCCGUCCGGAAAUAC	AUAUUUUUGGACGGAGGGAGU	Cleavage
ta-miR2027	TR38550	1	21	687	707	ACUCCCUCCGUCCGGAAAUAC	CUUUUUCCGGACGGAGGGAGU	Cleavage
ta-miR2027	TR593	1	21	222	242	ACUCCCUCCGUCCGGAAAUAC	CUCUUUCCGGACGGAGGGAGU	Cleavage
ta-miR2027	TR36434	1	21	14	34	ACUCCCUCCGUCCGGAAAUAC	UUAAUUCCGGACGGAGGGAGU	Cleavage
ta-miR2027	TR24331	1	21	130	150	ACUCCCUCCGUCCGGAAAUAC	NUAUUUGCGGACGGAGGGAGU	Cleavage
ta-miR2028a	TR24991	1	21	127	147	CAAGAAUUUUGGGACGGAGGU	ACGUCCGUCCCAAAAUUCUUG	Cleavage
ta-miR2028a	TR1275	1	21	205	225	CAAGAAUUUUGGGACGGAGGU	CCCUCUGUCCUAAAAUUCUUG	Cleavage
ta-miR2028a	TR38955	1	21	470	490	CAAGAAUUUUGGGACGGAGGU	CCCUCCGUCCCAUAAUUCUUG	Translation
ta-miR2028a	TR42607	1	21	853	873	CAAGAAUUUUGGGACGGAGGU	CCCUCCGUCCAAAAAUUCUUG	Translation
ta-miR2029a	TR37326	1	21	1	21	ACUCCCUCCGUUCGGAAUUAC	GUAAUUCGGAACGGAGGGAGU	Cleavage
ta-miR2029a	TR35555	1	21	434	454	ACUCCCUCCGUUCGGAAUUAC	GUAAUUCCAAACGGAGGGAGU	Cleavage
ta-miR2029a	TR36780	1	21	378	398	ACUCCCUCCGUUCGGAAUUAC	AUAAUUCGGAACGGAGGGAGU	Cleavage
ta-miR2029a	TR38674	1	21	86	106	ACUCCCUCCGUUCGGAAUUAC	AUAAUUCAGAACGGAGGGAGU	Cleavage
ta-miR2031a	TR21324	1	23	378	400	AGACAAAUAUUUAGGAACGGAGG	CCUCCGUUCCUAAAUAUUUGUCA	Cleavage
ta-miR2031a	TR21590	1	23	58	80	AGACAAAUAUUUAGGAACGGAGG	CCUUUGUUCCUAAAUAUUUGUCU	Cleavage
ta-miR2031a	TR42862	1	23	366	388	AGACAAAUAUUUAGGAACGGAGG	CCUCCGUUCCCAAAUAUUUGUCU	Cleavage
ta-miR2031a	TR29119	1	23	195	217	AGACAAAUAUUUAGGAACGGAGG	CCUCCGUUCCAAAAUAUUUGUCU	Cleavage
ta-miR2031a	TR33603	1	23	266	288	AGACAAAUAUUUAGGAACGGAGG	CCUCCAUUCCUAAAUAUUUGUCU	Cleavage
ta-miR2031a	TR16328	1	23	249	272	AGACAAAUAUUUAGGAA-CGGAGG	GCUCCGGUUCCUAAAUAUUUGUCU	Cleavage
ta-miR2032a	Traes_4AL_C55D89913.1	1	22	6	27	UAUAUUAUGAGACGGAGGGAGU	ACUCCCUCCGUCCCAUAAUAUA	Translation
ta-miR2032a	Traes_7AL_955F54182.1	1	22	1137	1158	UAUAUUAUGAGACGGAGGGAGU	ACUCCCUCCGUCCCAUAAUAUA	Translation
ta-miR2032a	TR35925	1	22	987	1008	UAUAUUAUGAGACGGAGGGAGU	ACUCCCUCCGUCCCAUAAUAUA	Translation
ta-miR2032a	TR28554	1	22	706	727	UAUAUUAUGAGACGGAGGGAGU	ACUCCCUCCGUCCCAUAAUAUA	Translation
ta-miR2032a	TR9	1	22	736	757	UAUAUUAUGAGACGGAGGGAGU	ACUCCCUCCGUCCCAUAAUAUA	Translation
ta-miR2032a	TR35749	1	22	510	531	UAUAUUAUGAGACGGAGGGAGU	ACUCCCUCCGUCCCAUAAUAUA	Translation
ta-miR2032a	TR32606	1	22	459	480	UAUAUUAUGAGACGGAGGGAGU	ACUCCCUCCGUCCCAUAAUAUA	Translation
ta-miR2032a	TR13084	1	22	53	74	UAUAUUAUGAGACGGAGGGAGU	ACUCCCUCCGUCCCAUAAUAUA	Translation
ta-miR2032a	TR43849	1	22	86	107	UAUAUUAUGAGACGGAGGGAGU	ACUCCCUCCGUCCCAUAAUAUA	Translation
ta-miR2032a	TR1684	1	22	14	35	UAUAUUAUGAGACGGAGGGAGU	ACUCCAUCCGUCUCAUAAUAUA	Cleavage
ta-miR2032a	TR41865	1	22	82	103	UAUAUUAUGAGACGGAGGGAGU	ACUCCCUCCGUCACAUAAUAUA	Translation
ta-miR2032a	TR24856	1	22	18	39	UAUAUUAUGAGACGGAGGGAGU	UCUCCCUCCGUCCCAUAAUAUA	Translation
ta-miR2036a	Traes_7AL_955F54182.1	1	24	1140	1163	GUUCUUAUAUUAUGGGACGGAGGG	CCCUCCGUCCCAUAAUAUAAGAGU	Cleavage
ta-miR2036a	TR21971	1	24	623	646	GUUCUUAUAUUAUGGGACGGAGGG	UCCUUCGUCCCAUAAUAUAAGAGC	Cleavage
ta-miR2036a	TR41403	1	24	418	441	GUUCUUAUAUUAUGGGACGGAGGG	ACCUUCGUCCCAUAAUAUAAGAGC	Cleavage
ta-miR2036a	TR19912	1	24	18	41	GUUCUUAUAUUAUGGGACGGAGGG	AUCUCCGCCCCAUAAUAUAAGAAC	Cleavage
ta-miR2036a	Traes_2BS_5CDCD5152.1	1	22	1	23	GUUCUUAUAUUAUGGGA-CGGAG	GUCCGAUCCCAUAAUAUAAGAAC	Cleavage
ta-miR2036a	TR112	1	24	450	473	GUUCUUAUAUUAUGGGACGGAGGG	GCAUCCAUCCCAUAAUAUAAGAAC	Cleavage
ta-miR2036a	TR4598	1	20	1	20	GUUCUUAUAUUAUGGGACGG	CCGUCUCAUAAUAUAAGAGC	Cleavage
ta-miR2037a	TR43849	1	24	88	111	CUCUUAUAUUAUGGGACGGAGGGA	UCCCUCCGUCCCAUAAUAUAAGAC	Cleavage
ta-miR2037a	TR43687	1	24	100	123	CUCUUAUAUUAUGGGACGGAGGGA	UCCCCCCGUCCCAUAAUAUAAGAG	Cleavage
ta-miR2037a	TR9	1	24	738	761	CUCUUAUAUUAUGGGACGGAGGGA	UCCCUCCGUCCCAUAAUAUAAGAA	Cleavage
ta-miR2037a	TR35772	1	24	19	42	CUCUUAUAUUAUGGGACGGAGGGA	UCCCUUCGUCCCGUAAUAUAAGAG	Cleavage
ta-miR2037a	TR41865	1	24	84	107	CUCUUAUAUUAUGGGACGGAGGGA	UCCCUCCGUCACAUAAUAUAAGAG	Cleavage
ta-miR2037a	TR40505	1	24	229	252	CUCUUAUAUUAUGGGACGGAGGGA	UCCCUCCAUCCCAUAAUAUAAGAG	Cleavage
ta-miR2037a	TR38092	1	24	769	792	CUCUUAUAUUAUGGGACGGAGGGA	UCCCUCCAUCCCAUAAUAUAAGAG	Cleavage
ta-miR2037a	TR9167	1	24	181	204	CUCUUAUAUUAUGGGACGGAGGGA	UCCAUCCGUCCCAUAAUAUAAGAC	Cleavage
ta-miR2038a	TR19302	1	24	162	185	CAUCUAUUUUAGAACGGAGGGAGU	ACUCCCUCCGUUCCAAAAUAGAUG	Translation
ta-miR2038a	TR19317	1	24	163	186	CAUCUAUUUUAGAACGGAGGGAGU	ACUCCCUCCGUUCCAAAAUAGAUG	Translation
ta-miR2038a	TR19312	1	24	164	187	CAUCUAUUUUAGAACGGAGGGAGU	ACUCCCUCCGUUCCAAAAUAGAUG	Translation
ta-miR2038a	TR23894	1	24	37	60	CAUCUAUUUUAGAACGGAGGGAGU	ACUCCCUCCGUUCCAAAAUAGAUG	Translation
ta-miR2038a	TR25408	1	24	37	60	CAUCUAUUUUAGAACGGAGGGAGU	ACUCCCUCCGUUCCAAAAUAGAUG	Translation
ta-miR2038a	TR44189	1	24	467	490	CAUCUAUUUUAGAACGGAGGGAGU	ACUCCCUCCGUUCCAAAAUAGAUG	Translation
ta-miR2038a	TR2191	1	24	145	168	CAUCUAUUUUAGAACGGAGGGAGU	ACUCCCUCCGUUCCAAAAUAGAUG	Translation
ta-miR2038a	TR27592	1	24	436	459	CAUCUAUUUUAGAACGGAGGGAGU	ACUCCCUCCGUUCCAAAAUAGAUG	Translation
ta-miR2038a	TR2266	1	24	145	168	CAUCUAUUUUAGAACGGAGGGAGU	ACUCCCUCCGUUCCAAAAUAGAUG	Translation
ta-miR2038a	TR39025	1	24	679	702	CAUCUAUUUUAGAACGGAGGGAGU	ACUCCCUCCGUUCCAAAAUAGAUG	Translation
ta-miR2038a	TR38906	1	24	755	778	CAUCUAUUUUAGAACGGAGGGAGU	ACUCCCUCCGUUCCAAAAUAGAUG	Translation
ta-miR2038a	TR42868	1	24	232	255	CAUCUAUUUUAGAACGGAGGGAGU	ACUCCCUCCGUUCCAAAAUAGAUG	Translation
ta-miR2038a	TR5759	1	24	748	771	CAUCUAUUUUAGAACGGAGGGAGU	ACUCCCUCCGUUCCAAAAUAGAUG	Translation
ta-miR2039a	TR38829	1	24	639	662	AAGCGACGAGUAAUAUGGAACGGA	UCCGUUCCAUAUUACUCGUCGCUG	Cleavage
ta-miR2041a	TR28034	1	23	297	319	UGACAAGUAUUUUCGGACGGAGG	CCUCCGUCCGAAAAUACUUGUCC	Cleavage
ta-miR2041a	TR23494	1	23	461	483	UGACAAGUAUUUUCGGACGGAGG	CCUCCGUCCGAAAAUACUUGUCU	Cleavage
ta-miR2041a	TR14189	1	23	147	169	UGACAAGUAUUUUCGGACGGAGG	CCUUCGUCCGGAAAUACUUGUCA	Cleavage
ta-miR2041a	TR13742	1	23	175	197	UGACAAGUAUUUUCGGACGGAGG	CCUUUGUCCGAAAAUACUUGUCA	Cleavage
ta-miR2041a	TR14552	1	23	175	197	UGACAAGUAUUUUCGGACGGAGG	CCUUUGUCCGAAAAUACUUGUCA	Cleavage
ta-miR2041a	TR3334	1	23	122	144	UGACAAGUAUUUUCGGACGGAGG	CCUUCGUCCGGAAAUACUUGUCA	Cleavage
ta-miR2041a	TR24181	1	23	51	73	UGACAAGUAUUUUCGGACGGAGG	CCUCCGUCCGGAAAUAUUUGUCA	Cleavage
ta-miR2041a	TR24869	1	23	375	397	UGACAAGUAUUUUCGGACGGAGG	CCUCCGCCCGAAAAUACUUGUCA	Cleavage
ta-miR2042a	TR5646	1	23	295	317	UAUAUUAUGGGACGGAGGGAGUA	UACUCCCUCCGUCCCAUAAUAUU	Cleavage
ta-miR2042a	TR26236	1	23	152	174	UAUAUUAUGGGACGGAGGGAGUA	UACUCCCUCUGUCCCAUAAUGUA	Cleavage
ta-miR2042a	TR39356	1	23	523	545	UAUAUUAUGGGACGGAGGGAGUA	UACUCCCUCCGUUCCAUAAUGUA	Cleavage
ta-miR2042a	TR35772	1	23	16	38	UAUAUUAUGGGACGGAGGGAGUA	UACUCCCUUCGUCCCGUAAUAUA	Cleavage
ta-miR2042a	TR41309	1	23	333	355	UAUAUUAUGGGACGGAGGGAGUA	UACUCCCUCUGUCCCAUAAUGUA	Cleavage
ta-miR2042a	TR23187	1	23	222	244	UAUAUUAUGGGACGGAGGGAGUA	UACUCCCUCUGUCCUAUAAUAUA	Cleavage
ta-miR2042a	TR35576	1	23	1121	1143	UAUAUUAUGGGACGGAGGGAGUA	UACUCCCUCCAUCCCAUAAUAUA	Cleavage
ta-miR2042a	TR26227	1	23	717	739	UAUAUUAUGGGACGGAGGGAGUA	UACUCCCUCCAUCCCAUAAUAUA	Cleavage
ta-miR2042a	TR38092	1	23	766	788	UAUAUUAUGGGACGGAGGGAGUA	UACUCCCUCCAUCCCAUAAUAUA	Cleavage
ta-miR2042a	TR40505	1	23	226	248	UAUAUUAUGGGACGGAGGGAGUA	UACUCCCUCCAUCCCAUAAUAUA	Cleavage
ta-miR2042a	TR43687	1	23	97	119	UAUAUUAUGGGACGGAGGGAGUA	UACUCCCCCCGUCCCAUAAUAUA	Cleavage
ta-miR2042a	TR43687	1	23	131	153	UAUAUUAUGGGACGGAGGGAGUA	GAAACCCUCCGUCCCAUAAUAUA	Cleavage
ta-miR2042a	TR9167	1	23	178	200	UAUAUUAUGGGACGGAGGGAGUA	UACUCCAUCCGUCCCAUAAUAUA	Cleavage
ta-miR2042a	TR41865	1	23	81	103	UAUAUUAUGGGACGGAGGGAGUA	UACUCCCUCCGUCACAUAAUAUA	Translation
ta-miR2042a	TR21971	1	23	619	641	UAUAUUAUGGGACGGAGGGAGUA	GACUUCCUUCGUCCCAUAAUAUA	Cleavage
ta-miR2043a	TR41544	1	23	17	39	CUCUGUCCCAUAAUGUAAGACGU	ACGUCUUAUAUUAUGGGACGGAG	Cleavage
ta-miR2043a	TR42448	1	23	31	53	CUCUGUCCCAUAAUGUAAGACGU	AGAUCUUAUAUUAUGGGACGGAG	Cleavage
ta-miR2043a	TR44378	1	23	6	28	CUCUGUCCCAUAAUGUAAGACGU	CAAUCUUAUAUUAUGGGACGGAG	Cleavage
ta-miR2043a	TR43317	1	21	1	21	CUCUGUCCCAUAAUGUAAGAC	CUCUUAUAUUAUGGGACGGAG	Cleavage
ta-miR2043a	TR23856	1	23	2	24	CUCUGUCCCAUAAUGUAAGACGU	UAUUCUUACAUUGUGGGACGGAG	Cleavage
ta-miR2045a	TR28034	1	23	292	314	AGUAUUUCCGGACGGAGGGAGUA	UACUCCCUCCGUCCGAAAAUACU	Cleavage
ta-miR2045a	TR28529	1	23	41	63	AGUAUUUCCGGACGGAGGGAGUA	UACUCCCUCCGUCCGUAAAUACU	Cleavage
ta-miR2045a	TR2899	1	23	70	92	AGUAUUUCCGGACGGAGGGAGUA	UACUCCCUCCGUCCGAAAAUACU	Cleavage
ta-miR2045a	TR40434	1	23	341	363	AGUAUUUCCGGACGGAGGGAGUA	UACUCCCUCGGUCCGGAAAUACU	Cleavage
ta-miR2045a	TR44519	1	23	185	207	AGUAUUUCCGGACGGAGGGAGUA	UACUCCCUCCGUCCGAAAAUACU	Cleavage
ta-miR2045a	TR40630	1	23	364	386	AGUAUUUCCGGACGGAGGGAGUA	UACUCCCUCCGUCCGAAAAUACU	Cleavage
ta-miR2045a	TR25241	1	23	379	401	AGUAUUUCCGGACGGAGGGAGUA	UACUCCCUCCAUCCGGAAAUACU	Cleavage
ta-miR2045a	TR24213	1	23	166	188	AGUAUUUCCGGACGGAGGGAGUA	UACUCCCUCCGUCCAGAAAUACU	Translation
ta-miR2045a	TR41588	1	23	399	421	AGUAUUUCCGGACGGAGGGAGUA	UACUCCCUCCAUCCGGAAAUACU	Cleavage
ta-miR2045a	TR42628	1	23	417	439	AGUAUUUCCGGACGGAGGGAGUA	UACUCCCUCCGUCCGAAAAUACU	Cleavage
ta-miR2045a	TR32306	1	23	375	397	AGUAUUUCCGGACGGAGGGAGUA	UACUCCCUCCGUCCGAAAAUACU	Cleavage
ta-miR2045a	TR23494	1	23	456	478	AGUAUUUCCGGACGGAGGGAGUA	UACUCCCUCCGUCCGAAAAUACU	Cleavage
ta-miR2045a	Traes_6BL_066E7881C.1	1	23	838	860	AGUAUUUCCGGACGGAGGGAGUA	UACUCCCUCCGUCCGAAAAUACU	Cleavage
ta-miR2045a	TR38683	1	23	1074	1096	AGUAUUUCCGGACGGAGGGAGUA	UACUCCCUCCGUCAGGAAAUACU	Translation
ta-miR2045a	TR18805	1	23	199	221	AGUAUUUCCGGACGGAGGGAGUA	UAUCCCCUCCGUCCGGAAAUACU	Cleavage
ta-miR2046a	TR3239	1	21	157	177	UUAUAUUAGUUUACAGAGGGA	UCCCUCCGUAAACUAAUAUAA	Cleavage
ta-miR2046a	TR41850	1	21	219	239	UUAUAUUAGUUUACAGAGGGA	UCCCUCCGUAAACUAAUAUAA	Cleavage
ta-miR2046a	TR21306	1	21	75	95	UUAUAUUAGUUUACAGAGGGA	UCCCUCCGUAAACUAAUAUAA	Cleavage
ta-miR2046a	TR41930	1	21	364	384	UUAUAUUAGUUUACAGAGGGA	UCCCUCUGUACACUAAUAUAA	Translation
ta-miR2046a	TR39283	1	21	452	472	UUAUAUUAGUUUACAGAGGGA	UCCCUCCGUAAACUAAUAUAA	Cleavage
ta-miR2046a	TR38275	1	21	663	683	UUAUAUUAGUUUACAGAGGGA	UCCCUCCGUAAACUAAUAUAA	Cleavage
ta-miR2046a	TR38670	1	21	3	23	UUAUAUUAGUUUACAGAGGGA	UCCCUCCGUAAACUAAUAUAA	Cleavage
ta-miR2046a	TR5786	1	21	855	875	UUAUAUUAGUUUACAGAGGGA	UCCCUAUGUAAACUAAUAUAA	Cleavage
ta-miR2048a	TR3239	1	21	154	174	UAUUAGUUUACAGAGGGAGUA	UACUCCCUCCGUAAACUAAUA	Cleavage
ta-miR2048a	TR41850	1	21	216	236	UAUUAGUUUACAGAGGGAGUA	UACUCCCUCCGUAAACUAAUA	Cleavage
ta-miR2048a	TR21306	1	21	72	92	UAUUAGUUUACAGAGGGAGUA	UACUCCCUCCGUAAACUAAUA	Cleavage
ta-miR2048a	TR44443	1	21	314	334	UAUUAGUUUACAGAGGGAGUA	UACCCCCUCUGUAAACUAAUA	Cleavage
ta-miR2048a	TR37214	1	21	229	249	UAUUAGUUUACAGAGGGAGUA	UACACCCUCUGUAAACUAAUA	Cleavage
ta-miR2048a	TR41930	1	21	361	381	UAUUAGUUUACAGAGGGAGUA	UACUCCCUCUGUACACUAAUA	Cleavage
ta-miR2048a	TR44138	1	21	472	492	UAUUAGUUUACAGAGGGAGUA	UACUCCCUCCGUAAACUAAUA	Cleavage
ta-miR2048a	TR39283	1	21	449	469	UAUUAGUUUACAGAGGGAGUA	UACUCCCUCCGUAAACUAAUA	Cleavage
ta-miR2048a	TR35609	1	21	591	611	UAUUAGUUUACAGAGGGAGUA	UACUCCCUCGGUAAACUAAUA	Cleavage
ta-miR2048a	TR38275	1	21	660	680	UAUUAGUUUACAGAGGGAGUA	UACUCCCUCCGUAAACUAAUA	Cleavage
ta-miR2048a	TR5786	1	21	852	872	UAUUAGUUUACAGAGGGAGUA	UACUCCCUAUGUAAACUAAUA	Cleavage
ta-miR2048a	TR38787	1	21	966	986	UAUUAGUUUACAGAGGGAGUA	UACUACCUCUGUAAACUAAUA	Cleavage
ta-miR2048a	TR43718	1	21	74	94	UAUUAGUUUACAGAGGGAGUA	CUCUCCCUCUGUAAACUAAUA	Cleavage
ta-miR2048a	TR38670	1	20	1	20	UAUUAGUUUACAGAGGGAGU	ACUCCCUCCGUAAACUAAUA	Cleavage
ta-miR2049a	Traes_7DS_54B17752F.1	1	21	375	395	UAUAUUCUGGGACAGAGGGAG	CUCCCUCUGUUCUAGAAUAUA	Cleavage
ta-miR2050a	TR38414	1	21	740	760	UAUUUUGGAACGGAGGGAGUA	UACUCCCUCUGUUCCGAAAUA	Cleavage
ta-miR2050a	TR28089	1	21	521	541	UAUUUUGGAACGGAGGGAGUA	UACUCCCUUCGUUCCGAAAUA	Cleavage
ta-miR2050a	TR36888	1	21	289	309	UAUUUUGGAACGGAGGGAGUA	UACUCCCUCUGUUCCGAAAUA	Cleavage
ta-miR2050a	TR27767	1	21	261	281	UAUUUUGGAACGGAGGGAGUA	UACUCCCUCCGUUCCGAAAUG	Cleavage
ta-miR2050a	TR35764	1	21	451	471	UAUUUUGGAACGGAGGGAGUA	UACUCCUUCCGUUUCAAAAUA	Cleavage
ta-miR2050a	TR21398	1	21	378	398	UAUUUUGGAACGGAGGGAGUA	UACUCUUUCCGUUCCAAAAUA	Cleavage
ta-miR2050a	TR42957	1	21	859	879	UAUUUUGGAACGGAGGGAGUA	UACUCCCUCCGUCCCAAAAUA	Translation
ta-miR2050a	TR26395	1	21	318	338	UAUUUUGGAACGGAGGGAGUA	UACUCCCUCCGUCCCAAAAUA	Translation
ta-miR2050a	TR3723	1	21	439	459	UAUUUUGGAACGGAGGGAGUA	UACUCCCUCCAUUCCAAAAUA	Translation
ta-miR2050a	TR28941	1	21	240	260	UAUUUUGGAACGGAGGGAGUA	UACUCCCUCCGUCCCAAAAUA	Translation
ta-miR2050a	TR43607	1	21	594	614	UAUUUUGGAACGGAGGGAGUA	UACUCCAUCCGUUCCAAAAUA	Cleavage
ta-miR2050a	TR29145	1	21	520	540	UAUUUUGGAACGGAGGGAGUA	UACUCCCUCCGUCCCAAAAUA	Translation
ta-miR2050a	TR36565	1	21	272	292	UAUUUUGGAACGGAGGGAGUA	UACUCCCUCCGUCCCAAAAUA	Translation
ta-miR2050a	TR37472	1	21	414	434	UAUUUUGGAACGGAGGGAGUA	UACUCCCUCCGUCCCAAAAUA	Translation
ta-miR2050a	TR32507	1	21	315	335	UAUUUUGGAACGGAGGGAGUA	UACUCCCUCCGUCCCAAAAUA	Translation
ta-miR2050a	TR25075	1	21	166	186	UAUUUUGGAACGGAGGGAGUA	UACUCCCUCCGUCCCAAAAUA	Translation
ta-miR2050a	TR41559	1	21	77	97	UAUUUUGGAACGGAGGGAGUA	UACUCCCUCCGUCCCAAAAUA	Translation
ta-miR2050a	TR27196	1	21	41	61	UAUUUUGGAACGGAGGGAGUA	UACUCCCUCCGAUCCAAAAUA	Translation
ta-miR2050a	TR40775	1	21	131	151	UAUUUUGGAACGGAGGGAGUA	UACUCCCUACGUUCCAAAAUA	Cleavage
ta-miR2050a	Traes_1BS_DC30245241.1	1	21	274	294	UAUUUUGGAACGGAGGGAGUA	UACUCCCUCCGUCCCAAAAUA	Translation
ta-miR2050a	TR3547	1	21	48	68	UAUUUUGGAACGGAGGGAGUA	UACUCCCUCCGUCCCAAAAUA	Translation
ta-miR2050a	TR2196	1	21	182	202	UAUUUUGGAACGGAGGGAGUA	UACUCCCUCCGUCCCAAAAUA	Translation
ta-miR2050a	TR28913	1	21	103	123	UAUUUUGGAACGGAGGGAGUA	UACUCCCUCCUUUCCAAAAUA	Translation
ta-miR2050a	TR43262	1	21	260	280	UAUUUUGGAACGGAGGGAGUA	CACUCCCUCCGAUCCAAAAUA	Translation
ta-miR2051a	TR3239	1	21	156	176	UAUAUUAGUUUACAGAGGGAG	CUCCCUCCGUAAACUAAUAUA	Cleavage
ta-miR2051a	TR41850	1	21	218	238	UAUAUUAGUUUACAGAGGGAG	CUCCCUCCGUAAACUAAUAUA	Cleavage
ta-miR2051a	TR21306	1	21	74	94	UAUAUUAGUUUACAGAGGGAG	CUCCCUCCGUAAACUAAUAUA	Cleavage
ta-miR2051a	TR37214	1	21	231	251	UAUAUUAGUUUACAGAGGGAG	CACCCUCUGUAAACUAAUAUA	Cleavage
ta-miR2051a	TR41930	1	21	363	383	UAUAUUAGUUUACAGAGGGAG	CUCCCUCUGUACACUAAUAUA	Translation
ta-miR2051a	TR39283	1	21	451	471	UAUAUUAGUUUACAGAGGGAG	CUCCCUCCGUAAACUAAUAUA	Cleavage
ta-miR2051a	TR38275	1	21	662	682	UAUAUUAGUUUACAGAGGGAG	CUCCCUCCGUAAACUAAUAUA	Cleavage
ta-miR2051a	TR38670	1	21	2	22	UAUAUUAGUUUACAGAGGGAG	CUCCCUCCGUAAACUAAUAUA	Cleavage
ta-miR2051a	TR5786	1	21	854	874	UAUAUUAGUUUACAGAGGGAG	CUCCCUAUGUAAACUAAUAUA	Cleavage
ta-miR2051a	TR38787	1	21	968	988	UAUAUUAGUUUACAGAGGGAG	CUACCUCUGUAAACUAAUAUA	Cleavage
ta-miR2052a	TR16818	1	21	259	279	AUUAGUUUACAGAGGGAGUAU	GGACUCCCUCUGUAAACUAAU	Cleavage
ta-miR2052a	TR41850	1	21	215	235	AUUAGUUUACAGAGGGAGUAU	GUACUCCCUCCGUAAACUAAU	Translation
ta-miR2052a	TR21306	1	21	71	91	AUUAGUUUACAGAGGGAGUAU	GUACUCCCUCCGUAAACUAAU	Translation
ta-miR2052a	TR44443	1	21	313	333	AUUAGUUUACAGAGGGAGUAU	GUACCCCCUCUGUAAACUAAU	Cleavage
ta-miR2052a	TR37214	1	21	228	248	AUUAGUUUACAGAGGGAGUAU	GUACACCCUCUGUAAACUAAU	Cleavage
ta-miR2052a	TR44138	1	21	471	491	AUUAGUUUACAGAGGGAGUAU	GUACUCCCUCCGUAAACUAAU	Translation
ta-miR2052a	TR39283	1	21	448	468	AUUAGUUUACAGAGGGAGUAU	GUACUCCCUCCGUAAACUAAU	Translation
ta-miR2052a	TR35609	1	21	590	610	AUUAGUUUACAGAGGGAGUAU	GUACUCCCUCGGUAAACUAAU	Translation
ta-miR2052a	TR38275	1	21	659	679	AUUAGUUUACAGAGGGAGUAU	GUACUCCCUCCGUAAACUAAU	Translation
ta-miR2052a	TR38787	1	21	965	985	AUUAGUUUACAGAGGGAGUAU	GUACUACCUCUGUAAACUAAU	Cleavage
ta-miR2052a	TR3239	1	21	153	173	AUUAGUUUACAGAGGGAGUAU	UUACUCCCUCCGUAAACUAAU	Translation
ta-miR2052a	TR5786	1	21	851	871	AUUAGUUUACAGAGGGAGUAU	CUACUCCCUAUGUAAACUAAU	Cleavage
ta-miR2053a	TR4485	1	21	32	52	AAUGUAAGACGUUUUUUGACA	UGUCAAAAGACGUCUUAUAUU	Cleavage
ta-miR2053a	TR25075	1	21	144	164	AAUGUAAGACGUUUUUUGACA	UGUCAAAAAACAUCUUACAUU	Translation
ta-miR2053a	TR8837	1	21	46	66	AAUGUAAGACGUUUUUUGACA	UUUCAAAAAACGUCUUACAUU	Cleavage
ta-miR2054a	TR37140	1	21	351	371	AAUAUGGAACGGAGGGAGCAA	UUACUCCCUCCGUUCCAUAUU	Cleavage
ta-miR2054a	TR22628	1	21	54	74	AAUAUGGAACGGAGGGAGCAA	GUGCUCCCUCCAUUCCAUAUU	Translation
ta-miR2054a	TR8697	1	21	2	22	AAUAUGGAACGGAGGGAGCAA	CUACUCCCUCCGUUCCAUAUU	Cleavage
ta-miR2054a	TR35831	1	21	1024	1044	AAUAUGGAACGGAGGGAGCAA	GUACUCCCUCCGUUCCAUAUU	Cleavage
ta-miR2054a	TR38829	1	21	631	651	AAUAUGGAACGGAGGGAGCAA	CUACUCCCUCCGUUCCAUAUU	Cleavage
ta-miR2055a	TR40162	1	20	100	119	AUUAUGGAAAGGAGGGAGUA	UACUCCCUCCGUUCCAUAAU	Translation
ta-miR2055a	TR35547	1	20	499	518	AUUAUGGAAAGGAGGGAGUA	UACUCCCUCCGUUCCAUAAU	Translation
ta-miR2055a	TR39356	1	20	523	542	AUUAUGGAAAGGAGGGAGUA	UACUCCCUCCGUUCCAUAAU	Translation
ta-miR2055a	Traes_3B_89B839481.1	1	20	596	615	AUUAUGGAAAGGAGGGAGUA	UACUCCCUCCGUUCCAUAAU	Translation
ta-miR2055a	TR11598	1	20	217	236	AUUAUGGAAAGGAGGGAGUA	UACUCCCUCCAUUCCAUAAU	Translation
ta-miR2055a	TR27097	1	20	329	348	AUUAUGGAAAGGAGGGAGUA	UACUCCCUCCAUUCCAUAAU	Translation
ta-miR2055a	TR42107	1	20	283	302	AUUAUGGAAAGGAGGGAGUA	UACUCCCUCCGUUCCAUAAU	Translation
ta-miR2057a	TR21067	1	24	54	77	AAACGCUCUUAUAUUAUGGGACGA	CCGUCCCAUAAUAUAAUAGCGUUU	Cleavage
ta-miR2057a	TR36831	1	24	379	402	AAACGCUCUUAUAUUAUGGGACGA	CCGUCCCAUAAUACAAGAGCGUUU	Translation
ta-miR2057a	TR40505	1	24	234	257	AAACGCUCUUAUAUUAUGGGACGA	CCAUCCCAUAAUAUAAGAGCGUUC	Cleavage
ta-miR2057a	TR39197	1	24	228	251	AAACGCUCUUAUAUUAUGGGACGA	CCAUUCCAUAAUAUAAGAGUGUUU	Cleavage
ta-miR2059a	TR44519	1	23	190	212	UGACAAGUAUUUCCGGACGGAGG	CCUCCGUCCGAAAAUACUUGUCA	Cleavage
ta-miR2059a	Traes_3B_D2DA34BB5.1	1	23	374	396	UGACAAGUAUUUCCGGACGGAGG	CCUCCGUCCGAAAAUACUUGUCA	Cleavage
ta-miR2059a	TR25241	1	23	384	406	UGACAAGUAUUUCCGGACGGAGG	CCUCCAUCCGGAAAUACUUGUCA	Cleavage
ta-miR2059a	TR42628	1	23	422	444	UGACAAGUAUUUCCGGACGGAGG	CCUCCGUCCGAAAAUACUUGUCA	Cleavage
ta-miR2059a	Traes_6BL_066E7881C.1	1	23	843	865	UGACAAGUAUUUCCGGACGGAGG	CCUCCGUCCGAAAAUACUUGUCA	Cleavage
ta-miR2059a	TR12914	1	23	338	361	UGACAAGUAUUUCCGGACGGA-GG	CCGUCCGUCCGAAAAUACUUGUCA	Cleavage
ta-miR2060a	TR20435	1	23	415	437	UCCGUUCCAAAAUAGAUGACCCA	UGGCUCAUCUAUUUUGGAACGGA	Cleavage
ta-miR2060a	TR24374	1	23	377	399	UCCGUUCCAAAAUAGAUGACCCA	AACUUCAUCUAUUUUGGAACGGA	Cleavage
ta-miR2062a	TR19302	1	22	168	189	GAGUCAUCUAUUUUGGAACGGA	UCCGUUCCAAAAUAGAUGACUA	Cleavage
ta-miR2062a	TR19317	1	22	169	190	GAGUCAUCUAUUUUGGAACGGA	UCCGUUCCAAAAUAGAUGACUA	Cleavage
ta-miR2062a	TR19312	1	22	170	191	GAGUCAUCUAUUUUGGAACGGA	UCCGUUCCAAAAUAGAUGACUA	Cleavage
ta-miR2063a	TR382	1	22	529	550	AUAAUAUAAGAACGUUUUUGAC	GUAAAAAACGUUCUUAUAUUAU	Cleavage
ta-miR2063a	TR20453	1	22	386	407	AUAAUAUAAGAACGUUUUUGAC	GUAAAAAACGUUCUUAUAUUAU	Cleavage
ta-miR2063a	TR18147	1	22	117	138	AUAAUAUAAGAACGUUUUUGAC	GUCAAAAACGCUCUUAUAUUAU	Cleavage
ta-miR2063a	TR42969	1	22	463	484	AUAAUAUAAGAACGUUUUUGAC	UGCAAAAACAUUCUUAUAUUAU	Cleavage
ta-miR2065a	TR38487	1	21	985	1005	UUAUAUUUAGGAAUGGAGGGA	UUCCUCCGUUCCUAAAUAUAA	Cleavage
ta-miR2065a	TR44475	1	21	729	749	UUAUAUUUAGGAAUGGAGGGA	UCCCUCCGUUUCUAAAUAUAA	Cleavage
ta-miR2065a	TR26553	1	21	330	350	UUAUAUUUAGGAAUGGAGGGA	UCCCUUCGUUCCUAAAUAUAA	Cleavage
ta-miR2065a	TR41898	1	21	22	42	UUAUAUUUAGGAAUGGAGGGA	UUCCUCCGUUCCUAAAUAUAA	Cleavage
ta-miR2065a	TR25715	1	21	290	310	UUAUAUUUAGGAAUGGAGGGA	UCCCUUCGUUCCUAAAUAUAA	Cleavage
ta-miR2065a	TR18594	1	21	182	202	UUAUAUUUAGGAAUGGAGGGA	UCCCUCCGUUCCUAAAUGUAA	Cleavage
ta-miR2065a	TR43580	1	21	136	156	UUAUAUUUAGGAAUGGAGGGA	UCCCUCCGUUCCUAAAUGUAA	Cleavage
ta-miR2065a	TR38090	1	21	224	244	UUAUAUUUAGGAAUGGAGGGA	UCCCUUCAUUCCUAAAUAUAG	Cleavage
ta-miR2065a	TR27529	1	21	290	310	UUAUAUUUAGGAAUGGAGGGA	UCCCUCUGUUCCUAAAUAUAA	Cleavage
ta-miR2065a	TR33963	1	21	110	130	UUAUAUUUAGGAAUGGAGGGA	UCCCUCUGUUCCUAAAUAUAA	Cleavage
ta-miR2065a	TR33547	1	21	350	370	UUAUAUUUAGGAAUGGAGGGA	UCCCUUCGUUCCUAAAUAUAA	Cleavage
ta-miR2065a	TR6403	1	21	99	119	UUAUAUUUAGGAAUGGAGGGA	UCUCUCCGUUCCUAAAUAUAA	Cleavage
ta-miR2065a	TR1708	1	21	203	223	UUAUAUUUAGGAAUGGAGGGA	UCCCUCCGUUCUUAAAUAUAA	Cleavage
ta-miR2065a	TR26491	1	21	173	193	UUAUAUUUAGGAAUGGAGGGA	UCUCUCCGUUCCUAAAUAUAA	Cleavage
ta-miR2065a	TR26158	1	21	171	191	UUAUAUUUAGGAAUGGAGGGA	UCUCUCCGUUCCUAAAUAUAA	Cleavage
ta-miR2065a	TR37494	1	21	411	431	UUAUAUUUAGGAAUGGAGGGA	ACCCUCUGUUCCUAAAUAUAA	Cleavage
ta-miR2067	TR2196	1	21	186	206	CACUUAUUUUGAGACGGAGGG	CCCUCCGUCCCAAAAUAAGUG	Cleavage
ta-miR2067	TR3547	1	21	52	72	CACUUAUUUUGAGACGGAGGG	CCCUCCGUCCCAAAAUAAGUG	Cleavage
ta-miR2067	TR42494	1	21	269	289	CACUUAUUUUGAGACGGAGGG	CCCUCCGUGUCAAAAUAAGUG	Cleavage
ta-miR2067	TR32507	1	21	319	339	CACUUAUUUUGAGACGGAGGG	CCCUCCGUCCCAAAAUAAGUG	Cleavage
ta-miR2067	TR37472	1	21	418	438	CACUUAUUUUGAGACGGAGGG	CCCUCCGUCCCAAAAUAAGUG	Cleavage
ta-miR2067	TR36565	1	21	276	296	CACUUAUUUUGAGACGGAGGG	CCCUCCGUCCCAAAAUAAGUG	Cleavage
ta-miR2068a	TR43262	1	21	264	284	CACUUAUUAUGGAUCGGAGGU	CCCUCCGAUCCAAAAUAAGUG	Translation
ta-miR2068a	TR27196	1	21	45	65	CACUUAUUAUGGAUCGGAGGU	CCCUCCGAUCCAAAAUAAGUG	Translation
ta-miR2069a	TR19912	1	21	329	349	CUAUUUUGGAACGGAGGGAGU	ACUCCCUCCGUUCCAAAAUAA	Cleavage
ta-miR2069a	TR23165	1	21	164	184	CUAUUUUGGAACGGAGGGAGU	ACUCCCUCCGUUCCAAAAUAU	Cleavage
ta-miR2069a	TR37444	1	21	405	425	CUAUUUUGGAACGGAGGGAGU	ACUCCCUCCGUUCCAAAAUAU	Cleavage
ta-miR2069a	TR29119	1	21	191	211	CUAUUUUGGAACGGAGGGAGU	ACUCCCUCCGUUCCAAAAUAU	Cleavage
ta-miR2069a	TR41863	1	21	217	237	CUAUUUUGGAACGGAGGGAGU	ACUCCCUCCGUUCCAAAAUAA	Cleavage
ta-miR2069a	TR35764	1	21	452	472	CUAUUUUGGAACGGAGGGAGU	ACUCCUUCCGUUUCAAAAUAG	Cleavage
ta-miR2069a	TR38414	1	21	741	761	CUAUUUUGGAACGGAGGGAGU	ACUCCCUCUGUUCCGAAAUAG	Cleavage
ta-miR2069a	Traes_1BS_DC30245241.1	1	21	275	295	CUAUUUUGGAACGGAGGGAGU	ACUCCCUCCGUCCCAAAAUAG	Translation
ta-miR2069a	TR3723	1	21	440	460	CUAUUUUGGAACGGAGGGAGU	ACUCCCUCCAUUCCAAAAUAG	Cleavage
ta-miR2069a	TR40628	1	21	320	340	CUAUUUUGGAACGGAGGGAGU	GCUCCCUCCGUCCCAAAAUAG	Translation
ta-miR2070a	TR40184	1	21	966	986	ACUUACUUUGGGACGGAGGGA	UCCAUCCGUCCCAAAGUAAGU	Cleavage
ta-miR2072a	TR26227	1	21	716	736	AUUAUGGGACGGAGGGAGUAG	CUACUCCCUCCAUCCCAUAAU	Translation
ta-miR2072a	TR40505	1	21	225	245	AUUAUGGGACGGAGGGAGUAG	CUACUCCCUCCAUCCCAUAAU	Translation
ta-miR2072a	TR35772	1	21	15	35	AUUAUGGGACGGAGGGAGUAG	UUACUCCCUUCGUCCCGUAAU	Cleavage
ta-miR2072a	TR36448	1	21	237	257	AUUAUGGGACGGAGGGAGUAG	UUACUCCCUUCGUCUCAUAAU	Cleavage
ta-miR2072a	TR39791	1	21	300	320	AUUAUGGGACGGAGGGAGUAG	GUACUCCCUCCGUCCCAUAAC	Cleavage
ta-miR2072a	TR23187	1	21	221	241	AUUAUGGGACGGAGGGAGUAG	GUACUCCCUCUGUCCUAUAAU	Cleavage
ta-miR2072a	TR24856	1	21	16	36	AUUAUGGGACGGAGGGAGUAG	UUUCUCCCUCCGUCCCAUAAU	Cleavage
ta-miR2072a	TR35576	1	21	1120	1140	AUUAUGGGACGGAGGGAGUAG	AUACUCCCUCCAUCCCAUAAU	Translation
ta-miR2072a	TR38092	1	21	765	785	AUUAUGGGACGGAGGGAGUAG	AUACUCCCUCCAUCCCAUAAU	Translation
ta-miR2072a	TR14453	1	21	453	473	AUUAUGGGACGGAGGGAGUAG	AUACUACCUCCGUCCCAUAAU	Cleavage
ta-miR2072a	TR43687	1	21	96	116	AUUAUGGGACGGAGGGAGUAG	GUACUCCCCCCGUCCCAUAAU	Cleavage
ta-miR2072a	TR36626	1	21	261	281	AUUAUGGGACGGAGGGAGUAG	GUAAUCCCUCCGUCCCAUAAU	Cleavage
ta-miR2072a	TR9167	1	21	177	197	AUUAUGGGACGGAGGGAGUAG	AUACUCCAUCCGUCCCAUAAU	Cleavage
ta-miR2072a	TR41025	1	21	270	290	AUUAUGGGACGGAGGGAGUAG	AUACUCCCUCCAUCCCAUAAU	Translation
ta-miR2072a	TR44323	1	21	208	228	AUUAUGGGACGGAGGGAGUAG	AUACUCCCUCCAUCCCAUAAU	Translation
tae-miR1118a	TR24564	1	24	27	50	CGCACUACAUUGUGGAACGGAGGA	CCCCCCGUUUCAUAAUGUAGUGCG	Cleavage
tae-miR1119a	TR15589	1	24	215	238	UGGCACGGCGUGAUGCUGAGUCAG	CUGGCUGAGCAUCACGCCGUGCCA	Cleavage
tae-miR1119a	TR14490	1	24	234	257	UGGCACGGCGUGAUGCUGAGUCAG	CUGGCUGAGCAUCACGCCGUGCCA	Cleavage
tae-miR1121a	TR40436	1	22	59	80	AGUAGUGAUCUAAACGCUCUUA	UAAGAGCGUUUAGAUCACUACA	Cleavage
tae-miR1121a	TR19742	1	22	325	346	AGUAGUGAUCUAAACGCUCUUA	UAAGAGCGUUUAGAUCACUACC	Cleavage
tae-miR1121a	TR19759	1	22	388	409	AGUAGUGAUCUAAACGCUCUUA	UAAGAGCGUUUAGAUCACUACC	Cleavage
tae-miR1121a	TR3746	1	22	351	372	AGUAGUGAUCUAAACGCUCUUA	UAAGAGCGUUUAGAUCACUACC	Cleavage
tae-miR1121a	TR3299	1	22	360	381	AGUAGUGAUCUAAACGCUCUUA	UAAGAGCGUUUAGAUCACUACC	Cleavage
tae-miR1121a	TR39283	1	22	470	491	AGUAGUGAUCUAAACGCUCUUA	UAAAAGCGUUUAGAUCACUACU	Cleavage
tae-miR1121a	TR26685	1	22	362	383	AGUAGUGAUCUAAACGCUCUUA	UAAGAGCAUUUAGAUCACUACU	Cleavage
tae-miR1121a	TR560	1	22	674	695	AGUAGUGAUCUAAACGCUCUUA	CAGGAGUGUUUAGAUCACUACU	Cleavage
tae-miR1128a	TR24259	1	21	494	514	UACUACUCCCUCCGUCCGAAA	UUUGGGACGGAGGGAGUAGUA	Cleavage
tae-miR1128a	TR42058	1	21	53	73	UACUACUCCCUCCGUCCGAAA	AUUGGGACGGAGGGAGUAGUA	Cleavage
tae-miR1130a	TR34686	1	23	214	236	CCUCCGUCUCGUAAUGUAAGACG	CGUCUUACAUUAUGGGACGGAGG	Cleavage
tae-miR1130a	TR38766	1	23	1288	1310	CCUCCGUCUCGUAAUGUAAGACG	UGUCUUAUAUUAUGAGACGGAGG	Cleavage
tae-miR1130a	TR41171	1	21	326	346	UCCGUCCCAUAAUGUAAGACG	CGUCCUACAUUAUGGGACGGA	Cleavage
tae-miR1132a	TR35764	1	21	453	473	UCUAUUUUGGAACGGAGGGAG	CUCCUUCCGUUUCAAAAUAGA	Cleavage
tae-miR1132a	TR3723	1	21	441	461	UCUAUUUUGGAACGGAGGGAG	CUCCCUCCAUUCCAAAAUAGA	Cleavage
tae-miR1132a	TR37913	1	21	503	523	UCUAUUUUGGAACGGAGGGAG	CUCCCUCCGUUCCUAAAUAGA	Cleavage
tae-miR1133a	TR36227	1	22	3	24	CAUAUACUCCCUCCGUCCGAAA	UUUCGGACGGAGGGAGUAUAUA	Cleavage
tae-miR1133a	TR41709	1	22	29	50	CAUAUACUCCCUCCGUCCGAAA	UUUGGGACGGAGGGAGUAUAUG	Cleavage
tae-miR1135a	TR14396	1	24	261	284	CUGCGACAAGUAAUUCCGAACGGA	UCCGUUCUGAAUUACUUGUCGCAG	Cleavage
tae-miR1135a	TR14396	1	21	265	285	UCUGCGACAAGUAAUUCCGAA	UUCUGAAUUACUUGUCGCAGA	Cleavage
tae-miR1137a	TR23894	1	20	57	76	UAGUACAAAGUUGAGUCAUC	GAUGACUCAACUUUGUACUU	Cleavage
tae-miR1137a	TR25408	1	20	57	76	UAGUACAAAGUUGAGUCAUC	GAUGACUCAACUUUGUACUU	Cleavage
tae-miR1137a	TR19302	1	20	182	201	UAGUACAAAGUUGAGUCAUC	GAUGACUAAACUUUGUACUA	Cleavage
tae-miR1137a	TR19317	1	20	183	202	UAGUACAAAGUUGAGUCAUC	GAUGACUAAACUUUGUACUA	Cleavage
tae-miR1137a	TR19312	1	20	184	203	UAGUACAAAGUUGAGUCAUC	GAUGACUAAACUUUGUACUA	Cleavage
tae-miR1139a	TR10328	1	23	121	143	UAGUAACAUAGACUAGUAACAUA	CAUGUUACUACUCUAUGUUACUA	Cleavage
tae-miR1436a	TR5646	1	21	297	317	UAUAUUAUGGGACGGAGGGAG	CUCCCUCCGUCCCAUAAUAUU	Cleavage
tae-miR1436a	TR21971	1	21	621	641	UAUAUUAUGGGACGGAGGGAG	CUUCCUUCGUCCCAUAAUAUA	Cleavage
tae-miR1436a	TR26236	1	21	154	174	UAUAUUAUGGGACGGAGGGAG	CUCCCUCUGUCCCAUAAUGUA	Cleavage
tae-miR1436a	TR39356	1	21	525	545	UAUAUUAUGGGACGGAGGGAG	CUCCCUCCGUUCCAUAAUGUA	Cleavage
tae-miR1436a	TR35772	1	21	18	38	UAUAUUAUGGGACGGAGGGAG	CUCCCUUCGUCCCGUAAUAUA	Cleavage
tae-miR1436a	TR41309	1	21	335	355	UAUAUUAUGGGACGGAGGGAG	CUCCCUCUGUCCCAUAAUGUA	Cleavage
tae-miR1436a	TR23187	1	21	224	244	UAUAUUAUGGGACGGAGGGAG	CUCCCUCUGUCCUAUAAUAUA	Cleavage
tae-miR1436a	TR35576	1	21	1123	1143	UAUAUUAUGGGACGGAGGGAG	CUCCCUCCAUCCCAUAAUAUA	Cleavage
tae-miR1436a	TR26227	1	21	719	739	UAUAUUAUGGGACGGAGGGAG	CUCCCUCCAUCCCAUAAUAUA	Cleavage
tae-miR1436a	TR38092	1	21	768	788	UAUAUUAUGGGACGGAGGGAG	CUCCCUCCAUCCCAUAAUAUA	Cleavage
tae-miR1436a	TR40505	1	21	228	248	UAUAUUAUGGGACGGAGGGAG	CUCCCUCCAUCCCAUAAUAUA	Cleavage
tae-miR1436a	TR43687	1	21	99	119	UAUAUUAUGGGACGGAGGGAG	CUCCCCCCGUCCCAUAAUAUA	Cleavage
tae-miR1436a	TR43687	1	21	133	153	UAUAUUAUGGGACGGAGGGAG	AACCCUCCGUCCCAUAAUAUA	Cleavage
tae-miR1436a	TR9167	1	21	180	200	UAUAUUAUGGGACGGAGGGAG	CUCCAUCCGUCCCAUAAUAUA	Cleavage
tae-miR1436a	TR41865	1	21	83	103	UAUAUUAUGGGACGGAGGGAG	CUCCCUCCGUCACAUAAUAUA	Translation
tae-miR1436a	TR2928	1	21	139	159	UAUAUUAUGGGACGGAGGGAG	GUCGCUCCGUCCCAUAAUAUA	Cleavage
tae-miR1439a	Traes_1BS_DC30245241.1	1	21	273	293	AUUUUGGAACGGAGGGAGUAA	UUACUCCCUCCGUCCCAAAAU	Cleavage
tae-miR1439a	TR27196	1	21	40	60	AUUUUGGAACGGAGGGAGUAA	UUACUCCCUCCGAUCCAAAAU	Translation
tae-miR1439a	TR41649	1	21	475	495	AUUUUGGAACGGAGGGAGUAA	UUACUCCCUCCGUCCCAAAAU	Cleavage
tae-miR1439a	TR38724	1	21	1174	1194	AUUUUGGAACGGAGGGAGUAA	UUACUCCCUCCGUCCCAAAAU	Cleavage
tae-miR1439a	TR43186	1	21	90	110	AUUUUGGAACGGAGGGAGUAA	AUACUCCCUCUGUUUCAAAAU	Cleavage
tae-miR1439a	TR21398	1	21	377	397	AUUUUGGAACGGAGGGAGUAA	AUACUCUUUCCGUUCCAAAAU	Cleavage
tae-miR1439a	TR35764	1	21	450	470	AUUUUGGAACGGAGGGAGUAA	GUACUCCUUCCGUUUCAAAAU	Cleavage
tae-miR1439a	TR36888	1	21	288	308	AUUUUGGAACGGAGGGAGUAA	GUACUCCCUCUGUUCCGAAAU	Cleavage
tae-miR1439a	TR28089	1	21	520	540	AUUUUGGAACGGAGGGAGUAA	AUACUCCCUUCGUUCCGAAAU	Cleavage
tae-miR1439a	TR38414	1	21	739	759	AUUUUGGAACGGAGGGAGUAA	GUACUCCCUCUGUUCCGAAAU	Cleavage
tae-miR1439a	TR28913	1	21	102	122	AUUUUGGAACGGAGGGAGUAA	CUACUCCCUCCUUUCCAAAAU	Translation
tae-miR1439a	TR2196	1	21	181	201	AUUUUGGAACGGAGGGAGUAA	AUACUCCCUCCGUCCCAAAAU	Cleavage
tae-miR1439a	TR3547	1	21	47	67	AUUUUGGAACGGAGGGAGUAA	AUACUCCCUCCGUCCCAAAAU	Cleavage
tae-miR1439a	TR40775	1	21	130	150	AUUUUGGAACGGAGGGAGUAA	GUACUCCCUACGUUCCAAAAU	Cleavage
tae-miR1439a	TR41559	1	21	76	96	AUUUUGGAACGGAGGGAGUAA	CUACUCCCUCCGUCCCAAAAU	Cleavage
tae-miR1439a	TR25075	1	21	165	185	AUUUUGGAACGGAGGGAGUAA	AUACUCCCUCCGUCCCAAAAU	Cleavage
tae-miR1439a	TR32507	1	21	314	334	AUUUUGGAACGGAGGGAGUAA	GUACUCCCUCCGUCCCAAAAU	Cleavage
tae-miR1439a	TR37472	1	21	413	433	AUUUUGGAACGGAGGGAGUAA	CUACUCCCUCCGUCCCAAAAU	Cleavage
tae-miR1439a	TR36565	1	21	271	291	AUUUUGGAACGGAGGGAGUAA	GUACUCCCUCCGUCCCAAAAU	Cleavage
tae-miR1439a	TR29145	1	21	519	539	AUUUUGGAACGGAGGGAGUAA	AUACUCCCUCCGUCCCAAAAU	Cleavage
tae-miR1439a	TR43607	1	21	593	613	AUUUUGGAACGGAGGGAGUAA	AUACUCCAUCCGUUCCAAAAU	Cleavage
tae-miR1439a	TR28941	1	21	239	259	AUUUUGGAACGGAGGGAGUAA	GUACUCCCUCCGUCCCAAAAU	Cleavage
tae-miR1439a	TR3723	1	21	438	458	AUUUUGGAACGGAGGGAGUAA	GUACUCCCUCCAUUCCAAAAU	Translation
tae-miR1439a	TR36599	1	21	261	281	AUUUUGGAACGGAGGGAGUAA	GUACUCCCUCCGUCCCAAAAU	Cleavage
tae-miR1439a	TR26395	1	21	317	337	AUUUUGGAACGGAGGGAGUAA	CUACUCCCUCCGUCCCAAAAU	Cleavage
tae-miR1439a	TR42957	1	21	858	878	AUUUUGGAACGGAGGGAGUAA	CUACUCCCUCCGUCCCAAAAU	Cleavage
tae-miR1439a	Traes_2BL_C6263F179.1	1	21	2046	2066	AUUUUGGAACGGAGGGAGUAA	CUACUCCCUCCCUUCCAAAAU	Translation
tae-miR156d	Traes_5BL_96D5EA4EE.1	1	21	806	826	UUGACAGAAGAGAGUGAGCAC	GUGCUCUCUCUCUUCUGUCAA	Cleavage
tae-miR156d	Traes_6DS_7B1596298.1	1	21	1151	1171	UUGACAGAAGAGAGUGAGCAC	AUGCUCUCUCUCUUCUGUCAA	Cleavage
tae-miR156d	Traes_6BS_F50663DF7.1	1	21	1388	1408	UUGACAGAAGAGAGUGAGCAC	AUGCUCUCUCUCUUCUGUCAA	Cleavage
tae-miR156d	Traes_6AS_99C6A3B0B.1	1	21	1478	1498	UUGACAGAAGAGAGUGAGCAC	AUGCUCUCUCUCUUCUGUCAA	Cleavage
tae-miR156l	Traes_4BS_375EF1D15.1	1	20	236	255	UGACAGAAGAGAGGGAGCAC	GUGCUCUCUCUUUUCUGUCA	Cleavage
tae-miR159a	TR31693	1	21	96	116	CUUGGAUUGAAGGGAGCUCUA	GGGAGCUCCCUUCAGUCCAAG	Cleavage
tae-miR164a	Traes_2AL_57BF37A86.1	1	21	680	700	UGGAGAAGCAGGGCACGUGCA	CGCACGUGACCUGCUUCUCCA	Cleavage
tae-miR164a	Traes_2BL_6AEE8AC28.1	1	21	680	700	UGGAGAAGCAGGGCACGUGCA	CGCACGUGACCUGCUUCUCCA	Cleavage
tae-miR164a	Traes_7AL_BE3253C8F.1	1	21	653	673	UGGAGAAGCAGGGCACGUGCA	AGCAAGUGCCCUGCUUCUCCA	Cleavage
tae-miR164a	Traes_7AL_628A69311.1	1	21	650	670	UGGAGAAGCAGGGCACGUGCA	AGCAAGUGCCCUGCUUCUCCA	Cleavage
tae-miR164a	Traes_5BS_9F043AE17.1	1	21	656	676	UGGAGAAGCAGGGCACGUGCA	AGCAAGUGCCCUGCUUCUCCA	Cleavage
tae-miR164a	Traes_5AS_E5FD82E36.1	1	21	653	673	UGGAGAAGCAGGGCACGUGCA	AGCAAGUGCCCUGCUUCUCCA	Cleavage
tae-miR164a	Traes_7DL_91CFE828F.1	1	21	497	517	UGGAGAAGCAGGGCACGUGCA	AGCAAGUGCCCUGCUUCUCCA	Cleavage
tae-miR164a	Traes_5DS_511F35A45.1	1	21	209	229	UGGAGAAGCAGGGCACGUGCA	AGCAAGUGCCCUGCUUCUCCA	Cleavage
tae-miR164a	Traes_7DL_1E343B6E6.1	1	21	236	256	UGGAGAAGCAGGGCACGUGCA	AGCAAGUGCCCUGCUUCUCCA	Cleavage
tae-miR164a	Traes_7BL_F1A0270C6.1	1	21	32	52	UGGAGAAGCAGGGCACGUGCA	AGCAAGUGCCCUGCUUCUCCA	Cleavage
tae-miR164b	Traes_7AL_BE3253C8F.1	1	21	653	673	UGGAGAAGCAGGGCACGUGCU	AGCAAGUGCCCUGCUUCUCCA	Cleavage
tae-miR164b	Traes_7AL_628A69311.1	1	21	650	670	UGGAGAAGCAGGGCACGUGCU	AGCAAGUGCCCUGCUUCUCCA	Cleavage
tae-miR164b	Traes_5BS_9F043AE17.1	1	21	656	676	UGGAGAAGCAGGGCACGUGCU	AGCAAGUGCCCUGCUUCUCCA	Cleavage
tae-miR164b	Traes_5AS_E5FD82E36.1	1	21	653	673	UGGAGAAGCAGGGCACGUGCU	AGCAAGUGCCCUGCUUCUCCA	Cleavage
tae-miR164b	Traes_7DL_91CFE828F.1	1	21	497	517	UGGAGAAGCAGGGCACGUGCU	AGCAAGUGCCCUGCUUCUCCA	Cleavage
tae-miR164b	Traes_5DS_511F35A45.1	1	21	209	229	UGGAGAAGCAGGGCACGUGCU	AGCAAGUGCCCUGCUUCUCCA	Cleavage
tae-miR164b	Traes_7DL_1E343B6E6.1	1	21	236	256	UGGAGAAGCAGGGCACGUGCU	AGCAAGUGCCCUGCUUCUCCA	Cleavage
tae-miR164b	Traes_7BL_F1A0270C6.1	1	21	32	52	UGGAGAAGCAGGGCACGUGCU	AGCAAGUGCCCUGCUUCUCCA	Cleavage
tae-miR164b	Traes_2AL_57BF37A86.1	1	21	680	700	UGGAGAAGCAGGGCACGUGCU	CGCACGUGACCUGCUUCUCCA	Cleavage
tae-miR164b	Traes_2BL_6AEE8AC28.1	1	21	680	700	UGGAGAAGCAGGGCACGUGCU	CGCACGUGACCUGCUUCUCCA	Cleavage
tae-miR2009b	Traes_3DL_266169C52.1	1	22	604	625	UCAGAUGAGAAGGCAGAUCAUA	UAUGAUCUGCCAUCUCAUCUGA	Translation
tae-miR2009b	Traes_2BL_5DA8E0838.1	1	22	259	280	UCAGAUGAGAAGGCAGAUCAUA	UUUGAUCUGCCUGCUCAUCUGA	Translation
tae-miR2009b	Traes_6BS_215AEEA86.1	1	22	721	742	UCAGAUGAGAAGGCAGAUCAUA	UUUGAUCUUCCUUCUCAUCUGA	Cleavage
tae-miR2009b	Traes_7DS_AECAF5652.1	1	22	1261	1282	UCAGAUGAGAAGGCAGAUCAUA	UUUGAUCUGCCUCCUCAUCUGA	Translation
tae-miR2017a	Traes_3B_D5E971384.1	1	20	314	333	CUUAUGCAACGUCUGAGGAU	AUCCUCAGAUGUUGCAUGAG	Cleavage
tae-miR2017a	Traes_3DL_281B6BCBF.1	1	20	785	804	CUUAUGCAACGUCUGAGGAU	AUCCUCAGAUGUUGCAUGAG	Cleavage
tae-miR2017a	TR39905	1	20	878	897	CUUAUGCAACGUCUGAGGAU	AUCCUCAGACGCUGCAUAAG	Translation
tae-miR2031a	TR33509	1	21	271	291	AUAAGCACCGGUGCUUAAGAA	CUCUUAAGCACCGUUGCUUAU	Cleavage
tae-miR2033a	TR26453	1	21	170	190	UAUUUCUUUACAGAGGGAGUA	UACUCCCUCUGUAAAGAAAUU	Cleavage
tae-miR2033a	Traes_7DL_744723FC5.1	1	21	900	920	UAUUUCUUUACAGAGGGAGUA	UACUUUCUCUGUAAAGAAAUA	Cleavage
tae-miR2033a	TR40012	1	21	968	988	UAUUUCUUUACAGAGGGAGUA	UACUCCCUUUGUAAAGAAAUG	Cleavage
tae-miR2033a	TR19747	1	21	191	211	UAUUUCUUUACAGAGGGAGUA	UACCCCCUCUGUAAAGAAAUA	Cleavage
tae-miR2033a	TR33416	1	21	157	177	UAUUUCUUUACAGAGGGAGUA	UACUCCCUCCGUAAAGAAAUA	Cleavage
tae-miR2033a	TR15467	1	21	335	355	UAUUUCUUUACAGAGGGAGUA	UACUCCCUGUGUAAAGAAAUA	Cleavage
tae-miR2033a	TR7881	1	21	181	201	UAUUUCUUUACAGAGGGAGUA	UACUCCAUCUGUAAAGAAAUA	Cleavage
tae-miR2033a	TR37849	1	21	497	517	UAUUUCUUUACAGAGGGAGUA	UACCCCCUCUGUAAAGAAAUA	Cleavage
tae-miR2033a	TR37075	1	21	343	363	UAUUUCUUUACAGAGGGAGUA	UACUCCCUCCGUAAAGAAAUA	Cleavage
tae-miR2033a	TR36734	1	21	852	872	UAUUUCUUUACAGAGGGAGUA	UACUCCCUCCGUAAAGAAAUA	Cleavage
tae-miR2033a	TR43839	1	20	1	20	UAUUUCUUUACAGAGGGAGU	ACUCCCUCCGUAAAGAAAUA	Cleavage
tae-miR2033b	TR33562	1	21	96	116	UAUUUCUUUACAGAAGGAGUA	UACUCCCUCUGUAAAGAAAUA	Cleavage
tae-miR2033b	TR35703	1	21	62	82	UAUUUCUUUACAGAAGGAGUA	UACUCCUCCUGUAAAGAAAUA	Cleavage
tae-miR2033b	TR7881	1	21	181	201	UAUUUCUUUACAGAAGGAGUA	UACUCCAUCUGUAAAGAAAUA	Cleavage
tae-miR2033b	TR37823	1	21	494	514	UAUUUCUUUACAGAAGGAGUA	UACUCCCUCUGUAAAGAAAUA	Cleavage
tae-miR2033b	TR37700	1	21	551	571	UAUUUCUUUACAGAAGGAGUA	UACUCCCUCUGUAAAGAAAUA	Cleavage
tae-miR2033b	TR1157	1	21	458	478	UAUUUCUUUACAGAAGGAGUA	UACUCCUUCUAUAAAGAAAUA	Translation
tae-miR2033b	TR43847	1	21	651	671	UAUUUCUUUACAGAAGGAGUA	UACUCCCUCUGUAAAGAAAUA	Cleavage
tae-miR2033b	TR35628	1	21	138	158	UAUUUCUUUACAGAAGGAGUA	UACUACUUCUGUAAAGAAAUA	Cleavage
tae-miR2033b	TR35660	1	21	654	674	UAUUUCUUUACAGAAGGAGUA	UACUCCCUCUGUAAAGAAAUA	Cleavage
tae-miR2033b	TR44764	1	21	93	113	UAUUUCUUUACAGAAGGAGUA	UACUCCUUCCGUAAAGAAAUA	Cleavage
tae-miR2033b	TR38486	1	21	772	792	UAUUUCUUUACAGAAGGAGUA	UACUCCCUCUGUAAAGAAAUA	Cleavage
tae-miR2033b	TR489	1	21	243	263	UAUUUCUUUACAGAAGGAGUA	UAAUCCUUCUGUAAAGAAAUA	Cleavage
tae-miR319b	TR31693	1	21	95	115	UUGGACUGAAGGGUGCUCCCU	AGGGAGCUCCCUUCAGUCCAA	Cleavage
tae-miR319f	TR31693	1	20	96	115	UUGGACUGAAGGGUGCUCCC	GGGAGCUCCCUUCAGUCCAA	Cleavage
tae-miR444b	Traes_6DL_D1C1DBD34.1	1	21	279	299	UGCAGUUGUUGUCUCAAGCUU	AAGCUUGAGGCAGCAACUGCA	Cleavage
tae-miR444b	Traes_7DL_B5E92D587.1	1	21	540	560	UGCAGUUGUUGUCUCAAGCUU	GAGCUUGAGGCAGCAACUGCA	Cleavage
tae-miR818a	TR43849	1	21	91	111	UUCUUAUAUUAUGGGACGGAG	CUCCGUCCCAUAAUAUAAGAC	Cleavage
tae-miR818a	TR41403	1	21	420	440	UUCUUAUAUUAUGGGACGGAG	CUUCGUCCCAUAAUAUAAGAG	Cleavage
tae-miR818a	TR21971	1	21	625	645	UUCUUAUAUUAUGGGACGGAG	CUUCGUCCCAUAAUAUAAGAG	Cleavage
tae-miR818a	TR19912	1	21	20	40	UUCUUAUAUUAUGGGACGGAG	CUCCGCCCCAUAAUAUAAGAA	Cleavage
tae-miR818a	TR9167	1	21	184	204	UUCUUAUAUUAUGGGACGGAG	AUCCGUCCCAUAAUAUAAGAC	Cleavage
tae-miR818a	Traes_2BS_5CDCD5152.1	1	21	1	22	UUCUUAUAUUAUGGGA-CGGAG	GUCCGAUCCCAUAAUAUAAGAA	Cleavage
tae-miR818a	TR112	1	21	452	472	UUCUUAUAUUAUGGGACGGAG	AUCCAUCCCAUAAUAUAAGAA	Cleavage
tae-miR818c	TR43687	1	21	103	123	CUCUUAUAUUAUGGGACGGAG	CCCCGUCCCAUAAUAUAAGAG	Cleavage
tae-miR818c	TR43849	1	21	91	111	CUCUUAUAUUAUGGGACGGAG	CUCCGUCCCAUAAUAUAAGAC	Cleavage
tae-miR818c	TR9	1	21	741	761	CUCUUAUAUUAUGGGACGGAG	CUCCGUCCCAUAAUAUAAGAA	Cleavage
tae-miR818c	TR35772	1	21	22	42	CUCUUAUAUUAUGGGACGGAG	CUUCGUCCCGUAAUAUAAGAG	Cleavage
tae-miR818c	TR41865	1	21	87	107	CUCUUAUAUUAUGGGACGGAG	CUCCGUCACAUAAUAUAAGAG	Cleavage
tae-miR818c	TR40505	1	21	232	252	CUCUUAUAUUAUGGGACGGAG	CUCCAUCCCAUAAUAUAAGAG	Cleavage
tae-miR818c	TR38092	1	21	772	792	CUCUUAUAUUAUGGGACGGAG	CUCCAUCCCAUAAUAUAAGAG	Cleavage
tae-miR818c	TR9167	1	21	184	204	CUCUUAUAUUAUGGGACGGAG	AUCCGUCCCAUAAUAUAAGAC	Cleavage
tae-miR845b	TR14140	1	24	40	63	CGGCUCUGAUACCAACUUGUGACG	CGUGACAAGUUGGUAUCAGAGCCU	Cleavage
tae-miR845b	TR14825	1	24	40	63	CGGCUCUGAUACCAACUUGUGACG	CGUGACAAGUUGGUAUCAGAGCCU	Cleavage
tae-miR845b	TR30339	1	24	9	32	CGGCUCUGAUACCAACUUGUGACG	CGCUACAAGUUGGUAUCAGAGCCU	Cleavage
ta-miR004a	TR43070	1	20	112	131	UCACAAAUAUAAGAUGUUCU	AGAGCACCUUAUAUUUGUGA	Cleavage
ta-miR004a	TR43070	1	20	112	131	UCACAAAUAUAAGAUGUUCU	AGAGCACCUUAUAUUUGUGA	Cleavage
ta-miR004a	TR43070	1	20	112	131	UCACAAAUAUAAGAUGUUCU	AGAGCACCUUAUAUUUGUGA	Cleavage
ta-miR005a	TR3949	1	21	113	133	UAAUGUAAGACGUUUUUUGAC	GUCAAAAAACGUCUUAUAUUU	Cleavage
ta-miR005a	TR3949	1	21	113	133	UAAUGUAAGACGUUUUUUGAC	GUCAAAAAACGUCUUAUAUUU	Cleavage
ta-miR005a	TR3949	1	21	113	133	UAAUGUAAGACGUUUUUUGAC	GUCAAAAAACGUCUUAUAUUU	Cleavage
ta-miR005a	TR3949	1	21	113	133	UAAUGUAAGACGUUUUUUGAC	GUCAAAAAACGUCUUAUAUUU	Cleavage
ta-miR008a	TR12807	1	21	49	69	AUACUUGUCGAAGAAAUGGAU	AUCUAUUCCUUCGACAAGUAU	Cleavage
ta-miR009a	TR34771	1	21	268	288	AAUAAGUGUCGUGGUUUUAGU	UUUAAAACUGCGACACUUAUU	Cleavage
ta-miR009a	TR34771	1	21	268	288	AAUAAGUGUCGUGGUUUUAGU	UUUAAAACUGCGACACUUAUU	Cleavage
ta-miR010a	TR40184	1	21	970	990	AGACACUUACUUUGGGACGGA	UCCGUCCCAAAGUAAGUGACU	Cleavage
ta-miR010a	TR24259	1	21	391	411	AGACACUUACUUUGGGACGGA	UCCGUCUCAAAAUAAGUGUCU	Translation
ta-miR010a	TR35350	1	21	861	881	AGACACUUACUUUGGGACGGA	UCUGUCCCAAAAUAAGUGUCU	Translation
ta-miR010a	TR41339	1	21	200	220	AGACACUUACUUUGGGACGGA	CCUGUCCCAAAAUAAGUGUCU	Translation
ta-miR011a	TR25517	1	23	18	40	AAUGAACUUUGCACGCAUGUAGA	UCUACAUGCGUGCAAAGNUCAUU	Cleavage
ta-miR011a	TR25517	1	23	18	40	AAUGAACUUUGCACGCAUGUAGA	UCUACAUGCGUGCAAAGNUCAUU	Cleavage
ta-miR011a	TR25517	1	23	18	40	AAUGAACUUUGCACGCAUGUAGA	UCUACAUGCGUGCAAAGNUCAUU	Cleavage
ta-miR011a	TR25517	1	23	18	40	AAUGAACUUUGCACGCAUGUAGA	UCUACAUGCGUGCAAAGNUCAUU	Cleavage
ta-miR013a	TR1228	1	21	139	159	AGACUUAUAUUUAGAAACGGA	UCCGUUUCUAAAUAUAUGUCU	Cleavage
ta-miR013a	TR20841	1	21	62	82	AGACUUAUAUUUAGAAACGGA	UCCGUUUCUAAAUAUAUGUCU	Cleavage
ta-miR013a	TR28131	1	21	179	199	AGACUUAUAUUUAGAAACGGA	UCUGUUUCUAAAUGUAAGUUU	Cleavage
ta-miR013a	TR42886	1	21	226	246	AGACUUAUAUUUAGAAACGGA	UCUGUUCCUAAAUAUAAGUCU	Cleavage
ta-miR013a	TR42983	1	21	38	58	AGACUUAUAUUUAGAAACGGA	UCCGUUCCUAAAUAUAGGUCU	Cleavage
ta-miR013a	TR26553	1	21	334	354	AGACUUAUAUUUAGAAACGGA	UUCGUUCCUAAAUAUAAGUCU	Cleavage
ta-miR013a	TR34927	1	21	267	287	AGACUUAUAUUUAGAAACGGA	UCCGUUCCUAAAUAUAAGUUU	Cleavage
ta-miR013a	TR25715	1	21	294	314	AGACUUAUAUUUAGAAACGGA	UUCGUUCCUAAAUAUAAGUCU	Cleavage
ta-miR013a	TR32729	1	21	290	310	AGACUUAUAUUUAGAAACGGA	UCCGUUCCUAAAUAUAGGUCU	Cleavage
ta-miR013a	TR18594	1	21	186	206	AGACUUAUAUUUAGAAACGGA	UCCGUUCCUAAAUGUAAGUCU	Cleavage
ta-miR013a	TR18634	1	21	298	318	AGACUUAUAUUUAGAAACGGA	UCCGUUCCUAAAUAUGAGUCU	Cleavage
ta-miR013a	TR43580	1	21	140	160	AGACUUAUAUUUAGAAACGGA	UCCGUUCCUAAAUGUAAGUCU	Cleavage
ta-miR013a	TR27529	1	21	294	314	AGACUUAUAUUUAGAAACGGA	UCUGUUCCUAAAUAUAAGUCU	Cleavage
ta-miR013a	TR38057	1	21	132	152	AGACUUAUAUUUAGAAACGGA	UCCGUUCCUAAAUGUAAGUCU	Cleavage
ta-miR013a	TR30056	1	21	370	390	AGACUUAUAUUUAGAAACGGA	UCUGUUCCUAAAUAUAAGUCU	Cleavage
ta-miR013a	TR5297	1	21	411	431	AGACUUAUAUUUAGAAACGGA	UCCGUUCCUAAAUAUAAGUUU	Cleavage
ta-miR013a	TR33963	1	21	114	134	AGACUUAUAUUUAGAAACGGA	UCUGUUCCUAAAUAUAAGUCU	Cleavage
ta-miR013a	TR5294	1	21	124	144	AGACUUAUAUUUAGAAACGGA	UCCGUUCCUAAAUAUAAGUUU	Cleavage
ta-miR013a	TR1708	1	21	207	227	AGACUUAUAUUUAGAAACGGA	UCCGUUCUUAAAUAUAAGUCU	Cleavage
ta-miR016a	TR44609	1	21	2	22	ACACUUAUUAUGGAUCGGAGG	CCUCCGAUCCAAGAUAAGUGU	Translation
ta-miR016a	TR44609	1	21	2	22	ACACUUAUUAUGGAUCGGAGG	CCUCCGAUCCAAGAUAAGUGU	Translation
ta-miR016a	TR44609	1	21	2	22	ACACUUAUUAUGGAUCGGAGG	CCUCCGAUCCAAGAUAAGUGU	Translation
ta-miR020a	TR37435	1	21	412	432	AGGACAAGUAUUUCCGGACGG	CCGUCCGGAAAUACUUGUCAU	Cleavage
ta-miR020a	TR28034	1	21	459	479	AGGACAAGUAUUUCCGGACGG	CCGUCCGGAAAUACUGGUCCU	Cleavage
ta-miR020a	TR23306	1	21	859	879	AGGACAAGUAUUUCCGGACGG	CCGUCCGGAAAUACUUGUCAU	Cleavage
ta-miR020a	TR3334	1	21	125	145	AGGACAAGUAUUUCCGGACGG	UCGUCCGGAAAUACUUGUCAU	Cleavage
ta-miR020a	TR23494	1	21	464	484	AGGACAAGUAUUUCCGGACGG	CCGUCCGAAAAUACUUGUCUU	Cleavage
ta-miR020b	TR19385	1	21	370	390	GUCCGGAAAUACUUGUCCUAG	CUAAGAUAAGUAUUUCCGGAC	Cleavage
ta-miR020b	TR19390	1	21	373	393	GUCCGGAAAUACUUGUCCUAG	CUAAGAUAAGUAUUUCCGGAC	Cleavage
ta-miR020b	TR34152	1	21	393	413	GUCCGGAAAUACUUGUCCUAG	CUAUGACAAGUAUUUUCGGAC	Cleavage
ta-miR025a	TR14323	1	21	250	270	UUAAUUGACGCAGCCUCUAUA	UAUAGAGGCUGCGUCAUUUAA	Cleavage
ta-miR026a	TR44616	1	21	280	300	AAGACAAGUAAUUCGGGACGG	GUGUCCCAAAUUACUUGUCUU	Cleavage
ta-miR027a	TR36477	1	21	1197	1217	ACAAUUAAUUUGGAUCGGAGG	CCUUCGAUCCAUAUUAAUUGU	Translation
ta-miR029a	TR16818	1	21	261	281	AUAUUAGUUUACGGAGGGAAU	ACUCCCUCUGUAAACUAAUAU	Cleavage
ta-miR029a	TR23806	1	21	650	670	AUAUUAGUUUACGGAGGGAAU	ACUCCCUCUGUAAACUAAUAU	Cleavage
ta-miR029a	TR43718	1	21	75	95	AUAUUAGUUUACGGAGGGAAU	UCUCCCUCUGUAAACUAAUAU	Cleavage
ta-miR030a	TR39858	1	21	674	694	AAUAUGGAUCAGAGGAGGUAA	GUACUCCCUCUGAUCCAUAUU	Cleavage
ta-miR031a	TR2621	1	21	284	304	UCAAUUAAUUUGGAUCGGAGG	CCUCCGAUCCAAAUUAUUUGA	Cleavage
ta-miR032b	TR16107	1	21	55	75	UGACAGUAGGGGUAGCGAGGC	GCCUUGCUGCCCCUGCUGUCA	Cleavage
ta-miR035a	Traes_2BL_3F5467386.1	1	21	57	77	AGGAGGGGAGGGAAGGGAAGG	CCUUCCCUUCCCUCCCCUUCC	Cleavage
ta-miR035b	TR8	1	21	467	487	UUCUCUUCUCUUCUCUCCUCU	AGAGGAGAGGGGAGGAGAGAA	Cleavage
ta-miR035b	Traes_2BL_F9BD2B7C8.1	1	21	83	103	UUCUCUUCUCUUCUCUCCUCU	CGAGAAGAGAAGAGAGGAGAA	Cleavage
ta-miR040a	TR37509	1	21	35	55	AGUAAAACGGAAUGGAGGGAG	CUCCCUCCGAUCCGUUUUACU	Cleavage
ta-miR041a	TR35936	1	22	1581	1602	UAUGGGACAGAGGGAGUAGUAG	UUACUACUCCCUCCGUCCCGUA	Translation
ta-miR041a	TR26236	1	22	148	169	UAUGGGACAGAGGGAGUAGUAG	AUGGUACUCCCUCUGUCCCAUA	Cleavage
ta-miR041a	TR41309	1	22	329	350	UAUGGGACAGAGGGAGUAGUAG	AUGGUACUCCCUCUGUCCCAUA	Cleavage
ta-miR041a	TR23187	1	22	218	239	UAUGGGACAGAGGGAGUAGUAG	AUAGUACUCCCUCUGUCCUAUA	Cleavage
ta-miR043a	TR11972	1	21	188	208	AGGAGGAAGGAGGAAGAAGAG	CUCUUCUUCCUCCUUCCUCNU	Cleavage
ta-miR043a	Traes_4BL_A333343E8.1	1	21	80	100	AGGAGGAAGGAGGAAGAAGAG	CUCUUCCUCCUCCUUUCUCCU	Cleavage
ta-miR043a	TR6980	1	21	31	51	AGGAGGAAGGAGGAAGAAGAG	UUCUUCUUCUUCCUUCUUCUU	Cleavage
ta-miR044a	Traes_4AL_AE051A2FF.1	1	22	428	449	UGAGAAGGUAGAUCAUAAUAGC	GCUAUUAUGAUCUACCUUGUCA	Cleavage
ta-miR044a	Traes_1BS_34551F337.1	1	22	263	284	UGAGAAGGUAGAUCAUAAUAGC	GCUAUUAUGAUCUACCUUGUCA	Cleavage
ta-miR044a	Traes_7DS_C01D6468D.1	1	22	395	416	UGAGAAGGUAGAUCAUAAUAGC	GCUAUUAUGAUCUACCUUGUCA	Cleavage
ta-miR044a	Traes_7BL_CEB031295.1	1	22	278	299	UGAGAAGGUAGAUCAUAAUAGC	GUUAUUAUGAUCUACCUUCCCA	Cleavage
ta-miR044a	Traes_7DL_8D1D4C6B9.1	1	22	350	371	UGAGAAGGUAGAUCAUAAUAGC	GUUAUUAUGAUCUACCUUCCCA	Cleavage
ta-miR044a	Traes_1DS_610553C1F.1	1	22	284	305	UGAGAAGGUAGAUCAUAAUAGC	GUUAUUACGAUUUACCUUCUCA	Cleavage
ta-miR044a	Traes_1BS_A04AAC3F4.1	1	22	284	305	UGAGAAGGUAGAUCAUAAUAGC	GUUAUUACGAUUUACCUUCUCA	Cleavage
ta-miR044a	Traes_1AS_6EDAD815E.1	1	22	284	305	UGAGAAGGUAGAUCAUAAUAGC	GUUAUUACGAUUUACCUUCUCA	Cleavage
ta-miR044a	Traes_1BS_DDC038FDC.1	1	22	848	869	UGAGAAGGUAGAUCAUAAUAGC	GUUAUUACGAUUUACCUUCUCA	Cleavage
ta-miR044a	Traes_1AS_0F7CF1F34.1	1	22	848	869	UGAGAAGGUAGAUCAUAAUAGC	GUUAUUACGAUUUACCUUCUCA	Cleavage
ta-miR044a	Traes_1BS_039F236C8.1	1	22	1280	1301	UGAGAAGGUAGAUCAUAAUAGC	GUUAUUACGAUUUACCUUCUCA	Cleavage
ta-miR044a	Traes_7DS_C01D6468D.1	1	22	395	416	UGAGAAGGUAGAUCAUAAUAGC	GCUAUUAUGAUCUACCUUGUCA	Cleavage
ta-miR044a	Traes_1BS_34551F337.1	1	22	263	284	UGAGAAGGUAGAUCAUAAUAGC	GCUAUUAUGAUCUACCUUGUCA	Cleavage
ta-miR044a	Traes_4AL_AE051A2FF.1	1	22	428	449	UGAGAAGGUAGAUCAUAAUAGC	GCUAUUAUGAUCUACCUUGUCA	Cleavage
ta-miR044a	Traes_7DL_8D1D4C6B9.1	1	22	350	371	UGAGAAGGUAGAUCAUAAUAGC	GUUAUUAUGAUCUACCUUCCCA	Cleavage
ta-miR044a	Traes_7BL_CEB031295.1	1	22	278	299	UGAGAAGGUAGAUCAUAAUAGC	GUUAUUAUGAUCUACCUUCCCA	Cleavage
ta-miR044a	Traes_1BS_039F236C8.1	1	22	1280	1301	UGAGAAGGUAGAUCAUAAUAGC	GUUAUUACGAUUUACCUUCUCA	Cleavage
ta-miR044a	Traes_1AS_0F7CF1F34.1	1	22	848	869	UGAGAAGGUAGAUCAUAAUAGC	GUUAUUACGAUUUACCUUCUCA	Cleavage
ta-miR044a	Traes_1BS_DDC038FDC.1	1	22	848	869	UGAGAAGGUAGAUCAUAAUAGC	GUUAUUACGAUUUACCUUCUCA	Cleavage
ta-miR044a	Traes_1BS_A04AAC3F4.1	1	22	284	305	UGAGAAGGUAGAUCAUAAUAGC	GUUAUUACGAUUUACCUUCUCA	Cleavage
ta-miR044a	Traes_1AS_6EDAD815E.1	1	22	284	305	UGAGAAGGUAGAUCAUAAUAGC	GUUAUUACGAUUUACCUUCUCA	Cleavage
ta-miR044a	Traes_1DS_610553C1F.1	1	22	284	305	UGAGAAGGUAGAUCAUAAUAGC	GUUAUUACGAUUUACCUUCUCA	Cleavage
ta-miR044a	Traes_7DS_C01D6468D.1	1	22	395	416	UGAGAAGGUAGAUCAUAAUAGC	GCUAUUAUGAUCUACCUUGUCA	Cleavage
ta-miR044a	Traes_1BS_34551F337.1	1	22	263	284	UGAGAAGGUAGAUCAUAAUAGC	GCUAUUAUGAUCUACCUUGUCA	Cleavage
ta-miR044a	Traes_4AL_AE051A2FF.1	1	22	428	449	UGAGAAGGUAGAUCAUAAUAGC	GCUAUUAUGAUCUACCUUGUCA	Cleavage
ta-miR044a	Traes_7DL_8D1D4C6B9.1	1	22	350	371	UGAGAAGGUAGAUCAUAAUAGC	GUUAUUAUGAUCUACCUUCCCA	Cleavage
ta-miR044a	Traes_7BL_CEB031295.1	1	22	278	299	UGAGAAGGUAGAUCAUAAUAGC	GUUAUUAUGAUCUACCUUCCCA	Cleavage
ta-miR044a	Traes_1BS_039F236C8.1	1	22	1280	1301	UGAGAAGGUAGAUCAUAAUAGC	GUUAUUACGAUUUACCUUCUCA	Cleavage
ta-miR044a	Traes_1AS_0F7CF1F34.1	1	22	848	869	UGAGAAGGUAGAUCAUAAUAGC	GUUAUUACGAUUUACCUUCUCA	Cleavage
ta-miR044a	Traes_1BS_DDC038FDC.1	1	22	848	869	UGAGAAGGUAGAUCAUAAUAGC	GUUAUUACGAUUUACCUUCUCA	Cleavage
ta-miR044a	Traes_1AS_6EDAD815E.1	1	22	284	305	UGAGAAGGUAGAUCAUAAUAGC	GUUAUUACGAUUUACCUUCUCA	Cleavage
ta-miR044a	Traes_1BS_A04AAC3F4.1	1	22	284	305	UGAGAAGGUAGAUCAUAAUAGC	GUUAUUACGAUUUACCUUCUCA	Cleavage
ta-miR044a	Traes_1DS_610553C1F.1	1	22	284	305	UGAGAAGGUAGAUCAUAAUAGC	GUUAUUACGAUUUACCUUCUCA	Cleavage
ta-miR044a	Traes_7DS_C01D6468D.1	1	22	395	416	UGAGAAGGUAGAUCAUAAUAGC	GCUAUUAUGAUCUACCUUGUCA	Cleavage
ta-miR044a	Traes_1BS_34551F337.1	1	22	263	284	UGAGAAGGUAGAUCAUAAUAGC	GCUAUUAUGAUCUACCUUGUCA	Cleavage
ta-miR044a	Traes_4AL_AE051A2FF.1	1	22	428	449	UGAGAAGGUAGAUCAUAAUAGC	GCUAUUAUGAUCUACCUUGUCA	Cleavage
ta-miR044a	Traes_7DL_8D1D4C6B9.1	1	22	350	371	UGAGAAGGUAGAUCAUAAUAGC	GUUAUUAUGAUCUACCUUCCCA	Cleavage
ta-miR044a	Traes_7BL_CEB031295.1	1	22	278	299	UGAGAAGGUAGAUCAUAAUAGC	GUUAUUAUGAUCUACCUUCCCA	Cleavage
ta-miR044a	Traes_1BS_039F236C8.1	1	22	1280	1301	UGAGAAGGUAGAUCAUAAUAGC	GUUAUUACGAUUUACCUUCUCA	Cleavage
ta-miR044a	Traes_1AS_0F7CF1F34.1	1	22	848	869	UGAGAAGGUAGAUCAUAAUAGC	GUUAUUACGAUUUACCUUCUCA	Cleavage
ta-miR044a	Traes_1BS_DDC038FDC.1	1	22	848	869	UGAGAAGGUAGAUCAUAAUAGC	GUUAUUACGAUUUACCUUCUCA	Cleavage
ta-miR044a	Traes_1AS_6EDAD815E.1	1	22	284	305	UGAGAAGGUAGAUCAUAAUAGC	GUUAUUACGAUUUACCUUCUCA	Cleavage
ta-miR044a	Traes_1BS_A04AAC3F4.1	1	22	284	305	UGAGAAGGUAGAUCAUAAUAGC	GUUAUUACGAUUUACCUUCUCA	Cleavage
ta-miR044a	Traes_1DS_610553C1F.1	1	22	284	305	UGAGAAGGUAGAUCAUAAUAGC	GUUAUUACGAUUUACCUUCUCA	Cleavage
ta-miR044a	Traes_7DS_C01D6468D.1	1	22	395	416	UGAGAAGGUAGAUCAUAAUAGC	GCUAUUAUGAUCUACCUUGUCA	Cleavage
ta-miR044a	Traes_1BS_34551F337.1	1	22	263	284	UGAGAAGGUAGAUCAUAAUAGC	GCUAUUAUGAUCUACCUUGUCA	Cleavage
ta-miR044a	Traes_4AL_AE051A2FF.1	1	22	428	449	UGAGAAGGUAGAUCAUAAUAGC	GCUAUUAUGAUCUACCUUGUCA	Cleavage
ta-miR044a	Traes_7DL_8D1D4C6B9.1	1	22	350	371	UGAGAAGGUAGAUCAUAAUAGC	GUUAUUAUGAUCUACCUUCCCA	Cleavage
ta-miR044a	Traes_7BL_CEB031295.1	1	22	278	299	UGAGAAGGUAGAUCAUAAUAGC	GUUAUUAUGAUCUACCUUCCCA	Cleavage
ta-miR044a	Traes_1BS_039F236C8.1	1	22	1280	1301	UGAGAAGGUAGAUCAUAAUAGC	GUUAUUACGAUUUACCUUCUCA	Cleavage
ta-miR044a	Traes_1AS_0F7CF1F34.1	1	22	848	869	UGAGAAGGUAGAUCAUAAUAGC	GUUAUUACGAUUUACCUUCUCA	Cleavage
ta-miR044a	Traes_1BS_DDC038FDC.1	1	22	848	869	UGAGAAGGUAGAUCAUAAUAGC	GUUAUUACGAUUUACCUUCUCA	Cleavage
ta-miR044a	Traes_1AS_6EDAD815E.1	1	22	284	305	UGAGAAGGUAGAUCAUAAUAGC	GUUAUUACGAUUUACCUUCUCA	Cleavage
ta-miR044a	Traes_1BS_A04AAC3F4.1	1	22	284	305	UGAGAAGGUAGAUCAUAAUAGC	GUUAUUACGAUUUACCUUCUCA	Cleavage
ta-miR044a	Traes_1DS_610553C1F.1	1	22	284	305	UGAGAAGGUAGAUCAUAAUAGC	GUUAUUACGAUUUACCUUCUCA	Cleavage
ta-miR046a	TR39292	1	21	681	701	AACAAAUAUAAGAGCGUUUAG	CUAAACGCUCUUAUAUUUCUU	Cleavage
ta-miR046a	TR42225	1	21	16	36	AACAAAUAUAAGAGCGUUUAG	CUAAACGCUCUUAUAUUUCUU	Cleavage
ta-miR046a	TR165	1	21	287	307	AACAAAUAUAAGAGCGUUUAG	CUAAACGCUCUUAUAUUUCUU	Cleavage
ta-miR046a	TR35708	1	21	52	72	AACAAAUAUAAGAGCGUUUAG	CUAAACGCUCUUAUAUUUCUU	Cleavage
ta-miR046a	TR18699	1	21	148	168	AACAAAUAUAAGAGCGUUUAG	CUAAACGCUCUUAUAUUUCUU	Cleavage
ta-miR049a	TR19890	1	21	172	192	ACAAGUAUUUGGGAACGGAGG	CCUCUGUUCCUAAAUAUUUGU	Cleavage
ta-miR049a	TR19897	1	21	173	193	ACAAGUAUUUGGGAACGGAGG	CCUCUGUUCCUAAAUAUUUGU	Cleavage
ta-miR049a	TR1124	1	21	118	138	ACAAGUAUUUGGGAACGGAGG	CCUCCGUUUCUAAAUAUUUGU	Cleavage
ta-miR049a	TR14835	1	21	355	375	ACAAGUAUUUGGGAACGGAGG	CCUCUGUUCCUAAAUAUUUGU	Cleavage
ta-miR049a	TR24687	1	21	364	384	ACAAGUAUUUGGGAACGGAGG	CCUCUGUUCCUAAAUAUUUGU	Cleavage
ta-miR049a	TR37495	1	21	418	438	ACAAGUAUUUGGGAACGGAGG	CCUUCGUUCCUAAAUAUUUGU	Cleavage
ta-miR049a	TR429	1	21	88	108	ACAAGUAUUUGGGAACGGAGG	CCUCCGUUCAUAAAUACUUGU	Cleavage
ta-miR049a	TR29119	1	21	195	215	ACAAGUAUUUGGGAACGGAGG	CCUCCGUUCCAAAAUAUUUGU	Translation
ta-miR052a	TR1346	1	21	141	161	AAUAUGGAUUGGAGGGAGUAU	CUAUUCCCUCCGAUUCAUAUU	Cleavage
ta-miR052a	TR22628	1	21	54	74	AAUAUGGAUUGGAGGGAGUAU	GUGCUCCCUCCAUUCCAUAUU	Translation
ta-miR052a	TR35831	1	21	1024	1044	AAUAUGGAUUGGAGGGAGUAU	GUACUCCCUCCGUUCCAUAUU	Translation
ta-miR052a	TR37140	1	21	351	371	AAUAUGGAUUGGAGGGAGUAU	UUACUCCCUCCGUUCCAUAUU	Translation
ta-miR052a	Traes_2AL_28B13CC56.1	1	21	346	366	AAUAUGGAUUGGAGGGAGUAU	CUACUCCCUCCGUUCCAUAUU	Translation
ta-miR052a	TR8697	1	21	2	22	AAUAUGGAUUGGAGGGAGUAU	CUACUCCCUCCGUUCCAUAUU	Translation
ta-miR052a	TR39285	1	21	379	399	AAUAUGGAUUGGAGGGAGUAU	CUACUCCCUCGGAUCCAUAUU	Translation
ta-miR052a	TR38829	1	21	631	651	AAUAUGGAUUGGAGGGAGUAU	CUACUCCCUCCGUUCCAUAUU	Translation
ta-miR054a	TR1708	1	21	341	361	AUUUCUGGACAGAGGGAGUAU	AUACUCCCUCCGUCCGGAAAU	Translation
ta-miR054a	TR44144	1	21	378	398	AUUUCUGGACAGAGGGAGUAU	AUACUCCCUCCGUCCGGAAAU	Translation
ta-miR054a	TR42455	1	21	205	225	AUUUCUGGACAGAGGGAGUAU	AUACUCCCUCCGUCCGGAAAU	Translation
ta-miR054a	TR28712	1	21	502	522	AUUUCUGGACAGAGGGAGUAU	AUACUCCCUCCGUCCGGAAAU	Translation
ta-miR054a	TR28594	1	21	199	219	AUUUCUGGACAGAGGGAGUAU	AUACUCUCUCCGUCCAGAAAU	Translation
ta-miR054a	TR40434	1	21	340	360	AUUUCUGGACAGAGGGAGUAU	GUACUCCCUCGGUCCGGAAAU	Translation
ta-miR054a	TR41345	1	21	415	435	AUUUCUGGACAGAGGGAGUAU	GUACUCCCUCCGUCCGGAAAU	Translation
ta-miR054a	TR36285	1	21	507	527	AUUUCUGGACAGAGGGAGUAU	GUACUCCCUCCGUCCGGAAAU	Translation
ta-miR054a	TR35802	1	21	725	745	AUUUCUGGACAGAGGGAGUAU	GUACUCCCUCCGUCCGGAAAU	Translation
ta-miR054a	TR3639	1	21	123	143	AUUUCUGGACAGAGGGAGUAU	GUACUCCCUCCGUCCGGAAAU	Translation
ta-miR054a	TR23306	1	21	850	870	AUUUCUGGACAGAGGGAGUAU	GUACUCCCUCCGUCCGGAAAU	Translation
ta-miR054a	TR35954	1	21	1278	1298	AUUUCUGGACAGAGGGAGUAU	GUACUCCCUCCGUCCGGAAAU	Translation
ta-miR054a	TR41049	1	21	333	353	AUUUCUGGACAGAGGGAGUAU	CUACUCCCUCCGUCCGGAAAU	Translation
ta-miR054a	TR17144	1	21	229	249	AUUUCUGGACAGAGGGAGUAU	UUACUCACUCUGUCCGGAAAU	Cleavage
ta-miR054a	TR21772	1	21	75	95	AUUUCUGGACAGAGGGAGUAU	UUACUCCCUCAGUCCGGAAAU	Translation
ta-miR054a	TR37435	1	21	403	423	AUUUCUGGACAGAGGGAGUAU	CUACUCCCUCCGUCCGGAAAU	Translation
ta-miR054a	TR29897	1	21	212	232	AUUUCUGGACAGAGGGAGUAU	CUACUCCCUCCGUCCGGAAAU	Translation
ta-miR054a	TR2053	1	21	194	214	AUUUCUGGACAGAGGGAGUAU	CUACUCCCUCCGUCCGGAAAU	Translation
ta-miR054a	TR28034	1	21	450	470	AUUUCUGGACAGAGGGAGUAU	CUACUCCCUCCGUCCGGAAAU	Translation
ta-miR054a	TR24181	1	21	45	65	AUUUCUGGACAGAGGGAGUAU	CUACUCCCUCCGUCCGGAAAU	Translation
ta-miR054a	TR35443	1	21	1661	1681	AUUUCUGGACAGAGGGAGUAU	CUACUCCCUCCGUCCGGAAAU	Translation
ta-miR059a	TR34152	1	21	375	395	CAGAAAUGGAUGUAUCUAGAC	GUCUAGAUACAUCUAUUUCUA	Cleavage
ta-miR059a	TR39240	1	21	6	26	CAGAAAUGGAUGUAUCUAGAC	GUCUAGAUACAUCCAUUUCAG	Cleavage
ta-miR059a	TR37717	1	21	5	25	CAGAAAUGGAUGUAUCUAGAC	UUCUAGAUACAUCCAUUUUUC	Cleavage
ta-miR059a	TR42719	1	21	19	39	CAGAAAUGGAUGUAUCUAGAC	AUCUAGAUAUAUCCAUUUCUA	Cleavage
ta-miR059a	TR34694	1	21	239	259	CAGAAAUGGAUGUAUCUAGAC	AUCUAGAUACAUUCAUUUCUU	Cleavage
ta-miR060a	TR34770	1	21	149	170	ACUUAUUUUG-GACGGAGGGAG	CUCCCUCCGUUUCAAAAUAAGU	Translation
ta-miR060a	TR42494	1	21	267	288	ACUUAUUUUGG-ACGGAGGGAG	CUCCCUCCGUGUCAAAAUAAGU	Translation
ta-miR060a	TR17746	1	21	319	340	ACUUAUUUUG-GACGGAGGGAG	CUCCCUUCGUCUCAAAAUAAGU	Translation
ta-miR060a	TR39990	1	21	67	88	ACUUAUUUU-GGACGGAGGGAG	CUCUCUCCGUCCCAAAAUAAGU	Translation
ta-miR060a	TR24391	1	21	312	333	ACUUAUUUUGGA-CGGAGGGAG	CUCCCUCUGCUCCAAAAUAAGU	Cleavage
ta-miR060a	TR42755	1	21	382	403	ACUUAUUUU-GGACGGAGGGAG	CUCUCUCCGUCCCAAAAUAAGU	Translation
ta-miR060a	TR8618	1	21	68	89	ACUUAUUUU-GGACGGAGGGAG	CUCCCUCUGUCCCAAAAUAAGU	Translation
ta-miR060a	TR35350	1	21	856	877	ACUUAUUUU-GGACGGAGGGAG	CUCCCUCUGUCCCAAAAUAAGU	Translation
ta-miR061a	TR26125	1	21	307	327	CUCUUAUAUUGUGGGACAGAG	CUCUGUCUCACAAUAUAAGAC	Cleavage
ta-miR061a	TR38099	1	21	752	772	CUCUUAUAUUGUGGGACAGAG	CUCUGUCCCAUAAUAUAAGAU	Cleavage
ta-miR061a	TR43687	1	21	137	157	CUCUUAUAUUGUGGGACAGAG	CUCCGUCCCAUAAUAUAAGAG	Cleavage
ta-miR061a	TR32606	1	21	464	484	CUCUUAUAUUGUGGGACAGAG	CUCCGUCCCAUAAUAUAAGAG	Cleavage
ta-miR061a	TR35749	1	21	515	535	CUCUUAUAUUGUGGGACAGAG	CUCCGUCCCAUAAUAUAAGAG	Cleavage
ta-miR061a	Traes_7AL_955F54182.1	1	21	1142	1162	CUCUUAUAUUGUGGGACAGAG	CUCCGUCCCAUAAUAUAAGAG	Cleavage
ta-miR061a	Traes_4AL_C55D89913.1	1	21	11	31	CUCUUAUAUUGUGGGACAGAG	CUCCGUCCCAUAAUAUAAGAG	Cleavage
[truncated: 2,650 more rows]
